# Supplementary material for: Chromatin environment-dependent effects of DOT1L on gene expression in male germ cells
Source: Commun Biol. 2025 Jan 28;8:138. doi: 10.1038/s42003-024-07393-x (PMC11775102; doi:10.1038/s42003-024-07393-x)
Supplement: Supplementary file 4 — Supplementary Data 1 [file 42003_2024_7393_MOESM4_ESM.xlsx]

## Sheet: GSC_SC_RS_H3K79me2_state_dynami
chr	start	end	GSC_peak	SCI_peak	RS_peak	motif_peak	GSC_state	SCI_state	RS_state	RS_stateName	GSC_stateName	SCI_stateName	motif_state
chr1	3070185	3070770	absent	absent	present	absentabsentpresent	Het-K79	Quies-K79	EnhW	weak	het	quiescent	Het-K79Quies-K79EnhW
chr1	3955523	3955788	absent	absent	present	absentabsentpresent	Quies-K79	EnhBiv-K79	TssBiv	bivalent	quiescent	bivalent	Quies-K79EnhBiv-K79TssBiv
chr1	4352843	4353437	absent	absent	present	absentabsentpresent	EnhW-K79	TSSFlnk-K79	TSSFlnk	weak	weak	weak	EnhW-K79TSSFlnk-K79TSSFlnk
chr1	4496443	4496764	absent	absent	present	absentabsentpresent	EnhBiv-K79	TssBiv-K79	TssBiv	bivalent	bivalent	bivalent	EnhBiv-K79TssBiv-K79TssBiv
chr1	4497086	4497641	absent	absent	present	absentabsentpresent	EnhBiv-K79	TssBiv-K79	TssBiv	bivalent	bivalent	bivalent	EnhBiv-K79TssBiv-K79TssBiv
chr1	4590586	4592375	absent	absent	present	absentabsentpresent	EnhW-K79	TSSFlnk-K79	TssBiv	bivalent	weak	weak	EnhW-K79TSSFlnk-K79TssBiv
chr1	4592576	4594713	absent	absent	present	absentabsentpresent	Quies-K79	Quies-K79	TSSFlnk	weak	quiescent	quiescent	Quies-K79Quies-K79TSSFlnk
chr1	4595687	4596186	absent	absent	present	absentabsentpresent	Quies-K79	Quies-K79	EnhA	active	quiescent	quiescent	Quies-K79Quies-K79EnhA
chr1	4599810	4600157	absent	absent	present	absentabsentpresent	Quies-K79	Quies-K79	Quies	quiescent	quiescent	quiescent	Quies-K79Quies-K79Quies
chr1	4608289	4608923	absent	absent	present	absentabsentpresent	Quies-K79	Quies-K79	TssBiv	bivalent	quiescent	quiescent	Quies-K79Quies-K79TssBiv
chr1	4629754	4630248	absent	absent	present	absentabsentpresent	Quies-K79	TSSFlnk-K79	TssBiv	bivalent	quiescent	weak	Quies-K79TSSFlnk-K79TssBiv
chr1	4630598	4630897	absent	absent	present	absentabsentpresent	Quies-K79	TSSFlnk-K79	TSSFlnk	weak	quiescent	weak	Quies-K79TSSFlnk-K79TSSFlnk
chr1	4631111	4631461	absent	absent	present	absentabsentpresent	Quies-K79	Quies-K79	TSSFlnk	weak	quiescent	quiescent	Quies-K79Quies-K79TSSFlnk
chr1	4631972	4632317	absent	absent	present	absentabsentpresent	Quies-K79	Quies-K79	Quies	quiescent	quiescent	quiescent	Quies-K79Quies-K79Quies
chr1	4722518	4725548	absent	present	present	absentpresentpresent	Quies-K79	Quies	TSSFlnk	weak	quiescent	quiescent	Quies-K79QuiesTSSFlnk
chr1	4725799	4727003	absent	absent	present	absentabsentpresent	Quies-K79	Quies-K79	TSSFlnk	weak	quiescent	quiescent	Quies-K79Quies-K79TSSFlnk
chr1	4729423	4729908	absent	absent	present	absentabsentpresent	Quies-K79	Quies-K79	Quies	quiescent	quiescent	quiescent	Quies-K79Quies-K79Quies
chr1	4730581	4730846	absent	absent	present	absentabsentpresent	Quies-K79	Quies-K79	Quies	quiescent	quiescent	quiescent	Quies-K79Quies-K79Quies
chr1	4732990	4733282	absent	absent	present	absentabsentpresent	Quies-K79	Quies-K79	Quies	quiescent	quiescent	quiescent	Quies-K79Quies-K79Quies
chr1	4733783	4735506	absent	absent	present	absentabsentpresent	Het-K79	Quies-K79	Quies	quiescent	het	quiescent	Het-K79Quies-K79Quies
chr1	4782783	4787802	present	present	present	presentpresentpresent	EnhW	TSSFlnk	TssBiv	bivalent	weak	weak	EnhWTSSFlnkTssBiv
chr1	4803129	4807710	absent	absent	present	absentabsentpresent	Quies-K79	ReprPC-K79	TSSFlnk	weak	quiescent	polycomb	Quies-K79ReprPC-K79TSSFlnk
chr1	4807974	4818025	present	present	present	presentpresentpresent	Quies	Quies	EnhW	weak	quiescent	quiescent	QuiesQuiesEnhW
chr1	4818168	4827933	present	present	present	presentpresentpresent	Quies	Quies	EnhW	weak	quiescent	quiescent	QuiesQuiesEnhW
chr1	4829336	4829608	absent	absent	present	absentabsentpresent	Quies-K79	EnhG-K79	TxWk	weak	quiescent	active	Quies-K79EnhG-K79TxWk
chr1	4857953	4867731	present	present	present	presentpresentpresent	TxWk	Quies	TxWk	weak	weak	quiescent	TxWkQuiesTxWk
chr1	4875655	4878422	present	absent	absent	presentabsentabsent	TxWk	TxWk-K79	TxWk-K79	weak	weak	weak	TxWkTxWk-K79TxWk-K79
chr1	4881201	4883017	present	present	absent	presentpresentabsent	TxWk	TxWk	Tx-K79	active	weak	weak	TxWkTxWkTx-K79
chr1	4883769	4886076	present	present	absent	presentpresentabsent	TxWk	TxWk	EnhG-K79	active	weak	weak	TxWkTxWkEnhG-K79
chr1	4947071	4947625	absent	absent	present	absentabsentpresent	EnhW-K79	TSSFlnk-K79	TSSFlnk	weak	weak	weak	EnhW-K79TSSFlnk-K79TSSFlnk
chr1	5076141	5077238	absent	absent	present	absentabsentpresent	Het-K79	Quies-K79	TSSFlnk	weak	het	quiescent	Het-K79Quies-K79TSSFlnk
chr1	5082620	5090075	present	present	present	presentpresentpresent	TxWk	EnhG	EnhG	active	weak	active	TxWkEnhGEnhG
chr1	5108866	5114943	present	absent	absent	presentabsentabsent	Quies	TxWk-K79	TxWk-K79	weak	quiescent	weak	QuiesTxWk-K79TxWk-K79
chr1	5123978	5125297	absent	present	present	absentpresentpresent	Quies-K79	Tx	EnhG	active	quiescent	active	Quies-K79TxEnhG
chr1	5125581	5131850	present	present	present	presentpresentpresent	Quies	EnhG	EnhG	active	quiescent	active	QuiesEnhGEnhG
chr1	5189522	5190046	absent	absent	present	absentabsentpresent	Het-K79	Quies-K79	TSSFlnk	weak	het	quiescent	Het-K79Quies-K79TSSFlnk
chr1	6209608	6233394	present	present	present	presentpresentpresent	Quies	EnhG	EnhG	active	quiescent	active	QuiesEnhGEnhG
chr1	6233631	6234664	absent	present	absent	absentpresentabsent	TxWk-K79	EnhG	EnhG-K79	active	weak	active	TxWk-K79EnhGEnhG-K79
chr1	6234906	6236551	absent	present	absent	absentpresentabsent	TxWk-K79	EnhG	EnhG-K79	active	weak	active	TxWk-K79EnhGEnhG-K79
chr1	6236783	6237588	absent	present	absent	absentpresentabsent	TxWk-K79	EnhG	EnhG-K79	active	weak	active	TxWk-K79EnhGEnhG-K79
chr1	6240136	6240743	absent	present	absent	absentpresentabsent	TxWk-K79	Tx	EnhG-K79	active	weak	active	TxWk-K79TxEnhG-K79
chr1	6381624	6383130	absent	present	present	absentpresentpresent	Quies-K79	TSSFlnk	TssBiv	bivalent	quiescent	weak	Quies-K79TSSFlnkTssBiv
chr1	6437461	6443283	absent	present	present	absentpresentpresent	Het-K79	TssBiv	EnhG	active	het	bivalent	Het-K79TssBivEnhG
chr1	7089584	7111287	present	absent	absent	presentabsentabsent	Quies	Quies-K79	Quies-K79	quiescent	quiescent	quiescent	QuiesQuies-K79Quies-K79
chr1	7112799	7119392	present	absent	absent	presentabsentabsent	Quies	Quies-K79	Quies-K79	quiescent	quiescent	quiescent	QuiesQuies-K79Quies-K79
chr1	7142931	7143863	present	absent	absent	presentabsentabsent	Quies	Quies-K79	Quies-K79	quiescent	quiescent	quiescent	QuiesQuies-K79Quies-K79
chr1	7190499	7191084	absent	absent	present	absentabsentpresent	Het-K79	EnhBiv-K79	TSSFlnk	weak	het	bivalent	Het-K79EnhBiv-K79TSSFlnk
chr1	7395483	7395935	absent	present	present	absentpresentpresent	Quies-K79	EnhA	EnhW	weak	quiescent	active	Quies-K79EnhAEnhW
chr1	7396475	7397426	absent	present	absent	absentpresentabsent	EnhA-K79	EnhW	TSSFlnk-K79	weak	active	weak	EnhA-K79EnhWTSSFlnk-K79
chr1	7843650	7843998	absent	absent	present	absentabsentpresent	Het-K79	Quies-K79	TSSFlnk	weak	het	quiescent	Het-K79Quies-K79TSSFlnk
chr1	8313202	8313566	absent	absent	present	absentabsentpresent	Quies-K79	Quies-K79	Quies	quiescent	quiescent	quiescent	Quies-K79Quies-K79Quies
chr1	8314921	8315470	absent	absent	present	absentabsentpresent	Quies-K79	Quies-K79	Quies	quiescent	quiescent	quiescent	Quies-K79Quies-K79Quies
chr1	8316246	8316904	absent	absent	present	absentabsentpresent	Quies-K79	Quies-K79	Quies	quiescent	quiescent	quiescent	Quies-K79Quies-K79Quies
chr1	8317341	8317639	absent	absent	present	absentabsentpresent	Quies-K79	Quies-K79	Quies	quiescent	quiescent	quiescent	Quies-K79Quies-K79Quies
chr1	8318088	8322736	absent	absent	present	absentabsentpresent	Quies-K79	Quies-K79	TSSFlnk	weak	quiescent	quiescent	Quies-K79Quies-K79TSSFlnk
chr1	8468173	8468508	absent	absent	present	absentabsentpresent	EnhW-K79	EnhW-K79	TssBiv	bivalent	weak	weak	EnhW-K79EnhW-K79TssBiv
chr1	8468856	8469637	absent	absent	present	absentabsentpresent	EnhW-K79	EnhW-K79	TssBiv	bivalent	weak	weak	EnhW-K79EnhW-K79TssBiv
chr1	8470277	8470642	absent	absent	present	absentabsentpresent	EnhW-K79	Quies-K79	TSSFlnk	weak	weak	quiescent	EnhW-K79Quies-K79TSSFlnk
chr1	8470928	8471556	absent	absent	present	absentabsentpresent	EnhW-K79	TSSFlnk-K79	TSSFlnk	weak	weak	weak	EnhW-K79TSSFlnk-K79TSSFlnk
chr1	8477544	8478772	absent	absent	present	absentabsentpresent	Quies-K79	Quies-K79	TSSFlnk	weak	quiescent	quiescent	Quies-K79Quies-K79TSSFlnk
chr1	8479054	8479866	absent	absent	present	absentabsentpresent	Quies-K79	Quies-K79	TSSFlnk	weak	quiescent	quiescent	Quies-K79Quies-K79TSSFlnk
chr1	8480459	8481123	absent	absent	present	absentabsentpresent	Quies-K79	Quies-K79	Quies	quiescent	quiescent	quiescent	Quies-K79Quies-K79Quies
chr1	8641054	8641373	absent	absent	present	absentabsentpresent	Het-K79	TSSFlnk-K79	Quies	quiescent	het	weak	Het-K79TSSFlnk-K79Quies
chr1	8923175	8923718	absent	absent	present	absentabsentpresent	Quies-K79	Quies-K79	EnhW	weak	quiescent	quiescent	Quies-K79Quies-K79EnhW
chr1	8923934	8926619	absent	absent	present	absentabsentpresent	Quies-K79	Quies-K79	TssBiv	bivalent	quiescent	quiescent	Quies-K79Quies-K79TssBiv
chr1	9058319	9058586	absent	absent	present	absentabsentpresent	Het-K79	Quies-K79	TSSFlnk	weak	het	quiescent	Het-K79Quies-K79TSSFlnk
chr1	9235488	9236660	absent	absent	present	absentabsentpresent	Het-K79	Quies-K79	TSSFlnk	weak	het	quiescent	Het-K79Quies-K79TSSFlnk
chr1	9240521	9240940	absent	absent	present	absentabsentpresent	Het-K79	TSSFlnk-K79	TSSFlnk	weak	het	weak	Het-K79TSSFlnk-K79TSSFlnk
chr1	9241176	9241488	absent	absent	present	absentabsentpresent	Het-K79	Quies-K79	TSSFlnk	weak	het	quiescent	Het-K79Quies-K79TSSFlnk
chr1	9313647	9316281	absent	absent	present	absentabsentpresent	Quies-K79	Quies-K79	TssBiv	bivalent	quiescent	quiescent	Quies-K79Quies-K79TssBiv
chr1	9530162	9531011	absent	present	absent	absentpresentabsent	EnhW-K79	Quies	TxWk-K79	weak	weak	quiescent	EnhW-K79QuiesTxWk-K79
chr1	9533801	9535033	absent	present	absent	absentpresentabsent	Quies-K79	TxWk	TxWk-K79	weak	quiescent	weak	Quies-K79TxWkTxWk-K79
chr1	9536195	9536615	absent	present	absent	absentpresentabsent	Quies-K79	TxWk	TxWk-K79	weak	quiescent	weak	Quies-K79TxWkTxWk-K79
chr1	9537029	9540676	absent	present	present	absentpresentpresent	Quies-K79	TxWk	TxWk	weak	quiescent	weak	Quies-K79TxWkTxWk
chr1	9541067	9541851	absent	present	present	absentpresentpresent	Quies-K79	TxWk	TxWk	weak	quiescent	weak	Quies-K79TxWkTxWk
chr1	9541916	9552708	present	present	present	presentpresentpresent	EnhW	EnhG	Tx	active	weak	active	EnhWEnhGTx
chr1	9574503	9575399	absent	present	present	absentpresentpresent	Quies-K79	TxWk	TxWk	weak	quiescent	weak	Quies-K79TxWkTxWk
chr1	9691984	9693156	absent	present	absent	absentpresentabsent	Quies-K79	Tx	Tx-K79	active	quiescent	active	Quies-K79TxTx-K79
chr1	9693229	9702866	present	present	present	presentpresentpresent	Quies	EnhG	EnhG	active	quiescent	active	QuiesEnhGEnhG
chr1	9703073	9703410	absent	present	absent	absentpresentabsent	EnhW-K79	EnhG	EnhG-K79	active	weak	active	EnhW-K79EnhGEnhG-K79
chr1	9723879	9724443	absent	present	absent	absentpresentabsent	TxWk-K79	EnhG	EnhG-K79	active	weak	active	TxWk-K79EnhGEnhG-K79
chr1	9724778	9734733	present	present	present	presentpresentpresent	TxWk	EnhG	EnhG	active	weak	active	TxWkEnhGEnhG
chr1	9736219	9751455	present	present	present	presentpresentpresent	TxWk	EnhG	EnhG	active	weak	active	TxWkEnhGEnhG
chr1	9751709	9753125	absent	present	present	absentpresentpresent	Quies-K79	EnhG	EnhG	active	quiescent	active	Quies-K79EnhGEnhG
chr1	9753273	9755790	absent	present	present	absentpresentpresent	Quies-K79	EnhG	EnhG	active	quiescent	active	Quies-K79EnhGEnhG
chr1	9756683	9757974	absent	absent	present	absentabsentpresent	Quies-K79	EnhG-K79	EnhG	active	quiescent	active	Quies-K79EnhG-K79EnhG
chr1	9759767	9760304	absent	absent	present	absentabsentpresent	Quies-K79	EnhG-K79	TxWk	weak	quiescent	active	Quies-K79EnhG-K79TxWk
chr1	9761599	9762678	absent	absent	present	absentabsentpresent	Quies-K79	EnhG-K79	TxWk	weak	quiescent	active	Quies-K79EnhG-K79TxWk
chr1	9763017	9763282	absent	absent	present	absentabsentpresent	Quies-K79	EnhG-K79	EnhG	active	quiescent	active	Quies-K79EnhG-K79EnhG
chr1	9763987	9769275	absent	present	present	absentpresentpresent	Quies-K79	EnhG	EnhG	active	quiescent	active	Quies-K79EnhGEnhG
chr1	9769600	9772435	absent	present	present	absentpresentpresent	Quies-K79	EnhG	EnhG	active	quiescent	active	Quies-K79EnhGEnhG
chr1	9798145	9836231	present	absent	absent	presentabsentabsent	Quies	Quies-K79	Quies-K79	quiescent	quiescent	quiescent	QuiesQuies-K79Quies-K79
chr1	9839553	9843790	present	absent	absent	presentabsentabsent	Quies	Quies-K79	Quies-K79	quiescent	quiescent	quiescent	QuiesQuies-K79Quies-K79
chr1	9845003	9845511	present	absent	absent	presentabsentabsent	Quies	Quies-K79	Quies-K79	quiescent	quiescent	quiescent	QuiesQuies-K79Quies-K79
chr1	9848464	9869327	present	present	present	presentpresentpresent	TxWk	Quies	Quies	quiescent	weak	quiescent	TxWkQuiesQuies
chr1	9871504	9874930	present	absent	absent	presentabsentabsent	TxWk	Quies-K79	TxWk-K79	weak	weak	quiescent	TxWkQuies-K79TxWk-K79
chr1	9908644	9912044	absent	present	present	absentpresentpresent	EnhW-K79	Tx	TssBiv	bivalent	weak	active	EnhW-K79TxTssBiv
chr1	9942162	9944671	present	present	present	presentpresentpresent	TSSA	TSSFlnk	TssBiv	bivalent	active	weak	TSSATSSFlnkTssBiv
chr1	9965307	9965877	present	absent	absent	presentabsentabsent	TxWk	TxWk-K79	EnhW-K79	weak	weak	weak	TxWkTxWk-K79EnhW-K79
chr1	10001332	10002855	absent	present	present	absentpresentpresent	Quies-K79	EnhG	EnhG	active	quiescent	active	Quies-K79EnhGEnhG
chr1	10002928	10010492	absent	present	present	absentpresentpresent	Quies-K79	EnhG	EnhG	active	quiescent	active	Quies-K79EnhGEnhG
chr1	10034723	10064028	present	present	present	presentpresentpresent	TxWk	EnhG	EnhG	active	weak	active	TxWkEnhGEnhG
chr1	10064503	10065447	absent	present	absent	absentpresentabsent	Quies-K79	Tx	EnhG-K79	active	quiescent	active	Quies-K79TxEnhG-K79
chr1	10065739	10067425	absent	present	present	absentpresentpresent	TxWk-K79	Tx	EnhG	active	weak	active	TxWk-K79TxEnhG
chr1	10070236	10070501	absent	present	absent	absentpresentabsent	TxWk-K79	Tx	Tx-K79	active	weak	active	TxWk-K79TxTx-K79
chr1	10071356	10071629	absent	present	absent	absentpresentabsent	TxWk-K79	EnhG	Tx-K79	active	weak	active	TxWk-K79EnhGTx-K79
chr1	10093479	10094662	absent	present	absent	absentpresentabsent	Quies-K79	EnhG	Tx-K79	active	quiescent	active	Quies-K79EnhGTx-K79
chr1	10095264	10103035	present	present	present	presentpresentpresent	TxWk	EnhG	EnhG	active	weak	active	TxWkEnhGEnhG
chr1	10103449	10104198	absent	present	absent	absentpresentabsent	TxWk-K79	EnhG	EnhG-K79	active	weak	active	TxWk-K79EnhGEnhG-K79
chr1	10214853	10215181	absent	present	absent	absentpresentabsent	TxWk-K79	EnhG	EnhG-K79	active	weak	active	TxWk-K79EnhGEnhG-K79
chr1	10216531	10234202	present	present	present	presentpresentpresent	Quies	EnhG	EnhG	active	quiescent	active	QuiesEnhGEnhG
chr1	10234516	10235757	absent	absent	present	absentabsentpresent	Quies-K79	Quies-K79	TSSFlnk	weak	quiescent	quiescent	Quies-K79Quies-K79TSSFlnk
chr1	10236142	10236655	absent	absent	present	absentabsentpresent	Quies-K79	Quies-K79	EnhW	weak	quiescent	quiescent	Quies-K79Quies-K79EnhW
chr1	10473024	10473289	absent	absent	present	absentabsentpresent	Quies-K79	Quies-K79	Quies	quiescent	quiescent	quiescent	Quies-K79Quies-K79Quies
chr1	10473933	10474420	absent	absent	present	absentabsentpresent	Quies-K79	Quies-K79	Quies	quiescent	quiescent	quiescent	Quies-K79Quies-K79Quies
chr1	10474713	10475253	absent	absent	present	absentabsentpresent	Quies-K79	Quies-K79	Quies	quiescent	quiescent	quiescent	Quies-K79Quies-K79Quies
chr1	10475637	10476412	absent	absent	present	absentabsentpresent	Quies-K79	Quies-K79	Quies	quiescent	quiescent	quiescent	Quies-K79Quies-K79Quies
chr1	10476948	10480866	absent	absent	present	absentabsentpresent	Het-K79	Quies-K79	TSSFlnk	weak	het	quiescent	Het-K79Quies-K79TSSFlnk
chr1	10481102	10481887	absent	absent	present	absentabsentpresent	Quies-K79	Quies-K79	Quies	quiescent	quiescent	quiescent	Quies-K79Quies-K79Quies
chr1	10682924	10683460	absent	absent	present	absentabsentpresent	Quies-K79	Quies-K79	Quies	quiescent	quiescent	quiescent	Quies-K79Quies-K79Quies
chr1	10685123	10685615	absent	absent	present	absentabsentpresent	Quies-K79	Quies-K79	TSSFlnk	weak	quiescent	quiescent	Quies-K79Quies-K79TSSFlnk
chr1	10686391	10687007	absent	absent	present	absentabsentpresent	Het-K79	Quies-K79	TSSFlnk	weak	het	quiescent	Het-K79Quies-K79TSSFlnk
chr1	10687501	10687901	absent	absent	present	absentabsentpresent	Het-K79	Quies-K79	Quies	quiescent	het	quiescent	Het-K79Quies-K79Quies
chr1	10689759	10690307	absent	absent	present	absentabsentpresent	Quies-K79	Quies-K79	Quies	quiescent	quiescent	quiescent	Quies-K79Quies-K79Quies
chr1	10693199	10693974	absent	absent	present	absentabsentpresent	Quies-K79	EnhBiv-K79	EnhW	weak	quiescent	bivalent	Quies-K79EnhBiv-K79EnhW
chr1	10694530	10695602	absent	absent	present	absentabsentpresent	EnhW-K79	TSSFlnk-K79	TssBiv	bivalent	weak	weak	EnhW-K79TSSFlnk-K79TssBiv
chr1	11009949	11012541	absent	absent	present	absentabsentpresent	Quies-K79	Quies-K79	TSSFlnk	weak	quiescent	quiescent	Quies-K79Quies-K79TSSFlnk
chr1	11013241	11013915	absent	absent	present	absentabsentpresent	Quies-K79	Quies-K79	Quies	quiescent	quiescent	quiescent	Quies-K79Quies-K79Quies
chr1	11014854	11015771	absent	absent	present	absentabsentpresent	Quies-K79	Quies-K79	Quies	quiescent	quiescent	quiescent	Quies-K79Quies-K79Quies
chr1	11323552	11337257	absent	present	present	absentpresentpresent	Quies-K79	TxWk	EnhG	active	quiescent	weak	Quies-K79TxWkEnhG
chr1	11487240	11488236	absent	absent	present	absentabsentpresent	Het-K79	ZNF-K79	TSSFlnk	weak	het	het	Het-K79ZNF-K79TSSFlnk
chr1	11720072	11720781	absent	absent	present	absentabsentpresent	Het-K79	TSSFlnk-K79	TSSFlnk	weak	het	weak	Het-K79TSSFlnk-K79TSSFlnk
chr1	11861182	11862053	absent	absent	present	absentabsentpresent	Het-K79	Het-K79	TSSFlnk	weak	het	het	Het-K79Het-K79TSSFlnk
chr1	12234277	12234810	absent	absent	present	absentabsentpresent	EnhW-K79	TSSFlnk-K79	TssBiv	bivalent	weak	weak	EnhW-K79TSSFlnk-K79TssBiv
chr1	12359060	12361015	absent	absent	present	absentabsentpresent	Het-K79	Quies-K79	TSSFlnk	weak	het	quiescent	Het-K79Quies-K79TSSFlnk
chr1	12576678	12577677	absent	absent	present	absentabsentpresent	EnhW-K79	TSSFlnk-K79	TssBiv	bivalent	weak	weak	EnhW-K79TSSFlnk-K79TssBiv
chr1	12578205	12580821	absent	absent	present	absentabsentpresent	Quies-K79	TSSFlnk-K79	TssBiv	bivalent	quiescent	weak	Quies-K79TSSFlnk-K79TssBiv
chr1	12644545	12645065	absent	present	absent	absentpresentabsent	TSSFlnk-K79	TssBiv	TssBiv-K79	bivalent	weak	bivalent	TSSFlnk-K79TssBivTssBiv-K79
chr1	12668794	12669126	absent	absent	present	absentabsentpresent	Quies-K79	EnhW-K79	TSSFlnk	weak	quiescent	weak	Quies-K79EnhW-K79TSSFlnk
chr1	12669384	12670429	absent	absent	present	absentabsentpresent	Quies-K79	Quies-K79	TSSFlnk	weak	quiescent	quiescent	Quies-K79Quies-K79TSSFlnk
chr1	12671908	12672174	absent	absent	present	absentabsentpresent	Quies-K79	Quies-K79	TSSFlnk	weak	quiescent	quiescent	Quies-K79Quies-K79TSSFlnk
chr1	12850437	12852276	absent	absent	present	absentabsentpresent	EnhW-K79	TSSFlnk-K79	TssBiv	bivalent	weak	weak	EnhW-K79TSSFlnk-K79TssBiv
chr1	13067244	13073087	absent	present	present	absentpresentpresent	EnhW-K79	TSSFlnk	TssBiv	bivalent	weak	weak	EnhW-K79TSSFlnkTssBiv
chr1	13073342	13075338	absent	absent	present	absentabsentpresent	EnhW-K79	EnhW-K79	EnhBiv	bivalent	weak	weak	EnhW-K79EnhW-K79EnhBiv
chr1	13287553	13290208	present	absent	absent	presentabsentabsent	Quies	Quies-K79	TxWk-K79	weak	quiescent	quiescent	QuiesQuies-K79TxWk-K79
chr1	13295316	13297951	present	absent	absent	presentabsentabsent	Quies	Quies-K79	EnhG-K79	active	quiescent	quiescent	QuiesQuies-K79EnhG-K79
chr1	13303266	13312359	present	present	present	presentpresentpresent	Quies	Quies	Quies	quiescent	quiescent	quiescent	QuiesQuiesQuies
chr1	13314825	13316331	present	absent	absent	presentabsentabsent	Quies	Quies-K79	Quies-K79	quiescent	quiescent	quiescent	QuiesQuies-K79Quies-K79
chr1	13317627	13319276	present	present	present	presentpresentpresent	Quies	EnhW	Quies	quiescent	quiescent	weak	QuiesEnhWQuies
chr1	13320407	13321052	present	absent	absent	presentabsentabsent	Quies	Quies-K79	Quies-K79	quiescent	quiescent	quiescent	QuiesQuies-K79Quies-K79
chr1	13321129	13321830	absent	present	absent	absentpresentabsent	Quies-K79	Quies	Quies-K79	quiescent	quiescent	quiescent	Quies-K79QuiesQuies-K79
chr1	13322589	13323032	present	present	absent	presentpresentabsent	Quies	EnhBiv	Quies-K79	quiescent	quiescent	bivalent	QuiesEnhBivQuies-K79
chr1	13324061	13325183	present	absent	absent	presentabsentabsent	Quies	EnhA-K79	EnhA-K79	active	quiescent	active	QuiesEnhA-K79EnhA-K79
chr1	13326583	13327090	present	absent	absent	presentabsentabsent	Quies	EnhBiv-K79	EnhW-K79	weak	quiescent	bivalent	QuiesEnhBiv-K79EnhW-K79
chr1	13330066	13338006	present	present	present	presentpresentpresent	Quies	Quies	Quies	quiescent	quiescent	quiescent	QuiesQuiesQuies
chr1	13339661	13340009	absent	present	absent	absentpresentabsent	Quies-K79	Quies	Quies-K79	quiescent	quiescent	quiescent	Quies-K79QuiesQuies-K79
chr1	13340281	13342878	present	present	present	presentpresentpresent	Quies	Quies	Quies	quiescent	quiescent	quiescent	QuiesQuiesQuies
chr1	13344974	13346723	present	present	absent	presentpresentabsent	Quies	Quies	Quies-K79	quiescent	quiescent	quiescent	QuiesQuiesQuies-K79
chr1	13347843	13351305	present	absent	present	presentabsentpresent	Quies	Quies-K79	Quies	quiescent	quiescent	quiescent	QuiesQuies-K79Quies
chr1	13352165	13373562	present	present	present	presentpresentpresent	Quies	EnhW	EnhW	weak	quiescent	weak	QuiesEnhWEnhW
chr1	13461786	13462484	absent	absent	present	absentabsentpresent	Het-K79	Quies-K79	Quies	quiescent	het	quiescent	Het-K79Quies-K79Quies
chr1	13464225	13467153	absent	absent	present	absentabsentpresent	Quies-K79	Quies-K79	TSSFlnk	weak	quiescent	quiescent	Quies-K79Quies-K79TSSFlnk
chr1	13467861	13469255	absent	absent	present	absentabsentpresent	Het-K79	EnhW-K79	TssBiv	bivalent	het	weak	Het-K79EnhW-K79TssBiv
chr1	13581737	13582341	absent	present	absent	absentpresentabsent	TxWk-K79	EnhG	EnhG-K79	active	weak	active	TxWk-K79EnhGEnhG-K79
chr1	13582651	13590587	present	present	present	presentpresentpresent	TxWk	EnhG	EnhG	active	weak	active	TxWkEnhGEnhG
chr1	13590865	13591737	absent	absent	present	absentabsentpresent	EnhW-K79	EnhW-K79	TssBiv	bivalent	weak	weak	EnhW-K79EnhW-K79TssBiv
chr1	13592608	13592903	absent	absent	present	absentabsentpresent	Quies-K79	EnhBiv-K79	TSSFlnk	weak	quiescent	bivalent	Quies-K79EnhBiv-K79TSSFlnk
chr1	13593118	13593505	absent	absent	present	absentabsentpresent	Quies-K79	EnhBiv-K79	EnhA	active	quiescent	bivalent	Quies-K79EnhBiv-K79EnhA
chr1	13593966	13594801	absent	absent	present	absentabsentpresent	Quies-K79	Quies-K79	EnhW	weak	quiescent	quiescent	Quies-K79Quies-K79EnhW
chr1	13653888	13657096	present	absent	absent	presentabsentabsent	Quies	Quies-K79	Quies-K79	quiescent	quiescent	quiescent	QuiesQuies-K79Quies-K79
chr1	13849399	13849808	absent	absent	present	absentabsentpresent	Quies-K79	Quies-K79	EnhW	weak	quiescent	quiescent	Quies-K79Quies-K79EnhW
chr1	13896755	13897383	absent	absent	present	absentabsentpresent	Het-K79	TSSFlnk-K79	TSSFlnk	weak	het	weak	Het-K79TSSFlnk-K79TSSFlnk
chr1	14084909	14085634	absent	absent	present	absentabsentpresent	Het-K79	TSSFlnk-K79	Quies	quiescent	het	weak	Het-K79TSSFlnk-K79Quies
chr1	14402366	14403537	absent	absent	present	absentabsentpresent	Quies-K79	Quies-K79	Quies	quiescent	quiescent	quiescent	Quies-K79Quies-K79Quies
chr1	14403763	14407126	absent	present	present	absentpresentpresent	EnhW-K79	Quies	EnhW	weak	weak	quiescent	EnhW-K79QuiesEnhW
chr1	14407483	14409863	absent	present	present	absentpresentpresent	Quies-K79	Quies	TSSFlnk	weak	quiescent	quiescent	Quies-K79QuiesTSSFlnk
chr1	14410295	14418149	absent	present	present	absentpresentpresent	Quies-K79	Quies	TssBiv	bivalent	quiescent	quiescent	Quies-K79QuiesTssBiv
chr1	14437590	14438445	absent	absent	present	absentabsentpresent	Quies-K79	Quies-K79	TSSFlnk	weak	quiescent	quiescent	Quies-K79Quies-K79TSSFlnk
chr1	14481809	14482337	absent	absent	present	absentabsentpresent	Quies-K79	Quies-K79	TSSFlnk	weak	quiescent	quiescent	Quies-K79Quies-K79TSSFlnk
chr1	14699558	14700738	absent	absent	present	absentabsentpresent	Quies-K79	Quies-K79	TSSFlnk	weak	quiescent	quiescent	Quies-K79Quies-K79TSSFlnk
chr1	15083377	15084509	absent	absent	present	absentabsentpresent	Het-K79	TSSFlnk-K79	TSSFlnk	weak	het	weak	Het-K79TSSFlnk-K79TSSFlnk
chr1	15790835	15791477	absent	absent	present	absentabsentpresent	Quies-K79	Quies-K79	TSSFlnk	weak	quiescent	quiescent	Quies-K79Quies-K79TSSFlnk
chr1	15804952	15812259	present	present	present	presentpresentpresent	EnhG	EnhG	EnhG	active	active	active	EnhGEnhGEnhG
chr1	15812280	15812988	absent	present	absent	absentpresentabsent	EnhG-K79	EnhG	EnhG-K79	active	active	active	EnhG-K79EnhGEnhG-K79
chr1	15813516	15814045	absent	present	absent	absentpresentabsent	EnhG-K79	EnhG	EnhG-K79	active	active	active	EnhG-K79EnhGEnhG-K79
chr1	15814118	15814489	absent	absent	present	absentabsentpresent	EnhG-K79	EnhG-K79	EnhG	active	active	active	EnhG-K79EnhG-K79EnhG
chr1	15816679	15818394	present	absent	absent	presentabsentabsent	TxWk	Tx-K79	Tx-K79	active	weak	active	TxWkTx-K79Tx-K79
chr1	15822154	15826574	present	absent	absent	presentabsentabsent	TxWk	EnhG-K79	Tx-K79	active	weak	active	TxWkEnhG-K79Tx-K79
chr1	16076741	16078203	absent	absent	present	absentabsentpresent	Quies-K79	EnhG-K79	EnhG	active	quiescent	active	Quies-K79EnhG-K79EnhG
chr1	16078651	16082055	absent	present	present	absentpresentpresent	Quies-K79	EnhG	EnhG	active	quiescent	active	Quies-K79EnhGEnhG
chr1	16082258	16095383	absent	present	present	absentpresentpresent	Quies-K79	EnhG	EnhG	active	quiescent	active	Quies-K79EnhGEnhG
chr1	16095700	16096010	absent	absent	present	absentabsentpresent	Quies-K79	EnhG-K79	EnhG	active	quiescent	active	Quies-K79EnhG-K79EnhG
chr1	16097218	16098303	absent	absent	present	absentabsentpresent	Quies-K79	EnhG-K79	EnhG	active	quiescent	active	Quies-K79EnhG-K79EnhG
chr1	16101864	16105428	present	present	present	presentpresentpresent	EnhG	TSSFlnk	TssBiv	bivalent	active	weak	EnhGTSSFlnkTssBiv
chr1	16105590	16106687	absent	absent	present	absentabsentpresent	TSSA-K79	TssBiv-K79	TssBiv	bivalent	active	bivalent	TSSA-K79TssBiv-K79TssBiv
chr1	16107351	16107877	absent	absent	present	absentabsentpresent	EnhW-K79	EnhBiv-K79	TssBiv	bivalent	weak	bivalent	EnhW-K79EnhBiv-K79TssBiv
chr1	16251533	16251987	absent	absent	present	absentabsentpresent	Quies-K79	Quies-K79	TSSFlnk	weak	quiescent	quiescent	Quies-K79Quies-K79TSSFlnk
chr1	16255099	16255453	absent	absent	present	absentabsentpresent	Quies-K79	Quies-K79	TSSFlnk	weak	quiescent	quiescent	Quies-K79Quies-K79TSSFlnk
chr1	16258399	16258876	absent	absent	present	absentabsentpresent	Quies-K79	Quies-K79	EnhA	active	quiescent	quiescent	Quies-K79Quies-K79EnhA
chr1	16259611	16259876	absent	absent	present	absentabsentpresent	Quies-K79	Quies-K79	EnhW	weak	quiescent	quiescent	Quies-K79Quies-K79EnhW
chr1	16260241	16260782	absent	absent	present	absentabsentpresent	Quies-K79	Quies-K79	EnhW	weak	quiescent	quiescent	Quies-K79Quies-K79EnhW
chr1	16515434	16518405	present	absent	absent	presentabsentabsent	Quies	Quies-K79	Quies-K79	quiescent	quiescent	quiescent	QuiesQuies-K79Quies-K79
chr1	16599004	16601185	present	absent	absent	presentabsentabsent	TxWk	Tx-K79	Tx-K79	active	weak	active	TxWkTx-K79Tx-K79
chr1	16602565	16619914	present	present	present	presentpresentpresent	Quies	EnhG	EnhG	active	quiescent	active	QuiesEnhGEnhG
chr1	16620205	16620715	absent	absent	present	absentabsentpresent	EnhW-K79	Quies-K79	TssBiv	bivalent	weak	quiescent	EnhW-K79Quies-K79TssBiv
chr1	16647140	16662720	present	present	present	presentpresentpresent	TxWk	TxWk	EnhG	active	weak	weak	TxWkTxWkEnhG
chr1	16664756	16673792	present	present	present	presentpresentpresent	TxWk	Tx	Tx	active	weak	active	TxWkTxTx
chr1	16674053	16676043	absent	present	present	absentpresentpresent	TxWk-K79	TxWk	Tx	active	weak	weak	TxWk-K79TxWkTx
chr1	16768065	16768560	absent	absent	present	absentabsentpresent	Quies-K79	Quies-K79	Quies	quiescent	quiescent	quiescent	Quies-K79Quies-K79Quies
chr1	16769050	16769533	absent	absent	present	absentabsentpresent	Quies-K79	Quies-K79	Quies	quiescent	quiescent	quiescent	Quies-K79Quies-K79Quies
chr1	16772060	16772436	absent	absent	present	absentabsentpresent	Het-K79	Quies-K79	Quies	quiescent	het	quiescent	Het-K79Quies-K79Quies
chr1	16928498	16928803	absent	absent	present	absentabsentpresent	Quies-K79	Quies-K79	TSSFlnk	weak	quiescent	quiescent	Quies-K79Quies-K79TSSFlnk
chr1	16929848	16932708	absent	absent	present	absentabsentpresent	Quies-K79	Quies-K79	TSSFlnk	weak	quiescent	quiescent	Quies-K79Quies-K79TSSFlnk
chr1	16932980	16933806	absent	absent	present	absentabsentpresent	Quies-K79	Quies-K79	TSSFlnk	weak	quiescent	quiescent	Quies-K79Quies-K79TSSFlnk
chr1	17119963	17120233	absent	absent	present	absentabsentpresent	Quies-K79	ReprPC-K79	Quies	quiescent	quiescent	polycomb	Quies-K79ReprPC-K79Quies
chr1	17120468	17120894	absent	absent	present	absentabsentpresent	Quies-K79	ReprPC-K79	EnhW	weak	quiescent	polycomb	Quies-K79ReprPC-K79EnhW
chr1	17121287	17125919	absent	absent	present	absentabsentpresent	Quies-K79	TSSFlnk-K79	TssBiv	bivalent	quiescent	weak	Quies-K79TSSFlnk-K79TssBiv
chr1	17135246	17135820	absent	absent	present	absentabsentpresent	Quies-K79	Quies-K79	EnhW	weak	quiescent	quiescent	Quies-K79Quies-K79EnhW
chr1	17137775	17139269	absent	absent	present	absentabsentpresent	Quies-K79	Quies-K79	Quies	quiescent	quiescent	quiescent	Quies-K79Quies-K79Quies
chr1	17408198	17408813	absent	absent	present	absentabsentpresent	Quies-K79	Quies-K79	Quies	quiescent	quiescent	quiescent	Quies-K79Quies-K79Quies
chr1	17412186	17412757	absent	absent	present	absentabsentpresent	Quies-K79	Quies-K79	TSSFlnk	weak	quiescent	quiescent	Quies-K79Quies-K79TSSFlnk
chr1	17414479	17415304	absent	absent	present	absentabsentpresent	Quies-K79	Quies-K79	TSSFlnk	weak	quiescent	quiescent	Quies-K79Quies-K79TSSFlnk
chr1	17415957	17416533	absent	absent	present	absentabsentpresent	Quies-K79	Quies-K79	Quies	quiescent	quiescent	quiescent	Quies-K79Quies-K79Quies
chr1	17977210	17980722	absent	absent	present	absentabsentpresent	Quies-K79	Quies-K79	TSSFlnk	weak	quiescent	quiescent	Quies-K79Quies-K79TSSFlnk
chr1	18079056	18079424	absent	absent	present	absentabsentpresent	Het-K79	TSSFlnk-K79	TSSFlnk	weak	het	weak	Het-K79TSSFlnk-K79TSSFlnk
chr1	18474682	18474947	absent	absent	present	absentabsentpresent	Het-K79	ReprPC-K79	Quies	quiescent	het	polycomb	Het-K79ReprPC-K79Quies
chr1	18658718	18659339	absent	absent	present	absentabsentpresent	Het-K79	TSSFlnk-K79	TSSFlnk	weak	het	weak	Het-K79TSSFlnk-K79TSSFlnk
chr1	19254248	19254803	absent	absent	present	absentabsentpresent	Quies-K79	ReprPC-K79	EnhW	weak	quiescent	polycomb	Quies-K79ReprPC-K79EnhW
chr1	19255172	19259715	absent	absent	present	absentabsentpresent	Quies-K79	ReprPC-K79	TssBiv	bivalent	quiescent	polycomb	Quies-K79ReprPC-K79TssBiv
chr1	19398764	19399077	absent	absent	present	absentabsentpresent	Het-K79	Quies-K79	TSSFlnk	weak	het	quiescent	Het-K79Quies-K79TSSFlnk
chr1	19606127	19607021	absent	present	present	absentpresentpresent	EnhW-K79	TSSFlnk	EnhG	active	weak	weak	EnhW-K79TSSFlnkEnhG
chr1	20356585	20356877	absent	absent	present	absentabsentpresent	Quies-K79	Quies-K79	TssBiv	bivalent	quiescent	quiescent	Quies-K79Quies-K79TssBiv
chr1	20357079	20357682	absent	absent	present	absentabsentpresent	Quies-K79	Quies-K79	TSSFlnk	weak	quiescent	quiescent	Quies-K79Quies-K79TSSFlnk
chr1	20359291	20359904	absent	absent	present	absentabsentpresent	Quies-K79	Quies-K79	Quies	quiescent	quiescent	quiescent	Quies-K79Quies-K79Quies
chr1	20360221	20361712	absent	absent	present	absentabsentpresent	Quies-K79	Quies-K79	Quies	quiescent	quiescent	quiescent	Quies-K79Quies-K79Quies
chr1	20714042	20716266	absent	absent	present	absentabsentpresent	Quies-K79	TSSFlnk-K79	TssBiv	bivalent	quiescent	weak	Quies-K79TSSFlnk-K79TssBiv
chr1	20813932	20820267	present	present	absent	presentpresentabsent	TxWk	EnhG	TxWk-K79	weak	weak	active	TxWkEnhGTxWk-K79
chr1	20867951	20868635	absent	absent	present	absentabsentpresent	EnhW-K79	TSSFlnk-K79	TssBiv	bivalent	weak	weak	EnhW-K79TSSFlnk-K79TssBiv
chr1	20914837	20928185	absent	present	present	absentpresentpresent	Quies-K79	EnhG	EnhG	active	quiescent	active	Quies-K79EnhGEnhG
chr1	20928389	20929549	absent	present	present	absentpresentpresent	Quies-K79	EnhG	EnhG	active	quiescent	active	Quies-K79EnhGEnhG
chr1	20930665	20930988	absent	present	absent	absentpresentabsent	Quies-K79	TxWk	EnhG-K79	active	quiescent	weak	Quies-K79TxWkEnhG-K79
chr1	20934669	20935146	absent	absent	present	absentabsentpresent	TSSFlnk-K79	EnhG-K79	EnhG	active	weak	active	TSSFlnk-K79EnhG-K79EnhG
chr1	20949702	20950053	absent	absent	present	absentabsentpresent	EnhW-K79	EnhW-K79	TssBiv	bivalent	weak	weak	EnhW-K79EnhW-K79TssBiv
chr1	20950362	20956389	absent	present	present	absentpresentpresent	Quies-K79	EnhG	EnhG	active	quiescent	active	Quies-K79EnhGEnhG
chr1	20956645	20957449	absent	absent	present	absentabsentpresent	Quies-K79	EnhG-K79	EnhG	active	quiescent	active	Quies-K79EnhG-K79EnhG
chr1	20957714	20959502	absent	absent	present	absentabsentpresent	Quies-K79	Tx-K79	EnhG	active	quiescent	active	Quies-K79Tx-K79EnhG
chr1	20959885	20960338	absent	absent	present	absentabsentpresent	Quies-K79	Tx-K79	EnhG	active	quiescent	active	Quies-K79Tx-K79EnhG
chr1	21015617	21016342	present	absent	absent	presentabsentabsent	Het	Quies-K79	EnhW-K79	weak	het	quiescent	HetQuies-K79EnhW-K79
chr1	21024071	21026295	present	absent	absent	presentabsentabsent	Quies	EnhBiv-K79	EnhW-K79	weak	quiescent	bivalent	QuiesEnhBiv-K79EnhW-K79
chr1	21039340	21043447	present	present	present	presentpresentpresent	Quies	Quies	TSSFlnk	weak	quiescent	quiescent	QuiesQuiesTSSFlnk
chr1	21044540	21045073	absent	absent	present	absentabsentpresent	Quies-K79	Quies-K79	TSSFlnk	weak	quiescent	quiescent	Quies-K79Quies-K79TSSFlnk
chr1	21047259	21048819	present	absent	absent	presentabsentabsent	Quies	Quies-K79	EnhA-K79	active	quiescent	quiescent	QuiesQuies-K79EnhA-K79
chr1	21058239	21061320	present	absent	absent	presentabsentabsent	Quies	Quies-K79	Quies-K79	quiescent	quiescent	quiescent	QuiesQuies-K79Quies-K79
chr1	21067144	21067927	present	absent	absent	presentabsentabsent	Quies	Quies-K79	Quies-K79	quiescent	quiescent	quiescent	QuiesQuies-K79Quies-K79
chr1	21069108	21072044	present	absent	absent	presentabsentabsent	EnhW	EnhBiv-K79	TSSFlnk-K79	weak	weak	bivalent	EnhWEnhBiv-K79TSSFlnk-K79
chr1	21073366	21079079	present	present	present	presentpresentpresent	Quies	EnhBiv	Quies	quiescent	quiescent	bivalent	QuiesEnhBivQuies
chr1	21905873	21906348	absent	present	absent	absentpresentabsent	Quies-K79	EnhW	TSSFlnk-K79	weak	quiescent	weak	Quies-K79EnhWTSSFlnk-K79
chr1	22076997	22077262	absent	absent	present	absentabsentpresent	Quies-K79	Quies-K79	Quies	quiescent	quiescent	quiescent	Quies-K79Quies-K79Quies
chr1	22077745	22079171	absent	absent	present	absentabsentpresent	Het-K79	Quies-K79	TSSFlnk	weak	het	quiescent	Het-K79Quies-K79TSSFlnk
chr1	22960578	22960977	absent	absent	present	absentabsentpresent	Quies-K79	Quies-K79	TSSFlnk	weak	quiescent	quiescent	Quies-K79Quies-K79TSSFlnk
chr1	23097162	23098756	absent	present	absent	absentpresentabsent	Quies-K79	Quies	EnhG-K79	active	quiescent	quiescent	Quies-K79QuiesEnhG-K79
chr1	23098796	23103046	absent	present	present	absentpresentpresent	Quies-K79	TSSFlnk	EnhG	active	quiescent	weak	Quies-K79TSSFlnkEnhG
chr1	23256412	23268774	present	present	present	presentpresentpresent	Quies	Quies	TxWk	weak	quiescent	quiescent	QuiesQuiesTxWk
chr1	23269464	23271143	absent	present	present	absentpresentpresent	Quies-K79	Quies	TSSA	active	quiescent	quiescent	Quies-K79QuiesTSSA
chr1	23865308	23865873	absent	absent	present	absentabsentpresent	TxWk-K79	EnhG-K79	Tx	active	weak	active	TxWk-K79EnhG-K79Tx
chr1	23876463	23877133	absent	present	present	absentpresentpresent	TxWk-K79	Tx	EnhG	active	weak	active	TxWk-K79TxEnhG
chr1	23877626	23878266	absent	absent	present	absentabsentpresent	TxWk-K79	Tx-K79	EnhG	active	weak	active	TxWk-K79Tx-K79EnhG
chr1	23878860	23885347	present	present	present	presentpresentpresent	Quies	TxWk	EnhG	active	quiescent	weak	QuiesTxWkEnhG
chr1	23891710	23922888	present	present	present	presentpresentpresent	Quies	Quies	EnhG	active	quiescent	quiescent	QuiesQuiesEnhG
chr1	24003974	24007739	absent	present	present	absentpresentpresent	EnhW-K79	EnhG	EnhG	active	weak	active	EnhW-K79EnhGEnhG
chr1	24064628	24064918	absent	present	absent	absentpresentabsent	TxWk-K79	Tx	EnhG-K79	active	weak	active	TxWk-K79TxEnhG-K79
chr1	24065694	24066212	absent	present	absent	absentpresentabsent	TxWk-K79	Tx	EnhG-K79	active	weak	active	TxWk-K79TxEnhG-K79
chr1	24069076	24070452	absent	present	present	absentpresentpresent	TxWk-K79	EnhG	EnhG	active	weak	active	TxWk-K79EnhGEnhG
chr1	24070731	24071302	absent	present	absent	absentpresentabsent	TxWk-K79	EnhG	EnhG-K79	active	weak	active	TxWk-K79EnhGEnhG-K79
chr1	24071660	24072255	absent	present	absent	absentpresentabsent	TxWk-K79	EnhG	EnhG-K79	active	weak	active	TxWk-K79EnhGEnhG-K79
chr1	24074511	24074796	absent	absent	present	absentabsentpresent	TxWk-K79	Tx-K79	EnhG	active	weak	active	TxWk-K79Tx-K79EnhG
chr1	24075267	24076221	absent	absent	present	absentabsentpresent	TxWk-K79	TxWk-K79	EnhG	active	weak	weak	TxWk-K79TxWk-K79EnhG
chr1	24081544	24103433	present	present	present	presentpresentpresent	Quies	EnhG	EnhG	active	quiescent	active	QuiesEnhGEnhG
chr1	24594265	24594726	absent	absent	present	absentabsentpresent	EnhBiv-K79	TssBiv-K79	TssBiv	bivalent	bivalent	bivalent	EnhBiv-K79TssBiv-K79TssBiv
chr1	24645793	24646319	absent	absent	present	absentabsentpresent	Quies-K79	TSSFlnk-K79	TSSFlnk	weak	quiescent	weak	Quies-K79TSSFlnk-K79TSSFlnk
chr1	24673672	24684450	present	present	present	presentpresentpresent	Quies	EnhW	TssBiv	bivalent	quiescent	weak	QuiesEnhWTssBiv
chr1	24684656	24687298	absent	present	present	absentpresentpresent	TxWk-K79	Quies	EnhW	weak	weak	quiescent	TxWk-K79QuiesEnhW
chr1	24688667	24689047	absent	absent	present	absentabsentpresent	Quies-K79	Quies-K79	EnhW	weak	quiescent	quiescent	Quies-K79Quies-K79EnhW
chr1	24689292	24689942	absent	absent	present	absentabsentpresent	Quies-K79	Quies-K79	Quies	quiescent	quiescent	quiescent	Quies-K79Quies-K79Quies
chr1	24691067	24692539	absent	absent	present	absentabsentpresent	Quies-K79	Quies-K79	Quies	quiescent	quiescent	quiescent	Quies-K79Quies-K79Quies
chr1	24702677	24703031	absent	absent	present	absentabsentpresent	Quies-K79	Quies-K79	Quies	quiescent	quiescent	quiescent	Quies-K79Quies-K79Quies
chr1	24835864	24836150	absent	absent	present	absentabsentpresent	Quies-K79	Quies-K79	Quies	quiescent	quiescent	quiescent	Quies-K79Quies-K79Quies
chr1	24859099	24862831	absent	present	present	absentpresentpresent	Het-K79	Quies	TSSFlnk	weak	het	quiescent	Het-K79QuiesTSSFlnk
chr1	24963163	24963662	absent	absent	present	absentabsentpresent	Het-K79	Quies-K79	TSSFlnk	weak	het	quiescent	Het-K79Quies-K79TSSFlnk
chr1	24964056	24964578	absent	absent	present	absentabsentpresent	Het-K79	Quies-K79	TSSFlnk	weak	het	quiescent	Het-K79Quies-K79TSSFlnk
chr1	25015649	25016018	absent	absent	present	absentabsentpresent	Het-K79	Quies-K79	Quies	quiescent	het	quiescent	Het-K79Quies-K79Quies
chr1	25026979	25027521	absent	absent	present	absentabsentpresent	Quies-K79	TssBiv-K79	TssBiv	bivalent	quiescent	bivalent	Quies-K79TssBiv-K79TssBiv
chr1	25304467	25305244	absent	absent	present	absentabsentpresent	Quies-K79	Quies-K79	TSSFlnk	weak	quiescent	quiescent	Quies-K79Quies-K79TSSFlnk
chr1	26616683	26619052	absent	present	present	absentpresentpresent	Quies-K79	TxWk	EnhG	active	quiescent	weak	Quies-K79TxWkEnhG
chr1	26619311	26620470	absent	present	absent	absentpresentabsent	Quies-K79	TxWk	EnhG-K79	active	quiescent	weak	Quies-K79TxWkEnhG-K79
chr1	26685982	26687439	absent	absent	present	absentabsentpresent	ZNF-K79	EnhG-K79	EnhG	active	het	active	ZNF-K79EnhG-K79EnhG
chr1	26687660	26688126	absent	absent	present	absentabsentpresent	ZNF-K79	EnhG-K79	EnhG	active	het	active	ZNF-K79EnhG-K79EnhG
chr1	27139768	27140555	absent	absent	present	absentabsentpresent	Het-K79	TSSFlnk-K79	TSSFlnk	weak	het	weak	Het-K79TSSFlnk-K79TSSFlnk
chr1	27246163	27246758	absent	absent	present	absentabsentpresent	Quies-K79	TSSFlnk-K79	TSSFlnk	weak	quiescent	weak	Quies-K79TSSFlnk-K79TSSFlnk
chr1	28397871	28398270	absent	absent	present	absentabsentpresent	Het-K79	EnhA-K79	EnhA	active	het	active	Het-K79EnhA-K79EnhA
chr1	28776474	28777979	absent	absent	present	absentabsentpresent	Quies-K79	Quies-K79	TSSFlnk	weak	quiescent	quiescent	Quies-K79Quies-K79TSSFlnk
chr1	28778474	28778819	absent	absent	present	absentabsentpresent	Quies-K79	EnhG-K79	EnhG	active	quiescent	active	Quies-K79EnhG-K79EnhG
chr1	28884106	28885193	absent	present	absent	absentpresentabsent	Quies-K79	TxWk	EnhG-K79	active	quiescent	weak	Quies-K79TxWkEnhG-K79
chr1	28885547	28886302	absent	present	present	absentpresentpresent	Quies-K79	TxWk	EnhG	active	quiescent	weak	Quies-K79TxWkEnhG
chr1	28886371	28889416	absent	present	present	absentpresentpresent	Quies-K79	TSSFlnk	EnhG	active	quiescent	weak	Quies-K79TSSFlnkEnhG
chr1	28891137	28895296	absent	present	present	absentpresentpresent	Quies-K79	EnhG	EnhG	active	quiescent	active	Quies-K79EnhGEnhG
chr1	30502549	30503040	absent	absent	present	absentabsentpresent	Quies-K79	TSSFlnk-K79	TSSFlnk	weak	quiescent	weak	Quies-K79TSSFlnk-K79TSSFlnk
chr1	30503881	30504562	absent	absent	present	absentabsentpresent	Quies-K79	ReprPC-K79	TSSFlnk	weak	quiescent	polycomb	Quies-K79ReprPC-K79TSSFlnk
chr1	30832544	30853915	present	present	present	presentpresentpresent	Quies	EnhG	Tx	active	quiescent	active	QuiesEnhGTx
chr1	30859893	30873905	present	present	present	presentpresentpresent	Quies	Quies	EnhG	active	quiescent	quiescent	QuiesQuiesEnhG
chr1	30918616	30924926	absent	present	present	absentpresentpresent	Het-K79	Quies	TSSFlnk	weak	het	quiescent	Het-K79QuiesTSSFlnk
chr1	30942567	30949742	present	present	present	presentpresentpresent	TxWk	EnhG	EnhG	active	weak	active	TxWkEnhGEnhG
chr1	30949939	30956154	absent	present	present	absentpresentpresent	Quies-K79	EnhG	EnhG	active	quiescent	active	Quies-K79EnhGEnhG
chr1	30957069	30957452	absent	absent	present	absentabsentpresent	Quies-K79	Quies-K79	Quies	quiescent	quiescent	quiescent	Quies-K79Quies-K79Quies
chr1	30957726	30958088	absent	absent	present	absentabsentpresent	Quies-K79	Quies-K79	EnhW	weak	quiescent	quiescent	Quies-K79Quies-K79EnhW
chr1	31075068	31075431	absent	absent	present	absentabsentpresent	Het-K79	Quies-K79	Quies	quiescent	het	quiescent	Het-K79Quies-K79Quies
chr1	31094262	31095056	absent	absent	present	absentabsentpresent	Quies-K79	Quies-K79	EnhG	active	quiescent	quiescent	Quies-K79Quies-K79EnhG
chr1	31212179	31212779	absent	absent	present	absentabsentpresent	Quies-K79	EnhG-K79	Tx	active	quiescent	active	Quies-K79EnhG-K79Tx
chr1	31213175	31217991	absent	present	present	absentpresentpresent	Quies-K79	EnhG	EnhG	active	quiescent	active	Quies-K79EnhGEnhG
chr1	31218409	31229034	absent	present	present	absentpresentpresent	Quies-K79	EnhG	EnhG	active	quiescent	active	Quies-K79EnhGEnhG
chr1	31328988	31329319	absent	absent	present	absentabsentpresent	Quies-K79	Quies-K79	TSSFlnk	weak	quiescent	quiescent	Quies-K79Quies-K79TSSFlnk
chr1	31331254	31332337	absent	absent	present	absentabsentpresent	Quies-K79	Quies-K79	Quies	quiescent	quiescent	quiescent	Quies-K79Quies-K79Quies
chr1	32153000	32153332	absent	absent	present	absentabsentpresent	Quies-K79	Quies-K79	TSSFlnk	weak	quiescent	quiescent	Quies-K79Quies-K79TSSFlnk
chr1	32265338	32266078	absent	absent	present	absentabsentpresent	Het-K79	EnhW-K79	TSSFlnk	weak	het	weak	Het-K79EnhW-K79TSSFlnk
chr1	32515943	32518755	absent	absent	present	absentabsentpresent	Quies-K79	Quies-K79	TSSFlnk	weak	quiescent	quiescent	Quies-K79Quies-K79TSSFlnk
chr1	32519306	32522728	absent	present	present	absentpresentpresent	EnhW-K79	TSSFlnk	TssBiv	bivalent	weak	weak	EnhW-K79TSSFlnkTssBiv
chr1	32523054	32523937	absent	absent	present	absentabsentpresent	Quies-K79	Quies-K79	Quies	quiescent	quiescent	quiescent	Quies-K79Quies-K79Quies
chr1	32541785	32544533	absent	absent	present	absentabsentpresent	Quies-K79	TSSFlnk-K79	TssBiv	bivalent	quiescent	weak	Quies-K79TSSFlnk-K79TssBiv
chr1	32545022	32549014	absent	present	present	absentpresentpresent	EnhW-K79	TssBiv	TssBiv	bivalent	weak	bivalent	EnhW-K79TssBivTssBiv
chr1	33557858	33558585	absent	present	absent	absentpresentabsent	Quies-K79	Quies	Quies-K79	quiescent	quiescent	quiescent	Quies-K79QuiesQuies-K79
chr1	33581379	33581785	absent	present	absent	absentpresentabsent	Quies-K79	Quies	TxWk-K79	weak	quiescent	quiescent	Quies-K79QuiesTxWk-K79
chr1	33596966	33601260	present	present	absent	presentpresentabsent	Quies	EnhW	EnhW-K79	weak	quiescent	weak	QuiesEnhWEnhW-K79
chr1	33601753	33602073	absent	present	absent	absentpresentabsent	Het-K79	EnhW	EnhA-K79	active	het	weak	Het-K79EnhWEnhA-K79
chr1	33613953	33618304	present	present	present	presentpresentpresent	Quies	Quies	TxWk	weak	quiescent	quiescent	QuiesQuiesTxWk
chr1	33634445	33639334	present	present	present	presentpresentpresent	Quies	EnhG	EnhG	active	quiescent	active	QuiesEnhGEnhG
chr1	33663720	33664740	present	absent	absent	presentabsentabsent	TxWk	EnhG-K79	Tx-K79	active	weak	active	TxWkEnhG-K79Tx-K79
chr1	33666005	33669851	present	present	absent	presentpresentabsent	TxWk	EnhG	EnhG-K79	active	weak	active	TxWkEnhGEnhG-K79
chr1	33670353	33670667	absent	absent	present	absentabsentpresent	TSSA-K79	TSSFlnk-K79	TssBiv	bivalent	active	weak	TSSA-K79TSSFlnk-K79TssBiv
chr1	33720199	33723791	present	present	present	presentpresentpresent	Quies	EnhG	EnhG	active	quiescent	active	QuiesEnhGEnhG
chr1	33783021	33783317	absent	absent	present	absentabsentpresent	TxWk-K79	EnhG-K79	EnhG	active	weak	active	TxWk-K79EnhG-K79EnhG
chr1	33783674	33817609	present	present	present	presentpresentpresent	TxWk	EnhG	EnhG	active	weak	active	TxWkEnhGEnhG
chr1	34013471	34021753	present	absent	absent	presentabsentabsent	Quies	Quies-K79	Quies-K79	quiescent	quiescent	quiescent	QuiesQuies-K79Quies-K79
chr1	34023115	34029894	present	absent	absent	presentabsentabsent	Quies	Quies-K79	Quies-K79	quiescent	quiescent	quiescent	QuiesQuies-K79Quies-K79
chr1	34031163	34034279	present	absent	absent	presentabsentabsent	Quies	Quies-K79	Quies-K79	quiescent	quiescent	quiescent	QuiesQuies-K79Quies-K79
chr1	34036632	34038414	present	absent	absent	presentabsentabsent	Quies	Quies-K79	Quies-K79	quiescent	quiescent	quiescent	QuiesQuies-K79Quies-K79
chr1	34053239	34065330	present	present	present	presentpresentpresent	Quies	Quies	EnhW	weak	quiescent	quiescent	QuiesQuiesEnhW
chr1	34068673	34071333	present	absent	present	presentabsentpresent	Quies	Quies-K79	Quies	quiescent	quiescent	quiescent	QuiesQuies-K79Quies
chr1	34073242	34074511	present	absent	absent	presentabsentabsent	EnhA	Quies-K79	Quies-K79	quiescent	active	quiescent	EnhAQuies-K79Quies-K79
chr1	34215074	34217727	absent	present	present	absentpresentpresent	Quies-K79	EnhG	EnhG	active	quiescent	active	Quies-K79EnhGEnhG
chr1	34228512	34235619	present	present	present	presentpresentpresent	Quies	EnhG	EnhG	active	quiescent	active	QuiesEnhGEnhG
chr1	34236197	34238038	absent	absent	present	absentabsentpresent	Quies-K79	EnhG-K79	EnhG	active	quiescent	active	Quies-K79EnhG-K79EnhG
chr1	34438350	34439362	absent	present	present	absentpresentpresent	TSSFlnk-K79	TSSFlnk	TssBiv	bivalent	weak	weak	TSSFlnk-K79TSSFlnkTssBiv
chr1	34439727	34442366	present	present	present	presentpresentpresent	Quies	TxWk	EnhG	active	quiescent	weak	QuiesTxWkEnhG
chr1	34485466	34486329	absent	absent	present	absentabsentpresent	TSSFlnk-K79	EnhG-K79	EnhG	active	weak	active	TSSFlnk-K79EnhG-K79EnhG
chr1	34498558	34499651	absent	present	present	absentpresentpresent	EnhBiv-K79	EnhG	TssBiv	bivalent	bivalent	active	EnhBiv-K79EnhGTssBiv
chr1	34499850	34500250	absent	absent	present	absentabsentpresent	Quies-K79	EnhG-K79	EnhG	active	quiescent	active	Quies-K79EnhG-K79EnhG
chr1	34559560	34559930	absent	present	absent	absentpresentabsent	ReprPC-K79	EnhG	EnhG-K79	active	polycomb	active	ReprPC-K79EnhGEnhG-K79
chr1	34560404	34561062	absent	absent	present	absentabsentpresent	TssBiv-K79	TssBiv-K79	TssBiv	bivalent	bivalent	bivalent	TssBiv-K79TssBiv-K79TssBiv
chr1	34578207	34579754	absent	present	present	absentpresentpresent	EnhW-K79	TssBiv	TssBiv	bivalent	weak	bivalent	EnhW-K79TssBivTssBiv
chr1	34687110	34687614	absent	absent	present	absentabsentpresent	EnhW-K79	EnhBiv-K79	TSSFlnk	weak	weak	bivalent	EnhW-K79EnhBiv-K79TSSFlnk
chr1	34815858	34816165	present	absent	absent	presentabsentabsent	TxWk	EnhG-K79	EnhG-K79	active	weak	active	TxWkEnhG-K79EnhG-K79
chr1	34817786	34843864	present	present	present	presentpresentpresent	TxWk	EnhG	EnhG	active	weak	active	TxWkEnhGEnhG
chr1	34849398	34858802	present	present	present	presentpresentpresent	Quies	TxWk	TxWk	weak	quiescent	weak	QuiesTxWkTxWk
chr1	34858841	34859402	absent	present	absent	absentpresentabsent	Quies-K79	Quies	TxWk-K79	weak	quiescent	quiescent	Quies-K79QuiesTxWk-K79
chr1	34859938	34860381	present	absent	absent	presentabsentabsent	Quies	Quies-K79	TxWk-K79	weak	quiescent	quiescent	QuiesQuies-K79TxWk-K79
chr1	35648506	35650964	absent	absent	present	absentabsentpresent	Quies-K79	Quies-K79	TSSFlnk	weak	quiescent	quiescent	Quies-K79Quies-K79TSSFlnk
chr1	35869528	35869881	absent	absent	present	absentabsentpresent	TSSFlnk-K79	TSSFlnk-K79	TssBiv	bivalent	weak	weak	TSSFlnk-K79TSSFlnk-K79TssBiv
chr1	35870441	35871613	absent	absent	present	absentabsentpresent	Quies-K79	EnhW-K79	TssBiv	bivalent	quiescent	weak	Quies-K79EnhW-K79TssBiv
chr1	36067745	36076536	present	absent	absent	presentabsentabsent	Quies	Quies-K79	Quies-K79	quiescent	quiescent	quiescent	QuiesQuies-K79Quies-K79
chr1	36080269	36082736	present	absent	absent	presentabsentabsent	Quies	Quies-K79	Quies-K79	quiescent	quiescent	quiescent	QuiesQuies-K79Quies-K79
chr1	36084576	36086303	present	absent	absent	presentabsentabsent	Quies	Quies-K79	Quies-K79	quiescent	quiescent	quiescent	QuiesQuies-K79Quies-K79
chr1	36088688	36092334	present	absent	absent	presentabsentabsent	Quies	EnhW-K79	Quies-K79	quiescent	quiescent	weak	QuiesEnhW-K79Quies-K79
chr1	36234845	36245205	present	present	present	presentpresentpresent	Quies	EnhG	EnhG	active	quiescent	active	QuiesEnhGEnhG
chr1	36307940	36315992	present	present	present	presentpresentpresent	EnhW	EnhW	TssBiv	bivalent	weak	weak	EnhWEnhWTssBiv
chr1	36332531	36333081	absent	absent	present	absentabsentpresent	Quies-K79	EnhG-K79	EnhG	active	quiescent	active	Quies-K79EnhG-K79EnhG
chr1	36334420	36334881	absent	absent	present	absentabsentpresent	Quies-K79	EnhG-K79	EnhG	active	quiescent	active	Quies-K79EnhG-K79EnhG
chr1	36340715	36341098	absent	present	absent	absentpresentabsent	TxWk-K79	EnhG	EnhG-K79	active	weak	active	TxWk-K79EnhGEnhG-K79
chr1	36353785	36355093	absent	present	absent	absentpresentabsent	TxWk-K79	EnhG	EnhG-K79	active	weak	active	TxWk-K79EnhGEnhG-K79
chr1	36355801	36369661	present	present	present	presentpresentpresent	TxWk	EnhG	EnhG	active	weak	active	TxWkEnhGEnhG
chr1	36370431	36376743	absent	present	present	absentpresentpresent	Quies-K79	TSSFlnk	TssBiv	bivalent	quiescent	weak	Quies-K79TSSFlnkTssBiv
chr1	36377719	36378179	absent	absent	present	absentabsentpresent	Quies-K79	EnhBiv-K79	TSSFlnk	weak	quiescent	bivalent	Quies-K79EnhBiv-K79TSSFlnk
chr1	36441833	36447595	present	present	present	presentpresentpresent	EnhW	TSSFlnk	TssBiv	bivalent	weak	weak	EnhWTSSFlnkTssBiv
chr1	36471207	36496790	present	present	present	presentpresentpresent	Quies	EnhG	EnhG	active	quiescent	active	QuiesEnhGEnhG
chr1	36512596	36517992	present	present	present	presentpresentpresent	TxWk	EnhG	TxWk	weak	weak	active	TxWkEnhGTxWk
chr1	36542995	36547130	present	present	present	presentpresentpresent	EnhW	EnhG	EnhG	active	weak	active	EnhWEnhGEnhG
chr1	36554862	36555853	present	absent	absent	presentabsentabsent	EnhW	EnhBiv-K79	TSSFlnk-K79	weak	weak	bivalent	EnhWEnhBiv-K79TSSFlnk-K79
chr1	36571215	36571480	absent	absent	present	absentabsentpresent	Quies-K79	EnhG-K79	EnhA	active	quiescent	active	Quies-K79EnhG-K79EnhA
chr1	36575824	36576477	absent	absent	present	absentabsentpresent	Quies-K79	EnhG-K79	EnhG	active	quiescent	active	Quies-K79EnhG-K79EnhG
chr1	36578479	36578937	absent	absent	present	absentabsentpresent	Quies-K79	EnhG-K79	EnhG	active	quiescent	active	Quies-K79EnhG-K79EnhG
chr1	36580195	36580460	absent	absent	present	absentabsentpresent	Quies-K79	EnhG-K79	EnhG	active	quiescent	active	Quies-K79EnhG-K79EnhG
chr1	36581956	36582659	absent	absent	present	absentabsentpresent	Quies-K79	EnhG-K79	EnhG	active	quiescent	active	Quies-K79EnhG-K79EnhG
chr1	36583203	36584907	absent	absent	present	absentabsentpresent	Quies-K79	EnhG-K79	EnhG	active	quiescent	active	Quies-K79EnhG-K79EnhG
chr1	36585208	36585808	absent	absent	present	absentabsentpresent	Quies-K79	EnhG-K79	EnhG	active	quiescent	active	Quies-K79EnhG-K79EnhG
chr1	36586734	36587074	absent	absent	present	absentabsentpresent	Quies-K79	EnhG-K79	EnhG	active	quiescent	active	Quies-K79EnhG-K79EnhG
chr1	36587359	36588245	absent	absent	present	absentabsentpresent	Quies-K79	EnhG-K79	EnhG	active	quiescent	active	Quies-K79EnhG-K79EnhG
chr1	36588722	36592118	absent	absent	present	absentabsentpresent	Quies-K79	EnhG-K79	EnhG	active	quiescent	active	Quies-K79EnhG-K79EnhG
chr1	36592778	36593119	absent	absent	present	absentabsentpresent	Quies-K79	EnhG-K79	EnhG	active	quiescent	active	Quies-K79EnhG-K79EnhG
chr1	36610261	36611270	absent	present	present	absentpresentpresent	EnhW-K79	EnhG	EnhG	active	weak	active	EnhW-K79EnhGEnhG
chr1	36611686	36612168	absent	present	absent	absentpresentabsent	Quies-K79	EnhG	EnhG-K79	active	quiescent	active	Quies-K79EnhGEnhG-K79
chr1	36612993	36613890	absent	present	absent	absentpresentabsent	Quies-K79	EnhG	EnhG-K79	active	quiescent	active	Quies-K79EnhGEnhG-K79
chr1	36615807	36616515	absent	present	absent	absentpresentabsent	TxWk-K79	EnhG	EnhG-K79	active	weak	active	TxWk-K79EnhGEnhG-K79
chr1	36616917	36617370	absent	present	absent	absentpresentabsent	TxWk-K79	EnhG	EnhG-K79	active	weak	active	TxWk-K79EnhGEnhG-K79
chr1	36617575	36618911	absent	present	absent	absentpresentabsent	TxWk-K79	EnhG	EnhG-K79	active	weak	active	TxWk-K79EnhGEnhG-K79
chr1	36619349	36620324	absent	present	present	absentpresentpresent	TxWk-K79	EnhG	EnhG	active	weak	active	TxWk-K79EnhGEnhG
chr1	36620503	36623460	absent	present	present	absentpresentpresent	TxWk-K79	EnhG	EnhG	active	weak	active	TxWk-K79EnhGEnhG
chr1	36623791	36624093	absent	present	absent	absentpresentabsent	TxWk-K79	EnhG	EnhG-K79	active	weak	active	TxWk-K79EnhGEnhG-K79
chr1	36624627	36627868	absent	present	present	absentpresentpresent	TxWk-K79	EnhG	EnhG	active	weak	active	TxWk-K79EnhGEnhG
chr1	36628030	36632149	absent	present	present	absentpresentpresent	TxWk-K79	EnhG	EnhG	active	weak	active	TxWk-K79EnhGEnhG
chr1	36636165	36636805	absent	present	absent	absentpresentabsent	Quies-K79	EnhG	EnhG-K79	active	quiescent	active	Quies-K79EnhGEnhG-K79
chr1	36638711	36639565	absent	present	absent	absentpresentabsent	Quies-K79	EnhG	EnhG-K79	active	quiescent	active	Quies-K79EnhGEnhG-K79
chr1	36640327	36641421	absent	present	absent	absentpresentabsent	Quies-K79	EnhG	EnhG-K79	active	quiescent	active	Quies-K79EnhGEnhG-K79
chr1	36641859	36642731	absent	present	absent	absentpresentabsent	Quies-K79	EnhG	EnhG-K79	active	quiescent	active	Quies-K79EnhGEnhG-K79
chr1	36643002	36644050	absent	present	absent	absentpresentabsent	TxWk-K79	EnhG	EnhG-K79	active	weak	active	TxWk-K79EnhGEnhG-K79
chr1	36647499	36647824	absent	present	absent	absentpresentabsent	Quies-K79	EnhG	EnhG-K79	active	quiescent	active	Quies-K79EnhGEnhG-K79
chr1	36653391	36654483	absent	present	absent	absentpresentabsent	Quies-K79	EnhG	EnhG-K79	active	quiescent	active	Quies-K79EnhGEnhG-K79
chr1	36654985	36655273	absent	absent	present	absentabsentpresent	Quies-K79	EnhG-K79	EnhG	active	quiescent	active	Quies-K79EnhG-K79EnhG
chr1	36658046	36687923	present	present	present	presentpresentpresent	Quies	EnhG	EnhG	active	quiescent	active	QuiesEnhGEnhG
chr1	36688284	36688846	absent	absent	present	absentabsentpresent	Quies-K79	Quies-K79	Quies	quiescent	quiescent	quiescent	Quies-K79Quies-K79Quies
chr1	36691055	36693328	present	present	present	presentpresentpresent	TSSA	TSSA	TssBiv	bivalent	active	active	TSSATSSATssBiv
chr1	36693812	36694233	absent	absent	present	absentabsentpresent	Quies-K79	EnhG-K79	EnhG	active	quiescent	active	Quies-K79EnhG-K79EnhG
chr1	36705093	36710846	present	present	present	presentpresentpresent	TxWk	EnhG	TssBiv	bivalent	weak	active	TxWkEnhGTssBiv
chr1	36711034	36721263	absent	present	present	absentpresentpresent	Quies-K79	TSSFlnk	TssBiv	bivalent	quiescent	weak	Quies-K79TSSFlnkTssBiv
chr1	36883260	36883528	absent	present	absent	absentpresentabsent	Quies-K79	EnhG	Tx-K79	active	quiescent	active	Quies-K79EnhGTx-K79
chr1	36883938	36884662	absent	present	absent	absentpresentabsent	EnhW-K79	EnhG	Tx-K79	active	weak	active	EnhW-K79EnhGTx-K79
chr1	36889501	36889848	absent	present	absent	absentpresentabsent	Quies-K79	TxWk	Tx-K79	active	quiescent	weak	Quies-K79TxWkTx-K79
chr1	36890258	36891819	present	present	present	presentpresentpresent	Quies	Quies	TxWk	weak	quiescent	quiescent	QuiesQuiesTxWk
chr1	36892097	36893530	absent	present	present	absentpresentpresent	EnhW-K79	TSSFlnk	TSSFlnk	weak	weak	weak	EnhW-K79TSSFlnkTSSFlnk
chr1	36893879	36894347	absent	present	absent	absentpresentabsent	Quies-K79	TSSFlnk	TSSFlnk-K79	weak	quiescent	weak	Quies-K79TSSFlnkTSSFlnk-K79
chr1	36895955	36896580	absent	present	absent	absentpresentabsent	Quies-K79	ReprPC	TxWk-K79	weak	quiescent	polycomb	Quies-K79ReprPCTxWk-K79
chr1	36898766	36904332	present	present	present	presentpresentpresent	Quies	EnhW	TxWk	weak	quiescent	weak	QuiesEnhWTxWk
chr1	36904650	36904973	absent	present	absent	absentpresentabsent	Quies-K79	EnhG	TxWk-K79	weak	quiescent	active	Quies-K79EnhGTxWk-K79
chr1	36905317	36939546	present	present	present	presentpresentpresent	Quies	TxWk	TxWk	weak	quiescent	weak	QuiesTxWkTxWk
chr1	36940019	36940374	absent	present	absent	absentpresentabsent	TSSA-K79	TSSA	TSSFlnk-K79	weak	active	active	TSSA-K79TSSATSSFlnk-K79
chr1	36940617	36941044	absent	present	absent	absentpresentabsent	EnhW-K79	EnhW	EnhW-K79	weak	weak	weak	EnhW-K79EnhWEnhW-K79
chr1	37026876	37036185	absent	present	present	absentpresentpresent	EnhW-K79	EnhG	EnhG	active	weak	active	EnhW-K79EnhGEnhG
chr1	37036462	37037815	absent	absent	present	absentabsentpresent	Quies-K79	EnhG-K79	EnhG	active	quiescent	active	Quies-K79EnhG-K79EnhG
chr1	37038057	37038820	absent	absent	present	absentabsentpresent	Quies-K79	TxWk-K79	TxWk	weak	quiescent	weak	Quies-K79TxWk-K79TxWk
chr1	37153885	37156816	absent	present	present	absentpresentpresent	Quies-K79	Quies	TssBiv	bivalent	quiescent	quiescent	Quies-K79QuiesTssBiv
chr1	37157122	37158812	absent	present	present	absentpresentpresent	Quies-K79	Quies	TSSFlnk	weak	quiescent	quiescent	Quies-K79QuiesTSSFlnk
chr1	37159221	37159486	absent	absent	present	absentabsentpresent	Quies-K79	Quies-K79	EnhW	weak	quiescent	quiescent	Quies-K79Quies-K79EnhW
chr1	37159923	37161425	absent	absent	present	absentabsentpresent	Het-K79	Quies-K79	Quies	quiescent	het	quiescent	Het-K79Quies-K79Quies
chr1	37161802	37162660	absent	absent	present	absentabsentpresent	Quies-K79	Quies-K79	Quies	quiescent	quiescent	quiescent	Quies-K79Quies-K79Quies
chr1	37163137	37164698	absent	absent	present	absentabsentpresent	Quies-K79	Quies-K79	EnhG	active	quiescent	quiescent	Quies-K79Quies-K79EnhG
chr1	37165317	37165827	absent	absent	present	absentabsentpresent	Quies-K79	Quies-K79	EnhG	active	quiescent	quiescent	Quies-K79Quies-K79EnhG
chr1	37167894	37168636	absent	absent	present	absentabsentpresent	Quies-K79	Quies-K79	TxWk	weak	quiescent	quiescent	Quies-K79Quies-K79TxWk
chr1	37169425	37169929	absent	absent	present	absentabsentpresent	Quies-K79	Quies-K79	EnhA	active	quiescent	quiescent	Quies-K79Quies-K79EnhA
chr1	37176781	37177104	absent	absent	present	absentabsentpresent	Quies-K79	EnhG-K79	EnhG	active	quiescent	active	Quies-K79EnhG-K79EnhG
chr1	37219367	37219826	absent	absent	present	absentabsentpresent	Quies-K79	TssBiv-K79	TssBiv	bivalent	quiescent	bivalent	Quies-K79TssBiv-K79TssBiv
chr1	37262473	37272114	absent	present	present	absentpresentpresent	Quies-K79	Quies	TssBiv	bivalent	quiescent	quiescent	Quies-K79QuiesTssBiv
chr1	37295630	37296732	absent	absent	present	absentabsentpresent	Quies-K79	Quies-K79	EnhW	weak	quiescent	quiescent	Quies-K79Quies-K79EnhW
chr1	37297233	37312461	present	present	present	presentpresentpresent	Quies	EnhW	EnhW	weak	quiescent	weak	QuiesEnhWEnhW
chr1	37312726	37316174	present	present	present	presentpresentpresent	Quies	EnhW	Quies	quiescent	quiescent	weak	QuiesEnhWQuies
chr1	37320052	37320734	absent	absent	present	absentabsentpresent	Quies-K79	Quies-K79	Quies	quiescent	quiescent	quiescent	Quies-K79Quies-K79Quies
chr1	37321938	37322615	absent	absent	present	absentabsentpresent	Quies-K79	Quies-K79	Quies	quiescent	quiescent	quiescent	Quies-K79Quies-K79Quies
chr1	37324140	37324726	absent	absent	present	absentabsentpresent	Quies-K79	Quies-K79	EnhW	weak	quiescent	quiescent	Quies-K79Quies-K79EnhW
chr1	37325428	37326802	absent	absent	present	absentabsentpresent	Quies-K79	EnhW-K79	EnhW	weak	quiescent	weak	Quies-K79EnhW-K79EnhW
chr1	37328894	37337180	absent	present	present	absentpresentpresent	Quies-K79	TSSFlnk	EnhW	weak	quiescent	weak	Quies-K79TSSFlnkEnhW
chr1	37421279	37436033	present	present	present	presentpresentpresent	TxWk	EnhG	EnhG	active	weak	active	TxWkEnhGEnhG
chr1	37436513	37437041	absent	present	absent	absentpresentabsent	TxWk-K79	EnhG	EnhG-K79	active	weak	active	TxWk-K79EnhGEnhG-K79
chr1	37482817	37491273	absent	present	present	absentpresentpresent	Quies-K79	TSSFlnk	TSSFlnk	weak	quiescent	weak	Quies-K79TSSFlnkTSSFlnk
chr1	37491607	37492623	absent	absent	present	absentabsentpresent	Quies-K79	EnhW-K79	EnhW	weak	quiescent	weak	Quies-K79EnhW-K79EnhW
chr1	37494357	37494813	absent	absent	present	absentabsentpresent	EnhW-K79	EnhW-K79	TSSA	active	weak	weak	EnhW-K79EnhW-K79TSSA
chr1	37495835	37496758	absent	absent	present	absentabsentpresent	Quies-K79	Quies-K79	TSSFlnk	weak	quiescent	quiescent	Quies-K79Quies-K79TSSFlnk
chr1	37499402	37501172	present	absent	absent	presentabsentabsent	Quies	Quies-K79	Quies-K79	quiescent	quiescent	quiescent	QuiesQuies-K79Quies-K79
chr1	37503477	37509901	present	absent	absent	presentabsentabsent	Quies	Quies-K79	Quies-K79	quiescent	quiescent	quiescent	QuiesQuies-K79Quies-K79
chr1	37511643	37521039	present	absent	absent	presentabsentabsent	Quies	Quies-K79	Quies-K79	quiescent	quiescent	quiescent	QuiesQuies-K79Quies-K79
chr1	37530015	37533698	present	absent	absent	presentabsentabsent	Quies	Quies-K79	Quies-K79	quiescent	quiescent	quiescent	QuiesQuies-K79Quies-K79
chr1	37534966	37535373	present	absent	absent	presentabsentabsent	Quies	Quies-K79	Quies-K79	quiescent	quiescent	quiescent	QuiesQuies-K79Quies-K79
chr1	37536905	37541297	present	absent	absent	presentabsentabsent	Quies	Quies-K79	ReprPC-K79	polycomb	quiescent	quiescent	QuiesQuies-K79ReprPC-K79
chr1	37653521	37655358	absent	absent	present	absentabsentpresent	Quies-K79	Quies-K79	TSSFlnk	weak	quiescent	quiescent	Quies-K79Quies-K79TSSFlnk
chr1	37655794	37658457	absent	absent	present	absentabsentpresent	Quies-K79	Quies-K79	TSSFlnk	weak	quiescent	quiescent	Quies-K79Quies-K79TSSFlnk
chr1	37658875	37663935	absent	present	present	absentpresentpresent	Quies-K79	TSSFlnk	TssBiv	bivalent	quiescent	weak	Quies-K79TSSFlnkTssBiv
chr1	37664244	37667132	absent	absent	present	absentabsentpresent	Quies-K79	EnhA-K79	EnhW	weak	quiescent	active	Quies-K79EnhA-K79EnhW
chr1	37684995	37691383	absent	absent	present	absentabsentpresent	Quies-K79	TSSFlnk-K79	TssBiv	bivalent	quiescent	weak	Quies-K79TSSFlnk-K79TssBiv
chr1	37711909	37716441	present	absent	absent	presentabsentabsent	Quies	Quies-K79	Quies-K79	quiescent	quiescent	quiescent	QuiesQuies-K79Quies-K79
chr1	37852481	37852771	absent	present	absent	absentpresentabsent	Quies-K79	EnhG	EnhG-K79	active	quiescent	active	Quies-K79EnhGEnhG-K79
chr1	37853201	37854293	absent	present	absent	absentpresentabsent	Quies-K79	EnhG	EnhG-K79	active	quiescent	active	Quies-K79EnhGEnhG-K79
chr1	37854900	37868748	present	present	present	presentpresentpresent	Quies	EnhG	EnhG	active	quiescent	active	QuiesEnhGEnhG
chr1	37887760	37894238	present	present	present	presentpresentpresent	TxWk	EnhG	TssBiv	bivalent	weak	active	TxWkEnhGTssBiv
chr1	37990402	38019181	present	present	present	presentpresentpresent	TxWk	EnhG	EnhG	active	weak	active	TxWkEnhGEnhG
chr1	38019202	38020017	absent	absent	present	absentabsentpresent	TxWk-K79	EnhG-K79	EnhG	active	weak	active	TxWk-K79EnhG-K79EnhG
chr1	38021465	38025243	present	absent	present	presentabsentpresent	TxWk	EnhG-K79	EnhG	active	weak	active	TxWkEnhG-K79EnhG
chr1	38025439	38026754	absent	present	present	absentpresentpresent	TxWk-K79	EnhG	EnhG	active	weak	active	TxWk-K79EnhGEnhG
chr1	38028188	38029249	present	absent	absent	presentabsentabsent	TxWk	EnhG-K79	EnhG-K79	active	weak	active	TxWkEnhG-K79EnhG-K79
chr1	38099923	38130899	present	present	present	presentpresentpresent	EnhW	EnhG	EnhG	active	weak	active	EnhWEnhGEnhG
chr1	38131531	38131821	absent	absent	present	absentabsentpresent	TSSFlnk-K79	EnhBiv-K79	TssBiv	bivalent	weak	bivalent	TSSFlnk-K79EnhBiv-K79TssBiv
chr1	38132257	38132818	absent	absent	present	absentabsentpresent	EnhW-K79	TssBiv-K79	TssBiv	bivalent	weak	bivalent	EnhW-K79TssBiv-K79TssBiv
chr1	38133183	38135786	absent	present	present	absentpresentpresent	Quies-K79	Quies	TSSFlnk	weak	quiescent	quiescent	Quies-K79QuiesTSSFlnk
chr1	38360176	38360874	present	absent	absent	presentabsentabsent	Quies	Quies-K79	Quies-K79	quiescent	quiescent	quiescent	QuiesQuies-K79Quies-K79
chr1	38368698	38369995	present	absent	absent	presentabsentabsent	EnhW	Quies-K79	Quies-K79	quiescent	weak	quiescent	EnhWQuies-K79Quies-K79
chr1	38374526	38374958	absent	absent	present	absentabsentpresent	Quies-K79	Quies-K79	Quies	quiescent	quiescent	quiescent	Quies-K79Quies-K79Quies
chr1	38375491	38375832	absent	absent	present	absentabsentpresent	Quies-K79	Quies-K79	Quies	quiescent	quiescent	quiescent	Quies-K79Quies-K79Quies
chr1	38376577	38377241	absent	absent	present	absentabsentpresent	EnhW-K79	Quies-K79	TSSFlnk	weak	weak	quiescent	EnhW-K79Quies-K79TSSFlnk
chr1	38377570	38377996	absent	absent	present	absentabsentpresent	Quies-K79	TSSFlnk-K79	TSSFlnk	weak	quiescent	weak	Quies-K79TSSFlnk-K79TSSFlnk
chr1	38408053	38410014	present	absent	absent	presentabsentabsent	Quies	Quies-K79	Quies-K79	quiescent	quiescent	quiescent	QuiesQuies-K79Quies-K79
chr1	38414365	38415037	present	absent	absent	presentabsentabsent	Quies	Quies-K79	Quies-K79	quiescent	quiescent	quiescent	QuiesQuies-K79Quies-K79
chr1	38438196	38446143	present	absent	absent	presentabsentabsent	Quies	Quies-K79	Quies-K79	quiescent	quiescent	quiescent	QuiesQuies-K79Quies-K79
chr1	38456697	38463109	present	absent	absent	presentabsentabsent	Quies	Quies-K79	Quies-K79	quiescent	quiescent	quiescent	QuiesQuies-K79Quies-K79
chr1	38475658	38475964	present	absent	absent	presentabsentabsent	Quies	Quies-K79	Quies-K79	quiescent	quiescent	quiescent	QuiesQuies-K79Quies-K79
chr1	38482020	38482981	present	absent	absent	presentabsentabsent	Quies	Quies-K79	Quies-K79	quiescent	quiescent	quiescent	QuiesQuies-K79Quies-K79
chr1	38495171	38496090	present	absent	absent	presentabsentabsent	Quies	Quies-K79	Quies-K79	quiescent	quiescent	quiescent	QuiesQuies-K79Quies-K79
chr1	38513562	38514934	present	absent	absent	presentabsentabsent	EnhW	Quies-K79	Quies-K79	quiescent	weak	quiescent	EnhWQuies-K79Quies-K79
chr1	38516170	38518550	present	absent	absent	presentabsentabsent	EnhW	Quies-K79	Quies-K79	quiescent	weak	quiescent	EnhWQuies-K79Quies-K79
chr1	38527286	38527863	present	absent	absent	presentabsentabsent	EnhW	Quies-K79	Quies-K79	quiescent	weak	quiescent	EnhWQuies-K79Quies-K79
chr1	38537904	38547402	present	absent	absent	presentabsentabsent	Quies	Quies-K79	Quies-K79	quiescent	quiescent	quiescent	QuiesQuies-K79Quies-K79
chr1	38548879	38576291	present	absent	absent	presentabsentabsent	Quies	Quies-K79	Quies-K79	quiescent	quiescent	quiescent	QuiesQuies-K79Quies-K79
chr1	38577616	38607617	present	absent	absent	presentabsentabsent	TxWk	Quies-K79	Quies-K79	quiescent	weak	quiescent	TxWkQuies-K79Quies-K79
chr1	38609057	38628401	present	absent	absent	presentabsentabsent	EnhW	Quies-K79	Quies-K79	quiescent	weak	quiescent	EnhWQuies-K79Quies-K79
chr1	38979982	38980318	absent	absent	present	absentabsentpresent	EnhW-K79	TSSFlnk-K79	TssBiv	bivalent	weak	weak	EnhW-K79TSSFlnk-K79TssBiv
chr1	38987978	38994496	present	present	present	presentpresentpresent	TxWk	Quies	Quies	quiescent	weak	quiescent	TxWkQuiesQuies
chr1	39005332	39006419	absent	absent	present	absentabsentpresent	Quies-K79	TSSFlnk-K79	TssBiv	bivalent	quiescent	weak	Quies-K79TSSFlnk-K79TssBiv
chr1	39007232	39009605	absent	absent	present	absentabsentpresent	Quies-K79	TSSFlnk-K79	TssBiv	bivalent	quiescent	weak	Quies-K79TSSFlnk-K79TssBiv
chr1	39010232	39010920	absent	absent	present	absentabsentpresent	Quies-K79	Quies-K79	TSSFlnk	weak	quiescent	quiescent	Quies-K79Quies-K79TSSFlnk
chr1	39047415	39048022	absent	absent	present	absentabsentpresent	EnhW-K79	EnhBiv-K79	EnhW	weak	weak	bivalent	EnhW-K79EnhBiv-K79EnhW
chr1	39048363	39048931	absent	absent	present	absentabsentpresent	Quies-K79	Quies-K79	EnhW	weak	quiescent	quiescent	Quies-K79Quies-K79EnhW
chr1	39049834	39050748	absent	absent	present	absentabsentpresent	Quies-K79	Quies-K79	Quies	quiescent	quiescent	quiescent	Quies-K79Quies-K79Quies
chr1	39051248	39051549	absent	absent	present	absentabsentpresent	Quies-K79	Quies-K79	Quies	quiescent	quiescent	quiescent	Quies-K79Quies-K79Quies
chr1	39051928	39052267	absent	absent	present	absentabsentpresent	Quies-K79	Quies-K79	EnhW	weak	quiescent	quiescent	Quies-K79Quies-K79EnhW
chr1	39052469	39055769	absent	present	present	absentpresentpresent	Quies-K79	TSSFlnk	TSSFlnk	weak	quiescent	weak	Quies-K79TSSFlnkTSSFlnk
chr1	39056182	39057848	absent	absent	present	absentabsentpresent	Quies-K79	TSSFlnk-K79	TssBiv	bivalent	quiescent	weak	Quies-K79TSSFlnk-K79TssBiv
chr1	39083067	39083611	absent	absent	present	absentabsentpresent	Het-K79	Quies-K79	TSSFlnk	weak	het	quiescent	Het-K79Quies-K79TSSFlnk
chr1	39084030	39084974	absent	absent	present	absentabsentpresent	Quies-K79	Quies-K79	EnhW	weak	quiescent	quiescent	Quies-K79Quies-K79EnhW
chr1	39086700	39087130	absent	absent	present	absentabsentpresent	Quies-K79	Quies-K79	Quies	quiescent	quiescent	quiescent	Quies-K79Quies-K79Quies
chr1	39366923	39370470	present	present	present	presentpresentpresent	EnhG	EnhG	TssBiv	bivalent	active	active	EnhGEnhGTssBiv
chr1	39477815	39478215	present	absent	absent	presentabsentabsent	TSSFlnk	TssBiv-K79	TssBiv-K79	bivalent	weak	bivalent	TSSFlnkTssBiv-K79TssBiv-K79
chr1	39534078	39535260	absent	present	absent	absentpresentabsent	EnhW-K79	TSSFlnk	EnhG-K79	active	weak	weak	EnhW-K79TSSFlnkEnhG-K79
chr1	39535875	39540134	present	present	present	presentpresentpresent	EnhG	EnhG	EnhG	active	active	active	EnhGEnhGEnhG
chr1	39563622	39577263	present	present	present	presentpresentpresent	TxWk	Quies	TxWk	weak	weak	quiescent	TxWkQuiesTxWk
chr1	39689760	39690272	absent	absent	present	absentabsentpresent	EnhW-K79	TSSFlnk-K79	EnhG	active	weak	weak	EnhW-K79TSSFlnk-K79EnhG
chr1	39690825	39691544	absent	absent	present	absentabsentpresent	EnhW-K79	Quies-K79	EnhG	active	weak	quiescent	EnhW-K79Quies-K79EnhG
chr1	39718572	39721865	absent	present	present	absentpresentpresent	EnhW-K79	EnhG	EnhG	active	weak	active	EnhW-K79EnhGEnhG
chr1	39727940	39728931	absent	absent	present	absentabsentpresent	Quies-K79	Quies-K79	TSSFlnk	weak	quiescent	quiescent	Quies-K79Quies-K79TSSFlnk
chr1	39844566	39845522	absent	absent	present	absentabsentpresent	EnhW-K79	Quies-K79	TSSFlnk	weak	weak	quiescent	EnhW-K79Quies-K79TSSFlnk
chr1	39846079	39847597	absent	absent	present	absentabsentpresent	Quies-K79	EnhBiv-K79	TSSFlnk	weak	quiescent	bivalent	Quies-K79EnhBiv-K79TSSFlnk
chr1	39849997	39850785	absent	absent	present	absentabsentpresent	Quies-K79	Quies-K79	TSSFlnk	weak	quiescent	quiescent	Quies-K79Quies-K79TSSFlnk
chr1	39851058	39851606	absent	absent	present	absentabsentpresent	Quies-K79	TSSFlnk-K79	TssBiv	bivalent	quiescent	weak	Quies-K79TSSFlnk-K79TssBiv
chr1	39851987	39852270	absent	absent	present	absentabsentpresent	Quies-K79	TSSFlnk-K79	TssBiv	bivalent	quiescent	weak	Quies-K79TSSFlnk-K79TssBiv
chr1	39852733	39853206	absent	absent	present	absentabsentpresent	Quies-K79	ReprPC-K79	TssBiv	bivalent	quiescent	polycomb	Quies-K79ReprPC-K79TssBiv
chr1	39854611	39854998	absent	absent	present	absentabsentpresent	Quies-K79	ReprPC-K79	TSSFlnk	weak	quiescent	polycomb	Quies-K79ReprPC-K79TSSFlnk
chr1	39856787	39858455	absent	absent	present	absentabsentpresent	Quies-K79	EnhW-K79	EnhW	weak	quiescent	weak	Quies-K79EnhW-K79EnhW
chr1	39887915	39889016	absent	absent	present	absentabsentpresent	Quies-K79	Quies-K79	Quies	quiescent	quiescent	quiescent	Quies-K79Quies-K79Quies
chr1	39889564	39893067	absent	absent	present	absentabsentpresent	EnhW-K79	TssBiv-K79	TssBiv	bivalent	weak	bivalent	EnhW-K79TssBiv-K79TssBiv
chr1	39898752	39975161	present	absent	absent	presentabsentabsent	Quies	Quies-K79	Quies-K79	quiescent	quiescent	quiescent	QuiesQuies-K79Quies-K79
chr1	40147908	40148214	absent	absent	present	absentabsentpresent	TSSFlnk-K79	TSSFlnk-K79	TssBiv	bivalent	weak	weak	TSSFlnk-K79TSSFlnk-K79TssBiv
chr1	40148807	40150051	absent	absent	present	absentabsentpresent	Quies-K79	TSSFlnk-K79	TssBiv	bivalent	quiescent	weak	Quies-K79TSSFlnk-K79TssBiv
chr1	40150275	40150619	absent	absent	present	absentabsentpresent	Quies-K79	Quies-K79	TSSFlnk	weak	quiescent	quiescent	Quies-K79Quies-K79TSSFlnk
chr1	40266970	40269395	present	absent	absent	presentabsentabsent	Quies	EnhBiv-K79	ReprPC-K79	polycomb	quiescent	bivalent	QuiesEnhBiv-K79ReprPC-K79
chr1	40790953	40792107	absent	present	absent	absentpresentabsent	EnhW-K79	TSSFlnk	TssBiv-K79	bivalent	weak	weak	EnhW-K79TSSFlnkTssBiv-K79
chr1	41178611	41179116	absent	absent	present	absentabsentpresent	Quies-K79	Quies-K79	Quies	quiescent	quiescent	quiescent	Quies-K79Quies-K79Quies
chr1	41179619	41181129	absent	absent	present	absentabsentpresent	Quies-K79	Quies-K79	TSSFlnk	weak	quiescent	quiescent	Quies-K79Quies-K79TSSFlnk
chr1	41528560	41529035	absent	absent	present	absentabsentpresent	Quies-K79	Quies-K79	Quies	quiescent	quiescent	quiescent	Quies-K79Quies-K79Quies
chr1	42850884	42862903	present	present	present	presentpresentpresent	Quies	TxWk	EnhG	active	quiescent	weak	QuiesTxWkEnhG
chr1	42866505	42867360	present	absent	absent	presentabsentabsent	Quies	EnhG-K79	Tx-K79	active	quiescent	active	QuiesEnhG-K79Tx-K79
chr1	42867697	42869395	present	present	absent	presentpresentabsent	Quies	EnhG	Tx-K79	active	quiescent	active	QuiesEnhGTx-K79
chr1	42869860	42870925	absent	present	absent	absentpresentabsent	Quies-K79	EnhG	EnhG-K79	active	quiescent	active	Quies-K79EnhGEnhG-K79
chr1	42875716	42876400	absent	present	absent	absentpresentabsent	Quies-K79	EnhG	EnhG-K79	active	quiescent	active	Quies-K79EnhGEnhG-K79
chr1	42876779	42877050	absent	present	absent	absentpresentabsent	Quies-K79	EnhG	EnhG-K79	active	quiescent	active	Quies-K79EnhGEnhG-K79
chr1	43088794	43093382	present	absent	present	presentabsentpresent	Quies	Quies-K79	Quies	quiescent	quiescent	quiescent	QuiesQuies-K79Quies
chr1	43095113	43111141	present	present	present	presentpresentpresent	TxWk	EnhG	Tx	active	weak	active	TxWkEnhGTx
chr1	43160335	43161922	present	absent	absent	presentabsentabsent	Quies	ReprPC-K79	Quies-K79	quiescent	quiescent	polycomb	QuiesReprPC-K79Quies-K79
chr1	43193918	43194667	absent	absent	present	absentabsentpresent	Quies-K79	Quies-K79	TSSFlnk	weak	quiescent	quiescent	Quies-K79Quies-K79TSSFlnk
chr1	43445802	43483099	present	absent	absent	presentabsentabsent	Quies	Quies-K79	Quies-K79	quiescent	quiescent	quiescent	QuiesQuies-K79Quies-K79
chr1	43485267	43492045	present	absent	absent	presentabsentabsent	Quies	Quies-K79	Quies-K79	quiescent	quiescent	quiescent	QuiesQuies-K79Quies-K79
chr1	43493592	43501371	present	absent	absent	presentabsentabsent	Quies	Quies-K79	Quies-K79	quiescent	quiescent	quiescent	QuiesQuies-K79Quies-K79
chr1	43503110	43508968	present	absent	absent	presentabsentabsent	Quies	Quies-K79	Quies-K79	quiescent	quiescent	quiescent	QuiesQuies-K79Quies-K79
chr1	43513401	43514550	present	absent	absent	presentabsentabsent	Quies	Quies-K79	Quies-K79	quiescent	quiescent	quiescent	QuiesQuies-K79Quies-K79
chr1	43516519	43518963	present	absent	absent	presentabsentabsent	Quies	Quies-K79	Quies-K79	quiescent	quiescent	quiescent	QuiesQuies-K79Quies-K79
chr1	43521299	43522020	present	absent	absent	presentabsentabsent	Quies	Quies-K79	Quies-K79	quiescent	quiescent	quiescent	QuiesQuies-K79Quies-K79
chr1	43523119	43525877	present	absent	absent	presentabsentabsent	Quies	Quies-K79	Quies-K79	quiescent	quiescent	quiescent	QuiesQuies-K79Quies-K79
chr1	43552141	43553759	absent	absent	present	absentabsentpresent	Quies-K79	Quies-K79	TssBiv	bivalent	quiescent	quiescent	Quies-K79Quies-K79TssBiv
chr1	43554080	43554731	absent	absent	present	absentabsentpresent	EnhW-K79	TssBiv-K79	TssBiv	bivalent	weak	bivalent	EnhW-K79TssBiv-K79TssBiv
chr1	43554946	43557602	absent	absent	present	absentabsentpresent	Quies-K79	TSSFlnk-K79	TssBiv	bivalent	quiescent	weak	Quies-K79TSSFlnk-K79TssBiv
chr1	43557883	43562220	absent	absent	present	absentabsentpresent	Quies-K79	Quies-K79	Quies	quiescent	quiescent	quiescent	Quies-K79Quies-K79Quies
chr1	43562804	43563710	absent	absent	present	absentabsentpresent	Quies-K79	Quies-K79	Quies	quiescent	quiescent	quiescent	Quies-K79Quies-K79Quies
chr1	43564621	43565100	absent	absent	present	absentabsentpresent	Quies-K79	Quies-K79	Quies	quiescent	quiescent	quiescent	Quies-K79Quies-K79Quies
chr1	43565542	43565884	absent	absent	present	absentabsentpresent	Quies-K79	Quies-K79	Quies	quiescent	quiescent	quiescent	Quies-K79Quies-K79Quies
chr1	43566683	43568402	absent	absent	present	absentabsentpresent	Quies-K79	EnhW-K79	EnhW	weak	quiescent	weak	Quies-K79EnhW-K79EnhW
chr1	43654494	43655018	absent	absent	present	absentabsentpresent	Quies-K79	Quies-K79	EnhW	weak	quiescent	quiescent	Quies-K79Quies-K79EnhW
chr1	43655500	43661141	absent	present	present	absentpresentpresent	Quies-K79	Quies	TssBiv	bivalent	quiescent	quiescent	Quies-K79QuiesTssBiv
chr1	43809158	43827279	present	present	present	presentpresentpresent	Quies	Quies	Quies	quiescent	quiescent	quiescent	QuiesQuiesQuies
chr1	43930086	43952153	present	present	present	presentpresentpresent	TxWk	EnhG	EnhG	active	weak	active	TxWkEnhGEnhG
chr1	43958898	43959483	absent	present	absent	absentpresentabsent	EnhG-K79	Tx	EnhG-K79	active	active	active	EnhG-K79TxEnhG-K79
chr1	43959706	43960222	absent	present	absent	absentpresentabsent	EnhG-K79	Tx	EnhG-K79	active	active	active	EnhG-K79TxEnhG-K79
chr1	43960835	43961386	absent	present	absent	absentpresentabsent	TxWk-K79	Tx	Tx-K79	active	weak	active	TxWk-K79TxTx-K79
chr1	43961729	43962116	absent	present	absent	absentpresentabsent	TxWk-K79	Tx	Tx-K79	active	weak	active	TxWk-K79TxTx-K79
chr1	43962181	43966475	present	present	absent	presentpresentabsent	TxWk	Tx	EnhG-K79	active	weak	active	TxWkTxEnhG-K79
chr1	43995484	43996598	present	absent	absent	presentabsentabsent	TxWk	EnhG-K79	Tx-K79	active	weak	active	TxWkEnhG-K79Tx-K79
chr1	44081846	44083225	absent	present	present	absentpresentpresent	EnhW-K79	TSSFlnk	EnhG	active	weak	weak	EnhW-K79TSSFlnkEnhG
chr1	44083609	44084412	absent	present	present	absentpresentpresent	EnhW-K79	EnhA	EnhG	active	weak	active	EnhW-K79EnhAEnhG
chr1	44085747	44086471	absent	present	absent	absentpresentabsent	TxWk-K79	TxWk	EnhG-K79	active	weak	weak	TxWk-K79TxWkEnhG-K79
chr1	44087599	44088189	absent	absent	present	absentabsentpresent	TxWk-K79	Tx-K79	EnhG	active	weak	active	TxWk-K79Tx-K79EnhG
chr1	44088403	44089339	absent	present	present	absentpresentpresent	TxWk-K79	Tx	EnhG	active	weak	active	TxWk-K79TxEnhG
chr1	44089471	44106437	present	present	present	presentpresentpresent	TxWk	EnhG	EnhG	active	weak	active	TxWkEnhGEnhG
chr1	44149209	44155256	present	present	present	presentpresentpresent	Quies	Quies	Quies	quiescent	quiescent	quiescent	QuiesQuiesQuies
chr1	44393442	44393732	absent	absent	present	absentabsentpresent	Het-K79	Quies-K79	TSSA	active	het	quiescent	Het-K79Quies-K79TSSA
chr1	44394145	44394699	absent	absent	present	absentabsentpresent	Het-K79	Quies-K79	TSSFlnk	weak	het	quiescent	Het-K79Quies-K79TSSFlnk
chr1	44395326	44396075	absent	absent	present	absentabsentpresent	Het-K79	Quies-K79	Quies	quiescent	het	quiescent	Het-K79Quies-K79Quies
chr1	44728204	44728819	absent	absent	present	absentabsentpresent	Het-K79	TSSFlnk-K79	TSSFlnk	weak	het	weak	Het-K79TSSFlnk-K79TSSFlnk
chr1	45186301	45187051	absent	absent	present	absentabsentpresent	Het-K79	ZNF-K79	TSSFlnk	weak	het	het	Het-K79ZNF-K79TSSFlnk
chr1	45452647	45453255	present	absent	absent	presentabsentabsent	Quies	Quies-K79	Quies-K79	quiescent	quiescent	quiescent	QuiesQuies-K79Quies-K79
chr1	45468090	45470043	present	absent	absent	presentabsentabsent	Quies	Quies-K79	Quies-K79	quiescent	quiescent	quiescent	QuiesQuies-K79Quies-K79
chr1	45483103	45485359	present	absent	absent	presentabsentabsent	Quies	Quies-K79	Quies-K79	quiescent	quiescent	quiescent	QuiesQuies-K79Quies-K79
chr1	45495996	45497478	present	absent	absent	presentabsentabsent	Quies	Quies-K79	Quies-K79	quiescent	quiescent	quiescent	QuiesQuies-K79Quies-K79
chr1	45795506	45800538	present	present	present	presentpresentpresent	TxWk	EnhG	Tx	active	weak	active	TxWkEnhGTx
chr1	45806297	45809022	present	absent	absent	presentabsentabsent	TxWk	EnhG-K79	Tx-K79	active	weak	active	TxWkEnhG-K79Tx-K79
chr1	45810487	45811314	absent	absent	present	absentabsentpresent	Tx-K79	EnhG-K79	EnhG	active	active	active	Tx-K79EnhG-K79EnhG
chr1	45811558	45811870	absent	absent	present	absentabsentpresent	Tx-K79	EnhG-K79	EnhG	active	active	active	Tx-K79EnhG-K79EnhG
chr1	45812132	45813743	absent	present	present	absentpresentpresent	Tx-K79	EnhG	EnhG	active	active	active	Tx-K79EnhGEnhG
chr1	46023783	46024288	absent	absent	present	absentabsentpresent	Quies-K79	Quies-K79	EnhW	weak	quiescent	quiescent	Quies-K79Quies-K79EnhW
chr1	46025573	46030281	absent	present	present	absentpresentpresent	Quies-K79	TSSFlnk	TssBiv	bivalent	quiescent	weak	Quies-K79TSSFlnkTssBiv
chr1	46030697	46031033	absent	absent	present	absentabsentpresent	Quies-K79	Quies-K79	TSSFlnk	weak	quiescent	quiescent	Quies-K79Quies-K79TSSFlnk
chr1	46063385	46080714	absent	present	present	absentpresentpresent	Quies-K79	EnhG	EnhG	active	quiescent	active	Quies-K79EnhGEnhG
chr1	46081018	46082058	absent	present	present	absentpresentpresent	Quies-K79	EnhG	EnhG	active	quiescent	active	Quies-K79EnhGEnhG
chr1	46082279	46084228	absent	present	present	absentpresentpresent	Quies-K79	Tx	EnhG	active	quiescent	active	Quies-K79TxEnhG
chr1	46084780	46089027	absent	present	present	absentpresentpresent	Quies-K79	EnhG	EnhG	active	quiescent	active	Quies-K79EnhGEnhG
chr1	46089254	46090204	absent	present	present	absentpresentpresent	Quies-K79	EnhG	EnhG	active	quiescent	active	Quies-K79EnhGEnhG
chr1	46092830	46093481	absent	present	present	absentpresentpresent	Quies-K79	TxWk	EnhG	active	quiescent	weak	Quies-K79TxWkEnhG
chr1	46096158	46099954	absent	present	present	absentpresentpresent	Quies-K79	EnhG	EnhG	active	quiescent	active	Quies-K79EnhGEnhG
chr1	46100280	46100940	absent	present	present	absentpresentpresent	Quies-K79	EnhG	EnhG	active	quiescent	active	Quies-K79EnhGEnhG
chr1	46100958	46106243	absent	present	present	absentpresentpresent	Quies-K79	Tx	Tx	active	quiescent	active	Quies-K79TxTx
chr1	46111159	46111773	absent	present	absent	absentpresentabsent	Quies-K79	Tx	EnhG-K79	active	quiescent	active	Quies-K79TxEnhG-K79
chr1	46419258	46419958	absent	absent	present	absentabsentpresent	Quies-K79	Quies-K79	EnhW	weak	quiescent	quiescent	Quies-K79Quies-K79EnhW
chr1	46420300	46434370	absent	present	present	absentpresentpresent	Quies-K79	EnhG	EnhG	active	quiescent	active	Quies-K79EnhGEnhG
chr1	46434973	46436529	absent	present	present	absentpresentpresent	Quies-K79	Tx	Tx	active	quiescent	active	Quies-K79TxTx
chr1	46436734	46439024	absent	present	present	absentpresentpresent	Quies-K79	Tx	Tx	active	quiescent	active	Quies-K79TxTx
chr1	46439045	46442942	absent	present	present	absentpresentpresent	Quies-K79	Tx	EnhG	active	quiescent	active	Quies-K79TxEnhG
chr1	46449686	46453815	absent	present	present	absentpresentpresent	Het-K79	Tx	Tx	active	het	active	Het-K79TxTx
chr1	46454101	46454388	absent	present	absent	absentpresentabsent	Het-K79	Tx	Tx-K79	active	het	active	Het-K79TxTx-K79
chr1	46454712	46455540	absent	present	present	absentpresentpresent	Quies-K79	Tx	Tx	active	quiescent	active	Quies-K79TxTx
chr1	46457261	46458095	absent	present	present	absentpresentpresent	Quies-K79	EnhG	EnhG	active	quiescent	active	Quies-K79EnhGEnhG
chr1	46462471	46462970	absent	present	absent	absentpresentabsent	Quies-K79	EnhG	EnhG-K79	active	quiescent	active	Quies-K79EnhGEnhG-K79
chr1	46464484	46464989	absent	absent	present	absentabsentpresent	Quies-K79	Tx-K79	EnhG	active	quiescent	active	Quies-K79Tx-K79EnhG
chr1	46474145	46475806	absent	present	present	absentpresentpresent	Het-K79	EnhG	EnhG	active	het	active	Het-K79EnhGEnhG
chr1	46476598	46476994	absent	present	absent	absentpresentabsent	Quies-K79	Tx	Tx-K79	active	quiescent	active	Quies-K79TxTx-K79
chr1	46663628	46664481	absent	absent	present	absentabsentpresent	Quies-K79	EnhG-K79	Tx	active	quiescent	active	Quies-K79EnhG-K79Tx
chr1	46665429	46666604	absent	absent	present	absentabsentpresent	EnhW-K79	EnhG-K79	EnhG	active	weak	active	EnhW-K79EnhG-K79EnhG
chr1	46667520	46669069	absent	absent	present	absentabsentpresent	Quies-K79	EnhG-K79	EnhG	active	quiescent	active	Quies-K79EnhG-K79EnhG
chr1	46670322	46671504	absent	absent	present	absentabsentpresent	Quies-K79	EnhG-K79	EnhG	active	quiescent	active	Quies-K79EnhG-K79EnhG
chr1	46838372	46853465	present	present	present	presentpresentpresent	Quies	TxWk	EnhG	active	quiescent	weak	QuiesTxWkEnhG
chr1	46853789	46857017	absent	present	present	absentpresentpresent	Quies-K79	EnhG	EnhG	active	quiescent	active	Quies-K79EnhGEnhG
chr1	46857176	46858195	absent	present	absent	absentpresentabsent	Quies-K79	TxWk	EnhG-K79	active	quiescent	weak	Quies-K79TxWkEnhG-K79
chr1	46934925	46935503	absent	absent	present	absentabsentpresent	Quies-K79	Quies-K79	Quies	quiescent	quiescent	quiescent	Quies-K79Quies-K79Quies
chr1	46936197	46936676	absent	absent	present	absentabsentpresent	Quies-K79	Quies-K79	Quies	quiescent	quiescent	quiescent	Quies-K79Quies-K79Quies
chr1	46937279	46937614	absent	absent	present	absentabsentpresent	Quies-K79	Quies-K79	Quies	quiescent	quiescent	quiescent	Quies-K79Quies-K79Quies
chr1	46937855	46942440	absent	present	present	absentpresentpresent	Het-K79	Quies	Quies	quiescent	het	quiescent	Het-K79QuiesQuies
chr1	46943122	46945007	absent	absent	present	absentabsentpresent	Het-K79	Het-K79	TSSFlnk	weak	het	het	Het-K79Het-K79TSSFlnk
chr1	46945388	46945773	absent	absent	present	absentabsentpresent	Quies-K79	Quies-K79	TSSFlnk	weak	quiescent	quiescent	Quies-K79Quies-K79TSSFlnk
chr1	47720790	47721558	absent	absent	present	absentabsentpresent	Het-K79	Quies-K79	EnhW	weak	het	quiescent	Het-K79Quies-K79EnhW
chr1	48066033	48068505	absent	absent	present	absentabsentpresent	Het-K79	Quies-K79	TSSFlnk	weak	het	quiescent	Het-K79Quies-K79TSSFlnk
chr1	48068713	48069662	absent	absent	present	absentabsentpresent	Het-K79	Quies-K79	TSSFlnk	weak	het	quiescent	Het-K79Quies-K79TSSFlnk
chr1	48069961	48070460	absent	absent	present	absentabsentpresent	Het-K79	Quies-K79	Quies	quiescent	het	quiescent	Het-K79Quies-K79Quies
chr1	48070812	48071646	absent	absent	present	absentabsentpresent	Quies-K79	Quies-K79	Quies	quiescent	quiescent	quiescent	Quies-K79Quies-K79Quies
chr1	48695138	48695502	absent	absent	present	absentabsentpresent	Het-K79	Quies-K79	EnhW	weak	het	quiescent	Het-K79Quies-K79EnhW
chr1	48695809	48696902	absent	absent	present	absentabsentpresent	Het-K79	Quies-K79	Quies	quiescent	het	quiescent	Het-K79Quies-K79Quies
chr1	48697704	48699555	absent	absent	present	absentabsentpresent	Het-K79	TSSFlnk-K79	TssBiv	bivalent	het	weak	Het-K79TSSFlnk-K79TssBiv
chr1	48699910	48701535	absent	absent	present	absentabsentpresent	Het-K79	Quies-K79	TSSFlnk	weak	het	quiescent	Het-K79Quies-K79TSSFlnk
chr1	48714985	48715361	absent	absent	present	absentabsentpresent	Quies-K79	Quies-K79	Quies	quiescent	quiescent	quiescent	Quies-K79Quies-K79Quies
chr1	49556600	49557476	absent	absent	present	absentabsentpresent	Quies-K79	Quies-K79	TSSFlnk	weak	quiescent	quiescent	Quies-K79Quies-K79TSSFlnk
chr1	49697459	49699314	absent	present	present	absentpresentpresent	Het-K79	Quies	TSSFlnk	weak	het	quiescent	Het-K79QuiesTSSFlnk
chr1	49699780	49700219	absent	absent	present	absentabsentpresent	Het-K79	Quies-K79	EnhW	weak	het	quiescent	Het-K79Quies-K79EnhW
chr1	49749396	49749661	absent	absent	present	absentabsentpresent	Quies-K79	TSSFlnk-K79	TSSFlnk	weak	quiescent	weak	Quies-K79TSSFlnk-K79TSSFlnk
chr1	49750216	49750582	absent	absent	present	absentabsentpresent	Quies-K79	TSSFlnk-K79	TssBiv	bivalent	quiescent	weak	Quies-K79TSSFlnk-K79TssBiv
chr1	50088709	50092942	absent	present	absent	absentpresentabsent	Quies-K79	Quies	EnhW-K79	weak	quiescent	quiescent	Quies-K79QuiesEnhW-K79
chr1	50095859	50118263	absent	present	present	absentpresentpresent	Quies-K79	TxWk	EnhG	active	quiescent	weak	Quies-K79TxWkEnhG
chr1	50118285	50119104	absent	present	present	absentpresentpresent	Quies-K79	TxWk	EnhG	active	quiescent	weak	Quies-K79TxWkEnhG
chr1	50119302	50122342	absent	present	present	absentpresentpresent	Quies-K79	TxWk	Tx	active	quiescent	weak	Quies-K79TxWkTx
chr1	50905572	50909343	absent	absent	present	absentabsentpresent	Quies-K79	Quies-K79	TSSFlnk	weak	quiescent	quiescent	Quies-K79Quies-K79TSSFlnk
chr1	50909984	50910606	absent	absent	present	absentabsentpresent	Quies-K79	Quies-K79	TSSFlnk	weak	quiescent	quiescent	Quies-K79Quies-K79TSSFlnk
chr1	50910936	50911297	absent	absent	present	absentabsentpresent	Quies-K79	Quies-K79	TSSFlnk	weak	quiescent	quiescent	Quies-K79Quies-K79TSSFlnk
chr1	50912294	50912950	absent	absent	present	absentabsentpresent	Quies-K79	Quies-K79	EnhW	weak	quiescent	quiescent	Quies-K79Quies-K79EnhW
chr1	51420305	51420747	absent	present	absent	absentpresentabsent	Quies-K79	Quies	Quies-K79	quiescent	quiescent	quiescent	Quies-K79QuiesQuies-K79
chr1	51421196	51421773	absent	present	present	absentpresentpresent	Quies-K79	TxWk	EnhW	weak	quiescent	weak	Quies-K79TxWkEnhW
chr1	51422427	51426737	absent	present	present	absentpresentpresent	Quies-K79	EnhG	EnhG	active	quiescent	active	Quies-K79EnhGEnhG
chr1	51470390	51470808	absent	absent	present	absentabsentpresent	TxWk-K79	TxWk-K79	EnhG	active	weak	weak	TxWk-K79TxWk-K79EnhG
chr1	51472711	51473532	absent	absent	present	absentabsentpresent	Tx-K79	Tx-K79	EnhG	active	active	active	Tx-K79Tx-K79EnhG
chr1	51473807	51474072	absent	absent	present	absentabsentpresent	TxWk-K79	Tx-K79	EnhG	active	weak	active	TxWk-K79Tx-K79EnhG
chr1	51474445	51483153	present	present	present	presentpresentpresent	Quies	EnhW	EnhG	active	quiescent	weak	QuiesEnhWEnhG
chr1	51483429	51483999	absent	absent	present	absentabsentpresent	EnhW-K79	Quies-K79	TSSFlnk	weak	weak	quiescent	EnhW-K79Quies-K79TSSFlnk
chr1	51484229	51484763	absent	absent	present	absentabsentpresent	EnhW-K79	Quies-K79	EnhW	weak	weak	quiescent	EnhW-K79Quies-K79EnhW
chr1	51717148	51717554	absent	absent	present	absentabsentpresent	Het-K79	EnhBiv-K79	TSSFlnk	weak	het	bivalent	Het-K79EnhBiv-K79TSSFlnk
chr1	51878983	51879473	present	absent	absent	presentabsentabsent	Quies	Quies-K79	Quies-K79	quiescent	quiescent	quiescent	QuiesQuies-K79Quies-K79
chr1	51883021	51889006	present	absent	absent	presentabsentabsent	Quies	Quies-K79	Quies-K79	quiescent	quiescent	quiescent	QuiesQuies-K79Quies-K79
chr1	51890189	51892334	present	absent	absent	presentabsentabsent	Quies	Quies-K79	Quies-K79	quiescent	quiescent	quiescent	QuiesQuies-K79Quies-K79
chr1	51893555	51896824	present	absent	absent	presentabsentabsent	Quies	Quies-K79	Quies-K79	quiescent	quiescent	quiescent	QuiesQuies-K79Quies-K79
chr1	51898042	51914024	present	absent	absent	presentabsentabsent	Quies	Quies-K79	Quies-K79	quiescent	quiescent	quiescent	QuiesQuies-K79Quies-K79
chr1	51989143	51989691	absent	absent	present	absentabsentpresent	Quies-K79	Quies-K79	TSSFlnk	weak	quiescent	quiescent	Quies-K79Quies-K79TSSFlnk
chr1	51990155	51991163	absent	absent	present	absentabsentpresent	Quies-K79	Quies-K79	EnhW	weak	quiescent	quiescent	Quies-K79Quies-K79EnhW
chr1	51991978	51992369	absent	absent	present	absentabsentpresent	Quies-K79	EnhW-K79	EnhW	weak	quiescent	weak	Quies-K79EnhW-K79EnhW
chr1	51992614	51992879	absent	absent	present	absentabsentpresent	Quies-K79	EnhW-K79	EnhW	weak	quiescent	weak	Quies-K79EnhW-K79EnhW
chr1	51993791	51994662	absent	absent	present	absentabsentpresent	Quies-K79	Quies-K79	EnhW	weak	quiescent	quiescent	Quies-K79Quies-K79EnhW
chr1	52005600	52006021	absent	absent	present	absentabsentpresent	Quies-K79	Quies-K79	EnhW	weak	quiescent	quiescent	Quies-K79Quies-K79EnhW
chr1	52006415	52006899	absent	absent	present	absentabsentpresent	Quies-K79	Quies-K79	TSSFlnk	weak	quiescent	quiescent	Quies-K79Quies-K79TSSFlnk
chr1	52007229	52015079	absent	present	present	absentpresentpresent	Quies-K79	Quies	TssBiv	bivalent	quiescent	quiescent	Quies-K79QuiesTssBiv
chr1	52017763	52018192	absent	absent	present	absentabsentpresent	Quies-K79	Quies-K79	Quies	quiescent	quiescent	quiescent	Quies-K79Quies-K79Quies
chr1	52018906	52020709	absent	absent	present	absentabsentpresent	Quies-K79	Quies-K79	Quies	quiescent	quiescent	quiescent	Quies-K79Quies-K79Quies
chr1	52021359	52022913	absent	absent	present	absentabsentpresent	Quies-K79	Quies-K79	Quies	quiescent	quiescent	quiescent	Quies-K79Quies-K79Quies
chr1	52024412	52025662	absent	absent	present	absentabsentpresent	EnhW-K79	Quies-K79	Quies	quiescent	weak	quiescent	EnhW-K79Quies-K79Quies
chr1	52025933	52026266	absent	absent	present	absentabsentpresent	Quies-K79	Quies-K79	Quies	quiescent	quiescent	quiescent	Quies-K79Quies-K79Quies
chr1	52031218	52031707	absent	absent	present	absentabsentpresent	Quies-K79	Quies-K79	Quies	quiescent	quiescent	quiescent	Quies-K79Quies-K79Quies
chr1	52119522	52121897	present	absent	absent	presentabsentabsent	TxWk	EnhG-K79	TssBiv-K79	bivalent	weak	active	TxWkEnhG-K79TssBiv-K79
chr1	52213730	52217067	present	absent	absent	presentabsentabsent	TxWk	TxWk-K79	TxWk-K79	weak	weak	weak	TxWkTxWk-K79TxWk-K79
chr1	52218746	52232989	present	present	present	presentpresentpresent	Quies	Quies	Quies	quiescent	quiescent	quiescent	QuiesQuiesQuies
chr1	52489734	52499915	present	absent	absent	presentabsentabsent	EnhW	Quies-K79	Quies-K79	quiescent	weak	quiescent	EnhWQuies-K79Quies-K79
chr1	52565100	52565414	absent	absent	present	absentabsentpresent	Quies-K79	Quies-K79	TSSFlnk	weak	quiescent	quiescent	Quies-K79Quies-K79TSSFlnk
chr1	52566001	52566378	absent	absent	present	absentabsentpresent	Quies-K79	Quies-K79	EnhW	weak	quiescent	quiescent	Quies-K79Quies-K79EnhW
chr1	52566619	52567175	absent	absent	present	absentabsentpresent	Quies-K79	Quies-K79	TSSFlnk	weak	quiescent	quiescent	Quies-K79Quies-K79TSSFlnk
chr1	52567764	52570144	absent	absent	present	absentabsentpresent	Quies-K79	Quies-K79	TSSFlnk	weak	quiescent	quiescent	Quies-K79Quies-K79TSSFlnk
chr1	52570504	52572728	absent	absent	present	absentabsentpresent	Quies-K79	Quies-K79	EnhW	weak	quiescent	quiescent	Quies-K79Quies-K79EnhW
chr1	52573050	52573315	absent	absent	present	absentabsentpresent	Quies-K79	Quies-K79	Quies	quiescent	quiescent	quiescent	Quies-K79Quies-K79Quies
chr1	52574156	52574448	absent	absent	present	absentabsentpresent	Quies-K79	Quies-K79	Quies	quiescent	quiescent	quiescent	Quies-K79Quies-K79Quies
chr1	52575492	52575953	absent	absent	present	absentabsentpresent	EnhW-K79	Quies-K79	Quies	quiescent	weak	quiescent	EnhW-K79Quies-K79Quies
chr1	52631239	52636582	present	absent	absent	presentabsentabsent	Quies	Quies-K79	Quies-K79	quiescent	quiescent	quiescent	QuiesQuies-K79Quies-K79
chr1	52813044	52813534	absent	absent	present	absentabsentpresent	Quies-K79	Quies-K79	Quies	quiescent	quiescent	quiescent	Quies-K79Quies-K79Quies
chr1	52815246	52815617	absent	absent	present	absentabsentpresent	EnhW-K79	EnhBiv-K79	TssBiv	bivalent	weak	bivalent	EnhW-K79EnhBiv-K79TssBiv
chr1	52816833	52817685	absent	absent	present	absentabsentpresent	TSSFlnk-K79	TssBiv-K79	TssBiv	bivalent	weak	bivalent	TSSFlnk-K79TssBiv-K79TssBiv
chr1	52836717	52837089	absent	present	absent	absentpresentabsent	Quies-K79	Tx	EnhG-K79	active	quiescent	active	Quies-K79TxEnhG-K79
chr1	52837382	52838526	absent	present	absent	absentpresentabsent	Quies-K79	EnhG	EnhG-K79	active	quiescent	active	Quies-K79EnhGEnhG-K79
chr1	52838553	52839299	absent	absent	present	absentabsentpresent	Quies-K79	EnhG-K79	EnhG	active	quiescent	active	Quies-K79EnhG-K79EnhG
chr1	52839829	52845957	absent	present	present	absentpresentpresent	Quies-K79	EnhG	EnhG	active	quiescent	active	Quies-K79EnhGEnhG
chr1	52846612	52847519	absent	absent	present	absentabsentpresent	Quies-K79	Quies-K79	TssBiv	bivalent	quiescent	quiescent	Quies-K79Quies-K79TssBiv
chr1	52927774	52928303	absent	absent	present	absentabsentpresent	Quies-K79	Quies-K79	Quies	quiescent	quiescent	quiescent	Quies-K79Quies-K79Quies
chr1	52928837	52930766	absent	absent	present	absentabsentpresent	Quies-K79	Quies-K79	Quies	quiescent	quiescent	quiescent	Quies-K79Quies-K79Quies
chr1	52931147	52932599	absent	absent	present	absentabsentpresent	Het-K79	Quies-K79	Quies	quiescent	het	quiescent	Het-K79Quies-K79Quies
chr1	52933492	52934083	absent	absent	present	absentabsentpresent	Het-K79	Quies-K79	Quies	quiescent	het	quiescent	Het-K79Quies-K79Quies
chr1	52934434	52935398	absent	absent	present	absentabsentpresent	Quies-K79	Quies-K79	Quies	quiescent	quiescent	quiescent	Quies-K79Quies-K79Quies
chr1	52935688	52936264	absent	absent	present	absentabsentpresent	Quies-K79	Quies-K79	Quies	quiescent	quiescent	quiescent	Quies-K79Quies-K79Quies
chr1	52936725	52937760	absent	absent	present	absentabsentpresent	Het-K79	Quies-K79	Quies	quiescent	het	quiescent	Het-K79Quies-K79Quies
chr1	52938213	52939889	absent	absent	present	absentabsentpresent	Het-K79	Quies-K79	Quies	quiescent	het	quiescent	Het-K79Quies-K79Quies
chr1	52946495	52947237	absent	absent	present	absentabsentpresent	Quies-K79	Quies-K79	TSSFlnk	weak	quiescent	quiescent	Quies-K79Quies-K79TSSFlnk
chr1	52947451	52947716	absent	absent	present	absentabsentpresent	Quies-K79	Quies-K79	TSSFlnk	weak	quiescent	quiescent	Quies-K79Quies-K79TSSFlnk
chr1	52949304	52951291	absent	absent	present	absentabsentpresent	EnhW-K79	ReprPC-K79	TssBiv	bivalent	weak	polycomb	EnhW-K79ReprPC-K79TssBiv
chr1	52951945	52952308	absent	absent	present	absentabsentpresent	EnhW-K79	EnhBiv-K79	TssBiv	bivalent	weak	bivalent	EnhW-K79EnhBiv-K79TssBiv
chr1	52952535	52956229	absent	absent	present	absentabsentpresent	Quies-K79	Quies-K79	TssBiv	bivalent	quiescent	quiescent	Quies-K79Quies-K79TssBiv
chr1	52956661	52965809	absent	present	present	absentpresentpresent	Quies-K79	Quies	TSSFlnk	weak	quiescent	quiescent	Quies-K79QuiesTSSFlnk
chr1	52966020	52966621	absent	absent	present	absentabsentpresent	EnhW-K79	Quies-K79	TSSFlnk	weak	weak	quiescent	EnhW-K79Quies-K79TSSFlnk
chr1	52968877	52969282	absent	absent	present	absentabsentpresent	Quies-K79	Quies-K79	TSSFlnk	weak	quiescent	quiescent	Quies-K79Quies-K79TSSFlnk
chr1	52969851	52970130	absent	absent	present	absentabsentpresent	Quies-K79	Quies-K79	TSSFlnk	weak	quiescent	quiescent	Quies-K79Quies-K79TSSFlnk
chr1	52970404	52971099	absent	absent	present	absentabsentpresent	Quies-K79	Quies-K79	TSSFlnk	weak	quiescent	quiescent	Quies-K79Quies-K79TSSFlnk
chr1	52972440	52972868	absent	absent	present	absentabsentpresent	Quies-K79	Quies-K79	TSSFlnk	weak	quiescent	quiescent	Quies-K79Quies-K79TSSFlnk
chr1	52974589	52974856	absent	absent	present	absentabsentpresent	Quies-K79	Quies-K79	TSSFlnk	weak	quiescent	quiescent	Quies-K79Quies-K79TSSFlnk
chr1	52975367	52975933	absent	absent	present	absentabsentpresent	Quies-K79	Quies-K79	Quies	quiescent	quiescent	quiescent	Quies-K79Quies-K79Quies
chr1	52982492	52982990	absent	absent	present	absentabsentpresent	Het-K79	Quies-K79	TSSFlnk	weak	het	quiescent	Het-K79Quies-K79TSSFlnk
chr1	52985857	52986909	absent	absent	present	absentabsentpresent	EnhW-K79	Quies-K79	EnhW	weak	weak	quiescent	EnhW-K79Quies-K79EnhW
chr1	52987484	52988140	absent	absent	present	absentabsentpresent	Quies-K79	Quies-K79	Quies	quiescent	quiescent	quiescent	Quies-K79Quies-K79Quies
chr1	52988431	52990156	absent	absent	present	absentabsentpresent	Quies-K79	Quies-K79	Quies	quiescent	quiescent	quiescent	Quies-K79Quies-K79Quies
chr1	52990884	52993081	absent	absent	present	absentabsentpresent	Het-K79	TSSFlnk-K79	TssBiv	bivalent	het	weak	Het-K79TSSFlnk-K79TssBiv
chr1	53166743	53167023	absent	present	absent	absentpresentabsent	Quies-K79	Tx	Tx-K79	active	quiescent	active	Quies-K79TxTx-K79
chr1	53167821	53168500	absent	present	absent	absentpresentabsent	Quies-K79	Tx	EnhG-K79	active	quiescent	active	Quies-K79TxEnhG-K79
chr1	53169117	53169454	absent	absent	present	absentabsentpresent	Quies-K79	TxWk-K79	EnhG	active	quiescent	weak	Quies-K79TxWk-K79EnhG
chr1	53171566	53172031	absent	present	absent	absentpresentabsent	Quies-K79	Tx	EnhG-K79	active	quiescent	active	Quies-K79TxEnhG-K79
chr1	53172755	53174004	absent	present	absent	absentpresentabsent	Quies-K79	Tx	Tx-K79	active	quiescent	active	Quies-K79TxTx-K79
chr1	53176520	53176785	absent	absent	present	absentabsentpresent	Quies-K79	Tx-K79	Tx	active	quiescent	active	Quies-K79Tx-K79Tx
chr1	53176851	53177170	absent	present	absent	absentpresentabsent	Quies-K79	Tx	Tx-K79	active	quiescent	active	Quies-K79TxTx-K79
chr1	53178166	53178826	absent	present	absent	absentpresentabsent	Quies-K79	Tx	Tx-K79	active	quiescent	active	Quies-K79TxTx-K79
chr1	53179715	53181036	absent	absent	present	absentabsentpresent	Quies-K79	TxWk-K79	TxWk	weak	quiescent	weak	Quies-K79TxWk-K79TxWk
chr1	53181318	53190591	absent	present	present	absentpresentpresent	Quies-K79	EnhG	EnhG	active	quiescent	active	Quies-K79EnhGEnhG
chr1	53283400	53284425	present	absent	absent	presentabsentabsent	ZNF	Quies-K79	Quies-K79	quiescent	het	quiescent	ZNFQuies-K79Quies-K79
chr1	53287109	53287582	present	absent	absent	presentabsentabsent	Het	Quies-K79	Quies-K79	quiescent	het	quiescent	HetQuies-K79Quies-K79
chr1	53291398	53296310	present	absent	absent	presentabsentabsent	Quies	Quies-K79	Quies-K79	quiescent	quiescent	quiescent	QuiesQuies-K79Quies-K79
chr1	53297521	53298802	present	present	absent	presentpresentabsent	TxWk	EnhW	TSSFlnk-K79	weak	weak	weak	TxWkEnhWTSSFlnk-K79
chr1	53300111	53303229	present	absent	absent	presentabsentabsent	TxWk	EnhG-K79	Tx-K79	active	weak	active	TxWkEnhG-K79Tx-K79
chr1	53313749	53315106	absent	present	absent	absentpresentabsent	TSSA-K79	TxWk	TSSFlnk-K79	weak	active	weak	TSSA-K79TxWkTSSFlnk-K79
chr1	53350776	53352727	present	present	present	presentpresentpresent	TxWk	EnhW	TSSFlnk	weak	weak	weak	TxWkEnhWTSSFlnk
chr1	53455830	53456326	absent	absent	present	absentabsentpresent	Quies-K79	EnhG-K79	EnhG	active	quiescent	active	Quies-K79EnhG-K79EnhG
chr1	53456988	53458697	absent	absent	present	absentabsentpresent	Het-K79	EnhG-K79	EnhG	active	het	active	Het-K79EnhG-K79EnhG
chr1	53459672	53460405	absent	absent	present	absentabsentpresent	Quies-K79	TxWk-K79	TxWk	weak	quiescent	weak	Quies-K79TxWk-K79TxWk
chr1	53597025	53599474	absent	absent	present	absentabsentpresent	Het-K79	EnhG-K79	EnhG	active	het	active	Het-K79EnhG-K79EnhG
chr1	53613543	53614089	absent	present	absent	absentpresentabsent	Het-K79	EnhG	EnhG-K79	active	het	active	Het-K79EnhGEnhG-K79
chr1	53651658	53653169	absent	present	present	absentpresentpresent	Het-K79	Tx	EnhG	active	het	active	Het-K79TxEnhG
chr1	53653876	53654351	absent	present	present	absentpresentpresent	Quies-K79	EnhG	EnhG	active	quiescent	active	Quies-K79EnhGEnhG
chr1	53655533	53656633	absent	present	present	absentpresentpresent	Het-K79	EnhG	EnhG	active	het	active	Het-K79EnhGEnhG
chr1	53659406	53659808	absent	absent	present	absentabsentpresent	Quies-K79	EnhG-K79	EnhG	active	quiescent	active	Quies-K79EnhG-K79EnhG
chr1	53660278	53661400	absent	present	present	absentpresentpresent	Quies-K79	EnhG	EnhG	active	quiescent	active	Quies-K79EnhGEnhG
chr1	53670423	53670940	absent	present	absent	absentpresentabsent	Het-K79	Tx	Tx-K79	active	het	active	Het-K79TxTx-K79
chr1	53679884	53680239	absent	absent	present	absentabsentpresent	EnhW-K79	EnhG-K79	EnhG	active	weak	active	EnhW-K79EnhG-K79EnhG
chr1	53698293	53712510	absent	present	present	absentpresentpresent	Quies-K79	EnhG	EnhG	active	quiescent	active	Quies-K79EnhGEnhG
chr1	53712714	53713959	absent	absent	present	absentabsentpresent	Quies-K79	Quies-K79	EnhA	active	quiescent	quiescent	Quies-K79Quies-K79EnhA
chr1	53766665	53767130	absent	present	absent	absentpresentabsent	TxWk-K79	Tx	EnhG-K79	active	weak	active	TxWk-K79TxEnhG-K79
chr1	53768728	53788480	present	present	present	presentpresentpresent	TxWk	Tx	EnhG	active	weak	active	TxWkTxEnhG
chr1	54248987	54256127	absent	present	present	absentpresentpresent	Quies-K79	TxWk	TssBiv	bivalent	quiescent	weak	Quies-K79TxWkTssBiv
chr1	54256362	54258342	absent	present	present	absentpresentpresent	Quies-K79	TxWk	TxWk	weak	quiescent	weak	Quies-K79TxWkTxWk
chr1	54258867	54259137	absent	absent	present	absentabsentpresent	Quies-K79	EnhG-K79	TxWk	weak	quiescent	active	Quies-K79EnhG-K79TxWk
chr1	54328609	54329772	absent	absent	present	absentabsentpresent	Quies-K79	EnhG-K79	EnhG	active	quiescent	active	Quies-K79EnhG-K79EnhG
chr1	54330053	54344724	absent	present	present	absentpresentpresent	Quies-K79	Quies	EnhG	active	quiescent	quiescent	Quies-K79QuiesEnhG
chr1	54344951	54346212	absent	absent	present	absentabsentpresent	Quies-K79	Quies-K79	TxWk	weak	quiescent	quiescent	Quies-K79Quies-K79TxWk
chr1	54351002	54351643	absent	absent	present	absentabsentpresent	Het-K79	EnhW-K79	TxWk	weak	het	weak	Het-K79EnhW-K79TxWk
chr1	54387083	54387756	absent	absent	present	absentabsentpresent	Het-K79	ZNF-K79	EnhW	weak	het	het	Het-K79ZNF-K79EnhW
chr1	54435312	54439347	present	present	present	presentpresentpresent	TxWk	EnhG	EnhG	active	weak	active	TxWkEnhGEnhG
chr1	54498603	54499178	absent	absent	present	absentabsentpresent	TxWk-K79	TssBiv-K79	EnhA	active	weak	bivalent	TxWk-K79TssBiv-K79EnhA
chr1	54499659	54502553	absent	present	present	absentpresentpresent	TxWk-K79	Quies	TSSFlnk	weak	weak	quiescent	TxWk-K79QuiesTSSFlnk
chr1	54554640	54556409	present	absent	absent	presentabsentabsent	EnhW	Quies-K79	Quies-K79	quiescent	weak	quiescent	EnhWQuies-K79Quies-K79
chr1	54613510	54614820	absent	absent	present	absentabsentpresent	Quies-K79	Quies-K79	TSSFlnk	weak	quiescent	quiescent	Quies-K79Quies-K79TSSFlnk
chr1	54684482	54684998	absent	absent	present	absentabsentpresent	Quies-K79	EnhW-K79	TSSFlnk	weak	quiescent	weak	Quies-K79EnhW-K79TSSFlnk
chr1	54973889	54974536	absent	absent	present	absentabsentpresent	EnhW-K79	EnhW-K79	TSSFlnk	weak	weak	weak	EnhW-K79EnhW-K79TSSFlnk
chr1	54974765	54975293	absent	absent	present	absentabsentpresent	EnhW-K79	ReprPC-K79	TssBiv	bivalent	weak	polycomb	EnhW-K79ReprPC-K79TssBiv
chr1	54986993	54987423	absent	present	absent	absentpresentabsent	Tx-K79	EnhG	Tx-K79	active	active	active	Tx-K79EnhGTx-K79
chr1	55003420	55003908	absent	present	absent	absentpresentabsent	EnhG-K79	Tx	EnhG-K79	active	active	active	EnhG-K79TxEnhG-K79
chr1	55004963	55008492	absent	present	present	absentpresentpresent	Tx-K79	EnhG	EnhG	active	active	active	Tx-K79EnhGEnhG
chr1	55008710	55032194	present	present	present	presentpresentpresent	Tx	EnhG	EnhG	active	active	active	TxEnhGEnhG
chr1	55051262	55066895	present	present	present	presentpresentpresent	TxWk	EnhG	EnhG	active	weak	active	TxWkEnhGEnhG
chr1	55068713	55069125	absent	absent	present	absentabsentpresent	TxWk-K79	EnhG-K79	EnhG	active	weak	active	TxWk-K79EnhG-K79EnhG
chr1	55069483	55073954	absent	present	present	absentpresentpresent	TxWk-K79	EnhG	EnhG	active	weak	active	TxWk-K79EnhGEnhG
chr1	55074297	55077286	absent	present	present	absentpresentpresent	TxWk-K79	EnhG	EnhG	active	weak	active	TxWk-K79EnhGEnhG
chr1	55082398	55090804	present	present	present	presentpresentpresent	EnhG	Tx	EnhG	active	active	active	EnhGTxEnhG
chr1	55130502	55148411	present	present	present	presentpresentpresent	TxWk	EnhG	EnhG	active	weak	active	TxWkEnhGEnhG
chr1	55234201	55246278	present	present	present	presentpresentpresent	EnhW	EnhG	EnhG	active	weak	active	EnhWEnhGEnhG
chr1	55246376	55246998	absent	present	absent	absentpresentabsent	ReprPC-K79	TxWk	EnhG-K79	active	polycomb	weak	ReprPC-K79TxWkEnhG-K79
chr1	55247083	55248432	absent	present	present	absentpresentpresent	ReprPC-K79	TxWk	EnhG	active	polycomb	weak	ReprPC-K79TxWkEnhG
chr1	55248767	55249295	absent	absent	present	absentabsentpresent	EnhW-K79	EnhG-K79	EnhG	active	weak	active	EnhW-K79EnhG-K79EnhG
chr1	55252595	55253306	absent	present	absent	absentpresentabsent	Quies-K79	Tx	EnhG-K79	active	quiescent	active	Quies-K79TxEnhG-K79
chr1	55254475	55254901	absent	present	absent	absentpresentabsent	Quies-K79	Tx	EnhG-K79	active	quiescent	active	Quies-K79TxEnhG-K79
chr1	55256574	55257509	absent	present	absent	absentpresentabsent	Quies-K79	Tx	EnhG-K79	active	quiescent	active	Quies-K79TxEnhG-K79
chr1	55259588	55260213	absent	present	absent	absentpresentabsent	Quies-K79	Tx	EnhG-K79	active	quiescent	active	Quies-K79TxEnhG-K79
chr1	55260493	55260992	absent	present	absent	absentpresentabsent	Quies-K79	EnhG	EnhG-K79	active	quiescent	active	Quies-K79EnhGEnhG-K79
chr1	55263477	55264220	absent	present	absent	absentpresentabsent	Quies-K79	EnhG	EnhG-K79	active	quiescent	active	Quies-K79EnhGEnhG-K79
chr1	55264541	55264963	absent	present	absent	absentpresentabsent	Quies-K79	EnhG	EnhG-K79	active	quiescent	active	Quies-K79EnhGEnhG-K79
chr1	55265945	55266749	absent	present	absent	absentpresentabsent	Quies-K79	EnhG	EnhG-K79	active	quiescent	active	Quies-K79EnhGEnhG-K79
chr1	55267299	55268551	absent	present	absent	absentpresentabsent	Quies-K79	EnhG	EnhG-K79	active	quiescent	active	Quies-K79EnhGEnhG-K79
chr1	55270544	55272593	absent	present	absent	absentpresentabsent	Quies-K79	Tx	Tx-K79	active	quiescent	active	Quies-K79TxTx-K79
chr1	55275026	55277391	absent	present	absent	absentpresentabsent	TxWk-K79	EnhG	EnhG-K79	active	weak	active	TxWk-K79EnhGEnhG-K79
chr1	55277619	55278136	absent	present	absent	absentpresentabsent	TxWk-K79	EnhG	Tx-K79	active	weak	active	TxWk-K79EnhGTx-K79
chr1	55278531	55279267	absent	present	absent	absentpresentabsent	TxWk-K79	EnhG	Tx-K79	active	weak	active	TxWk-K79EnhGTx-K79
chr1	55286791	55287215	absent	present	absent	absentpresentabsent	TxWk-K79	Tx	EnhG-K79	active	weak	active	TxWk-K79TxEnhG-K79
chr1	55297711	55299039	absent	present	absent	absentpresentabsent	TxWk-K79	EnhG	EnhG-K79	active	weak	active	TxWk-K79EnhGEnhG-K79
chr1	55300132	55300541	absent	present	absent	absentpresentabsent	TxWk-K79	EnhG	EnhG-K79	active	weak	active	TxWk-K79EnhGEnhG-K79
chr1	55301039	55302078	absent	present	absent	absentpresentabsent	TxWk-K79	EnhG	EnhG-K79	active	weak	active	TxWk-K79EnhGEnhG-K79
chr1	55302938	55304031	absent	present	absent	absentpresentabsent	TxWk-K79	EnhG	EnhG-K79	active	weak	active	TxWk-K79EnhGEnhG-K79
chr1	55305501	55310038	absent	present	present	absentpresentpresent	TxWk-K79	EnhG	Tx	active	weak	active	TxWk-K79EnhGTx
chr1	55310169	55314885	absent	present	present	absentpresentpresent	TxWk-K79	Tx	EnhG	active	weak	active	TxWk-K79TxEnhG
chr1	55315093	55317771	absent	present	present	absentpresentpresent	TxWk-K79	EnhG	EnhG	active	weak	active	TxWk-K79EnhGEnhG
chr1	55319209	55319488	absent	present	absent	absentpresentabsent	TxWk-K79	Tx	Tx-K79	active	weak	active	TxWk-K79TxTx-K79
chr1	55319795	55340959	absent	present	present	absentpresentpresent	TxWk-K79	EnhG	Tx	active	weak	active	TxWk-K79EnhGTx
chr1	55341121	55343062	absent	present	present	absentpresentpresent	TxWk-K79	EnhG	EnhG	active	weak	active	TxWk-K79EnhGEnhG
chr1	55343336	55343601	absent	present	absent	absentpresentabsent	TxWk-K79	EnhG	EnhG-K79	active	weak	active	TxWk-K79EnhGEnhG-K79
chr1	55343975	55347834	absent	present	present	absentpresentpresent	TxWk-K79	EnhG	EnhG	active	weak	active	TxWk-K79EnhGEnhG
chr1	55348193	55366474	present	present	present	presentpresentpresent	TxWk	EnhG	EnhG	active	weak	active	TxWkEnhGEnhG
chr1	55390599	55391551	absent	absent	present	absentabsentpresent	Het-K79	ReprPC-K79	Quies	quiescent	het	polycomb	Het-K79ReprPC-K79Quies
chr1	55393594	55394352	absent	absent	present	absentabsentpresent	Quies-K79	Quies-K79	EnhW	weak	quiescent	quiescent	Quies-K79Quies-K79EnhW
chr1	55397804	55398285	absent	absent	present	absentabsentpresent	Quies-K79	EnhW-K79	TSSFlnk	weak	quiescent	weak	Quies-K79EnhW-K79TSSFlnk
chr1	55403495	55405672	absent	absent	present	absentabsentpresent	EnhW-K79	EnhW-K79	TssBiv	bivalent	weak	weak	EnhW-K79EnhW-K79TssBiv
chr1	55405937	55410345	present	absent	present	presentabsentpresent	Quies	Quies-K79	TssBiv	bivalent	quiescent	quiescent	QuiesQuies-K79TssBiv
chr1	56019266	56020519	absent	present	present	absentpresentpresent	Quies-K79	EnhBiv	TSSFlnk	weak	quiescent	bivalent	Quies-K79EnhBivTSSFlnk
chr1	56633267	56633676	absent	absent	present	absentabsentpresent	Quies-K79	Quies-K79	TSSFlnk	weak	quiescent	quiescent	Quies-K79Quies-K79TSSFlnk
chr1	56634056	56637508	absent	absent	present	absentabsentpresent	Quies-K79	Quies-K79	TSSFlnk	weak	quiescent	quiescent	Quies-K79Quies-K79TSSFlnk
chr1	57307807	57308172	absent	absent	present	absentabsentpresent	Het-K79	Quies-K79	TssBiv	bivalent	het	quiescent	Het-K79Quies-K79TssBiv
chr1	57311602	57312156	absent	absent	present	absentabsentpresent	Het-K79	Quies-K79	Quies	quiescent	het	quiescent	Het-K79Quies-K79Quies
chr1	57363458	57363779	absent	present	absent	absentpresentabsent	Quies-K79	EnhG	EnhG-K79	active	quiescent	active	Quies-K79EnhGEnhG-K79
chr1	57364087	57388495	present	present	present	presentpresentpresent	Quies	EnhG	EnhG	active	quiescent	active	QuiesEnhGEnhG
chr1	57401769	57410314	present	present	present	presentpresentpresent	TxWk	TxWk	EnhG	active	weak	weak	TxWkTxWkEnhG
chr1	57505855	57508431	absent	absent	present	absentabsentpresent	Het-K79	Quies-K79	TSSFlnk	weak	het	quiescent	Het-K79Quies-K79TSSFlnk
chr1	57964427	57970507	present	present	present	presentpresentpresent	TxWk	EnhG	EnhG	active	weak	active	TxWkEnhGEnhG
chr1	57995574	58001088	present	present	present	presentpresentpresent	TxWk	EnhG	EnhG	active	weak	active	TxWkEnhGEnhG
chr1	58005771	58008792	present	present	absent	presentpresentabsent	TxWk	EnhG	Tx-K79	active	weak	active	TxWkEnhGTx-K79
chr1	58010401	58011082	present	absent	absent	presentabsentabsent	EnhW	Tx-K79	Tx-K79	active	weak	active	EnhWTx-K79Tx-K79
chr1	58012071	58012680	absent	present	absent	absentpresentabsent	TxWk-K79	EnhG	Tx-K79	active	weak	active	TxWk-K79EnhGTx-K79
chr1	58017341	58017634	absent	present	absent	absentpresentabsent	Tx-K79	EnhG	EnhG-K79	active	active	active	Tx-K79EnhGEnhG-K79
chr1	58017921	58018905	absent	present	absent	absentpresentabsent	Tx-K79	EnhG	EnhG-K79	active	active	active	Tx-K79EnhGEnhG-K79
chr1	58019118	58019749	absent	present	absent	absentpresentabsent	Tx-K79	EnhG	EnhG-K79	active	active	active	Tx-K79EnhGEnhG-K79
chr1	58043496	58044769	absent	absent	present	absentabsentpresent	Quies-K79	Quies-K79	EnhG	active	quiescent	quiescent	Quies-K79Quies-K79EnhG
chr1	58121161	58128494	absent	present	present	absentpresentpresent	Quies-K79	Quies	TSSFlnk	weak	quiescent	quiescent	Quies-K79QuiesTSSFlnk
chr1	58128964	58131029	absent	absent	present	absentabsentpresent	Quies-K79	Quies-K79	Quies	quiescent	quiescent	quiescent	Quies-K79Quies-K79Quies
chr1	58390214	58399544	present	present	present	presentpresentpresent	Tx	EnhG	EnhG	active	active	active	TxEnhGEnhG
chr1	58415272	58415610	absent	present	absent	absentpresentabsent	Tx-K79	Tx	EnhG-K79	active	active	active	Tx-K79TxEnhG-K79
chr1	58415932	58429116	present	present	present	presentpresentpresent	Tx	EnhG	EnhG	active	active	active	TxEnhGEnhG
chr1	58429378	58429710	absent	absent	present	absentabsentpresent	TxWk-K79	EnhG-K79	EnhG	active	weak	active	TxWk-K79EnhG-K79EnhG
chr1	58445855	58450233	present	present	present	presentpresentpresent	TxWk	Quies	EnhG	active	weak	quiescent	TxWkQuiesEnhG
chr1	58500114	58507801	present	present	present	presentpresentpresent	TxWk	TxWk	TxWk	weak	weak	weak	TxWkTxWkTxWk
chr1	58562199	58562464	absent	present	absent	absentpresentabsent	TxWk-K79	EnhG	EnhG-K79	active	weak	active	TxWk-K79EnhGEnhG-K79
chr1	58564511	58593957	present	present	present	presentpresentpresent	Quies	EnhG	EnhG	active	quiescent	active	QuiesEnhGEnhG
chr1	58679460	58679779	absent	absent	present	absentabsentpresent	Quies-K79	EnhG-K79	EnhG	active	quiescent	active	Quies-K79EnhG-K79EnhG
chr1	58680181	58681307	absent	absent	present	absentabsentpresent	Quies-K79	EnhG-K79	EnhG	active	quiescent	active	Quies-K79EnhG-K79EnhG
chr1	58681594	58682549	absent	present	present	absentpresentpresent	Het-K79	EnhG	EnhG	active	het	active	Het-K79EnhGEnhG
chr1	58682848	58687265	absent	present	present	absentpresentpresent	Quies-K79	EnhG	EnhG	active	quiescent	active	Quies-K79EnhGEnhG
chr1	58687448	58698427	absent	present	present	absentpresentpresent	Quies-K79	EnhG	EnhG	active	quiescent	active	Quies-K79EnhGEnhG
chr1	58713201	58715637	present	absent	absent	presentabsentabsent	EnhW	EnhG-K79	EnhG-K79	active	weak	active	EnhWEnhG-K79EnhG-K79
chr1	58717105	58717475	present	absent	absent	presentabsentabsent	Quies	EnhW-K79	EnhG-K79	active	quiescent	weak	QuiesEnhW-K79EnhG-K79
chr1	58728108	58731318	present	absent	absent	presentabsentabsent	Quies	Quies-K79	TxWk-K79	weak	quiescent	quiescent	QuiesQuies-K79TxWk-K79
chr1	58887082	58887347	absent	absent	present	absentabsentpresent	Het-K79	EnhG-K79	EnhG	active	het	active	Het-K79EnhG-K79EnhG
chr1	58887726	58888827	absent	present	present	absentpresentpresent	EnhW-K79	EnhG	EnhG	active	weak	active	EnhW-K79EnhGEnhG
chr1	58889797	58896241	absent	present	present	absentpresentpresent	Quies-K79	EnhG	EnhG	active	quiescent	active	Quies-K79EnhGEnhG
chr1	58926667	58929873	present	absent	absent	presentabsentabsent	Het	Quies-K79	Quies-K79	quiescent	het	quiescent	HetQuies-K79Quies-K79
chr1	58946939	58973856	present	present	present	presentpresentpresent	Quies	Quies	Quies	quiescent	quiescent	quiescent	QuiesQuiesQuies
chr1	58975614	58975978	absent	present	absent	absentpresentabsent	Quies-K79	Quies	Quies-K79	quiescent	quiescent	quiescent	Quies-K79QuiesQuies-K79
chr1	59008142	59008642	absent	absent	present	absentabsentpresent	Quies-K79	TxWk-K79	EnhG	active	quiescent	weak	Quies-K79TxWk-K79EnhG
chr1	59008879	59014112	absent	absent	present	absentabsentpresent	Quies-K79	EnhG-K79	EnhG	active	quiescent	active	Quies-K79EnhG-K79EnhG
chr1	59014347	59021473	absent	present	present	absentpresentpresent	Quies-K79	Tx	EnhG	active	quiescent	active	Quies-K79TxEnhG
chr1	59021711	59022562	absent	absent	present	absentabsentpresent	Quies-K79	EnhG-K79	Tx	active	quiescent	active	Quies-K79EnhG-K79Tx
chr1	59073083	59073564	absent	absent	present	absentabsentpresent	Quies-K79	EnhG-K79	EnhG	active	quiescent	active	Quies-K79EnhG-K79EnhG
chr1	59074617	59075841	absent	absent	present	absentabsentpresent	Quies-K79	EnhG-K79	EnhG	active	quiescent	active	Quies-K79EnhG-K79EnhG
chr1	59076095	59082061	absent	present	present	absentpresentpresent	Quies-K79	EnhG	EnhG	active	quiescent	active	Quies-K79EnhGEnhG
chr1	59082305	59095424	absent	present	present	absentpresentpresent	Quies-K79	EnhG	EnhG	active	quiescent	active	Quies-K79EnhGEnhG
chr1	59111442	59111986	absent	absent	present	absentabsentpresent	TxWk-K79	EnhG-K79	EnhG	active	weak	active	TxWk-K79EnhG-K79EnhG
chr1	59116837	59122702	absent	present	present	absentpresentpresent	TSSA-K79	EnhG	EnhG	active	active	active	TSSA-K79EnhGEnhG
chr1	59219527	59238583	present	present	present	presentpresentpresent	TxWk	TxWk	EnhG	active	weak	weak	TxWkTxWkEnhG
chr1	59421887	59422359	absent	absent	present	absentabsentpresent	Quies-K79	TssBiv-K79	TssBiv	bivalent	quiescent	bivalent	Quies-K79TssBiv-K79TssBiv
chr1	59483019	59487127	present	absent	absent	presentabsentabsent	EnhW	TssBiv-K79	TssBiv-K79	bivalent	weak	bivalent	EnhWTssBiv-K79TssBiv-K79
chr1	59533528	59534005	absent	absent	present	absentabsentpresent	Quies-K79	Quies-K79	Quies	quiescent	quiescent	quiescent	Quies-K79Quies-K79Quies
chr1	59535096	59535733	absent	absent	present	absentabsentpresent	EnhW-K79	Quies-K79	TSSFlnk	weak	weak	quiescent	EnhW-K79Quies-K79TSSFlnk
chr1	59537854	59538380	absent	absent	present	absentabsentpresent	Quies-K79	Quies-K79	TSSFlnk	weak	quiescent	quiescent	Quies-K79Quies-K79TSSFlnk
chr1	59540620	59541907	absent	absent	present	absentabsentpresent	EnhW-K79	TssBiv-K79	TssBiv	bivalent	weak	bivalent	EnhW-K79TssBiv-K79TssBiv
chr1	59543789	59554160	absent	present	present	absentpresentpresent	Quies-K79	TSSFlnk	EnhG	active	quiescent	weak	Quies-K79TSSFlnkEnhG
chr1	59554584	59556046	absent	absent	present	absentabsentpresent	Quies-K79	ReprPC-K79	EnhG	active	quiescent	polycomb	Quies-K79ReprPC-K79EnhG
chr1	59561113	59561614	absent	absent	present	absentabsentpresent	Quies-K79	EnhBiv-K79	TSSFlnk	weak	quiescent	bivalent	Quies-K79EnhBiv-K79TSSFlnk
chr1	59618333	59619302	absent	present	absent	absentpresentabsent	EnhW-K79	TSSFlnk	EnhG-K79	active	weak	weak	EnhW-K79TSSFlnkEnhG-K79
chr1	59621046	59621523	absent	present	absent	absentpresentabsent	Quies-K79	EnhG	EnhG-K79	active	quiescent	active	Quies-K79EnhGEnhG-K79
chr1	59649412	59649677	absent	present	absent	absentpresentabsent	TxWk-K79	EnhG	EnhG-K79	active	weak	active	TxWk-K79EnhGEnhG-K79
chr1	59650597	59675769	present	present	present	presentpresentpresent	TxWk	EnhG	EnhG	active	weak	active	TxWkEnhGEnhG
chr1	59676527	59676888	absent	present	absent	absentpresentabsent	Quies-K79	EnhW	EnhG-K79	active	quiescent	weak	Quies-K79EnhWEnhG-K79
chr1	59683448	59684636	absent	present	present	absentpresentpresent	EnhW-K79	TSSFlnk	TSSFlnk	weak	weak	weak	EnhW-K79TSSFlnkTSSFlnk
chr1	59684918	59698449	present	present	present	presentpresentpresent	TxWk	EnhG	EnhG	active	weak	active	TxWkEnhGEnhG
chr1	59698676	59699806	absent	present	present	absentpresentpresent	Tx-K79	EnhG	EnhG	active	active	active	Tx-K79EnhGEnhG
chr1	59700751	59703760	present	absent	absent	presentabsentabsent	Tx	EnhG-K79	EnhG-K79	active	active	active	TxEnhG-K79EnhG-K79
chr1	59762968	59812343	present	present	absent	presentpresentabsent	Quies	Quies	Quies-K79	quiescent	quiescent	quiescent	QuiesQuiesQuies-K79
chr1	59834600	59837410	present	absent	absent	presentabsentabsent	Quies	Quies-K79	Quies-K79	quiescent	quiescent	quiescent	QuiesQuies-K79Quies-K79
chr1	59912985	59952203	present	present	present	presentpresentpresent	TxWk	Quies	EnhG	active	weak	quiescent	TxWkQuiesEnhG
chr1	59953017	59953282	absent	absent	present	absentabsentpresent	TxWk-K79	EnhG-K79	EnhG	active	weak	active	TxWk-K79EnhG-K79EnhG
chr1	59960910	59961273	absent	absent	present	absentabsentpresent	TxWk-K79	Tx-K79	Tx	active	weak	active	TxWk-K79Tx-K79Tx
chr1	59966819	59967140	absent	present	absent	absentpresentabsent	Quies-K79	EnhG	EnhG-K79	active	quiescent	active	Quies-K79EnhGEnhG-K79
chr1	59970556	59971026	absent	absent	present	absentabsentpresent	EnhG-K79	EnhG-K79	Tx	active	active	active	EnhG-K79EnhG-K79Tx
chr1	59985505	59987015	absent	absent	present	absentabsentpresent	Tx-K79	EnhG-K79	EnhG	active	active	active	Tx-K79EnhG-K79EnhG
chr1	59988060	59989133	absent	absent	present	absentabsentpresent	TxWk-K79	EnhG-K79	EnhG	active	weak	active	TxWk-K79EnhG-K79EnhG
chr1	59989339	59990408	absent	absent	present	absentabsentpresent	TxWk-K79	EnhG-K79	EnhG	active	weak	active	TxWk-K79EnhG-K79EnhG
chr1	59991597	59992154	absent	absent	present	absentabsentpresent	Quies-K79	EnhG-K79	EnhG	active	quiescent	active	Quies-K79EnhG-K79EnhG
chr1	60030323	60032477	absent	present	present	absentpresentpresent	Quies-K79	EnhG	EnhG	active	quiescent	active	Quies-K79EnhGEnhG
chr1	60032645	60037931	absent	present	present	absentpresentpresent	Quies-K79	EnhG	EnhG	active	quiescent	active	Quies-K79EnhGEnhG
chr1	60038096	60038774	absent	present	present	absentpresentpresent	Quies-K79	EnhG	EnhG	active	quiescent	active	Quies-K79EnhGEnhG
chr1	60038978	60046925	absent	present	present	absentpresentpresent	EnhW-K79	EnhG	EnhG	active	weak	active	EnhW-K79EnhGEnhG
chr1	60047183	60048982	absent	present	present	absentpresentpresent	Het-K79	EnhG	EnhG	active	het	active	Het-K79EnhGEnhG
chr1	60092014	60093331	absent	present	present	absentpresentpresent	TxWk-K79	EnhG	EnhG	active	weak	active	TxWk-K79EnhGEnhG
chr1	60093659	60103576	present	present	present	presentpresentpresent	Quies	EnhG	EnhG	active	quiescent	active	QuiesEnhGEnhG
chr1	60103998	60104718	absent	present	absent	absentpresentabsent	EnhW-K79	Tx	EnhG-K79	active	weak	active	EnhW-K79TxEnhG-K79
chr1	60180441	60184958	present	present	present	presentpresentpresent	EnhG	TxWk	EnhG	active	active	weak	EnhGTxWkEnhG
chr1	60188018	60189559	present	absent	absent	presentabsentabsent	TxWk	EnhG-K79	Tx-K79	active	weak	active	TxWkEnhG-K79Tx-K79
chr1	60342896	60345934	present	absent	absent	presentabsentabsent	EnhW	TSSFlnk-K79	TSSFlnk-K79	weak	weak	weak	EnhWTSSFlnk-K79TSSFlnk-K79
chr1	60347464	60350167	present	absent	absent	presentabsentabsent	Quies	Quies-K79	Quies-K79	quiescent	quiescent	quiescent	QuiesQuies-K79Quies-K79
chr1	60407074	60435093	present	present	present	presentpresentpresent	EnhW	Quies	Quies	quiescent	weak	quiescent	EnhWQuiesQuies
chr1	60534037	60566287	present	present	absent	presentpresentabsent	Quies	Quies	Quies-K79	quiescent	quiescent	quiescent	QuiesQuiesQuies-K79
chr1	60566701	60568227	absent	present	present	absentpresentpresent	TSSA-K79	TSSFlnk	TssBiv	bivalent	active	weak	TSSA-K79TSSFlnkTssBiv
chr1	60684219	60684797	absent	absent	present	absentabsentpresent	Quies-K79	TssBiv-K79	TSSFlnk	weak	quiescent	bivalent	Quies-K79TssBiv-K79TSSFlnk
chr1	61605790	61606069	absent	absent	present	absentabsentpresent	Quies-K79	Quies-K79	TSSFlnk	weak	quiescent	quiescent	Quies-K79Quies-K79TSSFlnk
chr1	61606336	61606826	absent	absent	present	absentabsentpresent	Quies-K79	Quies-K79	EnhW	weak	quiescent	quiescent	Quies-K79Quies-K79EnhW
chr1	61619028	61619545	absent	absent	present	absentabsentpresent	Quies-K79	Quies-K79	TSSFlnk	weak	quiescent	quiescent	Quies-K79Quies-K79TSSFlnk
chr1	61620000	61621154	absent	absent	present	absentabsentpresent	Quies-K79	Quies-K79	TssBiv	bivalent	quiescent	quiescent	Quies-K79Quies-K79TssBiv
chr1	61844493	61845070	absent	absent	present	absentabsentpresent	Quies-K79	Quies-K79	Quies	quiescent	quiescent	quiescent	Quies-K79Quies-K79Quies
chr1	61845557	61846066	absent	absent	present	absentabsentpresent	Quies-K79	Quies-K79	Quies	quiescent	quiescent	quiescent	Quies-K79Quies-K79Quies
chr1	61847786	61848163	absent	absent	present	absentabsentpresent	Quies-K79	Quies-K79	EnhW	weak	quiescent	quiescent	Quies-K79Quies-K79EnhW
chr1	61849037	61850937	absent	absent	present	absentabsentpresent	Quies-K79	Quies-K79	TSSFlnk	weak	quiescent	quiescent	Quies-K79Quies-K79TSSFlnk
chr1	62790338	62796022	absent	present	present	absentpresentpresent	Quies-K79	TSSFlnk	TssBiv	bivalent	quiescent	weak	Quies-K79TSSFlnkTssBiv
chr1	63052952	63053554	absent	present	absent	absentpresentabsent	TxWk-K79	EnhG	Tx-K79	active	weak	active	TxWk-K79EnhGTx-K79
chr1	63079979	63080538	absent	present	absent	absentpresentabsent	TxWk-K79	EnhG	EnhG-K79	active	weak	active	TxWk-K79EnhGEnhG-K79
chr1	63082124	63083951	present	present	absent	presentpresentabsent	TxWk	TxWk	EnhG-K79	active	weak	weak	TxWkTxWkEnhG-K79
chr1	63084015	63084672	absent	present	absent	absentpresentabsent	TxWk-K79	EnhG	EnhG-K79	active	weak	active	TxWk-K79EnhGEnhG-K79
chr1	63085367	63086745	present	absent	absent	presentabsentabsent	TxWk	EnhG-K79	Tx-K79	active	weak	active	TxWkEnhG-K79Tx-K79
chr1	63093891	63094238	absent	present	absent	absentpresentabsent	TxWk-K79	EnhG	EnhG-K79	active	weak	active	TxWk-K79EnhGEnhG-K79
chr1	63094503	63100580	absent	present	present	absentpresentpresent	TxWk-K79	EnhG	Tx	active	weak	active	TxWk-K79EnhGTx
chr1	63102358	63104057	present	present	present	presentpresentpresent	TxWk	EnhG	EnhG	active	weak	active	TxWkEnhGEnhG
chr1	63104498	63105158	absent	present	absent	absentpresentabsent	TxWk-K79	EnhG	EnhG-K79	active	weak	active	TxWk-K79EnhGEnhG-K79
chr1	63105447	63118628	present	present	present	presentpresentpresent	EnhW	EnhW	EnhG	active	weak	weak	EnhWEnhWEnhG
chr1	63165671	63169499	present	absent	absent	presentabsentabsent	TxWk	Tx-K79	EnhG-K79	active	weak	active	TxWkTx-K79EnhG-K79
chr1	63170608	63178967	present	present	present	presentpresentpresent	TxWk	EnhG	EnhG	active	weak	active	TxWkEnhGEnhG
chr1	63236657	63240619	absent	absent	present	absentabsentpresent	Quies-K79	Quies-K79	TssBiv	bivalent	quiescent	quiescent	Quies-K79Quies-K79TssBiv
chr1	63240900	63242164	absent	absent	present	absentabsentpresent	Quies-K79	Quies-K79	TSSFlnk	weak	quiescent	quiescent	Quies-K79Quies-K79TSSFlnk
chr1	63242365	63242917	absent	absent	present	absentabsentpresent	Quies-K79	Quies-K79	EnhW	weak	quiescent	quiescent	Quies-K79Quies-K79EnhW
chr1	63245286	63252080	absent	present	present	absentpresentpresent	Quies-K79	TssBiv	TssBiv	bivalent	quiescent	bivalent	Quies-K79TssBivTssBiv
chr1	63270067	63278966	present	present	present	presentpresentpresent	Quies	EnhG	EnhG	active	quiescent	active	QuiesEnhGEnhG
chr1	63279218	63281523	absent	present	present	absentpresentpresent	TxWk-K79	EnhG	EnhG	active	weak	active	TxWk-K79EnhGEnhG
chr1	63281737	63289929	present	present	present	presentpresentpresent	Quies	TxWk	EnhG	active	quiescent	weak	QuiesTxWkEnhG
chr1	63291236	63291637	absent	absent	present	absentabsentpresent	Quies-K79	TxWk-K79	Tx	active	quiescent	weak	Quies-K79TxWk-K79Tx
chr1	63296702	63297098	absent	absent	present	absentabsentpresent	Quies-K79	EnhG-K79	EnhG	active	quiescent	active	Quies-K79EnhG-K79EnhG
chr1	63297250	63297641	absent	present	absent	absentpresentabsent	Quies-K79	EnhG	EnhG-K79	active	quiescent	active	Quies-K79EnhGEnhG-K79
chr1	63725515	63735894	present	present	present	presentpresentpresent	TxWk	EnhG	EnhG	active	weak	active	TxWkEnhGEnhG
chr1	63766802	63767574	absent	absent	present	absentabsentpresent	Quies-K79	Quies-K79	TSSFlnk	weak	quiescent	quiescent	Quies-K79Quies-K79TSSFlnk
chr1	63768772	63769346	absent	absent	present	absentabsentpresent	EnhW-K79	EnhW-K79	TssBiv	bivalent	weak	weak	EnhW-K79EnhW-K79TssBiv
chr1	64055339	64057221	present	absent	absent	presentabsentabsent	Quies	Quies-K79	Quies-K79	quiescent	quiescent	quiescent	QuiesQuies-K79Quies-K79
chr1	64058904	64061269	present	absent	absent	presentabsentabsent	Quies	Quies-K79	Quies-K79	quiescent	quiescent	quiescent	QuiesQuies-K79Quies-K79
chr1	64063367	64066106	present	absent	absent	presentabsentabsent	Quies	Quies-K79	Quies-K79	quiescent	quiescent	quiescent	QuiesQuies-K79Quies-K79
chr1	64071184	64075945	present	absent	absent	presentabsentabsent	Quies	Quies-K79	Quies-K79	quiescent	quiescent	quiescent	QuiesQuies-K79Quies-K79
chr1	64077685	64079650	present	absent	absent	presentabsentabsent	Quies	Quies-K79	Quies-K79	quiescent	quiescent	quiescent	QuiesQuies-K79Quies-K79
chr1	64081342	64118454	present	absent	absent	presentabsentabsent	Quies	Quies-K79	Quies-K79	quiescent	quiescent	quiescent	QuiesQuies-K79Quies-K79
chr1	64119571	64121080	present	absent	absent	presentabsentabsent	EnhA	TssBiv-K79	TssBiv-K79	bivalent	active	bivalent	EnhATssBiv-K79TssBiv-K79
chr1	64529209	64530313	absent	present	present	absentpresentpresent	EnhW-K79	EnhG	EnhG	active	weak	active	EnhW-K79EnhGEnhG
chr1	64530539	64554338	present	present	present	presentpresentpresent	EnhW	EnhG	Tx	active	weak	active	EnhWEnhGTx
chr1	64555694	64556416	present	absent	absent	presentabsentabsent	TxWk	EnhG-K79	EnhG-K79	active	weak	active	TxWkEnhG-K79EnhG-K79
chr1	64592476	64594743	present	absent	absent	presentabsentabsent	EnhW	TxWk-K79	Tx-K79	active	weak	weak	EnhWTxWk-K79Tx-K79
chr1	64678101	64679112	absent	absent	present	absentabsentpresent	Quies-K79	EnhW-K79	TSSFlnk	weak	quiescent	weak	Quies-K79EnhW-K79TSSFlnk
chr1	64679471	64679736	absent	absent	present	absentabsentpresent	Quies-K79	EnhW-K79	EnhA	active	quiescent	weak	Quies-K79EnhW-K79EnhA
chr1	64680181	64681333	absent	absent	present	absentabsentpresent	Quies-K79	EnhG-K79	EnhG	active	quiescent	active	Quies-K79EnhG-K79EnhG
chr1	64681788	64705721	present	present	present	presentpresentpresent	TxWk	EnhG	EnhG	active	weak	active	TxWkEnhGEnhG
chr1	64706001	64706470	absent	absent	present	absentabsentpresent	TxWk-K79	EnhG-K79	EnhG	active	weak	active	TxWk-K79EnhG-K79EnhG
chr1	64707933	64708296	absent	present	absent	absentpresentabsent	TxWk-K79	EnhG	EnhG-K79	active	weak	active	TxWk-K79EnhGEnhG-K79
chr1	64716190	64716455	absent	absent	present	absentabsentpresent	TxWk-K79	EnhG-K79	EnhG	active	weak	active	TxWk-K79EnhG-K79EnhG
chr1	64717022	64718243	absent	absent	present	absentabsentpresent	Tx-K79	EnhG-K79	EnhG	active	active	active	Tx-K79EnhG-K79EnhG
chr1	64719241	64719785	absent	absent	present	absentabsentpresent	TxWk-K79	EnhG-K79	EnhG	active	weak	active	TxWk-K79EnhG-K79EnhG
chr1	64946227	64946548	absent	present	absent	absentpresentabsent	Quies-K79	Quies	TxWk-K79	weak	quiescent	quiescent	Quies-K79QuiesTxWk-K79
chr1	64948223	64948698	absent	present	absent	absentpresentabsent	Quies-K79	Quies	Quies-K79	quiescent	quiescent	quiescent	Quies-K79QuiesQuies-K79
chr1	64949570	64952258	present	present	absent	presentpresentabsent	Quies	Quies	Quies-K79	quiescent	quiescent	quiescent	QuiesQuiesQuies-K79
chr1	64952519	64952941	absent	present	absent	absentpresentabsent	EnhW-K79	Quies	Quies-K79	quiescent	weak	quiescent	EnhW-K79QuiesQuies-K79
chr1	64953103	64956537	present	present	present	presentpresentpresent	EnhW	Quies	TxWk	weak	weak	quiescent	EnhWQuiesTxWk
chr1	65185674	65193127	present	present	present	presentpresentpresent	EnhW	EnhG	Tx	active	weak	active	EnhWEnhGTx
chr1	65757986	65759012	absent	absent	present	absentabsentpresent	Quies-K79	Quies-K79	TSSFlnk	weak	quiescent	quiescent	Quies-K79Quies-K79TSSFlnk
chr1	65759284	65761495	absent	absent	present	absentabsentpresent	Quies-K79	Quies-K79	TSSFlnk	weak	quiescent	quiescent	Quies-K79Quies-K79TSSFlnk
chr1	65998305	65998811	absent	absent	present	absentabsentpresent	Het-K79	Quies-K79	TSSFlnk	weak	het	quiescent	Het-K79Quies-K79TSSFlnk
chr1	65999356	65999709	absent	absent	present	absentabsentpresent	Het-K79	Quies-K79	TSSFlnk	weak	het	quiescent	Het-K79Quies-K79TSSFlnk
chr1	66000582	66001151	absent	absent	present	absentabsentpresent	Quies-K79	Quies-K79	TSSFlnk	weak	quiescent	quiescent	Quies-K79Quies-K79TSSFlnk
chr1	66001603	66002272	absent	absent	present	absentabsentpresent	Quies-K79	Quies-K79	TSSFlnk	weak	quiescent	quiescent	Quies-K79Quies-K79TSSFlnk
chr1	66002765	66003231	absent	absent	present	absentabsentpresent	Quies-K79	Quies-K79	TssBiv	bivalent	quiescent	quiescent	Quies-K79Quies-K79TssBiv
chr1	66003496	66004603	absent	absent	present	absentabsentpresent	EnhW-K79	TssBiv-K79	TssBiv	bivalent	weak	bivalent	EnhW-K79TssBiv-K79TssBiv
chr1	66005716	66006054	absent	absent	present	absentabsentpresent	Quies-K79	Quies-K79	TSSFlnk	weak	quiescent	quiescent	Quies-K79Quies-K79TSSFlnk
chr1	66006992	66007650	absent	absent	present	absentabsentpresent	Quies-K79	Quies-K79	EnhW	weak	quiescent	quiescent	Quies-K79Quies-K79EnhW
chr1	66007920	66008242	absent	absent	present	absentabsentpresent	Quies-K79	Quies-K79	EnhW	weak	quiescent	quiescent	Quies-K79Quies-K79EnhW
chr1	66302127	66310394	absent	present	present	absentpresentpresent	Quies-K79	Quies	Quies	quiescent	quiescent	quiescent	Quies-K79QuiesQuies
chr1	66310812	66311200	absent	absent	present	absentabsentpresent	Quies-K79	Quies-K79	Quies	quiescent	quiescent	quiescent	Quies-K79Quies-K79Quies
chr1	66311836	66312732	absent	absent	present	absentabsentpresent	Quies-K79	Quies-K79	Quies	quiescent	quiescent	quiescent	Quies-K79Quies-K79Quies
chr1	66312937	66313489	absent	absent	present	absentabsentpresent	Quies-K79	Quies-K79	Quies	quiescent	quiescent	quiescent	Quies-K79Quies-K79Quies
chr1	66315831	66316326	absent	absent	present	absentabsentpresent	Quies-K79	Quies-K79	Quies	quiescent	quiescent	quiescent	Quies-K79Quies-K79Quies
chr1	66317799	66318250	absent	absent	present	absentabsentpresent	Quies-K79	Quies-K79	Quies	quiescent	quiescent	quiescent	Quies-K79Quies-K79Quies
chr1	66700576	66707769	present	present	present	presentpresentpresent	TxWk	EnhG	Tx	active	weak	active	TxWkEnhGTx
chr1	66707993	66711235	present	present	present	presentpresentpresent	TxWk	Tx	Tx	active	weak	active	TxWkTxTx
chr1	66767227	66767824	absent	present	absent	absentpresentabsent	TxWk-K79	Tx	Tx-K79	active	weak	active	TxWk-K79TxTx-K79
chr1	66769844	66771510	absent	present	absent	absentpresentabsent	TxWk-K79	Tx	Tx-K79	active	weak	active	TxWk-K79TxTx-K79
chr1	66772340	66773212	absent	present	absent	absentpresentabsent	Quies-K79	Tx	EnhG-K79	active	quiescent	active	Quies-K79TxEnhG-K79
chr1	66774037	66777684	absent	present	present	absentpresentpresent	Quies-K79	Tx	EnhG	active	quiescent	active	Quies-K79TxEnhG
chr1	66777892	66817579	present	present	present	presentpresentpresent	Quies	EnhG	EnhG	active	quiescent	active	QuiesEnhGEnhG
chr1	66817919	66818426	absent	absent	present	absentabsentpresent	TSSA-K79	TSSFlnk-K79	TssBiv	bivalent	active	weak	TSSA-K79TSSFlnk-K79TssBiv
chr1	66859073	66861177	present	absent	absent	presentabsentabsent	Quies	Quies-K79	Quies-K79	quiescent	quiescent	quiescent	QuiesQuies-K79Quies-K79
chr1	67029522	67029787	absent	present	absent	absentpresentabsent	TxWk-K79	EnhG	EnhG-K79	active	weak	active	TxWk-K79EnhGEnhG-K79
chr1	67030004	67030861	absent	present	absent	absentpresentabsent	TxWk-K79	EnhG	EnhG-K79	active	weak	active	TxWk-K79EnhGEnhG-K79
chr1	67035274	67039370	absent	present	present	absentpresentpresent	TxWk-K79	EnhG	EnhG	active	weak	active	TxWk-K79EnhGEnhG
chr1	67792503	67792856	absent	absent	present	absentabsentpresent	Quies-K79	Quies-K79	TSSFlnk	weak	quiescent	quiescent	Quies-K79Quies-K79TSSFlnk
chr1	67793129	67794302	absent	absent	present	absentabsentpresent	Quies-K79	Quies-K79	TssBiv	bivalent	quiescent	quiescent	Quies-K79Quies-K79TssBiv
chr1	67795139	67797034	absent	absent	present	absentabsentpresent	Quies-K79	Quies-K79	TSSFlnk	weak	quiescent	quiescent	Quies-K79Quies-K79TSSFlnk
chr1	67797343	67799692	absent	absent	present	absentabsentpresent	Quies-K79	Quies-K79	Quies	quiescent	quiescent	quiescent	Quies-K79Quies-K79Quies
chr1	68588830	68589743	absent	absent	present	absentabsentpresent	Het-K79	TSSFlnk-K79	TSSFlnk	weak	het	weak	Het-K79TSSFlnk-K79TSSFlnk
chr1	68598147	68598984	absent	absent	present	absentabsentpresent	Het-K79	Quies-K79	TSSFlnk	weak	het	quiescent	Het-K79Quies-K79TSSFlnk
chr1	68624745	68625334	absent	absent	present	absentabsentpresent	Het-K79	TSSFlnk-K79	TSSFlnk	weak	het	weak	Het-K79TSSFlnk-K79TSSFlnk
chr1	69378983	69380002	present	absent	absent	presentabsentabsent	EnhW	Quies-K79	ReprPC-K79	polycomb	weak	quiescent	EnhWQuies-K79ReprPC-K79
chr1	69710206	69710569	absent	absent	present	absentabsentpresent	Quies-K79	Quies-K79	EnhW	weak	quiescent	quiescent	Quies-K79Quies-K79EnhW
chr1	69824127	69824825	absent	absent	present	absentabsentpresent	Quies-K79	Quies-K79	TSSFlnk	weak	quiescent	quiescent	Quies-K79Quies-K79TSSFlnk
chr1	69824969	69832858	absent	present	present	absentpresentpresent	Quies-K79	EnhG	EnhG	active	quiescent	active	Quies-K79EnhGEnhG
chr1	69833059	69835008	absent	present	present	absentpresentpresent	Quies-K79	EnhG	EnhG	active	quiescent	active	Quies-K79EnhGEnhG
chr1	69835020	69836896	absent	present	present	absentpresentpresent	Quies-K79	EnhG	Tx	active	quiescent	active	Quies-K79EnhGTx
chr1	69837455	69838409	absent	present	absent	absentpresentabsent	Quies-K79	EnhG	Tx-K79	active	quiescent	active	Quies-K79EnhGTx-K79
chr1	69840160	69840822	absent	present	absent	absentpresentabsent	Quies-K79	EnhG	EnhG-K79	active	quiescent	active	Quies-K79EnhGEnhG-K79
chr1	69915594	69916559	absent	absent	present	absentabsentpresent	Het-K79	EnhG-K79	EnhG	active	het	active	Het-K79EnhG-K79EnhG
chr1	69951651	69952207	absent	present	present	absentpresentpresent	EnhW-K79	TSSFlnk	EnhG	active	weak	weak	EnhW-K79TSSFlnkEnhG
chr1	69952816	69953810	absent	present	present	absentpresentpresent	EnhW-K79	Quies	EnhG	active	weak	quiescent	EnhW-K79QuiesEnhG
chr1	69955791	69956303	absent	absent	present	absentabsentpresent	Quies-K79	TxWk-K79	EnhG	active	quiescent	weak	Quies-K79TxWk-K79EnhG
chr1	71057993	71058450	absent	present	absent	absentpresentabsent	Quies-K79	EnhG	Tx-K79	active	quiescent	active	Quies-K79EnhGTx-K79
chr1	71061887	71062465	absent	present	absent	absentpresentabsent	TxWk-K79	EnhG	Tx-K79	active	weak	active	TxWk-K79EnhGTx-K79
chr1	71067386	71074874	absent	present	present	absentpresentpresent	Quies-K79	Tx	EnhG	active	quiescent	active	Quies-K79TxEnhG
chr1	71077334	71078267	absent	present	absent	absentpresentabsent	Quies-K79	Tx	EnhG-K79	active	quiescent	active	Quies-K79TxEnhG-K79
chr1	71087470	71104918	present	present	present	presentpresentpresent	Quies	EnhG	EnhG	active	quiescent	active	QuiesEnhGEnhG
chr1	71557200	71562813	present	absent	absent	presentabsentabsent	EnhG	Quies-K79	Quies-K79	quiescent	active	quiescent	EnhGQuies-K79Quies-K79
chr1	71837817	71838230	absent	absent	present	absentabsentpresent	TSSFlnk-K79	TSSA-K79	TssBiv	bivalent	weak	active	TSSFlnk-K79TSSA-K79TssBiv
chr1	71838831	71839200	absent	absent	present	absentabsentpresent	Quies-K79	TSSFlnk-K79	TSSFlnk	weak	quiescent	weak	Quies-K79TSSFlnk-K79TSSFlnk
chr1	72196148	72211975	present	present	present	presentpresentpresent	Quies	EnhG	TxWk	weak	quiescent	active	QuiesEnhGTxWk
chr1	72212654	72213609	absent	present	absent	absentpresentabsent	EnhW-K79	TSSFlnk	TSSFlnk-K79	weak	weak	weak	EnhW-K79TSSFlnkTSSFlnk-K79
chr1	72217187	72217461	absent	absent	present	absentabsentpresent	Quies-K79	EnhW-K79	EnhG	active	quiescent	weak	Quies-K79EnhW-K79EnhG
chr1	72222869	72227357	absent	present	present	absentpresentpresent	Quies-K79	EnhG	EnhG	active	quiescent	active	Quies-K79EnhGEnhG
chr1	72240010	72241275	present	absent	absent	presentabsentabsent	Quies	Quies-K79	Quies-K79	quiescent	quiescent	quiescent	QuiesQuies-K79Quies-K79
chr1	72244349	72245167	absent	present	present	absentpresentpresent	EnhA-K79	TSSFlnk	TSSFlnk	weak	active	weak	EnhA-K79TSSFlnkTSSFlnk
chr1	72245279	72246879	absent	present	present	absentpresentpresent	Quies-K79	EnhW	TSSFlnk	weak	quiescent	weak	Quies-K79EnhWTSSFlnk
chr1	72575515	72575909	absent	absent	present	absentabsentpresent	Quies-K79	Quies-K79	EnhBiv	bivalent	quiescent	quiescent	Quies-K79Quies-K79EnhBiv
chr1	72576375	72579044	absent	absent	present	absentabsentpresent	EnhW-K79	TssBiv-K79	TssBiv	bivalent	weak	bivalent	EnhW-K79TssBiv-K79TssBiv
chr1	72579266	72580459	absent	present	present	absentpresentpresent	Quies-K79	TssBiv	TssBiv	bivalent	quiescent	bivalent	Quies-K79TssBivTssBiv
chr1	72580697	72585369	present	present	present	presentpresentpresent	EnhW	TSSFlnk	TssBiv	bivalent	weak	weak	EnhWTSSFlnkTssBiv
chr1	72638359	72638923	absent	absent	present	absentabsentpresent	Quies-K79	EnhG-K79	EnhG	active	quiescent	active	Quies-K79EnhG-K79EnhG
chr1	72639110	72643800	absent	present	present	absentpresentpresent	Quies-K79	EnhG	EnhG	active	quiescent	active	Quies-K79EnhGEnhG
chr1	72689505	72701432	absent	present	present	absentpresentpresent	Quies-K79	EnhG	EnhG	active	quiescent	active	Quies-K79EnhGEnhG
chr1	72711218	72713604	present	present	present	presentpresentpresent	EnhG	EnhG	EnhG	active	active	active	EnhGEnhGEnhG
chr1	72826136	72827642	present	absent	absent	presentabsentabsent	Quies	ReprPC-K79	ReprPC-K79	polycomb	quiescent	polycomb	QuiesReprPC-K79ReprPC-K79
chr1	73012332	73012805	absent	absent	present	absentabsentpresent	Quies-K79	Quies-K79	TSSFlnk	weak	quiescent	quiescent	Quies-K79Quies-K79TSSFlnk
chr1	73016693	73020206	absent	absent	present	absentabsentpresent	Quies-K79	ReprPC-K79	TssBiv	bivalent	quiescent	polycomb	Quies-K79ReprPC-K79TssBiv
chr1	73020573	73021229	absent	absent	present	absentabsentpresent	Quies-K79	Quies-K79	TssBiv	bivalent	quiescent	quiescent	Quies-K79Quies-K79TssBiv
chr1	73024979	73025417	absent	absent	present	absentabsentpresent	Quies-K79	Quies-K79	TssBiv	bivalent	quiescent	quiescent	Quies-K79Quies-K79TssBiv
chr1	73026425	73027129	absent	absent	present	absentabsentpresent	Quies-K79	Quies-K79	TSSFlnk	weak	quiescent	quiescent	Quies-K79Quies-K79TSSFlnk
chr1	73140470	73142508	absent	present	present	absentpresentpresent	Quies-K79	EnhG	EnhG	active	quiescent	active	Quies-K79EnhGEnhG
chr1	73142943	73143344	absent	present	absent	absentpresentabsent	Quies-K79	EnhG	EnhG-K79	active	quiescent	active	Quies-K79EnhGEnhG-K79
chr1	73143995	73144391	absent	present	absent	absentpresentabsent	EnhW-K79	EnhG	Tx-K79	active	weak	active	EnhW-K79EnhGTx-K79
chr1	73144794	73145263	absent	present	absent	absentpresentabsent	EnhW-K79	EnhG	Tx-K79	active	weak	active	EnhW-K79EnhGTx-K79
chr1	73145532	73145821	absent	present	absent	absentpresentabsent	EnhW-K79	EnhG	Tx-K79	active	weak	active	EnhW-K79EnhGTx-K79
chr1	73706674	73706970	absent	absent	present	absentabsentpresent	Het-K79	Quies-K79	Quies	quiescent	het	quiescent	Het-K79Quies-K79Quies
chr1	73707526	73707889	absent	absent	present	absentabsentpresent	Het-K79	Quies-K79	TSSFlnk	weak	het	quiescent	Het-K79Quies-K79TSSFlnk
chr1	73936845	73939227	absent	absent	present	absentabsentpresent	Quies-K79	Quies-K79	EnhA	active	quiescent	quiescent	Quies-K79Quies-K79EnhA
chr1	73941096	73941904	absent	absent	present	absentabsentpresent	Quies-K79	Quies-K79	EnhW	weak	quiescent	quiescent	Quies-K79Quies-K79EnhW
chr1	73942169	73950097	absent	present	present	absentpresentpresent	Quies-K79	EnhW	TssBiv	bivalent	quiescent	weak	Quies-K79EnhWTssBiv
chr1	74022436	74023284	present	absent	absent	presentabsentabsent	Quies	EnhW-K79	Quies-K79	quiescent	quiescent	weak	QuiesEnhW-K79Quies-K79
chr1	74232958	74247994	present	present	present	presentpresentpresent	EnhW	EnhG	EnhG	active	weak	active	EnhWEnhGEnhG
chr1	74248848	74249118	absent	present	absent	absentpresentabsent	EnhG-K79	EnhG	EnhG-K79	active	active	active	EnhG-K79EnhGEnhG-K79
chr1	74249402	74254976	present	absent	absent	presentabsentabsent	Tx	EnhG-K79	EnhG-K79	active	active	active	TxEnhG-K79EnhG-K79
chr1	74256191	74260485	present	present	absent	presentpresentabsent	EnhG	EnhG	EnhG-K79	active	active	active	EnhGEnhGEnhG-K79
chr1	74275295	74275652	absent	absent	present	absentabsentpresent	EnhW-K79	EnhW-K79	Quies	quiescent	weak	weak	EnhW-K79EnhW-K79Quies
chr1	74276216	74277319	absent	absent	present	absentabsentpresent	EnhW-K79	EnhW-K79	Quies	quiescent	weak	weak	EnhW-K79EnhW-K79Quies
chr1	74277587	74295845	present	present	present	presentpresentpresent	TxWk	EnhG	EnhG	active	weak	active	TxWkEnhGEnhG
chr1	74297195	74303814	present	absent	absent	presentabsentabsent	Quies	EnhA-K79	EnhW-K79	weak	quiescent	active	QuiesEnhA-K79EnhW-K79
chr1	74304044	74304877	absent	present	present	absentpresentpresent	TSSA-K79	TSSFlnk	TssBiv	bivalent	active	weak	TSSA-K79TSSFlnkTssBiv
chr1	74332657	74334334	present	present	present	presentpresentpresent	EnhW	TSSFlnk	TssBiv	bivalent	weak	weak	EnhWTSSFlnkTssBiv
chr1	74334429	74335998	absent	present	present	absentpresentpresent	Quies-K79	EnhG	EnhG	active	quiescent	active	Quies-K79EnhGEnhG
chr1	74337694	74339582	present	absent	absent	presentabsentabsent	Quies	EnhA-K79	EnhW-K79	weak	quiescent	active	QuiesEnhA-K79EnhW-K79
chr1	74340958	74343190	present	present	absent	presentpresentabsent	Quies	EnhBiv	EnhW-K79	weak	quiescent	bivalent	QuiesEnhBivEnhW-K79
chr1	74361960	74363149	absent	absent	present	absentabsentpresent	EnhW-K79	TSSFlnk-K79	EnhG	active	weak	weak	EnhW-K79TSSFlnk-K79EnhG
chr1	74363364	74363997	absent	absent	present	absentabsentpresent	Quies-K79	TSSFlnk-K79	EnhG	active	quiescent	weak	Quies-K79TSSFlnk-K79EnhG
chr1	74384622	74385897	present	absent	absent	presentabsentabsent	EnhW	EnhBiv-K79	EnhBiv-K79	bivalent	weak	bivalent	EnhWEnhBiv-K79EnhBiv-K79
chr1	74391798	74394360	present	absent	absent	presentabsentabsent	TSSA	TssBiv-K79	EnhBiv-K79	bivalent	active	bivalent	TSSATssBiv-K79EnhBiv-K79
chr1	74496510	74519871	present	present	present	presentpresentpresent	TxWk	EnhG	EnhG	active	weak	active	TxWkEnhGEnhG
chr1	74520371	74522296	absent	absent	present	absentabsentpresent	TxWk-K79	Tx-K79	EnhG	active	weak	active	TxWk-K79Tx-K79EnhG
chr1	74524765	74525108	absent	absent	present	absentabsentpresent	TxWk-K79	Tx-K79	Tx	active	weak	active	TxWk-K79Tx-K79Tx
chr1	74525486	74525957	absent	absent	present	absentabsentpresent	TxWk-K79	Tx-K79	EnhG	active	weak	active	TxWk-K79Tx-K79EnhG
chr1	74528679	74529134	absent	absent	present	absentabsentpresent	TxWk-K79	EnhG-K79	EnhG	active	weak	active	TxWk-K79EnhG-K79EnhG
chr1	74531040	74531459	absent	absent	present	absentabsentpresent	TxWk-K79	EnhG-K79	EnhG	active	weak	active	TxWk-K79EnhG-K79EnhG
chr1	74532343	74532623	absent	absent	present	absentabsentpresent	TxWk-K79	EnhG-K79	EnhG	active	weak	active	TxWk-K79EnhG-K79EnhG
chr1	74532844	74549549	absent	present	present	absentpresentpresent	Quies-K79	EnhG	EnhG	active	quiescent	active	Quies-K79EnhGEnhG
chr1	74549766	74550338	absent	absent	present	absentabsentpresent	Quies-K79	EnhG-K79	EnhG	active	quiescent	active	Quies-K79EnhG-K79EnhG
chr1	74554126	74554695	absent	absent	present	absentabsentpresent	Quies-K79	EnhG-K79	EnhG	active	quiescent	active	Quies-K79EnhG-K79EnhG
chr1	74574072	74577626	present	absent	absent	presentabsentabsent	TxWk	EnhG-K79	EnhG-K79	active	weak	active	TxWkEnhG-K79EnhG-K79
chr1	74578840	74588586	present	present	present	presentpresentpresent	TxWk	EnhG	EnhG	active	weak	active	TxWkEnhGEnhG
chr1	74593743	74594491	absent	absent	present	absentabsentpresent	TxWk-K79	EnhG-K79	EnhG	active	weak	active	TxWk-K79EnhG-K79EnhG
chr1	74595811	74596076	absent	absent	present	absentabsentpresent	TxWk-K79	EnhG-K79	EnhG	active	weak	active	TxWk-K79EnhG-K79EnhG
chr1	74597231	74597934	absent	absent	present	absentabsentpresent	EnhW-K79	EnhG-K79	EnhG	active	weak	active	EnhW-K79EnhG-K79EnhG
chr1	74598329	74606020	present	present	present	presentpresentpresent	TxWk	EnhG	EnhG	active	weak	active	TxWkEnhGEnhG
chr1	74610656	74610921	absent	absent	present	absentabsentpresent	EnhW-K79	EnhG-K79	EnhG	active	weak	active	EnhW-K79EnhG-K79EnhG
chr1	74660532	74678290	present	present	present	presentpresentpresent	TxWk	EnhG	EnhG	active	weak	active	TxWkEnhGEnhG
chr1	74816949	74817946	absent	present	absent	absentpresentabsent	TSSA-K79	TSSFlnk	TSSFlnk-K79	weak	active	weak	TSSA-K79TSSFlnkTSSFlnk-K79
chr1	74818200	74818737	absent	present	absent	absentpresentabsent	Quies-K79	Quies	Quies-K79	quiescent	quiescent	quiescent	Quies-K79QuiesQuies-K79
chr1	74918619	74918884	absent	absent	present	absentabsentpresent	Quies-K79	EnhG-K79	EnhG	active	quiescent	active	Quies-K79EnhG-K79EnhG
chr1	74922118	74922548	absent	present	absent	absentpresentabsent	Quies-K79	EnhG	EnhG-K79	active	quiescent	active	Quies-K79EnhGEnhG-K79
chr1	74924615	74939066	absent	present	present	absentpresentpresent	Quies-K79	EnhG	EnhG	active	quiescent	active	Quies-K79EnhGEnhG
chr1	75001033	75001357	absent	present	absent	absentpresentabsent	Quies-K79	TxWk	TxWk-K79	weak	quiescent	weak	Quies-K79TxWkTxWk-K79
chr1	75121967	75122270	absent	present	absent	absentpresentabsent	Quies-K79	EnhW	EnhW-K79	weak	quiescent	weak	Quies-K79EnhWEnhW-K79
chr1	75138038	75146901	present	present	present	presentpresentpresent	Tx	EnhG	EnhG	active	active	active	TxEnhGEnhG
chr1	75178164	75180308	present	absent	absent	presentabsentabsent	EnhA	EnhG-K79	TSSFlnk-K79	weak	active	active	EnhAEnhG-K79TSSFlnk-K79
chr1	75189793	75193838	absent	present	present	absentpresentpresent	Quies-K79	TSSFlnk	EnhG	active	quiescent	weak	Quies-K79TSSFlnkEnhG
chr1	75205092	75205842	absent	present	absent	absentpresentabsent	EnhW-K79	EnhG	EnhG-K79	active	weak	active	EnhW-K79EnhGEnhG-K79
chr1	75206596	75215021	present	present	present	presentpresentpresent	TxWk	EnhG	EnhG	active	weak	active	TxWkEnhGEnhG
chr1	75215428	75216315	absent	absent	present	absentabsentpresent	TxWk-K79	EnhG-K79	TssBiv	bivalent	weak	active	TxWk-K79EnhG-K79TssBiv
chr1	75218310	75220458	absent	absent	present	absentabsentpresent	TSSFlnk-K79	TssBiv-K79	TssBiv	bivalent	weak	bivalent	TSSFlnk-K79TssBiv-K79TssBiv
chr1	75221406	75221974	absent	absent	present	absentabsentpresent	EnhW-K79	EnhBiv-K79	TssBiv	bivalent	weak	bivalent	EnhW-K79EnhBiv-K79TssBiv
chr1	75222340	75223635	absent	absent	present	absentabsentpresent	Quies-K79	EnhBiv-K79	Quies	quiescent	quiescent	bivalent	Quies-K79EnhBiv-K79Quies
chr1	75227958	75240410	absent	present	present	absentpresentpresent	Quies-K79	EnhG	EnhG	active	quiescent	active	Quies-K79EnhGEnhG
chr1	75240664	75242576	absent	present	present	absentpresentpresent	Quies-K79	EnhG	EnhG	active	quiescent	active	Quies-K79EnhGEnhG
chr1	75315345	75317390	absent	present	present	absentpresentpresent	TxWk-K79	EnhG	TssBiv	bivalent	weak	active	TxWk-K79EnhGTssBiv
chr1	75367462	75368991	absent	absent	present	absentabsentpresent	Quies-K79	ReprPC-K79	EnhBiv	bivalent	quiescent	polycomb	Quies-K79ReprPC-K79EnhBiv
chr1	75369410	75371047	absent	absent	present	absentabsentpresent	EnhW-K79	TssBiv-K79	TssBiv	bivalent	weak	bivalent	EnhW-K79TssBiv-K79TssBiv
chr1	75436198	75437115	absent	present	present	absentpresentpresent	EnhW-K79	TSSFlnk	TssBiv	bivalent	weak	weak	EnhW-K79TSSFlnkTssBiv
chr1	75505211	75506303	present	absent	absent	presentabsentabsent	TSSFlnk	TssBiv-K79	TssBiv-K79	bivalent	weak	bivalent	TSSFlnkTssBiv-K79TssBiv-K79
chr1	75521203	75525703	present	present	present	presentpresentpresent	EnhW	TSSFlnk	EnhG	active	weak	weak	EnhWTSSFlnkEnhG
chr1	75525805	75526150	absent	absent	present	absentabsentpresent	TxWk-K79	EnhG-K79	EnhG	active	weak	active	TxWk-K79EnhG-K79EnhG
chr1	76351416	76352091	absent	absent	present	absentabsentpresent	Het-K79	EnhBiv-K79	TSSFlnk	weak	het	bivalent	Het-K79EnhBiv-K79TSSFlnk
chr1	76460243	76460737	absent	absent	present	absentabsentpresent	Het-K79	Quies-K79	Quies	quiescent	het	quiescent	Het-K79Quies-K79Quies
chr1	78310482	78314372	present	present	present	presentpresentpresent	EnhW	EnhG	EnhG	active	weak	active	EnhWEnhGEnhG
chr1	78323303	78323851	absent	present	absent	absentpresentabsent	Quies-K79	EnhG	EnhG-K79	active	quiescent	active	Quies-K79EnhGEnhG-K79
chr1	78324387	78324816	absent	present	absent	absentpresentabsent	Quies-K79	EnhG	EnhG-K79	active	quiescent	active	Quies-K79EnhGEnhG-K79
chr1	78325477	78325801	absent	present	absent	absentpresentabsent	Quies-K79	TxWk	EnhG-K79	active	quiescent	weak	Quies-K79TxWkEnhG-K79
chr1	78330515	78331153	absent	present	absent	absentpresentabsent	EnhW-K79	TxWk	EnhG-K79	active	weak	weak	EnhW-K79TxWkEnhG-K79
chr1	78333969	78334437	absent	present	absent	absentpresentabsent	Quies-K79	EnhG	TxWk-K79	weak	quiescent	active	Quies-K79EnhGTxWk-K79
chr1	78437042	78439208	present	absent	absent	presentabsentabsent	Quies	TxWk-K79	TxWk-K79	weak	quiescent	weak	QuiesTxWk-K79TxWk-K79
chr1	78440599	78441485	present	absent	absent	presentabsentabsent	TxWk	EnhG-K79	Tx-K79	active	weak	active	TxWkEnhG-K79Tx-K79
chr1	78478715	78488921	present	present	present	presentpresentpresent	TxWk	EnhG	EnhG	active	weak	active	TxWkEnhGEnhG
chr1	78489247	78490880	absent	present	present	absentpresentpresent	Quies-K79	EnhG	EnhW	weak	quiescent	active	Quies-K79EnhGEnhW
chr1	78630229	78630673	absent	absent	present	absentabsentpresent	EnhW-K79	EnhW-K79	TSSFlnk	weak	weak	weak	EnhW-K79EnhW-K79TSSFlnk
chr1	78656418	78683800	present	present	present	presentpresentpresent	TxWk	EnhG	EnhG	active	weak	active	TxWkEnhGEnhG
chr1	78734769	78735131	absent	absent	present	absentabsentpresent	EnhW-K79	EnhA-K79	EnhBiv	bivalent	weak	active	EnhW-K79EnhA-K79EnhBiv
chr1	78735881	78736419	absent	absent	present	absentabsentpresent	Quies-K79	Quies-K79	EnhW	weak	quiescent	quiescent	Quies-K79Quies-K79EnhW
chr1	78736761	78737440	absent	absent	present	absentabsentpresent	Quies-K79	Quies-K79	Quies	quiescent	quiescent	quiescent	Quies-K79Quies-K79Quies
chr1	78742325	78743443	absent	absent	present	absentabsentpresent	EnhW-K79	TssBiv-K79	TssBiv	bivalent	weak	bivalent	EnhW-K79TssBiv-K79TssBiv
chr1	79662719	79665454	present	absent	absent	presentabsentabsent	Quies	Quies-K79	Quies-K79	quiescent	quiescent	quiescent	QuiesQuies-K79Quies-K79
chr1	79730763	79732962	present	absent	absent	presentabsentabsent	TxWk	EnhG-K79	EnhG-K79	active	weak	active	TxWkEnhG-K79EnhG-K79
chr1	79740933	79762119	present	present	present	presentpresentpresent	Quies	EnhG	EnhG	active	quiescent	active	QuiesEnhGEnhG
chr1	79775590	79777631	present	present	present	presentpresentpresent	EnhW	TSSFlnk	TSSFlnk	weak	weak	weak	EnhWTSSFlnkTSSFlnk
chr1	79790015	79790337	absent	absent	present	absentabsentpresent	Quies-K79	Quies-K79	TSSFlnk	weak	quiescent	quiescent	Quies-K79Quies-K79TSSFlnk
chr1	80213157	80213830	absent	absent	present	absentabsentpresent	EnhBiv-K79	TssBiv-K79	TssBiv	bivalent	bivalent	bivalent	EnhBiv-K79TssBiv-K79TssBiv
chr1	80216941	80218485	absent	absent	present	absentabsentpresent	ReprPC-K79	TSSFlnk-K79	TssBiv	bivalent	polycomb	weak	ReprPC-K79TSSFlnk-K79TssBiv
chr1	80285394	80285961	absent	present	absent	absentpresentabsent	TxWk-K79	EnhG	Tx-K79	active	weak	active	TxWk-K79EnhGTx-K79
chr1	80287511	80340654	present	present	present	presentpresentpresent	TxWk	EnhG	EnhG	active	weak	active	TxWkEnhGEnhG
chr1	80340874	80343962	absent	present	present	absentpresentpresent	Quies-K79	Quies	TSSFlnk	weak	quiescent	quiescent	Quies-K79QuiesTSSFlnk
chr1	80344274	80344677	absent	present	absent	absentpresentabsent	Quies-K79	Quies	Quies-K79	quiescent	quiescent	quiescent	Quies-K79QuiesQuies-K79
chr1	80446511	80446792	absent	absent	present	absentabsentpresent	Quies-K79	Quies-K79	TSSFlnk	weak	quiescent	quiescent	Quies-K79Quies-K79TSSFlnk
chr1	80447320	80447747	absent	absent	present	absentabsentpresent	Quies-K79	Quies-K79	TSSA	active	quiescent	quiescent	Quies-K79Quies-K79TSSA
chr1	80448380	80448885	absent	absent	present	absentabsentpresent	Quies-K79	Quies-K79	TSSA	active	quiescent	quiescent	Quies-K79Quies-K79TSSA
chr1	80449275	80449561	absent	absent	present	absentabsentpresent	Quies-K79	Quies-K79	Quies	quiescent	quiescent	quiescent	Quies-K79Quies-K79Quies
chr1	80449892	80450508	absent	absent	present	absentabsentpresent	Quies-K79	Quies-K79	Quies	quiescent	quiescent	quiescent	Quies-K79Quies-K79Quies
chr1	80452204	80452651	absent	absent	present	absentabsentpresent	Quies-K79	Quies-K79	Quies	quiescent	quiescent	quiescent	Quies-K79Quies-K79Quies
chr1	81443348	81444700	absent	absent	present	absentabsentpresent	Quies-K79	TssBiv-K79	TssBiv	bivalent	quiescent	bivalent	Quies-K79TssBiv-K79TssBiv
chr1	81538626	81538891	absent	absent	present	absentabsentpresent	EnhW-K79	EnhBiv-K79	TssBiv	bivalent	weak	bivalent	EnhW-K79EnhBiv-K79TssBiv
chr1	81794801	81795479	absent	absent	present	absentabsentpresent	Quies-K79	Quies-K79	TssBiv	bivalent	quiescent	quiescent	Quies-K79Quies-K79TssBiv
chr1	81891348	81894289	absent	absent	present	absentabsentpresent	EnhW-K79	Quies-K79	TssBiv	bivalent	weak	quiescent	EnhW-K79Quies-K79TssBiv
chr1	81896798	81897421	absent	absent	present	absentabsentpresent	Quies-K79	Quies-K79	EnhW	weak	quiescent	quiescent	Quies-K79Quies-K79EnhW
chr1	81897688	81898081	absent	absent	present	absentabsentpresent	Quies-K79	Quies-K79	EnhW	weak	quiescent	quiescent	Quies-K79Quies-K79EnhW
chr1	81898713	81899387	absent	absent	present	absentabsentpresent	Quies-K79	Quies-K79	TSSFlnk	weak	quiescent	quiescent	Quies-K79Quies-K79TSSFlnk
chr1	81900714	81901338	absent	absent	present	absentabsentpresent	EnhW-K79	TSSFlnk-K79	TssBiv	bivalent	weak	weak	EnhW-K79TSSFlnk-K79TssBiv
chr1	81901599	81902258	absent	absent	present	absentabsentpresent	Quies-K79	Quies-K79	TSSFlnk	weak	quiescent	quiescent	Quies-K79Quies-K79TSSFlnk
chr1	82173733	82174414	absent	absent	present	absentabsentpresent	Het-K79	Quies-K79	Quies	quiescent	het	quiescent	Het-K79Quies-K79Quies
chr1	82311892	82312374	absent	absent	present	absentabsentpresent	Quies-K79	Quies-K79	Quies	quiescent	quiescent	quiescent	Quies-K79Quies-K79Quies
chr1	82313328	82313648	absent	absent	present	absentabsentpresent	Quies-K79	Quies-K79	Quies	quiescent	quiescent	quiescent	Quies-K79Quies-K79Quies
chr1	82314349	82329298	present	present	present	presentpresentpresent	Quies	Quies	Quies	quiescent	quiescent	quiescent	QuiesQuiesQuies
chr1	82329542	82330083	absent	absent	present	absentabsentpresent	Quies-K79	Quies-K79	TxWk	weak	quiescent	quiescent	Quies-K79Quies-K79TxWk
chr1	82332942	82333352	absent	absent	present	absentabsentpresent	Quies-K79	Quies-K79	Quies	quiescent	quiescent	quiescent	Quies-K79Quies-K79Quies
chr1	82334310	82335030	absent	absent	present	absentabsentpresent	Quies-K79	Quies-K79	Quies	quiescent	quiescent	quiescent	Quies-K79Quies-K79Quies
chr1	82335930	82336599	absent	absent	present	absentabsentpresent	Quies-K79	EnhBiv-K79	TSSFlnk	weak	quiescent	bivalent	Quies-K79EnhBiv-K79TSSFlnk
chr1	82336845	82338776	absent	absent	present	absentabsentpresent	Quies-K79	Quies-K79	TssBiv	bivalent	quiescent	quiescent	Quies-K79Quies-K79TssBiv
chr1	82339092	82343191	absent	absent	present	absentabsentpresent	Quies-K79	TSSFlnk-K79	TssBiv	bivalent	quiescent	weak	Quies-K79TSSFlnk-K79TssBiv
chr1	82344352	82345332	absent	absent	present	absentabsentpresent	Quies-K79	TxWk-K79	EnhW	weak	quiescent	weak	Quies-K79TxWk-K79EnhW
chr1	82345593	82347400	absent	absent	present	absentabsentpresent	Quies-K79	Quies-K79	TxWk	weak	quiescent	quiescent	Quies-K79Quies-K79TxWk
chr1	82347912	82348320	absent	absent	present	absentabsentpresent	Quies-K79	Quies-K79	TxWk	weak	quiescent	quiescent	Quies-K79Quies-K79TxWk
chr1	82348600	82348955	absent	absent	present	absentabsentpresent	Quies-K79	Quies-K79	TxWk	weak	quiescent	quiescent	Quies-K79Quies-K79TxWk
chr1	82350191	82350922	absent	absent	present	absentabsentpresent	Quies-K79	Quies-K79	Quies	quiescent	quiescent	quiescent	Quies-K79Quies-K79Quies
chr1	82352049	82352770	absent	absent	present	absentabsentpresent	Quies-K79	Quies-K79	Quies	quiescent	quiescent	quiescent	Quies-K79Quies-K79Quies
chr1	82352991	82353512	absent	absent	present	absentabsentpresent	Quies-K79	Quies-K79	Quies	quiescent	quiescent	quiescent	Quies-K79Quies-K79Quies
chr1	82355362	82356464	absent	absent	present	absentabsentpresent	Quies-K79	Quies-K79	Quies	quiescent	quiescent	quiescent	Quies-K79Quies-K79Quies
chr1	82358760	82359216	absent	absent	present	absentabsentpresent	TSSFlnk-K79	EnhW-K79	EnhW	weak	weak	weak	TSSFlnk-K79EnhW-K79EnhW
chr1	82360229	82360949	absent	absent	present	absentabsentpresent	Quies-K79	Quies-K79	Quies	quiescent	quiescent	quiescent	Quies-K79Quies-K79Quies
chr1	82634977	82635400	absent	absent	present	absentabsentpresent	EnhW-K79	TssBiv-K79	TssBiv	bivalent	weak	bivalent	EnhW-K79TssBiv-K79TssBiv
chr1	82724149	82728329	present	present	present	presentpresentpresent	TxWk	EnhG	EnhG	active	weak	active	TxWkEnhGEnhG
chr1	82728575	82729478	absent	present	absent	absentpresentabsent	TxWk-K79	EnhG	EnhG-K79	active	weak	active	TxWk-K79EnhGEnhG-K79
chr1	82729725	82730051	absent	present	absent	absentpresentabsent	TxWk-K79	EnhG	EnhG-K79	active	weak	active	TxWk-K79EnhGEnhG-K79
chr1	82738294	82738559	absent	present	absent	absentpresentabsent	TxWk-K79	TxWk	Tx-K79	active	weak	weak	TxWk-K79TxWkTx-K79
chr1	82807888	82809905	absent	present	present	absentpresentpresent	Quies-K79	TssBiv	TssBiv	bivalent	quiescent	bivalent	Quies-K79TssBivTssBiv
chr1	82810171	82812323	absent	absent	present	absentabsentpresent	Quies-K79	TSSFlnk-K79	TssBiv	bivalent	quiescent	weak	Quies-K79TSSFlnk-K79TssBiv
chr1	82812597	82813079	absent	absent	present	absentabsentpresent	Quies-K79	ReprPC-K79	TSSFlnk	weak	quiescent	polycomb	Quies-K79ReprPC-K79TSSFlnk
chr1	82838461	82879973	present	present	present	presentpresentpresent	TxWk	EnhG	EnhG	active	weak	active	TxWkEnhGEnhG
chr1	82899956	82901283	absent	absent	present	absentabsentpresent	TxWk-K79	Tx-K79	EnhG	active	weak	active	TxWk-K79Tx-K79EnhG
chr1	82902174	82903209	absent	absent	present	absentabsentpresent	Quies-K79	EnhG-K79	EnhG	active	quiescent	active	Quies-K79EnhG-K79EnhG
chr1	82904108	82905132	absent	absent	present	absentabsentpresent	Quies-K79	EnhG-K79	EnhG	active	quiescent	active	Quies-K79EnhG-K79EnhG
chr1	82905377	82906169	absent	absent	present	absentabsentpresent	Quies-K79	EnhG-K79	EnhG	active	quiescent	active	Quies-K79EnhG-K79EnhG
chr1	82906388	82908462	absent	absent	present	absentabsentpresent	Quies-K79	EnhG-K79	EnhG	active	quiescent	active	Quies-K79EnhG-K79EnhG
chr1	82909105	82909506	absent	absent	present	absentabsentpresent	Quies-K79	EnhG-K79	EnhG	active	quiescent	active	Quies-K79EnhG-K79EnhG
chr1	83158953	83177534	absent	present	present	absentpresentpresent	Quies-K79	EnhG	EnhG	active	quiescent	active	Quies-K79EnhGEnhG
chr1	83177869	83178399	absent	present	absent	absentpresentabsent	Quies-K79	EnhG	EnhG-K79	active	quiescent	active	Quies-K79EnhGEnhG-K79
chr1	83210838	83212726	absent	absent	present	absentabsentpresent	Quies-K79	EnhG-K79	EnhG	active	quiescent	active	Quies-K79EnhG-K79EnhG
chr1	83265492	83266183	absent	absent	present	absentabsentpresent	Quies-K79	EnhG-K79	EnhG	active	quiescent	active	Quies-K79EnhG-K79EnhG
chr1	83266663	83281395	absent	present	present	absentpresentpresent	Quies-K79	EnhG	EnhG	active	quiescent	active	Quies-K79EnhGEnhG
chr1	83451383	83452124	absent	absent	present	absentabsentpresent	Het-K79	Quies-K79	TSSFlnk	weak	het	quiescent	Het-K79Quies-K79TSSFlnk
chr1	83517056	83517445	absent	absent	present	absentabsentpresent	Het-K79	TSSFlnk-K79	TSSFlnk	weak	het	weak	Het-K79TSSFlnk-K79TSSFlnk
chr1	83903724	83904554	absent	absent	present	absentabsentpresent	Quies-K79	Quies-K79	Quies	quiescent	quiescent	quiescent	Quies-K79Quies-K79Quies
chr1	83906140	83908458	absent	absent	present	absentabsentpresent	Quies-K79	Quies-K79	TSSFlnk	weak	quiescent	quiescent	Quies-K79Quies-K79TSSFlnk
chr1	83908733	83911510	absent	present	present	absentpresentpresent	Quies-K79	TSSFlnk	TssBiv	bivalent	quiescent	weak	Quies-K79TSSFlnkTssBiv
chr1	83913939	83915798	absent	absent	present	absentabsentpresent	Quies-K79	Quies-K79	Quies	quiescent	quiescent	quiescent	Quies-K79Quies-K79Quies
chr1	84224041	84226142	absent	absent	present	absentabsentpresent	Quies-K79	Quies-K79	TSSFlnk	weak	quiescent	quiescent	Quies-K79Quies-K79TSSFlnk
chr1	84226476	84227063	absent	absent	present	absentabsentpresent	EnhW-K79	TSSA-K79	TssBiv	bivalent	weak	active	EnhW-K79TSSA-K79TssBiv
chr1	84708072	84714290	absent	present	present	absentpresentpresent	Quies-K79	TSSFlnk	TssBiv	bivalent	quiescent	weak	Quies-K79TSSFlnkTssBiv
chr1	84714504	84715595	absent	absent	present	absentabsentpresent	Quies-K79	Quies-K79	TSSFlnk	weak	quiescent	quiescent	Quies-K79Quies-K79TSSFlnk
chr1	84716069	84718042	absent	absent	present	absentabsentpresent	Quies-K79	Quies-K79	Quies	quiescent	quiescent	quiescent	Quies-K79Quies-K79Quies
chr1	84718466	84718799	absent	absent	present	absentabsentpresent	Quies-K79	Quies-K79	Quies	quiescent	quiescent	quiescent	Quies-K79Quies-K79Quies
chr1	84738565	84739026	absent	present	absent	absentpresentabsent	Tx-K79	Tx	EnhG-K79	active	active	active	Tx-K79TxEnhG-K79
chr1	84766519	84767970	absent	present	absent	absentpresentabsent	Tx-K79	Tx	EnhG-K79	active	active	active	Tx-K79TxEnhG-K79
chr1	84768457	84768967	absent	present	absent	absentpresentabsent	TxWk-K79	Tx	EnhG-K79	active	weak	active	TxWk-K79TxEnhG-K79
chr1	84769332	84770191	absent	present	absent	absentpresentabsent	TxWk-K79	EnhG	Tx-K79	active	weak	active	TxWk-K79EnhGTx-K79
chr1	84771279	84771670	absent	present	present	absentpresentpresent	TxWk-K79	EnhG	Tx	active	weak	active	TxWk-K79EnhGTx
chr1	84771972	84772385	absent	present	absent	absentpresentabsent	TxWk-K79	EnhG	Tx-K79	active	weak	active	TxWk-K79EnhGTx-K79
chr1	84773094	84847635	present	present	present	presentpresentpresent	TxWk	EnhG	EnhG	active	weak	active	TxWkEnhGEnhG
chr1	84847890	84849189	absent	present	present	absentpresentpresent	Quies-K79	EnhG	EnhG	active	quiescent	active	Quies-K79EnhGEnhG
chr1	84849787	84850675	absent	present	absent	absentpresentabsent	Quies-K79	EnhG	EnhG-K79	active	quiescent	active	Quies-K79EnhGEnhG-K79
chr1	84851806	84852312	absent	present	present	absentpresentpresent	Quies-K79	EnhG	EnhG	active	quiescent	active	Quies-K79EnhGEnhG
chr1	84858901	84859285	absent	absent	present	absentabsentpresent	EnhA-K79	EnhW-K79	TxWk	weak	active	weak	EnhA-K79EnhW-K79TxWk
chr1	84876712	84877990	present	absent	absent	presentabsentabsent	EnhA	Quies-K79	EnhG-K79	active	active	quiescent	EnhAQuies-K79EnhG-K79
chr1	85047396	85048050	absent	absent	present	absentabsentpresent	Het-K79	TSSFlnk-K79	TSSFlnk	weak	het	weak	Het-K79TSSFlnk-K79TSSFlnk
chr1	85792388	85819894	present	present	present	presentpresentpresent	TxWk	EnhG	EnhG	active	weak	active	TxWkEnhGEnhG
chr1	85820125	85826101	present	present	present	presentpresentpresent	TxWk	EnhG	EnhG	active	weak	active	TxWkEnhGEnhG
chr1	85827234	85834939	present	present	absent	presentpresentabsent	TxWk	EnhG	EnhG-K79	active	weak	active	TxWkEnhGEnhG-K79
chr1	85834967	85836240	absent	present	absent	absentpresentabsent	TxWk-K79	EnhG	EnhG-K79	active	weak	active	TxWk-K79EnhGEnhG-K79
chr1	85838007	85839139	present	absent	absent	presentabsentabsent	TxWk	EnhG-K79	EnhG-K79	active	weak	active	TxWkEnhG-K79EnhG-K79
chr1	85893970	85902209	present	absent	absent	presentabsentabsent	Quies	TSSFlnk-K79	TssBiv-K79	bivalent	quiescent	weak	QuiesTSSFlnk-K79TssBiv-K79
chr1	86018134	86018752	absent	absent	present	absentabsentpresent	TssBiv-K79	TssBiv-K79	TssBiv	bivalent	bivalent	bivalent	TssBiv-K79TssBiv-K79TssBiv
chr1	86019440	86019761	absent	absent	present	absentabsentpresent	EnhW-K79	TssBiv-K79	TssBiv	bivalent	weak	bivalent	EnhW-K79TssBiv-K79TssBiv
chr1	86022019	86023796	absent	absent	present	absentabsentpresent	EnhW-K79	TssBiv-K79	TssBiv	bivalent	weak	bivalent	EnhW-K79TssBiv-K79TssBiv
chr1	86024047	86024479	absent	absent	present	absentabsentpresent	Quies-K79	TSSFlnk-K79	TssBiv	bivalent	quiescent	weak	Quies-K79TSSFlnk-K79TssBiv
chr1	86025622	86026416	absent	absent	present	absentabsentpresent	Quies-K79	Quies-K79	TSSFlnk	weak	quiescent	quiescent	Quies-K79Quies-K79TSSFlnk
chr1	86062347	86071059	present	present	present	presentpresentpresent	EnhA	EnhG	TssBiv	bivalent	active	active	EnhAEnhGTssBiv
chr1	86095838	86098891	present	absent	absent	presentabsentabsent	TxWk	Tx-K79	Tx-K79	active	weak	active	TxWkTx-K79Tx-K79
chr1	86100573	86100956	present	absent	absent	presentabsentabsent	TxWk	EnhG-K79	EnhG-K79	active	weak	active	TxWkEnhG-K79EnhG-K79
chr1	86107765	86109768	present	absent	absent	presentabsentabsent	TxWk	TxWk-K79	Tx-K79	active	weak	weak	TxWkTxWk-K79Tx-K79
chr1	86152411	86160881	present	present	present	presentpresentpresent	TxWk	EnhG	EnhG	active	weak	active	TxWkEnhGEnhG
chr1	86355482	86363394	present	present	present	presentpresentpresent	Quies	EnhG	TssBiv	bivalent	quiescent	active	QuiesEnhGTssBiv
chr1	86415236	86415501	absent	absent	present	absentabsentpresent	Quies-K79	EnhBiv-K79	Quies	quiescent	quiescent	bivalent	Quies-K79EnhBiv-K79Quies
chr1	86417756	86418455	absent	absent	present	absentabsentpresent	Quies-K79	EnhW-K79	EnhW	weak	quiescent	weak	Quies-K79EnhW-K79EnhW
chr1	86420879	86423489	absent	absent	present	absentabsentpresent	EnhW-K79	TSSFlnk-K79	TssBiv	bivalent	weak	weak	EnhW-K79TSSFlnk-K79TssBiv
chr1	86423720	86424124	absent	absent	present	absentabsentpresent	Quies-K79	EnhW-K79	TSSFlnk	weak	quiescent	weak	Quies-K79EnhW-K79TSSFlnk
chr1	86424414	86425625	absent	absent	present	absentabsentpresent	Quies-K79	EnhA-K79	TssBiv	bivalent	quiescent	active	Quies-K79EnhA-K79TssBiv
chr1	86426586	86427140	absent	absent	present	absentabsentpresent	EnhW-K79	EnhBiv-K79	TssBiv	bivalent	weak	bivalent	EnhW-K79EnhBiv-K79TssBiv
chr1	86427690	86428441	absent	absent	present	absentabsentpresent	EnhW-K79	EnhBiv-K79	TssBiv	bivalent	weak	bivalent	EnhW-K79EnhBiv-K79TssBiv
chr1	86428792	86429496	absent	absent	present	absentabsentpresent	Quies-K79	Quies-K79	TssBiv	bivalent	quiescent	quiescent	Quies-K79Quies-K79TssBiv
chr1	86430025	86444748	absent	present	present	absentpresentpresent	EnhA-K79	TSSFlnk	TssBiv	bivalent	active	weak	EnhA-K79TSSFlnkTssBiv
chr1	86468109	86468507	absent	absent	present	absentabsentpresent	Quies-K79	EnhW-K79	TSSFlnk	weak	quiescent	weak	Quies-K79EnhW-K79TSSFlnk
chr1	86469599	86470313	absent	absent	present	absentabsentpresent	Quies-K79	EnhW-K79	EnhBiv	bivalent	quiescent	weak	Quies-K79EnhW-K79EnhBiv
chr1	86470861	86471560	absent	absent	present	absentabsentpresent	TSSFlnk-K79	TssBiv-K79	TssBiv	bivalent	weak	bivalent	TSSFlnk-K79TssBiv-K79TssBiv
chr1	86471912	86473283	absent	absent	present	absentabsentpresent	TSSFlnk-K79	TssBiv-K79	TssBiv	bivalent	weak	bivalent	TSSFlnk-K79TssBiv-K79TssBiv
chr1	86486600	86490447	absent	present	present	absentpresentpresent	EnhW-K79	TSSA	TssBiv	bivalent	weak	active	EnhW-K79TSSATssBiv
chr1	86502400	86502722	absent	absent	present	absentabsentpresent	EnhW-K79	TSSFlnk-K79	TssBiv	bivalent	weak	weak	EnhW-K79TSSFlnk-K79TssBiv
chr1	86503149	86504804	absent	absent	present	absentabsentpresent	TSSA-K79	TSSFlnk-K79	TssBiv	bivalent	active	weak	TSSA-K79TSSFlnk-K79TssBiv
chr1	86516090	86517731	absent	absent	present	absentabsentpresent	Quies-K79	TSSFlnk-K79	TssBiv	bivalent	quiescent	weak	Quies-K79TSSFlnk-K79TssBiv
chr1	86517938	86520824	absent	present	present	absentpresentpresent	Quies-K79	Quies	TSSFlnk	weak	quiescent	quiescent	Quies-K79QuiesTSSFlnk
chr1	86521578	86522568	absent	absent	present	absentabsentpresent	EnhW-K79	EnhW-K79	EnhW	weak	weak	weak	EnhW-K79EnhW-K79EnhW
chr1	86523246	86525278	absent	present	present	absentpresentpresent	EnhA-K79	TSSA	TSSFlnk	weak	active	active	EnhA-K79TSSATSSFlnk
chr1	86525607	86530712	present	present	present	presentpresentpresent	TSSA	TSSFlnk	TssBiv	bivalent	active	weak	TSSATSSFlnkTssBiv
chr1	86569490	86570246	absent	present	absent	absentpresentabsent	Quies-K79	EnhG	EnhG-K79	active	quiescent	active	Quies-K79EnhGEnhG-K79
chr1	86570575	86571023	absent	present	absent	absentpresentabsent	TxWk-K79	EnhG	Tx-K79	active	weak	active	TxWk-K79EnhGTx-K79
chr1	86571412	86571724	absent	present	absent	absentpresentabsent	TxWk-K79	EnhG	Tx-K79	active	weak	active	TxWk-K79EnhGTx-K79
chr1	86572395	86572932	absent	present	absent	absentpresentabsent	TxWk-K79	EnhG	EnhG-K79	active	weak	active	TxWk-K79EnhGEnhG-K79
chr1	86573480	86574679	absent	present	absent	absentpresentabsent	TxWk-K79	EnhG	EnhG-K79	active	weak	active	TxWk-K79EnhGEnhG-K79
chr1	86574929	86591272	present	present	present	presentpresentpresent	TxWk	EnhG	EnhG	active	weak	active	TxWkEnhGEnhG
chr1	86591557	86592022	absent	present	absent	absentpresentabsent	TxWk-K79	Tx	Tx-K79	active	weak	active	TxWk-K79TxTx-K79
chr1	86703486	86716653	present	present	present	presentpresentpresent	Quies	EnhG	EnhG	active	quiescent	active	QuiesEnhGEnhG
chr1	86716825	86719219	absent	present	present	absentpresentpresent	Quies-K79	TxWk	TxWk	weak	quiescent	weak	Quies-K79TxWkTxWk
chr1	86719419	86720250	absent	present	present	absentpresentpresent	Quies-K79	EnhG	EnhG	active	quiescent	active	Quies-K79EnhGEnhG
chr1	86720855	86722083	absent	present	present	absentpresentpresent	Quies-K79	TxWk	EnhG	active	quiescent	weak	Quies-K79TxWkEnhG
chr1	86731535	86732355	absent	present	absent	absentpresentabsent	Quies-K79	Quies	TxWk-K79	weak	quiescent	quiescent	Quies-K79QuiesTxWk-K79
chr1	86733138	86733555	absent	present	absent	absentpresentabsent	Quies-K79	Quies	TxWk-K79	weak	quiescent	quiescent	Quies-K79QuiesTxWk-K79
chr1	86774679	86775463	absent	absent	present	absentabsentpresent	ZNF-K79	EnhA-K79	TSSFlnk	weak	het	active	ZNF-K79EnhA-K79TSSFlnk
chr1	87078265	87079116	absent	absent	present	absentabsentpresent	Het-K79	EnhW-K79	TssBiv	bivalent	het	weak	Het-K79EnhW-K79TssBiv
chr1	87079894	87080421	absent	absent	present	absentabsentpresent	Het-K79	EnhW-K79	TSSFlnk	weak	het	weak	Het-K79EnhW-K79TSSFlnk
chr1	87211944	87221634	present	present	present	presentpresentpresent	TxWk	EnhG	EnhG	active	weak	active	TxWkEnhGEnhG
chr1	87221635	87222501	absent	present	present	absentpresentpresent	Tx-K79	EnhG	EnhG	active	active	active	Tx-K79EnhGEnhG
chr1	87222796	87224246	absent	present	absent	absentpresentabsent	Tx-K79	EnhG	EnhG-K79	active	active	active	Tx-K79EnhGEnhG-K79
chr1	87262395	87291165	absent	present	present	absentpresentpresent	Quies-K79	EnhG	EnhG	active	quiescent	active	Quies-K79EnhGEnhG
chr1	87326442	87353907	present	present	present	presentpresentpresent	TxWk	EnhG	EnhG	active	weak	active	TxWkEnhGEnhG
chr1	87355848	87357038	present	absent	absent	presentabsentabsent	TxWk	EnhG-K79	Tx-K79	active	weak	active	TxWkEnhG-K79Tx-K79
chr1	87362008	87362375	absent	present	absent	absentpresentabsent	Quies-K79	Tx	Tx-K79	active	quiescent	active	Quies-K79TxTx-K79
chr1	87370152	87371909	present	absent	absent	presentabsentabsent	TxWk	TxWk-K79	Tx-K79	active	weak	weak	TxWkTxWk-K79Tx-K79
chr1	87376412	87376776	absent	present	absent	absentpresentabsent	TxWk-K79	Tx	Tx-K79	active	weak	active	TxWk-K79TxTx-K79
chr1	87379910	87380625	present	absent	absent	presentabsentabsent	TxWk	Tx-K79	EnhG-K79	active	weak	active	TxWkTx-K79EnhG-K79
chr1	87406782	87407475	absent	absent	present	absentabsentpresent	TxWk-K79	EnhG-K79	EnhG	active	weak	active	TxWk-K79EnhG-K79EnhG
chr1	87407780	87408162	absent	absent	present	absentabsentpresent	Tx-K79	Tx-K79	EnhG	active	active	active	Tx-K79Tx-K79EnhG
chr1	87408397	87408788	absent	absent	present	absentabsentpresent	Tx-K79	Tx-K79	EnhG	active	active	active	Tx-K79Tx-K79EnhG
chr1	87409235	87409717	absent	absent	present	absentabsentpresent	Tx-K79	EnhG-K79	EnhG	active	active	active	Tx-K79EnhG-K79EnhG
chr1	87620444	87621218	absent	absent	present	absentabsentpresent	EnhW-K79	TSSFlnk-K79	TssBiv	bivalent	weak	weak	EnhW-K79TSSFlnk-K79TssBiv
chr1	87622015	87622351	absent	absent	present	absentabsentpresent	Quies-K79	EnhW-K79	EnhA	active	quiescent	weak	Quies-K79EnhW-K79EnhA
chr1	87633764	87635559	absent	absent	present	absentabsentpresent	Quies-K79	EnhW-K79	EnhW	weak	quiescent	weak	Quies-K79EnhW-K79EnhW
chr1	87636540	87639104	absent	absent	present	absentabsentpresent	Quies-K79	TSSFlnk-K79	EnhG	active	quiescent	weak	Quies-K79TSSFlnk-K79EnhG
chr1	87639580	87641257	absent	absent	present	absentabsentpresent	Quies-K79	TssBiv-K79	TssBiv	bivalent	quiescent	bivalent	Quies-K79TssBiv-K79TssBiv
chr1	87755176	87755765	absent	present	present	absentpresentpresent	EnhW-K79	TSSFlnk	TssBiv	bivalent	weak	weak	EnhW-K79TSSFlnkTssBiv
chr1	87756213	87764654	present	present	present	presentpresentpresent	Tx	ReprPC	EnhG	active	active	polycomb	TxReprPCEnhG
chr1	87853338	87880513	present	present	present	presentpresentpresent	Quies	EnhG	TxWk	weak	quiescent	active	QuiesEnhGTxWk
chr1	87881156	87881850	absent	present	absent	absentpresentabsent	TxWk-K79	EnhG	EnhG-K79	active	weak	active	TxWk-K79EnhGEnhG-K79
chr1	87883601	87883971	absent	present	absent	absentpresentabsent	EnhW-K79	EnhG	Tx-K79	active	weak	active	EnhW-K79EnhGTx-K79
chr1	87884185	87885024	absent	present	absent	absentpresentabsent	TxWk-K79	EnhG	Tx-K79	active	weak	active	TxWk-K79EnhGTx-K79
chr1	87889318	87890667	present	absent	absent	presentabsentabsent	Quies	Tx-K79	Tx-K79	active	quiescent	active	QuiesTx-K79Tx-K79
chr1	87891453	87891881	absent	present	absent	absentpresentabsent	TxWk-K79	EnhG	Tx-K79	active	weak	active	TxWk-K79EnhGTx-K79
chr1	87892924	87893189	absent	present	absent	absentpresentabsent	TxWk-K79	EnhG	EnhG-K79	active	weak	active	TxWk-K79EnhGEnhG-K79
chr1	87895409	87895860	absent	present	absent	absentpresentabsent	TxWk-K79	EnhG	EnhG-K79	active	weak	active	TxWk-K79EnhGEnhG-K79
chr1	87897496	87901190	present	present	absent	presentpresentabsent	TxWk	EnhG	EnhG-K79	active	weak	active	TxWkEnhGEnhG-K79
chr1	87906227	87906699	absent	present	absent	absentpresentabsent	TxWk-K79	EnhG	TxWk-K79	weak	weak	active	TxWk-K79EnhGTxWk-K79
chr1	87907312	87908475	absent	present	absent	absentpresentabsent	TxWk-K79	EnhG	Tx-K79	active	weak	active	TxWk-K79EnhGTx-K79
chr1	88006884	88007940	absent	present	absent	absentpresentabsent	EnhW-K79	EnhG	EnhG-K79	active	weak	active	EnhW-K79EnhGEnhG-K79
chr1	88200175	88210547	absent	present	present	absentpresentpresent	Quies-K79	EnhW	EnhG	active	quiescent	weak	Quies-K79EnhWEnhG
chr1	88225390	88230653	absent	present	present	absentpresentpresent	ZNF-K79	EnhG	EnhG	active	het	active	ZNF-K79EnhGEnhG
chr1	88230873	88231239	absent	absent	present	absentabsentpresent	ZNF-K79	EnhG-K79	EnhG	active	het	active	ZNF-K79EnhG-K79EnhG
chr1	88273335	88279678	present	present	present	presentpresentpresent	EnhG	EnhG	EnhG	active	active	active	EnhGEnhGEnhG
chr1	88280293	88280561	absent	absent	present	absentabsentpresent	EnhA-K79	EnhBiv-K79	EnhBiv	bivalent	active	bivalent	EnhA-K79EnhBiv-K79EnhBiv
chr1	88459965	88462220	absent	absent	present	absentabsentpresent	EnhA-K79	EnhBiv-K79	TssBiv	bivalent	active	bivalent	EnhA-K79EnhBiv-K79TssBiv
chr1	88462534	88463272	absent	absent	present	absentabsentpresent	EnhA-K79	TssBiv-K79	TssBiv	bivalent	active	bivalent	EnhA-K79TssBiv-K79TssBiv
chr1	88503543	88504288	absent	absent	present	absentabsentpresent	Quies-K79	TssBiv-K79	TSSFlnk	weak	quiescent	bivalent	Quies-K79TssBiv-K79TSSFlnk
chr1	88504930	88509166	absent	absent	present	absentabsentpresent	Quies-K79	Quies-K79	TssBiv	bivalent	quiescent	quiescent	Quies-K79Quies-K79TssBiv
chr1	88509772	88510380	absent	absent	present	absentabsentpresent	Quies-K79	EnhBiv-K79	EnhW	weak	quiescent	bivalent	Quies-K79EnhBiv-K79EnhW
chr1	88700110	88700779	absent	absent	present	absentabsentpresent	EnhW-K79	TssBiv-K79	TssBiv	bivalent	weak	bivalent	EnhW-K79TssBiv-K79TssBiv
chr1	89003840	89016902	absent	present	present	absentpresentpresent	Quies-K79	EnhG	EnhG	active	quiescent	active	Quies-K79EnhGEnhG
chr1	89070342	89098790	present	absent	present	presentabsentpresent	Quies	Quies-K79	Quies	quiescent	quiescent	quiescent	QuiesQuies-K79Quies
chr1	89100202	89100646	present	absent	absent	presentabsentabsent	Quies	Quies-K79	Quies-K79	quiescent	quiescent	quiescent	QuiesQuies-K79Quies-K79
chr1	89101945	89107515	present	absent	absent	presentabsentabsent	Quies	EnhW-K79	Quies-K79	quiescent	quiescent	weak	QuiesEnhW-K79Quies-K79
chr1	89109269	89112429	present	absent	absent	presentabsentabsent	Quies	Quies-K79	Quies-K79	quiescent	quiescent	quiescent	QuiesQuies-K79Quies-K79
chr1	89114162	89116440	present	absent	absent	presentabsentabsent	Quies	Quies-K79	Quies-K79	quiescent	quiescent	quiescent	QuiesQuies-K79Quies-K79
chr1	89118692	89121253	present	absent	absent	presentabsentabsent	Quies	ReprPC-K79	Quies-K79	quiescent	quiescent	polycomb	QuiesReprPC-K79Quies-K79
chr1	89126253	89129738	present	absent	absent	presentabsentabsent	Quies	Quies-K79	Quies-K79	quiescent	quiescent	quiescent	QuiesQuies-K79Quies-K79
chr1	89130962	89132147	present	absent	absent	presentabsentabsent	EnhW	EnhBiv-K79	EnhW-K79	weak	weak	bivalent	EnhWEnhBiv-K79EnhW-K79
chr1	89133816	89135535	present	absent	absent	presentabsentabsent	Quies	Quies-K79	Quies-K79	quiescent	quiescent	quiescent	QuiesQuies-K79Quies-K79
chr1	89173538	89173874	absent	absent	present	absentabsentpresent	Quies-K79	EnhW-K79	TSSFlnk	weak	quiescent	weak	Quies-K79EnhW-K79TSSFlnk
chr1	89174315	89175469	absent	absent	present	absentabsentpresent	Quies-K79	TSSFlnk-K79	EnhG	active	quiescent	weak	Quies-K79TSSFlnk-K79EnhG
chr1	89181693	89183137	absent	absent	present	absentabsentpresent	EnhA-K79	EnhBiv-K79	TssBiv	bivalent	active	bivalent	EnhA-K79EnhBiv-K79TssBiv
chr1	89183828	89184881	absent	absent	present	absentabsentpresent	EnhA-K79	EnhBiv-K79	TssBiv	bivalent	active	bivalent	EnhA-K79EnhBiv-K79TssBiv
chr1	89190169	89190577	absent	absent	present	absentabsentpresent	EnhW-K79	EnhBiv-K79	EnhA	active	weak	bivalent	EnhW-K79EnhBiv-K79EnhA
chr1	89191209	89191915	absent	absent	present	absentabsentpresent	EnhW-K79	EnhBiv-K79	EnhBiv	bivalent	weak	bivalent	EnhW-K79EnhBiv-K79EnhBiv
chr1	89192509	89193130	absent	absent	present	absentabsentpresent	EnhW-K79	TssBiv-K79	TssBiv	bivalent	weak	bivalent	EnhW-K79TssBiv-K79TssBiv
chr1	89193703	89193987	absent	absent	present	absentabsentpresent	EnhW-K79	EnhBiv-K79	TssBiv	bivalent	weak	bivalent	EnhW-K79EnhBiv-K79TssBiv
chr1	89194591	89194981	absent	absent	present	absentabsentpresent	EnhW-K79	TssBiv-K79	TssBiv	bivalent	weak	bivalent	EnhW-K79TssBiv-K79TssBiv
chr1	89197609	89198126	absent	absent	present	absentabsentpresent	Het-K79	EnhBiv-K79	EnhW	weak	het	bivalent	Het-K79EnhBiv-K79EnhW
chr1	89198369	89199006	absent	absent	present	absentabsentpresent	Het-K79	Quies-K79	EnhW	weak	het	quiescent	Het-K79Quies-K79EnhW
chr1	89454850	89559477	present	present	absent	presentpresentabsent	Quies	Quies	Quies-K79	quiescent	quiescent	quiescent	QuiesQuiesQuies-K79
chr1	89560784	89603688	present	absent	absent	presentabsentabsent	Quies	Quies-K79	Quies-K79	quiescent	quiescent	quiescent	QuiesQuies-K79Quies-K79
chr1	89660234	89661053	absent	absent	present	absentabsentpresent	Quies-K79	TSSFlnk-K79	TSSFlnk	weak	quiescent	weak	Quies-K79TSSFlnk-K79TSSFlnk
chr1	89677390	89678130	absent	absent	present	absentabsentpresent	TxWk-K79	EnhW-K79	EnhA	active	weak	weak	TxWk-K79EnhW-K79EnhA
chr1	89678395	89678837	absent	absent	present	absentabsentpresent	TxWk-K79	Quies-K79	EnhW	weak	weak	quiescent	TxWk-K79Quies-K79EnhW
chr1	89679704	89685864	absent	present	present	absentpresentpresent	Quies-K79	TSSFlnk	TSSFlnk	weak	quiescent	weak	Quies-K79TSSFlnkTSSFlnk
chr1	90141853	90142235	absent	absent	present	absentabsentpresent	Quies-K79	Quies-K79	Quies	quiescent	quiescent	quiescent	Quies-K79Quies-K79Quies
chr1	90144043	90144515	absent	absent	present	absentabsentpresent	Quies-K79	ReprPC-K79	EnhW	weak	quiescent	polycomb	Quies-K79ReprPC-K79EnhW
chr1	90145526	90147185	absent	absent	present	absentabsentpresent	Quies-K79	Quies-K79	Quies	quiescent	quiescent	quiescent	Quies-K79Quies-K79Quies
chr1	90147388	90159110	absent	present	present	absentpresentpresent	Quies-K79	TssBiv	TssBiv	bivalent	quiescent	bivalent	Quies-K79TssBivTssBiv
chr1	90159630	90160223	absent	absent	present	absentabsentpresent	EnhW-K79	EnhBiv-K79	TssBiv	bivalent	weak	bivalent	EnhW-K79EnhBiv-K79TssBiv
chr1	90286053	90289846	absent	absent	present	absentabsentpresent	EnhW-K79	TssBiv-K79	TssBiv	bivalent	weak	bivalent	EnhW-K79TssBiv-K79TssBiv
chr1	90290047	90291006	absent	absent	present	absentabsentpresent	Quies-K79	TssBiv-K79	TssBiv	bivalent	quiescent	bivalent	Quies-K79TssBiv-K79TssBiv
chr1	90291212	90291985	absent	absent	present	absentabsentpresent	Quies-K79	Quies-K79	EnhW	weak	quiescent	quiescent	Quies-K79Quies-K79EnhW
chr1	90603242	90609755	present	present	present	presentpresentpresent	TxWk	EnhG	EnhG	active	weak	active	TxWkEnhGEnhG
chr1	90754382	90754998	absent	absent	present	absentabsentpresent	Quies-K79	Quies-K79	TSSFlnk	weak	quiescent	quiescent	Quies-K79Quies-K79TSSFlnk
chr1	90755550	90760055	absent	present	present	absentpresentpresent	Quies-K79	TSSFlnk	TssBiv	bivalent	quiescent	weak	Quies-K79TSSFlnkTssBiv
chr1	90830950	90834483	present	absent	absent	presentabsentabsent	Quies	EnhBiv-K79	Quies-K79	quiescent	quiescent	bivalent	QuiesEnhBiv-K79Quies-K79
chr1	90994123	90994800	absent	absent	present	absentabsentpresent	Het-K79	Quies-K79	TSSFlnk	weak	het	quiescent	Het-K79Quies-K79TSSFlnk
chr1	90998707	91000380	present	absent	absent	presentabsentabsent	EnhW	TssBiv-K79	TssBiv-K79	bivalent	weak	bivalent	EnhWTssBiv-K79TssBiv-K79
chr1	91002278	91003522	present	absent	absent	presentabsentabsent	Quies	EnhBiv-K79	EnhBiv-K79	bivalent	quiescent	bivalent	QuiesEnhBiv-K79EnhBiv-K79
chr1	91004711	91011113	present	absent	absent	presentabsentabsent	Quies	Quies-K79	Quies-K79	quiescent	quiescent	quiescent	QuiesQuies-K79Quies-K79
chr1	91012790	91014669	present	absent	absent	presentabsentabsent	Quies	EnhBiv-K79	Quies-K79	quiescent	quiescent	bivalent	QuiesEnhBiv-K79Quies-K79
chr1	91027569	91028703	present	absent	absent	presentabsentabsent	Quies	Quies-K79	Quies-K79	quiescent	quiescent	quiescent	QuiesQuies-K79Quies-K79
chr1	91043398	91047865	present	absent	absent	presentabsentabsent	Quies	EnhBiv-K79	Quies-K79	quiescent	quiescent	bivalent	QuiesEnhBiv-K79Quies-K79
chr1	91052720	91066235	present	absent	absent	presentabsentabsent	TxWk	EnhW-K79	Quies-K79	quiescent	weak	weak	TxWkEnhW-K79Quies-K79
chr1	91068924	91073928	present	absent	absent	presentabsentabsent	Quies	Quies-K79	Quies-K79	quiescent	quiescent	quiescent	QuiesQuies-K79Quies-K79
chr1	91076332	91078044	present	absent	absent	presentabsentabsent	Quies	EnhBiv-K79	EnhBiv-K79	bivalent	quiescent	bivalent	QuiesEnhBiv-K79EnhBiv-K79
chr1	91087847	91092407	present	absent	absent	presentabsentabsent	EnhW	EnhW-K79	Quies-K79	quiescent	weak	weak	EnhWEnhW-K79Quies-K79
chr1	91144005	91154327	present	present	present	presentpresentpresent	TxWk	EnhG	EnhG	active	weak	active	TxWkEnhGEnhG
chr1	91157087	91157352	absent	present	absent	absentpresentabsent	TxWk-K79	EnhG	EnhG-K79	active	weak	active	TxWk-K79EnhGEnhG-K79
chr1	91249895	91264808	present	present	present	presentpresentpresent	TxWk	EnhG	EnhG	active	weak	active	TxWkEnhGEnhG
chr1	91267843	91271135	present	absent	absent	presentabsentabsent	Quies	Tx-K79	EnhG-K79	active	quiescent	active	QuiesTx-K79EnhG-K79
chr1	91297930	91298466	absent	absent	present	absentabsentpresent	TSSFlnk-K79	TSSA-K79	EnhG	active	weak	active	TSSFlnk-K79TSSA-K79EnhG
chr1	91298696	91299335	absent	present	present	absentpresentpresent	TSSFlnk-K79	EnhG	EnhG	active	weak	active	TSSFlnk-K79EnhGEnhG
chr1	91387922	91399910	present	present	present	presentpresentpresent	TxWk	EnhG	TxWk	weak	weak	active	TxWkEnhGTxWk
chr1	91403393	91403706	absent	absent	present	absentabsentpresent	Quies-K79	EnhG-K79	TSSA	active	quiescent	active	Quies-K79EnhG-K79TSSA
chr1	91403795	91411382	absent	present	present	absentpresentpresent	Quies-K79	EnhG	EnhG	active	quiescent	active	Quies-K79EnhGEnhG
chr1	91412133	91412935	absent	absent	present	absentabsentpresent	TSSA-K79	TssBiv-K79	TssBiv	bivalent	active	bivalent	TSSA-K79TssBiv-K79TssBiv
chr1	91451851	91452476	absent	absent	present	absentabsentpresent	Quies-K79	EnhBiv-K79	TxWk	weak	quiescent	bivalent	Quies-K79EnhBiv-K79TxWk
chr1	91453463	91459220	absent	present	present	absentpresentpresent	Quies-K79	EnhBiv	TssBiv	bivalent	quiescent	bivalent	Quies-K79EnhBivTssBiv
chr1	91493788	91500845	present	present	present	presentpresentpresent	EnhW	EnhG	EnhG	active	weak	active	EnhWEnhGEnhG
chr1	91535980	91553271	absent	present	present	absentpresentpresent	Quies-K79	EnhG	EnhG	active	quiescent	active	Quies-K79EnhGEnhG
chr1	91554554	91555153	absent	absent	present	absentabsentpresent	TxWk-K79	EnhG-K79	EnhG	active	weak	active	TxWk-K79EnhG-K79EnhG
chr1	91645749	91647518	absent	absent	present	absentabsentpresent	Quies-K79	Quies-K79	TSSFlnk	weak	quiescent	quiescent	Quies-K79Quies-K79TSSFlnk
chr1	91648934	91650667	absent	present	present	absentpresentpresent	Quies-K79	TSSFlnk	TssBiv	bivalent	quiescent	weak	Quies-K79TSSFlnkTssBiv
chr1	91651224	91653204	absent	absent	present	absentabsentpresent	Quies-K79	Quies-K79	EnhW	weak	quiescent	quiescent	Quies-K79Quies-K79EnhW
chr1	91715089	91715727	absent	absent	present	absentabsentpresent	Quies-K79	Quies-K79	Quies	quiescent	quiescent	quiescent	Quies-K79Quies-K79Quies
chr1	91716965	91718598	absent	absent	present	absentabsentpresent	Quies-K79	Quies-K79	EnhW	weak	quiescent	quiescent	Quies-K79Quies-K79EnhW
chr1	91718902	91719323	absent	absent	present	absentabsentpresent	Quies-K79	EnhBiv-K79	TssBiv	bivalent	quiescent	bivalent	Quies-K79EnhBiv-K79TssBiv
chr1	91719641	91720791	absent	absent	present	absentabsentpresent	EnhW-K79	TSSA-K79	TssBiv	bivalent	weak	active	EnhW-K79TSSA-K79TssBiv
chr1	91721316	91722104	absent	absent	present	absentabsentpresent	EnhW-K79	Quies-K79	TssBiv	bivalent	weak	quiescent	EnhW-K79Quies-K79TssBiv
chr1	91722472	91723013	absent	absent	present	absentabsentpresent	Quies-K79	Quies-K79	TSSFlnk	weak	quiescent	quiescent	Quies-K79Quies-K79TSSFlnk
chr1	91724035	91725342	absent	absent	present	absentabsentpresent	Quies-K79	Quies-K79	Quies	quiescent	quiescent	quiescent	Quies-K79Quies-K79Quies
chr1	91912681	91914377	absent	absent	present	absentabsentpresent	EnhW-K79	EnhBiv-K79	TSSFlnk	weak	weak	bivalent	EnhW-K79EnhBiv-K79TSSFlnk
chr1	91915346	91915879	absent	absent	present	absentabsentpresent	EnhW-K79	EnhBiv-K79	TssBiv	bivalent	weak	bivalent	EnhW-K79EnhBiv-K79TssBiv
chr1	91916661	91918008	absent	absent	present	absentabsentpresent	Quies-K79	ReprPC-K79	TSSFlnk	weak	quiescent	polycomb	Quies-K79ReprPC-K79TSSFlnk
chr1	91918313	91920219	absent	absent	present	absentabsentpresent	Quies-K79	EnhBiv-K79	TSSFlnk	weak	quiescent	bivalent	Quies-K79EnhBiv-K79TSSFlnk
chr1	92003900	92004432	absent	absent	present	absentabsentpresent	TxWk-K79	Quies-K79	EnhW	weak	weak	quiescent	TxWk-K79Quies-K79EnhW
chr1	92005500	92006008	absent	absent	present	absentabsentpresent	Quies-K79	Quies-K79	TSSFlnk	weak	quiescent	quiescent	Quies-K79Quies-K79TSSFlnk
chr1	92009058	92009935	absent	absent	present	absentabsentpresent	Quies-K79	Quies-K79	Quies	quiescent	quiescent	quiescent	Quies-K79Quies-K79Quies
chr1	92037462	92044353	present	absent	absent	presentabsentabsent	Quies	Quies-K79	Quies-K79	quiescent	quiescent	quiescent	QuiesQuies-K79Quies-K79
chr1	92046925	92050194	present	absent	absent	presentabsentabsent	Quies	Quies-K79	Quies-K79	quiescent	quiescent	quiescent	QuiesQuies-K79Quies-K79
chr1	92051409	92054256	present	absent	absent	presentabsentabsent	Quies	Quies-K79	Quies-K79	quiescent	quiescent	quiescent	QuiesQuies-K79Quies-K79
chr1	92055863	92056586	present	absent	absent	presentabsentabsent	Quies	Quies-K79	Quies-K79	quiescent	quiescent	quiescent	QuiesQuies-K79Quies-K79
chr1	92059241	92061328	present	absent	absent	presentabsentabsent	Quies	EnhW-K79	EnhW-K79	weak	quiescent	weak	QuiesEnhW-K79EnhW-K79
chr1	92062501	92064483	present	absent	absent	presentabsentabsent	Quies	Quies-K79	Quies-K79	quiescent	quiescent	quiescent	QuiesQuies-K79Quies-K79
chr1	92066672	92072004	present	absent	absent	presentabsentabsent	Quies	Quies-K79	Quies-K79	quiescent	quiescent	quiescent	QuiesQuies-K79Quies-K79
chr1	92074093	92075258	present	absent	absent	presentabsentabsent	Quies	Quies-K79	Quies-K79	quiescent	quiescent	quiescent	QuiesQuies-K79Quies-K79
chr1	92076548	92090250	present	absent	absent	presentabsentabsent	Quies	Quies-K79	Quies-K79	quiescent	quiescent	quiescent	QuiesQuies-K79Quies-K79
chr1	92091386	92093007	present	absent	absent	presentabsentabsent	EnhW	Quies-K79	Quies-K79	quiescent	weak	quiescent	EnhWQuies-K79Quies-K79
chr1	92096685	92103329	present	absent	absent	presentabsentabsent	Quies	Quies-K79	Quies-K79	quiescent	quiescent	quiescent	QuiesQuies-K79Quies-K79
chr1	92104843	92105907	present	absent	absent	presentabsentabsent	Quies	Quies-K79	Quies-K79	quiescent	quiescent	quiescent	QuiesQuies-K79Quies-K79
chr1	92107193	92141870	present	absent	absent	presentabsentabsent	Quies	Quies-K79	Quies-K79	quiescent	quiescent	quiescent	QuiesQuies-K79Quies-K79
chr1	92143040	92181180	present	present	present	presentpresentpresent	Quies	Quies	Quies	quiescent	quiescent	quiescent	QuiesQuiesQuies
chr1	92471783	92473550	present	present	absent	presentpresentabsent	EnhW	TSSFlnk	EnhW-K79	weak	weak	weak	EnhWTSSFlnkEnhW-K79
chr1	92638422	92642021	present	present	present	presentpresentpresent	Quies	EnhG	EnhG	active	quiescent	active	QuiesEnhGEnhG
chr1	92693320	92694280	absent	present	absent	absentpresentabsent	Quies-K79	Quies	TxWk-K79	weak	quiescent	quiescent	Quies-K79QuiesTxWk-K79
chr1	92759388	92760547	absent	absent	present	absentabsentpresent	Quies-K79	TSSFlnk-K79	TssBiv	bivalent	quiescent	weak	Quies-K79TSSFlnk-K79TssBiv
chr1	92760798	92764514	absent	absent	present	absentabsentpresent	Quies-K79	TSSFlnk-K79	TssBiv	bivalent	quiescent	weak	Quies-K79TSSFlnk-K79TssBiv
chr1	92764827	92766552	absent	absent	present	absentabsentpresent	Quies-K79	Quies-K79	EnhA	active	quiescent	quiescent	Quies-K79Quies-K79EnhA
chr1	92766900	92767310	absent	absent	present	absentabsentpresent	Quies-K79	Quies-K79	EnhW	weak	quiescent	quiescent	Quies-K79Quies-K79EnhW
chr1	92833123	92834786	present	absent	absent	presentabsentabsent	Quies	EnhBiv-K79	ReprPC-K79	polycomb	quiescent	bivalent	QuiesEnhBiv-K79ReprPC-K79
chr1	92864666	92867730	absent	present	present	absentpresentpresent	Quies-K79	TssBiv	EnhG	active	quiescent	bivalent	Quies-K79TssBivEnhG
chr1	92895775	92897056	absent	absent	present	absentabsentpresent	Quies-K79	EnhG-K79	EnhG	active	quiescent	active	Quies-K79EnhG-K79EnhG
chr1	92898412	92904671	absent	present	present	absentpresentpresent	ReprPC-K79	EnhG	EnhG	active	polycomb	active	ReprPC-K79EnhGEnhG
chr1	92905512	92905960	absent	absent	present	absentabsentpresent	EnhW-K79	EnhW-K79	TssBiv	bivalent	weak	weak	EnhW-K79EnhW-K79TssBiv
chr1	92906290	92906882	absent	absent	present	absentabsentpresent	EnhW-K79	EnhW-K79	TSSFlnk	weak	weak	weak	EnhW-K79EnhW-K79TSSFlnk
chr1	92907123	92907473	absent	absent	present	absentabsentpresent	TSSA-K79	TSSFlnk-K79	TssBiv	bivalent	active	weak	TSSA-K79TSSFlnk-K79TssBiv
chr1	92931902	92932167	absent	present	absent	absentpresentabsent	Quies-K79	EnhG	EnhG-K79	active	quiescent	active	Quies-K79EnhGEnhG-K79
chr1	92932859	92939434	present	present	present	presentpresentpresent	EnhW	EnhG	EnhG	active	weak	active	EnhWEnhGEnhG
chr1	92984104	92985200	absent	absent	present	absentabsentpresent	Quies-K79	Quies-K79	EnhG	active	quiescent	quiescent	Quies-K79Quies-K79EnhG
chr1	92986622	92987228	absent	absent	present	absentabsentpresent	Quies-K79	EnhG-K79	EnhA	active	quiescent	active	Quies-K79EnhG-K79EnhA
chr1	92987471	93001715	absent	present	present	absentpresentpresent	Quies-K79	EnhG	EnhG	active	quiescent	active	Quies-K79EnhGEnhG
chr1	93112418	93113498	absent	absent	present	absentabsentpresent	Het-K79	Quies-K79	TSSFlnk	weak	het	quiescent	Het-K79Quies-K79TSSFlnk
chr1	93113784	93119163	absent	present	present	absentpresentpresent	Quies-K79	EnhW	TssBiv	bivalent	quiescent	weak	Quies-K79EnhWTssBiv
chr1	93297661	93298613	absent	present	absent	absentpresentabsent	Quies-K79	EnhG	Tx-K79	active	quiescent	active	Quies-K79EnhGTx-K79
chr1	93299769	93300140	absent	present	absent	absentpresentabsent	TxWk-K79	EnhG	EnhG-K79	active	weak	active	TxWk-K79EnhGEnhG-K79
chr1	93302831	93303547	absent	present	absent	absentpresentabsent	TxWk-K79	EnhG	EnhG-K79	active	weak	active	TxWk-K79EnhGEnhG-K79
chr1	93303826	93306114	present	present	present	presentpresentpresent	EnhW	EnhG	EnhG	active	weak	active	EnhWEnhGEnhG
chr1	93320458	93320790	absent	absent	present	absentabsentpresent	TxWk-K79	EnhG-K79	EnhG	active	weak	active	TxWk-K79EnhG-K79EnhG
chr1	93329214	93350259	present	present	present	presentpresentpresent	TxWk	EnhG	EnhG	active	weak	active	TxWkEnhGEnhG
chr1	93432490	93432764	present	absent	absent	presentabsentabsent	TxWk	Tx-K79	Tx-K79	active	weak	active	TxWkTx-K79Tx-K79
chr1	93433929	93434779	absent	present	absent	absentpresentabsent	TxWk-K79	EnhG	EnhG-K79	active	weak	active	TxWk-K79EnhGEnhG-K79
chr1	93438467	93439915	present	absent	absent	presentabsentabsent	TxWk	Tx-K79	EnhG-K79	active	weak	active	TxWkTx-K79EnhG-K79
chr1	93440949	93498107	present	present	present	presentpresentpresent	TxWk	EnhG	EnhG	active	weak	active	TxWkEnhGEnhG
chr1	93512167	93524996	present	present	absent	presentpresentabsent	Quies	Quies	Quies-K79	quiescent	quiescent	quiescent	QuiesQuiesQuies-K79
chr1	93526217	93528838	present	absent	absent	presentabsentabsent	Quies	Quies-K79	TxWk-K79	weak	quiescent	quiescent	QuiesQuies-K79TxWk-K79
chr1	93540697	93542095	present	absent	absent	presentabsentabsent	Quies	Quies-K79	Quies-K79	quiescent	quiescent	quiescent	QuiesQuies-K79Quies-K79
chr1	93590117	93590535	absent	absent	present	absentabsentpresent	Quies-K79	EnhG-K79	EnhG	active	quiescent	active	Quies-K79EnhG-K79EnhG
chr1	93590867	93591563	absent	present	absent	absentpresentabsent	Het-K79	EnhG	TSSFlnk-K79	weak	het	active	Het-K79EnhGTSSFlnk-K79
chr1	93627438	93638374	present	present	present	presentpresentpresent	TxWk	EnhG	EnhG	active	weak	active	TxWkEnhGEnhG
chr1	93726910	93727380	absent	present	absent	absentpresentabsent	Quies-K79	EnhG	EnhG-K79	active	quiescent	active	Quies-K79EnhGEnhG-K79
chr1	93727738	93731049	present	present	present	presentpresentpresent	Quies	EnhG	EnhG	active	quiescent	active	QuiesEnhGEnhG
chr1	93731380	93731959	absent	present	absent	absentpresentabsent	Quies-K79	EnhG	EnhG-K79	active	quiescent	active	Quies-K79EnhGEnhG-K79
chr1	93732226	93733421	absent	present	absent	absentpresentabsent	Quies-K79	EnhG	Tx-K79	active	quiescent	active	Quies-K79EnhGTx-K79
chr1	93733740	93771541	present	present	present	presentpresentpresent	Quies	EnhG	EnhG	active	quiescent	active	QuiesEnhGEnhG
chr1	93795331	93796223	absent	present	absent	absentpresentabsent	TxWk-K79	EnhG	EnhG-K79	active	weak	active	TxWk-K79EnhGEnhG-K79
chr1	93797465	93803713	present	present	present	presentpresentpresent	TxWk	EnhG	EnhG	active	weak	active	TxWkEnhGEnhG
chr1	93803954	93809050	present	present	present	presentpresentpresent	TxWk	EnhG	EnhG	active	weak	active	TxWkEnhGEnhG
chr1	93844844	93846121	absent	absent	present	absentabsentpresent	Quies-K79	TSSFlnk-K79	TSSFlnk	weak	quiescent	weak	Quies-K79TSSFlnk-K79TSSFlnk
chr1	94177397	94179253	absent	absent	present	absentabsentpresent	Quies-K79	Quies-K79	TSSFlnk	weak	quiescent	quiescent	Quies-K79Quies-K79TSSFlnk
chr1	94179587	94180817	absent	absent	present	absentabsentpresent	Het-K79	Quies-K79	TSSFlnk	weak	het	quiescent	Het-K79Quies-K79TSSFlnk
chr1	94181090	94183413	absent	absent	present	absentabsentpresent	Het-K79	Quies-K79	Quies	quiescent	het	quiescent	Het-K79Quies-K79Quies
chr1	94183734	94184712	absent	absent	present	absentabsentpresent	Quies-K79	Quies-K79	Quies	quiescent	quiescent	quiescent	Quies-K79Quies-K79Quies
chr1	94185789	94186396	absent	absent	present	absentabsentpresent	Quies-K79	Quies-K79	Quies	quiescent	quiescent	quiescent	Quies-K79Quies-K79Quies
chr1	94186701	94187006	absent	absent	present	absentabsentpresent	Quies-K79	Quies-K79	Quies	quiescent	quiescent	quiescent	Quies-K79Quies-K79Quies
chr1	94187400	94187800	absent	absent	present	absentabsentpresent	Quies-K79	Quies-K79	Quies	quiescent	quiescent	quiescent	Quies-K79Quies-K79Quies
chr1	94468761	94469877	absent	present	absent	absentpresentabsent	EnhW-K79	TssBiv	TssBiv-K79	bivalent	weak	bivalent	EnhW-K79TssBivTssBiv-K79
chr1	95309840	95310585	absent	absent	present	absentabsentpresent	Quies-K79	EnhW-K79	EnhA	active	quiescent	weak	Quies-K79EnhW-K79EnhA
chr1	95311158	95322763	absent	present	present	absentpresentpresent	Quies-K79	Quies	TSSFlnk	weak	quiescent	quiescent	Quies-K79QuiesTSSFlnk
chr1	95325468	95326440	absent	absent	present	absentabsentpresent	Quies-K79	EnhG-K79	EnhG	active	quiescent	active	Quies-K79EnhG-K79EnhG
chr1	95328461	95329802	absent	absent	present	absentabsentpresent	Quies-K79	EnhG-K79	EnhG	active	quiescent	active	Quies-K79EnhG-K79EnhG
chr1	95330605	95330956	absent	absent	present	absentabsentpresent	Quies-K79	EnhW-K79	EnhG	active	quiescent	weak	Quies-K79EnhW-K79EnhG
chr1	96204638	96205200	absent	absent	present	absentabsentpresent	Het-K79	Quies-K79	TSSFlnk	weak	het	quiescent	Het-K79Quies-K79TSSFlnk
chr1	96550384	96551528	absent	absent	present	absentabsentpresent	Quies-K79	ReprPC-K79	EnhW	weak	quiescent	polycomb	Quies-K79ReprPC-K79EnhW
chr1	96551761	96556683	absent	present	present	absentpresentpresent	Quies-K79	ReprPC	TSSFlnk	weak	quiescent	polycomb	Quies-K79ReprPCTSSFlnk
chr1	96988319	96989868	absent	absent	present	absentabsentpresent	Quies-K79	Quies-K79	EnhG	active	quiescent	quiescent	Quies-K79Quies-K79EnhG
chr1	96990609	96991927	absent	absent	present	absentabsentpresent	Quies-K79	Quies-K79	EnhG	active	quiescent	quiescent	Quies-K79Quies-K79EnhG
chr1	96992285	97001228	absent	present	present	absentpresentpresent	Quies-K79	Quies	EnhG	active	quiescent	quiescent	Quies-K79QuiesEnhG
chr1	97010603	97011867	absent	absent	present	absentabsentpresent	Het-K79	ReprPC-K79	TSSFlnk	weak	het	polycomb	Het-K79ReprPC-K79TSSFlnk
chr1	97024462	97025361	absent	present	absent	absentpresentabsent	EnhW-K79	Quies	ReprPC-K79	polycomb	weak	quiescent	EnhW-K79QuiesReprPC-K79
chr1	97114026	97114485	absent	present	absent	absentpresentabsent	Quies-K79	Tx	EnhG-K79	active	quiescent	active	Quies-K79TxEnhG-K79
chr1	97115378	97115915	absent	present	absent	absentpresentabsent	EnhW-K79	Tx	EnhG-K79	active	weak	active	EnhW-K79TxEnhG-K79
chr1	97116678	97117208	absent	absent	present	absentabsentpresent	Quies-K79	Tx-K79	EnhG	active	quiescent	active	Quies-K79Tx-K79EnhG
chr1	97117461	97118229	absent	present	absent	absentpresentabsent	Quies-K79	EnhG	EnhG-K79	active	quiescent	active	Quies-K79EnhGEnhG-K79
chr1	97123726	97129025	absent	present	present	absentpresentpresent	Quies-K79	EnhG	EnhG	active	quiescent	active	Quies-K79EnhGEnhG
chr1	97160934	97161689	absent	absent	present	absentabsentpresent	Quies-K79	Quies-K79	TSSFlnk	weak	quiescent	quiescent	Quies-K79Quies-K79TSSFlnk
chr1	97161966	97166620	absent	present	present	absentpresentpresent	Quies-K79	TxWk	EnhG	active	quiescent	weak	Quies-K79TxWkEnhG
chr1	97166824	97167292	absent	absent	present	absentabsentpresent	Het-K79	EnhG-K79	EnhW	weak	het	active	Het-K79EnhG-K79EnhW
chr1	97343929	97350414	absent	present	present	absentpresentpresent	Quies-K79	EnhG	EnhG	active	quiescent	active	Quies-K79EnhGEnhG
chr1	97422765	97423146	absent	absent	present	absentabsentpresent	Het-K79	TxWk-K79	Quies	quiescent	het	weak	Het-K79TxWk-K79Quies
chr1	97590919	97591305	absent	absent	present	absentabsentpresent	Quies-K79	TSSFlnk-K79	TssBiv	bivalent	quiescent	weak	Quies-K79TSSFlnk-K79TssBiv
chr1	97640378	97642691	present	absent	absent	presentabsentabsent	Quies	Quies-K79	TxWk-K79	weak	quiescent	quiescent	QuiesQuies-K79TxWk-K79
chr1	97644098	97662173	present	present	present	presentpresentpresent	EnhA	Quies	EnhG	active	active	quiescent	EnhAQuiesEnhG
chr1	97760472	97774775	present	present	present	presentpresentpresent	Quies	EnhG	EnhG	active	quiescent	active	QuiesEnhGEnhG
chr1	97775769	97776386	absent	present	absent	absentpresentabsent	TxWk-K79	EnhG	EnhG-K79	active	weak	active	TxWk-K79EnhGEnhG-K79
chr1	97865368	97866274	absent	absent	present	absentabsentpresent	Quies-K79	TSSFlnk-K79	TSSFlnk	weak	quiescent	weak	Quies-K79TSSFlnk-K79TSSFlnk
chr1	97948842	97949531	absent	present	present	absentpresentpresent	EnhW-K79	TSSFlnk	TssBiv	bivalent	weak	weak	EnhW-K79TSSFlnkTssBiv
chr1	98366913	98367397	absent	absent	present	absentabsentpresent	Het-K79	Quies-K79	Het	het	het	quiescent	Het-K79Quies-K79Het
chr1	98385113	98386312	absent	absent	present	absentabsentpresent	Quies-K79	TSSFlnk-K79	TSSFlnk	weak	quiescent	weak	Quies-K79TSSFlnk-K79TSSFlnk
chr1	98406437	98407455	absent	absent	present	absentabsentpresent	Quies-K79	ReprPC-K79	Quies	quiescent	quiescent	polycomb	Quies-K79ReprPC-K79Quies
chr1	98408943	98409695	absent	absent	present	absentabsentpresent	Quies-K79	ReprPC-K79	EnhW	weak	quiescent	polycomb	Quies-K79ReprPC-K79EnhW
chr1	98410313	98411688	absent	absent	present	absentabsentpresent	Quies-K79	ReprPC-K79	EnhW	weak	quiescent	polycomb	Quies-K79ReprPC-K79EnhW
chr1	98411938	98412557	absent	absent	present	absentabsentpresent	Quies-K79	Quies-K79	EnhW	weak	quiescent	quiescent	Quies-K79Quies-K79EnhW
chr1	98418123	98418388	absent	absent	present	absentabsentpresent	Het-K79	Het-K79	TSSFlnk	weak	het	het	Het-K79Het-K79TSSFlnk
chr1	98419152	98424747	absent	present	present	absentpresentpresent	Quies-K79	TxWk	EnhG	active	quiescent	weak	Quies-K79TxWkEnhG
chr1	98590783	98593133	present	absent	absent	presentabsentabsent	Het	Quies-K79	Quies-K79	quiescent	het	quiescent	HetQuies-K79Quies-K79
chr1	98889306	98889600	absent	absent	present	absentabsentpresent	Het-K79	EnhBiv-K79	TSSFlnk	weak	het	bivalent	Het-K79EnhBiv-K79TSSFlnk
chr1	99189682	99190023	absent	absent	present	absentabsentpresent	Quies-K79	Quies-K79	EnhW	weak	quiescent	quiescent	Quies-K79Quies-K79EnhW
chr1	99790402	99790667	absent	absent	present	absentabsentpresent	TSSFlnk-K79	TssBiv-K79	TssBiv	bivalent	weak	bivalent	TSSFlnk-K79TssBiv-K79TssBiv
chr1	100249027	100250241	absent	absent	present	absentabsentpresent	Quies-K79	Quies-K79	TSSFlnk	weak	quiescent	quiescent	Quies-K79Quies-K79TSSFlnk
chr1	100251728	100252338	absent	absent	present	absentabsentpresent	Quies-K79	Quies-K79	TssBiv	bivalent	quiescent	quiescent	Quies-K79Quies-K79TssBiv
chr1	100254780	100255216	absent	absent	present	absentabsentpresent	Quies-K79	Quies-K79	TSSFlnk	weak	quiescent	quiescent	Quies-K79Quies-K79TSSFlnk
chr1	100255553	100255978	absent	absent	present	absentabsentpresent	Quies-K79	Quies-K79	TSSFlnk	weak	quiescent	quiescent	Quies-K79Quies-K79TSSFlnk
chr1	100256312	100256710	absent	absent	present	absentabsentpresent	Quies-K79	Quies-K79	EnhW	weak	quiescent	quiescent	Quies-K79Quies-K79EnhW
chr1	100259411	100260004	absent	absent	present	absentabsentpresent	Quies-K79	Quies-K79	Quies	quiescent	quiescent	quiescent	Quies-K79Quies-K79Quies
chr1	100260874	100261360	absent	absent	present	absentabsentpresent	Quies-K79	Quies-K79	Quies	quiescent	quiescent	quiescent	Quies-K79Quies-K79Quies
chr1	100261958	100262484	absent	absent	present	absentabsentpresent	Quies-K79	Quies-K79	Quies	quiescent	quiescent	quiescent	Quies-K79Quies-K79Quies
chr1	101153644	101158467	absent	present	present	absentpresentpresent	Quies-K79	Quies	TSSFlnk	weak	quiescent	quiescent	Quies-K79QuiesTSSFlnk
chr1	101158683	101163629	absent	present	present	absentpresentpresent	Quies-K79	Quies	Quies	quiescent	quiescent	quiescent	Quies-K79QuiesQuies
chr1	101163910	101165706	absent	absent	present	absentabsentpresent	Quies-K79	Quies-K79	Quies	quiescent	quiescent	quiescent	Quies-K79Quies-K79Quies
chr1	101165996	101166893	absent	absent	present	absentabsentpresent	Quies-K79	Quies-K79	Quies	quiescent	quiescent	quiescent	Quies-K79Quies-K79Quies
chr1	102111135	102111842	absent	absent	present	absentabsentpresent	Quies-K79	Quies-K79	TSSFlnk	weak	quiescent	quiescent	Quies-K79Quies-K79TSSFlnk
chr1	102114535	102115364	absent	absent	present	absentabsentpresent	Quies-K79	ReprPC-K79	TSSFlnk	weak	quiescent	polycomb	Quies-K79ReprPC-K79TSSFlnk
chr1	102115697	102119471	absent	present	present	absentpresentpresent	Quies-K79	ReprPC	TSSFlnk	weak	quiescent	polycomb	Quies-K79ReprPCTSSFlnk
chr1	102119955	102120435	absent	absent	present	absentabsentpresent	Quies-K79	ReprPC-K79	EnhW	weak	quiescent	polycomb	Quies-K79ReprPC-K79EnhW
chr1	102120740	102121201	absent	absent	present	absentabsentpresent	EnhW-K79	ReprPC-K79	EnhW	weak	weak	polycomb	EnhW-K79ReprPC-K79EnhW
chr1	103644573	103646059	absent	absent	present	absentabsentpresent	Quies-K79	Quies-K79	Quies	quiescent	quiescent	quiescent	Quies-K79Quies-K79Quies
chr1	103655272	103656875	absent	absent	present	absentabsentpresent	Quies-K79	Quies-K79	Quies	quiescent	quiescent	quiescent	Quies-K79Quies-K79Quies
chr1	103658002	103658791	absent	absent	present	absentabsentpresent	Quies-K79	Quies-K79	EnhW	weak	quiescent	quiescent	Quies-K79Quies-K79EnhW
chr1	103659193	103660123	absent	absent	present	absentabsentpresent	Quies-K79	Quies-K79	TSSFlnk	weak	quiescent	quiescent	Quies-K79Quies-K79TSSFlnk
chr1	103660349	103661299	absent	absent	present	absentabsentpresent	Quies-K79	Quies-K79	TSSFlnk	weak	quiescent	quiescent	Quies-K79Quies-K79TSSFlnk
chr1	103662905	103663978	absent	absent	present	absentabsentpresent	Quies-K79	Quies-K79	TssBiv	bivalent	quiescent	quiescent	Quies-K79Quies-K79TssBiv
chr1	103664505	103666051	absent	absent	present	absentabsentpresent	EnhW-K79	Quies-K79	TSSFlnk	weak	weak	quiescent	EnhW-K79Quies-K79TSSFlnk
chr1	104272686	104273056	absent	absent	present	absentabsentpresent	Het-K79	EnhBiv-K79	EnhW	weak	het	bivalent	Het-K79EnhBiv-K79EnhW
chr1	104986670	104987715	absent	present	present	absentpresentpresent	Quies-K79	EnhW	TSSFlnk	weak	quiescent	weak	Quies-K79EnhWTSSFlnk
chr1	105019893	105020821	absent	absent	present	absentabsentpresent	Het-K79	EnhW-K79	Quies	quiescent	het	weak	Het-K79EnhW-K79Quies
chr1	105153242	105153886	absent	absent	present	absentabsentpresent	Quies-K79	Quies-K79	TssBiv	bivalent	quiescent	quiescent	Quies-K79Quies-K79TssBiv
chr1	105154087	105155977	absent	absent	present	absentabsentpresent	EnhW-K79	Quies-K79	TSSFlnk	weak	weak	quiescent	EnhW-K79Quies-K79TSSFlnk
chr1	105419008	105419446	absent	absent	present	absentabsentpresent	Quies-K79	TSSFlnk-K79	TssBiv	bivalent	quiescent	weak	Quies-K79TSSFlnk-K79TssBiv
chr1	105564526	105565403	absent	absent	present	absentabsentpresent	TxWk-K79	Tx-K79	EnhG	active	weak	active	TxWk-K79Tx-K79EnhG
chr1	105565977	105568705	absent	absent	present	absentabsentpresent	TxWk-K79	EnhG-K79	EnhG	active	weak	active	TxWk-K79EnhG-K79EnhG
chr1	105650233	105654576	present	absent	absent	presentabsentabsent	TxWk	EnhG-K79	Tx-K79	active	weak	active	TxWkEnhG-K79Tx-K79
chr1	105657351	105678375	present	present	present	presentpresentpresent	TxWk	TxWk	EnhG	active	weak	weak	TxWkTxWkEnhG
chr1	105678708	105679005	absent	present	absent	absentpresentabsent	TxWk-K79	EnhG	Tx-K79	active	weak	active	TxWk-K79EnhGTx-K79
chr1	105679706	105680945	present	present	absent	presentpresentabsent	TxWk	EnhG	Tx-K79	active	weak	active	TxWkEnhGTx-K79
chr1	105681301	105686258	present	present	present	presentpresentpresent	Quies	TxWk	Tx	active	quiescent	weak	QuiesTxWkTx
chr1	105687150	105687536	absent	present	absent	absentpresentabsent	TxWk-K79	TxWk	Tx-K79	active	weak	weak	TxWk-K79TxWkTx-K79
chr1	105688953	105689602	present	absent	absent	presentabsentabsent	TxWk	EnhG-K79	Tx-K79	active	weak	active	TxWkEnhG-K79Tx-K79
chr1	105878881	105879150	absent	absent	present	absentabsentpresent	Quies-K79	Quies-K79	TSSFlnk	weak	quiescent	quiescent	Quies-K79Quies-K79TSSFlnk
chr1	105880169	105881808	absent	absent	present	absentabsentpresent	EnhW-K79	TssBiv-K79	TssBiv	bivalent	weak	bivalent	EnhW-K79TssBiv-K79TssBiv
chr1	105928987	105930500	absent	absent	present	absentabsentpresent	EnhW-K79	Quies-K79	Quies	quiescent	weak	quiescent	EnhW-K79Quies-K79Quies
chr1	105932190	105933753	absent	absent	present	absentabsentpresent	Quies-K79	Quies-K79	TSSFlnk	weak	quiescent	quiescent	Quies-K79Quies-K79TSSFlnk
chr1	105987471	106002015	present	present	present	presentpresentpresent	EnhW	EnhG	EnhG	active	weak	active	EnhWEnhGEnhG
chr1	106002260	106002856	absent	present	absent	absentpresentabsent	TxWk-K79	EnhG	EnhG-K79	active	weak	active	TxWk-K79EnhGEnhG-K79
chr1	106166375	106186755	present	present	present	presentpresentpresent	Quies	Quies	TSSFlnk	weak	quiescent	quiescent	QuiesQuiesTSSFlnk
chr1	106187019	106193625	absent	present	present	absentpresentpresent	Quies-K79	Quies	EnhW	weak	quiescent	quiescent	Quies-K79QuiesEnhW
chr1	106193863	106195102	absent	absent	present	absentabsentpresent	Quies-K79	Quies-K79	Quies	quiescent	quiescent	quiescent	Quies-K79Quies-K79Quies
chr1	106196396	106197172	absent	absent	present	absentabsentpresent	Quies-K79	Quies-K79	Quies	quiescent	quiescent	quiescent	Quies-K79Quies-K79Quies
chr1	106197581	106204742	absent	present	present	absentpresentpresent	Quies-K79	Quies	Quies	quiescent	quiescent	quiescent	Quies-K79QuiesQuies
chr1	106205133	106206527	absent	absent	present	absentabsentpresent	Quies-K79	Quies-K79	Quies	quiescent	quiescent	quiescent	Quies-K79Quies-K79Quies
chr1	106206781	106210996	absent	absent	present	absentabsentpresent	Quies-K79	Quies-K79	Quies	quiescent	quiescent	quiescent	Quies-K79Quies-K79Quies
chr1	106212233	106213669	absent	absent	present	absentabsentpresent	Quies-K79	Quies-K79	Quies	quiescent	quiescent	quiescent	Quies-K79Quies-K79Quies
chr1	106214024	106216368	absent	absent	present	absentabsentpresent	Quies-K79	Quies-K79	Quies	quiescent	quiescent	quiescent	Quies-K79Quies-K79Quies
chr1	106217101	106218398	absent	absent	present	absentabsentpresent	Quies-K79	Quies-K79	Quies	quiescent	quiescent	quiescent	Quies-K79Quies-K79Quies
chr1	106219114	106219384	absent	absent	present	absentabsentpresent	Quies-K79	Quies-K79	Quies	quiescent	quiescent	quiescent	Quies-K79Quies-K79Quies
chr1	106220999	106221996	absent	absent	present	absentabsentpresent	Quies-K79	Quies-K79	Quies	quiescent	quiescent	quiescent	Quies-K79Quies-K79Quies
chr1	106222233	106223013	absent	absent	present	absentabsentpresent	Quies-K79	Quies-K79	Quies	quiescent	quiescent	quiescent	Quies-K79Quies-K79Quies
chr1	106223338	106223999	absent	absent	present	absentabsentpresent	Quies-K79	Quies-K79	Quies	quiescent	quiescent	quiescent	Quies-K79Quies-K79Quies
chr1	106224286	106225454	absent	absent	present	absentabsentpresent	Quies-K79	Quies-K79	Quies	quiescent	quiescent	quiescent	Quies-K79Quies-K79Quies
chr1	106225876	106227705	absent	absent	present	absentabsentpresent	Quies-K79	Quies-K79	Quies	quiescent	quiescent	quiescent	Quies-K79Quies-K79Quies
chr1	106228250	106228588	absent	absent	present	absentabsentpresent	Quies-K79	Quies-K79	Quies	quiescent	quiescent	quiescent	Quies-K79Quies-K79Quies
chr1	106230164	106230443	absent	absent	present	absentabsentpresent	Quies-K79	Quies-K79	Quies	quiescent	quiescent	quiescent	Quies-K79Quies-K79Quies
chr1	106230997	106231453	absent	absent	present	absentabsentpresent	Quies-K79	Quies-K79	Quies	quiescent	quiescent	quiescent	Quies-K79Quies-K79Quies
chr1	106231670	106232234	absent	absent	present	absentabsentpresent	Quies-K79	Quies-K79	Quies	quiescent	quiescent	quiescent	Quies-K79Quies-K79Quies
chr1	106234402	106235448	absent	absent	present	absentabsentpresent	Quies-K79	Quies-K79	Quies	quiescent	quiescent	quiescent	Quies-K79Quies-K79Quies
chr1	106235809	106236562	absent	absent	present	absentabsentpresent	Quies-K79	Quies-K79	Quies	quiescent	quiescent	quiescent	Quies-K79Quies-K79Quies
chr1	106237022	106237676	absent	absent	present	absentabsentpresent	Quies-K79	Quies-K79	Quies	quiescent	quiescent	quiescent	Quies-K79Quies-K79Quies
chr1	106238742	106239787	absent	absent	present	absentabsentpresent	Quies-K79	Quies-K79	Quies	quiescent	quiescent	quiescent	Quies-K79Quies-K79Quies
chr1	106240073	106240352	absent	absent	present	absentabsentpresent	Quies-K79	Quies-K79	Quies	quiescent	quiescent	quiescent	Quies-K79Quies-K79Quies
chr1	106240920	106241343	absent	absent	present	absentabsentpresent	Quies-K79	Quies-K79	Quies	quiescent	quiescent	quiescent	Quies-K79Quies-K79Quies
chr1	106242693	106243604	absent	absent	present	absentabsentpresent	Quies-K79	Quies-K79	Quies	quiescent	quiescent	quiescent	Quies-K79Quies-K79Quies
chr1	106243805	106244765	absent	absent	present	absentabsentpresent	Het-K79	Quies-K79	Quies	quiescent	het	quiescent	Het-K79Quies-K79Quies
chr1	106254557	106254879	absent	absent	present	absentabsentpresent	Quies-K79	Quies-K79	Quies	quiescent	quiescent	quiescent	Quies-K79Quies-K79Quies
chr1	106256898	106259687	absent	absent	present	absentabsentpresent	Quies-K79	Quies-K79	Quies	quiescent	quiescent	quiescent	Quies-K79Quies-K79Quies
chr1	106260095	106261763	absent	absent	present	absentabsentpresent	EnhW-K79	Quies-K79	Quies	quiescent	weak	quiescent	EnhW-K79Quies-K79Quies
chr1	106261977	106262448	absent	absent	present	absentabsentpresent	Quies-K79	TSSFlnk-K79	EnhW	weak	quiescent	weak	Quies-K79TSSFlnk-K79EnhW
chr1	106262783	106263288	absent	absent	present	absentabsentpresent	Quies-K79	Quies-K79	Quies	quiescent	quiescent	quiescent	Quies-K79Quies-K79Quies
chr1	106263511	106264699	absent	absent	present	absentabsentpresent	Quies-K79	Quies-K79	Quies	quiescent	quiescent	quiescent	Quies-K79Quies-K79Quies
chr1	106265519	106266528	absent	absent	present	absentabsentpresent	Quies-K79	Quies-K79	Quies	quiescent	quiescent	quiescent	Quies-K79Quies-K79Quies
chr1	106269122	106270003	absent	absent	present	absentabsentpresent	Quies-K79	Quies-K79	Quies	quiescent	quiescent	quiescent	Quies-K79Quies-K79Quies
chr1	106271220	106271650	absent	absent	present	absentabsentpresent	EnhW-K79	Quies-K79	Quies	quiescent	weak	quiescent	EnhW-K79Quies-K79Quies
chr1	106273138	106273490	absent	absent	present	absentabsentpresent	EnhW-K79	ReprPC-K79	Quies	quiescent	weak	polycomb	EnhW-K79ReprPC-K79Quies
chr1	106273947	106274243	absent	absent	present	absentabsentpresent	Quies-K79	Quies-K79	Quies	quiescent	quiescent	quiescent	Quies-K79Quies-K79Quies
chr1	106274564	106276300	absent	absent	present	absentabsentpresent	Quies-K79	Quies-K79	Quies	quiescent	quiescent	quiescent	Quies-K79Quies-K79Quies
chr1	106276887	106279095	absent	absent	present	absentabsentpresent	Quies-K79	Quies-K79	Quies	quiescent	quiescent	quiescent	Quies-K79Quies-K79Quies
chr1	106279492	106280976	absent	absent	present	absentabsentpresent	Quies-K79	Quies-K79	Quies	quiescent	quiescent	quiescent	Quies-K79Quies-K79Quies
chr1	106281285	106281943	absent	absent	present	absentabsentpresent	Quies-K79	Quies-K79	Quies	quiescent	quiescent	quiescent	Quies-K79Quies-K79Quies
chr1	106282410	106282732	absent	absent	present	absentabsentpresent	Quies-K79	Quies-K79	Quies	quiescent	quiescent	quiescent	Quies-K79Quies-K79Quies
chr1	106284656	106285622	absent	absent	present	absentabsentpresent	Quies-K79	Quies-K79	Quies	quiescent	quiescent	quiescent	Quies-K79Quies-K79Quies
chr1	106302708	106303035	absent	absent	present	absentabsentpresent	Quies-K79	Quies-K79	Quies	quiescent	quiescent	quiescent	Quies-K79Quies-K79Quies
chr1	106303261	106304185	absent	absent	present	absentabsentpresent	Quies-K79	Quies-K79	Quies	quiescent	quiescent	quiescent	Quies-K79Quies-K79Quies
chr1	106309474	106309991	absent	absent	present	absentabsentpresent	Quies-K79	Quies-K79	Quies	quiescent	quiescent	quiescent	Quies-K79Quies-K79Quies
chr1	106314493	106315062	absent	absent	present	absentabsentpresent	Quies-K79	Quies-K79	Quies	quiescent	quiescent	quiescent	Quies-K79Quies-K79Quies
chr1	106469622	106470135	absent	absent	present	absentabsentpresent	Quies-K79	Quies-K79	TSSFlnk	weak	quiescent	quiescent	Quies-K79Quies-K79TSSFlnk
chr1	106755328	106759588	present	absent	absent	presentabsentabsent	TxWk	Quies-K79	Quies-K79	quiescent	weak	quiescent	TxWkQuies-K79Quies-K79
chr1	106787858	106798882	present	present	present	presentpresentpresent	TxWk	Tx	EnhG	active	weak	active	TxWkTxEnhG
chr1	106971428	106972139	absent	absent	present	absentabsentpresent	Quies-K79	Quies-K79	EnhW	weak	quiescent	quiescent	Quies-K79Quies-K79EnhW
chr1	106972806	106973967	absent	absent	present	absentabsentpresent	Het-K79	ZNF-K79	TSSFlnk	weak	het	het	Het-K79ZNF-K79TSSFlnk
chr1	107687135	107690316	absent	present	present	absentpresentpresent	Quies-K79	EnhG	EnhG	active	quiescent	active	Quies-K79EnhGEnhG
chr1	107975852	107976460	absent	absent	present	absentabsentpresent	Quies-K79	Quies-K79	EnhW	weak	quiescent	quiescent	Quies-K79Quies-K79EnhW
chr1	107977184	107977469	absent	absent	present	absentabsentpresent	Quies-K79	Quies-K79	TSSFlnk	weak	quiescent	quiescent	Quies-K79Quies-K79TSSFlnk
chr1	109349071	109349972	absent	absent	present	absentabsentpresent	EnhW-K79	Quies-K79	TSSFlnk	weak	weak	quiescent	EnhW-K79Quies-K79TSSFlnk
chr1	109374168	109374551	absent	absent	present	absentabsentpresent	Quies-K79	Quies-K79	EnhW	weak	quiescent	quiescent	Quies-K79Quies-K79EnhW
chr1	109757007	109757621	absent	absent	present	absentabsentpresent	Quies-K79	Quies-K79	Quies	quiescent	quiescent	quiescent	Quies-K79Quies-K79Quies
chr1	109758015	109763454	absent	absent	present	absentabsentpresent	Quies-K79	Quies-K79	TSSFlnk	weak	quiescent	quiescent	Quies-K79Quies-K79TSSFlnk
chr1	110619263	110619697	absent	absent	present	absentabsentpresent	Het-K79	Quies-K79	Quies	quiescent	het	quiescent	Het-K79Quies-K79Quies
chr1	111150470	111150815	absent	absent	present	absentabsentpresent	Quies-K79	Quies-K79	TSSFlnk	weak	quiescent	quiescent	Quies-K79Quies-K79TSSFlnk
chr1	111151510	111151953	absent	absent	present	absentabsentpresent	Quies-K79	Quies-K79	TSSFlnk	weak	quiescent	quiescent	Quies-K79Quies-K79TSSFlnk
chr1	111984463	111986277	absent	absent	present	absentabsentpresent	Quies-K79	Quies-K79	TSSFlnk	weak	quiescent	quiescent	Quies-K79Quies-K79TSSFlnk
chr1	111986520	111986789	absent	absent	present	absentabsentpresent	Quies-K79	Quies-K79	TSSFlnk	weak	quiescent	quiescent	Quies-K79Quies-K79TSSFlnk
chr1	111987278	111990235	absent	absent	present	absentabsentpresent	Quies-K79	TSSFlnk-K79	TSSFlnk	weak	quiescent	weak	Quies-K79TSSFlnk-K79TSSFlnk
chr1	113260034	113261300	absent	absent	present	absentabsentpresent	Quies-K79	Quies-K79	TSSFlnk	weak	quiescent	quiescent	Quies-K79Quies-K79TSSFlnk
chr1	113790539	113791258	absent	absent	present	absentabsentpresent	Quies-K79	Quies-K79	Quies	quiescent	quiescent	quiescent	Quies-K79Quies-K79Quies
chr1	114276425	114276690	absent	absent	present	absentabsentpresent	Het-K79	Quies-K79	EnhW	weak	het	quiescent	Het-K79Quies-K79EnhW
chr1	114662186	114662850	absent	absent	present	absentabsentpresent	Het-K79	TSSFlnk-K79	TSSFlnk	weak	het	weak	Het-K79TSSFlnk-K79TSSFlnk
chr1	115236071	115237421	absent	absent	present	absentabsentpresent	Quies-K79	Quies-K79	EnhW	weak	quiescent	quiescent	Quies-K79Quies-K79EnhW
chr1	115237784	115238063	absent	absent	present	absentabsentpresent	Quies-K79	Quies-K79	TSSFlnk	weak	quiescent	quiescent	Quies-K79Quies-K79TSSFlnk
chr1	115238320	115241035	absent	absent	present	absentabsentpresent	Quies-K79	Quies-K79	TSSFlnk	weak	quiescent	quiescent	Quies-K79Quies-K79TSSFlnk
chr1	115241767	115242848	absent	absent	present	absentabsentpresent	Quies-K79	Quies-K79	TssBiv	bivalent	quiescent	quiescent	Quies-K79Quies-K79TssBiv
chr1	115243283	115243566	absent	absent	present	absentabsentpresent	Quies-K79	Quies-K79	TSSFlnk	weak	quiescent	quiescent	Quies-K79Quies-K79TSSFlnk
chr1	115307738	115308065	absent	absent	present	absentabsentpresent	Het-K79	Quies-K79	TSSFlnk	weak	het	quiescent	Het-K79Quies-K79TSSFlnk
chr1	116612041	116612376	absent	absent	present	absentabsentpresent	Quies-K79	EnhBiv-K79	TSSA	active	quiescent	bivalent	Quies-K79EnhBiv-K79TSSA
chr1	116664958	116665812	absent	absent	present	absentabsentpresent	Het-K79	ReprPC-K79	Quies	quiescent	het	polycomb	Het-K79ReprPC-K79Quies
chr1	116666041	116666384	absent	absent	present	absentabsentpresent	Het-K79	ReprPC-K79	TSSFlnk	weak	het	polycomb	Het-K79ReprPC-K79TSSFlnk
chr1	117485314	117485628	absent	absent	present	absentabsentpresent	Het-K79	Het-K79	Het	het	het	het	Het-K79Het-K79Het
chr1	118248075	118248469	absent	absent	present	absentabsentpresent	Het-K79	TSSFlnk-K79	TSSFlnk	weak	het	weak	Het-K79TSSFlnk-K79TSSFlnk
chr1	118249365	118249793	absent	absent	present	absentabsentpresent	Het-K79	Quies-K79	Quies	quiescent	het	quiescent	Het-K79Quies-K79Quies
chr1	118305925	118311241	present	present	present	presentpresentpresent	TxWk	EnhG	Tx	active	weak	active	TxWkEnhGTx
chr1	118320773	118327446	present	present	present	presentpresentpresent	TxWk	EnhG	EnhG	active	weak	active	TxWkEnhGEnhG
chr1	118384691	118389004	absent	present	present	absentpresentpresent	Quies-K79	EnhG	EnhG	active	quiescent	active	Quies-K79EnhGEnhG
chr1	118389426	118409890	present	present	present	presentpresentpresent	Quies	EnhG	EnhG	active	quiescent	active	QuiesEnhGEnhG
chr1	118410763	118411258	absent	present	absent	absentpresentabsent	Quies-K79	EnhG	TxWk-K79	weak	quiescent	active	Quies-K79EnhGTxWk-K79
chr1	118412393	118418560	present	present	absent	presentpresentabsent	Quies	TxWk	TxWk-K79	weak	quiescent	weak	QuiesTxWkTxWk-K79
chr1	118420648	118421789	present	absent	absent	presentabsentabsent	Quies	EnhG-K79	EnhG-K79	active	quiescent	active	QuiesEnhG-K79EnhG-K79
chr1	118423943	118424706	absent	present	absent	absentpresentabsent	Quies-K79	EnhG	EnhG-K79	active	quiescent	active	Quies-K79EnhGEnhG-K79
chr1	118427418	118428130	absent	present	absent	absentpresentabsent	Quies-K79	TxWk	TxWk-K79	weak	quiescent	weak	Quies-K79TxWkTxWk-K79
chr1	118428679	118434409	present	present	present	presentpresentpresent	Quies	Quies	EnhG	active	quiescent	quiescent	QuiesQuiesEnhG
chr1	118434523	118444881	present	present	present	presentpresentpresent	Quies	TxWk	EnhG	active	quiescent	weak	QuiesTxWkEnhG
chr1	118445727	118447277	present	present	absent	presentpresentabsent	Quies	Quies	TxWk-K79	weak	quiescent	quiescent	QuiesQuiesTxWk-K79
chr1	118448529	118449519	absent	present	absent	absentpresentabsent	Quies-K79	EnhW	EnhW-K79	weak	quiescent	weak	Quies-K79EnhWEnhW-K79
chr1	118449800	118450775	absent	present	absent	absentpresentabsent	Quies-K79	Quies	TxWk-K79	weak	quiescent	quiescent	Quies-K79QuiesTxWk-K79
chr1	118451988	118453986	absent	present	present	absentpresentpresent	Quies-K79	EnhA	EnhW	weak	quiescent	active	Quies-K79EnhAEnhW
chr1	118454606	118460644	present	present	present	presentpresentpresent	Quies	EnhW	EnhW	weak	quiescent	weak	QuiesEnhWEnhW
chr1	118471752	118472266	absent	absent	present	absentabsentpresent	Quies-K79	EnhG-K79	EnhG	active	quiescent	active	Quies-K79EnhG-K79EnhG
chr1	118472617	118474125	absent	absent	present	absentabsentpresent	Quies-K79	EnhG-K79	EnhG	active	quiescent	active	Quies-K79EnhG-K79EnhG
chr1	118475585	118476726	absent	absent	present	absentabsentpresent	Quies-K79	EnhG-K79	EnhG	active	quiescent	active	Quies-K79EnhG-K79EnhG
chr1	118477872	118478147	absent	absent	present	absentabsentpresent	Quies-K79	EnhG-K79	EnhG	active	quiescent	active	Quies-K79EnhG-K79EnhG
chr1	118482441	118483387	absent	absent	present	absentabsentpresent	Quies-K79	EnhG-K79	EnhG	active	quiescent	active	Quies-K79EnhG-K79EnhG
chr1	118483624	118484293	absent	absent	present	absentabsentpresent	Quies-K79	EnhG-K79	EnhG	active	quiescent	active	Quies-K79EnhG-K79EnhG
chr1	118489336	118489967	absent	absent	present	absentabsentpresent	Quies-K79	Quies-K79	TxWk	weak	quiescent	quiescent	Quies-K79Quies-K79TxWk
chr1	118490460	118491712	absent	absent	present	absentabsentpresent	Quies-K79	Quies-K79	TxWk	weak	quiescent	quiescent	Quies-K79Quies-K79TxWk
chr1	118605779	118612596	absent	absent	present	absentabsentpresent	Quies-K79	EnhG-K79	EnhG	active	quiescent	active	Quies-K79EnhG-K79EnhG
chr1	118612943	118614306	absent	absent	present	absentabsentpresent	Quies-K79	EnhW-K79	TssBiv	bivalent	quiescent	weak	Quies-K79EnhW-K79TssBiv
chr1	118614573	118614897	absent	absent	present	absentabsentpresent	Quies-K79	EnhW-K79	TssBiv	bivalent	quiescent	weak	Quies-K79EnhW-K79TssBiv
chr1	118675782	118677809	absent	absent	present	absentabsentpresent	Quies-K79	TSSFlnk-K79	TssBiv	bivalent	quiescent	weak	Quies-K79TSSFlnk-K79TssBiv
chr1	118678338	118679007	absent	absent	present	absentabsentpresent	Quies-K79	TSSFlnk-K79	TSSFlnk	weak	quiescent	weak	Quies-K79TSSFlnk-K79TSSFlnk
chr1	118679369	118680111	absent	absent	present	absentabsentpresent	Quies-K79	Quies-K79	EnhW	weak	quiescent	quiescent	Quies-K79Quies-K79EnhW
chr1	118680799	118681454	absent	absent	present	absentabsentpresent	EnhA-K79	Quies-K79	EnhW	weak	active	quiescent	EnhA-K79Quies-K79EnhW
chr1	118682217	118682985	absent	absent	present	absentabsentpresent	EnhW-K79	Quies-K79	EnhW	weak	weak	quiescent	EnhW-K79Quies-K79EnhW
chr1	118683848	118684171	absent	absent	present	absentabsentpresent	Quies-K79	Quies-K79	EnhW	weak	quiescent	quiescent	Quies-K79Quies-K79EnhW
chr1	119122869	119123308	absent	absent	present	absentabsentpresent	EnhW-K79	EnhW-K79	EnhG	active	weak	weak	EnhW-K79EnhW-K79EnhG
chr1	119123597	119124525	absent	present	present	absentpresentpresent	EnhW-K79	TSSFlnk	EnhG	active	weak	weak	EnhW-K79TSSFlnkEnhG
chr1	119443522	119443993	absent	absent	present	absentabsentpresent	EnhW-K79	TssBiv-K79	TssBiv	bivalent	weak	bivalent	EnhW-K79TssBiv-K79TssBiv
chr1	119482297	119504513	present	absent	absent	presentabsentabsent	Quies	Quies-K79	Quies-K79	quiescent	quiescent	quiescent	QuiesQuies-K79Quies-K79
chr1	119519243	119519982	absent	present	absent	absentpresentabsent	Quies-K79	EnhG	EnhG-K79	active	quiescent	active	Quies-K79EnhGEnhG-K79
chr1	119520189	119520888	absent	present	absent	absentpresentabsent	Quies-K79	EnhG	EnhG-K79	active	quiescent	active	Quies-K79EnhGEnhG-K79
chr1	119520924	119529201	present	present	present	presentpresentpresent	Quies	EnhG	EnhG	active	quiescent	active	QuiesEnhGEnhG
chr1	119625111	119625718	absent	present	absent	absentpresentabsent	EnhW-K79	Tx	EnhG-K79	active	weak	active	EnhW-K79TxEnhG-K79
chr1	119626040	119626556	absent	present	absent	absentpresentabsent	TxWk-K79	Tx	EnhG-K79	active	weak	active	TxWk-K79TxEnhG-K79
chr1	119626675	119650276	present	present	present	presentpresentpresent	TxWk	EnhG	EnhG	active	weak	active	TxWkEnhGEnhG
chr1	119734787	119735055	absent	absent	present	absentabsentpresent	TxWk-K79	Tx-K79	EnhG	active	weak	active	TxWk-K79Tx-K79EnhG
chr1	119736523	119736992	absent	absent	present	absentabsentpresent	TxWk-K79	TxWk-K79	EnhG	active	weak	weak	TxWk-K79TxWk-K79EnhG
chr1	119737983	119738376	absent	absent	present	absentabsentpresent	TxWk-K79	Tx-K79	EnhG	active	weak	active	TxWk-K79Tx-K79EnhG
chr1	119740004	119741024	absent	present	present	absentpresentpresent	TxWk-K79	Tx	EnhG	active	weak	active	TxWk-K79TxEnhG
chr1	119742129	119744265	absent	present	present	absentpresentpresent	TxWk-K79	EnhG	EnhG	active	weak	active	TxWk-K79EnhGEnhG
chr1	119744474	119744898	absent	absent	present	absentabsentpresent	Het-K79	Quies-K79	EnhW	weak	het	quiescent	Het-K79Quies-K79EnhW
chr1	119751959	119752655	absent	present	present	absentpresentpresent	EnhW-K79	Tx	Tx	active	weak	active	EnhW-K79TxTx
chr1	119774250	119775253	absent	present	absent	absentpresentabsent	TxWk-K79	EnhG	EnhG-K79	active	weak	active	TxWk-K79EnhGEnhG-K79
chr1	119779523	119779950	absent	present	absent	absentpresentabsent	TxWk-K79	EnhG	EnhG-K79	active	weak	active	TxWk-K79EnhGEnhG-K79
chr1	119783510	119786273	absent	present	present	absentpresentpresent	TxWk-K79	EnhG	EnhG	active	weak	active	TxWk-K79EnhGEnhG
chr1	119786901	119787703	absent	present	absent	absentpresentabsent	Quies-K79	TxWk	TxWk-K79	weak	quiescent	weak	Quies-K79TxWkTxWk-K79
chr1	119787985	119840753	present	present	present	presentpresentpresent	EnhW	EnhG	EnhG	active	weak	active	EnhWEnhGEnhG
chr1	119907399	119917876	absent	present	present	absentpresentpresent	Quies-K79	TSSFlnk	EnhG	active	quiescent	weak	Quies-K79TSSFlnkEnhG
chr1	119994109	119998956	absent	present	present	absentpresentpresent	Quies-K79	TSSFlnk	EnhG	active	quiescent	weak	Quies-K79TSSFlnkEnhG
chr1	120085327	120089100	absent	present	present	absentpresentpresent	EnhW-K79	EnhG	EnhG	active	weak	active	EnhW-K79EnhGEnhG
chr1	120117485	120120879	present	present	present	presentpresentpresent	TxWk	EnhW	EnhG	active	weak	weak	TxWkEnhWEnhG
chr1	120121215	120127993	absent	present	present	absentpresentpresent	Quies-K79	EnhG	EnhG	active	quiescent	active	Quies-K79EnhGEnhG
chr1	120436235	120436898	absent	present	absent	absentpresentabsent	Quies-K79	EnhG	TssBiv-K79	bivalent	quiescent	active	Quies-K79EnhGTssBiv-K79
chr1	120603048	120607043	present	absent	absent	presentabsentabsent	EnhBiv	EnhBiv-K79	EnhBiv-K79	bivalent	bivalent	bivalent	EnhBivEnhBiv-K79EnhBiv-K79
chr1	121240460	121240725	absent	absent	present	absentabsentpresent	EnhW-K79	Quies-K79	Quies	quiescent	weak	quiescent	EnhW-K79Quies-K79Quies
chr1	121241107	121242579	absent	absent	present	absentabsentpresent	Quies-K79	Quies-K79	EnhW	weak	quiescent	quiescent	Quies-K79Quies-K79EnhW
chr1	121243044	121244125	absent	absent	present	absentabsentpresent	Quies-K79	Quies-K79	TSSFlnk	weak	quiescent	quiescent	Quies-K79Quies-K79TSSFlnk
chr1	121245363	121245819	absent	absent	present	absentabsentpresent	Quies-K79	Quies-K79	EnhBiv	bivalent	quiescent	quiescent	Quies-K79Quies-K79EnhBiv
chr1	121291489	121292809	absent	present	present	absentpresentpresent	Quies-K79	EnhG	EnhG	active	quiescent	active	Quies-K79EnhGEnhG
chr1	121313285	121314687	absent	present	absent	absentpresentabsent	TxWk-K79	EnhG	EnhG-K79	active	weak	active	TxWk-K79EnhGEnhG-K79
chr1	121314892	121317380	absent	present	present	absentpresentpresent	TxWk-K79	EnhG	EnhG	active	weak	active	TxWk-K79EnhGEnhG
chr1	121317729	121330026	present	present	present	presentpresentpresent	EnhW	EnhG	EnhG	active	weak	active	EnhWEnhGEnhG
chr1	121330296	121330562	absent	present	absent	absentpresentabsent	Quies-K79	TxWk	EnhG-K79	active	quiescent	weak	Quies-K79TxWkEnhG-K79
chr1	121428159	121430786	absent	present	present	absentpresentpresent	Quies-K79	EnhG	EnhG	active	quiescent	active	Quies-K79EnhGEnhG
chr1	121488019	121489276	absent	absent	present	absentabsentpresent	Quies-K79	EnhW-K79	TSSFlnk	weak	quiescent	weak	Quies-K79EnhW-K79TSSFlnk
chr1	121527202	121529363	absent	present	present	absentpresentpresent	TSSFlnk-K79	TssBiv	TssBiv	bivalent	weak	bivalent	TSSFlnk-K79TssBivTssBiv
chr1	121529455	121531080	absent	present	absent	absentpresentabsent	Quies-K79	EnhG	EnhG-K79	active	quiescent	active	Quies-K79EnhGEnhG-K79
chr1	121564847	121567772	present	present	present	presentpresentpresent	EnhW	TSSFlnk	EnhG	active	weak	weak	EnhWTSSFlnkEnhG
chr1	121670294	121670645	absent	absent	present	absentabsentpresent	Het-K79	TSSFlnk-K79	TSSFlnk	weak	het	weak	Het-K79TSSFlnk-K79TSSFlnk
chr1	121737861	121738154	absent	absent	present	absentabsentpresent	Het-K79	TSSFlnk-K79	Quies	quiescent	het	weak	Het-K79TSSFlnk-K79Quies
chr1	122318508	122320820	absent	absent	present	absentabsentpresent	Quies-K79	Quies-K79	TSSFlnk	weak	quiescent	quiescent	Quies-K79Quies-K79TSSFlnk
chr1	123303569	123304077	absent	absent	present	absentabsentpresent	Het-K79	Quies-K79	Quies	quiescent	het	quiescent	Het-K79Quies-K79Quies
chr1	125174669	125179819	absent	present	present	absentpresentpresent	Quies-K79	EnhG	EnhG	active	quiescent	active	Quies-K79EnhGEnhG
chr1	125180438	125182010	absent	present	present	absentpresentpresent	Quies-K79	TxWk	TxWk	weak	quiescent	weak	Quies-K79TxWkTxWk
chr1	125194378	125196149	absent	absent	present	absentabsentpresent	Quies-K79	Quies-K79	TSSFlnk	weak	quiescent	quiescent	Quies-K79Quies-K79TSSFlnk
chr1	125196388	125198104	absent	absent	present	absentabsentpresent	Het-K79	Quies-K79	TssBiv	bivalent	het	quiescent	Het-K79Quies-K79TssBiv
chr1	125408183	125410867	present	absent	absent	presentabsentabsent	TxWk	EnhG-K79	Tx-K79	active	weak	active	TxWkEnhG-K79Tx-K79
chr1	125412214	125438603	present	present	present	presentpresentpresent	Quies	EnhG	EnhG	active	quiescent	active	QuiesEnhGEnhG
chr1	125438793	125439782	absent	present	present	absentpresentpresent	Quies-K79	EnhG	EnhW	weak	quiescent	active	Quies-K79EnhGEnhW
chr1	125559202	125565633	present	present	present	presentpresentpresent	TxWk	EnhG	EnhG	active	weak	active	TxWkEnhGEnhG
chr1	126447019	126448923	absent	absent	present	absentabsentpresent	Quies-K79	Quies-K79	TSSFlnk	weak	quiescent	quiescent	Quies-K79Quies-K79TSSFlnk
chr1	126449160	126449838	absent	absent	present	absentabsentpresent	Quies-K79	Quies-K79	TSSFlnk	weak	quiescent	quiescent	Quies-K79Quies-K79TSSFlnk
chr1	126701161	126703538	present	absent	absent	presentabsentabsent	Quies	Quies-K79	Quies-K79	quiescent	quiescent	quiescent	QuiesQuies-K79Quies-K79
chr1	126704685	126706436	present	absent	absent	presentabsentabsent	Quies	Quies-K79	EnhW-K79	weak	quiescent	quiescent	QuiesQuies-K79EnhW-K79
chr1	127090249	127090538	absent	absent	present	absentabsentpresent	Quies-K79	Quies-K79	TSSA	active	quiescent	quiescent	Quies-K79Quies-K79TSSA
chr1	127092080	127092666	absent	absent	present	absentabsentpresent	Quies-K79	ReprPC-K79	EnhBiv	bivalent	quiescent	polycomb	Quies-K79ReprPC-K79EnhBiv
chr1	127205882	127208759	present	absent	absent	presentabsentabsent	EnhW	EnhBiv-K79	EnhBiv-K79	bivalent	weak	bivalent	EnhWEnhBiv-K79EnhBiv-K79
chr1	127209899	127214598	present	absent	absent	presentabsentabsent	Quies	Quies-K79	Quies-K79	quiescent	quiescent	quiescent	QuiesQuies-K79Quies-K79
chr1	127216156	127219380	present	absent	absent	presentabsentabsent	Quies	Quies-K79	Quies-K79	quiescent	quiescent	quiescent	QuiesQuies-K79Quies-K79
chr1	127220611	127221125	present	absent	absent	presentabsentabsent	Quies	Quies-K79	Quies-K79	quiescent	quiescent	quiescent	QuiesQuies-K79Quies-K79
chr1	127223260	127224217	present	absent	absent	presentabsentabsent	Quies	Quies-K79	Quies-K79	quiescent	quiescent	quiescent	QuiesQuies-K79Quies-K79
chr1	127226824	127227605	present	absent	absent	presentabsentabsent	Quies	EnhW-K79	Quies-K79	quiescent	quiescent	weak	QuiesEnhW-K79Quies-K79
chr1	127231490	127231873	present	absent	absent	presentabsentabsent	Quies	EnhW-K79	Quies-K79	quiescent	quiescent	weak	QuiesEnhW-K79Quies-K79
chr1	127233286	127234338	present	absent	absent	presentabsentabsent	Quies	EnhW-K79	Quies-K79	quiescent	quiescent	weak	QuiesEnhW-K79Quies-K79
chr1	127243398	127243684	present	absent	absent	presentabsentabsent	Quies	Quies-K79	Quies-K79	quiescent	quiescent	quiescent	QuiesQuies-K79Quies-K79
chr1	127296535	127326738	absent	present	present	absentpresentpresent	Quies-K79	EnhG	EnhG	active	quiescent	active	Quies-K79EnhGEnhG
chr1	127326976	127329160	absent	present	present	absentpresentpresent	Quies-K79	EnhG	Tx	active	quiescent	active	Quies-K79EnhGTx
chr1	127329917	127337555	absent	present	present	absentpresentpresent	Quies-K79	EnhG	Tx	active	quiescent	active	Quies-K79EnhGTx
chr1	127337744	127338441	absent	present	present	absentpresentpresent	Quies-K79	EnhG	EnhG	active	quiescent	active	Quies-K79EnhGEnhG
chr1	127339040	127339429	absent	present	absent	absentpresentabsent	Quies-K79	EnhG	EnhG-K79	active	quiescent	active	Quies-K79EnhGEnhG-K79
chr1	127340227	127340665	absent	absent	present	absentabsentpresent	Quies-K79	EnhG-K79	EnhG	active	quiescent	active	Quies-K79EnhG-K79EnhG
chr1	127340916	127342134	absent	present	present	absentpresentpresent	Quies-K79	EnhG	EnhG	active	quiescent	active	Quies-K79EnhGEnhG
chr1	127342377	127342726	absent	absent	present	absentabsentpresent	Quies-K79	TxWk-K79	EnhG	active	quiescent	weak	Quies-K79TxWk-K79EnhG
chr1	127343032	127345671	absent	present	absent	absentpresentabsent	Quies-K79	TxWk	TxWk-K79	weak	quiescent	weak	Quies-K79TxWkTxWk-K79
chr1	127346063	127346480	absent	present	absent	absentpresentabsent	Quies-K79	EnhG	Tx-K79	active	quiescent	active	Quies-K79EnhGTx-K79
chr1	127346966	127351256	absent	present	absent	absentpresentabsent	Quies-K79	EnhG	EnhG-K79	active	quiescent	active	Quies-K79EnhGEnhG-K79
chr1	127351764	127352496	absent	present	absent	absentpresentabsent	Quies-K79	EnhG	EnhG-K79	active	quiescent	active	Quies-K79EnhGEnhG-K79
chr1	127352734	127359680	absent	present	present	absentpresentpresent	Quies-K79	EnhG	EnhG	active	quiescent	active	Quies-K79EnhGEnhG
chr1	127359907	127360590	absent	present	absent	absentpresentabsent	Quies-K79	EnhG	Tx-K79	active	quiescent	active	Quies-K79EnhGTx-K79
chr1	127360919	127362184	absent	present	absent	absentpresentabsent	Quies-K79	EnhG	TxWk-K79	weak	quiescent	active	Quies-K79EnhGTxWk-K79
chr1	127362938	127363224	absent	present	absent	absentpresentabsent	Quies-K79	EnhG	EnhG-K79	active	quiescent	active	Quies-K79EnhGEnhG-K79
chr1	127367562	127368272	absent	absent	present	absentabsentpresent	Quies-K79	EnhG-K79	EnhG	active	quiescent	active	Quies-K79EnhG-K79EnhG
chr1	127369240	127370537	absent	absent	present	absentabsentpresent	Quies-K79	EnhG-K79	EnhG	active	quiescent	active	Quies-K79EnhG-K79EnhG
chr1	127769118	127769951	absent	present	absent	absentpresentabsent	Quies-K79	TxWk	EnhG-K79	active	quiescent	weak	Quies-K79TxWkEnhG-K79
chr1	127770984	127795254	present	present	present	presentpresentpresent	TxWk	TxWk	EnhG	active	weak	weak	TxWkTxWkEnhG
chr1	127868388	127872901	present	present	present	presentpresentpresent	ZNF	EnhG	EnhG	active	het	active	ZNFEnhGEnhG
chr1	127884085	127884496	absent	present	absent	absentpresentabsent	Het-K79	EnhG	EnhG-K79	active	het	active	Het-K79EnhGEnhG-K79
chr1	127884706	127888583	present	present	present	presentpresentpresent	Het	TxWk	EnhG	active	het	weak	HetTxWkEnhG
chr1	128096173	128096755	absent	absent	present	absentabsentpresent	Quies-K79	Quies-K79	Quies	quiescent	quiescent	quiescent	Quies-K79Quies-K79Quies
chr1	128096967	128152729	present	present	present	presentpresentpresent	Quies	TxWk	EnhG	active	quiescent	weak	QuiesTxWkEnhG
chr1	128236971	128237978	absent	absent	present	absentabsentpresent	TxWk-K79	EnhG-K79	EnhG	active	weak	active	TxWk-K79EnhG-K79EnhG
chr1	128238618	128239912	absent	present	present	absentpresentpresent	Quies-K79	EnhG	EnhG	active	quiescent	active	Quies-K79EnhGEnhG
chr1	128240226	128240532	absent	absent	present	absentabsentpresent	Quies-K79	TxWk-K79	EnhG	active	quiescent	weak	Quies-K79TxWk-K79EnhG
chr1	128240905	128252175	present	present	present	presentpresentpresent	TxWk	EnhG	EnhG	active	weak	active	TxWkEnhGEnhG
chr1	128253677	128254769	present	present	absent	presentpresentabsent	TxWk	EnhG	Tx-K79	active	weak	active	TxWkEnhGTx-K79
chr1	128355962	128359593	present	present	present	presentpresentpresent	TxWk	TxWk	TxWk	weak	weak	weak	TxWkTxWkTxWk
chr1	128396174	128398662	present	absent	absent	presentabsentabsent	Quies	Tx-K79	Tx-K79	active	quiescent	active	QuiesTx-K79Tx-K79
chr1	128399805	128402648	present	present	absent	presentpresentabsent	EnhG	EnhG	Tx-K79	active	active	active	EnhGEnhGTx-K79
chr1	128403874	128404388	absent	present	absent	absentpresentabsent	TxWk-K79	TxWk	Tx-K79	active	weak	weak	TxWk-K79TxWkTx-K79
chr1	128406526	128416888	present	present	present	presentpresentpresent	TxWk	EnhG	Tx	active	weak	active	TxWkEnhGTx
chr1	128773103	128773923	absent	absent	present	absentabsentpresent	Het-K79	TSSFlnk-K79	TSSFlnk	weak	het	weak	Het-K79TSSFlnk-K79TSSFlnk
chr1	129336430	129337337	absent	absent	present	absentabsentpresent	Het-K79	Quies-K79	Quies	quiescent	het	quiescent	Het-K79Quies-K79Quies
chr1	129959263	129960807	absent	absent	present	absentabsentpresent	Quies-K79	Quies-K79	TSSFlnk	weak	quiescent	quiescent	Quies-K79Quies-K79TSSFlnk
chr1	130163614	130164277	absent	absent	present	absentabsentpresent	Quies-K79	TSSA-K79	TssBiv	bivalent	quiescent	active	Quies-K79TSSA-K79TssBiv
chr1	130164765	130165518	absent	absent	present	absentabsentpresent	Quies-K79	EnhG-K79	EnhG	active	quiescent	active	Quies-K79EnhG-K79EnhG
chr1	130421073	130426276	absent	present	present	absentpresentpresent	Quies-K79	EnhG	EnhG	active	quiescent	active	Quies-K79EnhGEnhG
chr1	130426760	130427440	absent	absent	present	absentabsentpresent	Quies-K79	Tx-K79	EnhG	active	quiescent	active	Quies-K79Tx-K79EnhG
chr1	130459921	130460795	absent	absent	present	absentabsentpresent	EnhW-K79	EnhG-K79	TSSFlnk	weak	weak	active	EnhW-K79EnhG-K79TSSFlnk
chr1	130461132	130468310	absent	present	present	absentpresentpresent	Quies-K79	EnhG	EnhG	active	quiescent	active	Quies-K79EnhGEnhG
chr1	130468529	130471340	absent	present	present	absentpresentpresent	EnhW-K79	EnhG	EnhG	active	weak	active	EnhW-K79EnhGEnhG
chr1	130471376	130472149	absent	present	present	absentpresentpresent	Quies-K79	EnhG	EnhG	active	quiescent	active	Quies-K79EnhGEnhG
chr1	130472491	130473397	absent	present	absent	absentpresentabsent	Quies-K79	EnhG	TxWk-K79	weak	quiescent	active	Quies-K79EnhGTxWk-K79
chr1	130474770	130475215	absent	present	absent	absentpresentabsent	Quies-K79	EnhG	Tx-K79	active	quiescent	active	Quies-K79EnhGTx-K79
chr1	130475655	130476337	absent	present	present	absentpresentpresent	Quies-K79	EnhG	Tx	active	quiescent	active	Quies-K79EnhGTx
chr1	130476484	130481199	absent	present	present	absentpresentpresent	Quies-K79	TxWk	EnhG	active	quiescent	weak	Quies-K79TxWkEnhG
chr1	130481465	130483921	absent	present	present	absentpresentpresent	Quies-K79	TxWk	EnhG	active	quiescent	weak	Quies-K79TxWkEnhG
chr1	130484632	130484990	absent	present	absent	absentpresentabsent	Quies-K79	TxWk	Tx-K79	active	quiescent	weak	Quies-K79TxWkTx-K79
chr1	130486380	130487156	absent	present	absent	absentpresentabsent	Quies-K79	TxWk	TxWk-K79	weak	quiescent	weak	Quies-K79TxWkTxWk-K79
chr1	130615710	130616020	absent	absent	present	absentabsentpresent	Quies-K79	Quies-K79	Quies	quiescent	quiescent	quiescent	Quies-K79Quies-K79Quies
chr1	130618194	130618500	absent	absent	present	absentabsentpresent	Quies-K79	Quies-K79	Quies	quiescent	quiescent	quiescent	Quies-K79Quies-K79Quies
chr1	130618737	130621025	absent	absent	present	absentabsentpresent	Quies-K79	Quies-K79	Quies	quiescent	quiescent	quiescent	Quies-K79Quies-K79Quies
chr1	130621268	130627665	absent	present	present	absentpresentpresent	Quies-K79	Quies	TSSFlnk	weak	quiescent	quiescent	Quies-K79QuiesTSSFlnk
chr1	130627905	130629904	absent	present	present	absentpresentpresent	Quies-K79	TSSFlnk	TssBiv	bivalent	quiescent	weak	Quies-K79TSSFlnkTssBiv
chr1	130630405	130631457	absent	absent	present	absentabsentpresent	Quies-K79	Quies-K79	TSSFlnk	weak	quiescent	quiescent	Quies-K79Quies-K79TSSFlnk
chr1	130703551	130703816	absent	absent	present	absentabsentpresent	TxWk-K79	Tx-K79	EnhG	active	weak	active	TxWk-K79Tx-K79EnhG
chr1	130704112	130704467	absent	absent	present	absentabsentpresent	TxWk-K79	Tx-K79	EnhG	active	weak	active	TxWk-K79Tx-K79EnhG
chr1	130708271	130724602	present	present	present	presentpresentpresent	Quies	EnhG	EnhG	active	quiescent	active	QuiesEnhGEnhG
chr1	130724886	130725236	absent	absent	present	absentabsentpresent	EnhW-K79	EnhG-K79	EnhG	active	weak	active	EnhW-K79EnhG-K79EnhG
chr1	130725505	130728533	absent	absent	present	absentabsentpresent	Quies-K79	EnhG-K79	TSSFlnk	weak	quiescent	active	Quies-K79EnhG-K79TSSFlnk
chr1	130728869	130729164	absent	absent	present	absentabsentpresent	Quies-K79	Quies-K79	TSSA	active	quiescent	quiescent	Quies-K79Quies-K79TSSA
chr1	130730162	130731223	absent	absent	present	absentabsentpresent	EnhW-K79	EnhW-K79	TssBiv	bivalent	weak	weak	EnhW-K79EnhW-K79TssBiv
chr1	130731597	130732255	absent	absent	present	absentabsentpresent	EnhW-K79	TSSFlnk-K79	TSSFlnk	weak	weak	weak	EnhW-K79TSSFlnk-K79TSSFlnk
chr1	130732726	130735626	absent	absent	present	absentabsentpresent	Quies-K79	Quies-K79	EnhW	weak	quiescent	quiescent	Quies-K79Quies-K79EnhW
chr1	130752386	130752784	absent	absent	present	absentabsentpresent	Het-K79	Quies-K79	TSSFlnk	weak	het	quiescent	Het-K79Quies-K79TSSFlnk
chr1	130753009	130753342	absent	absent	present	absentabsentpresent	Het-K79	Quies-K79	TSSFlnk	weak	het	quiescent	Het-K79Quies-K79TSSFlnk
chr1	131058845	131060853	present	absent	absent	presentabsentabsent	Quies	EnhW-K79	EnhW-K79	weak	quiescent	weak	QuiesEnhW-K79EnhW-K79
chr1	131062325	131068532	present	absent	absent	presentabsentabsent	Quies	Quies-K79	Quies-K79	quiescent	quiescent	quiescent	QuiesQuies-K79Quies-K79
chr1	131070613	131084055	present	present	absent	presentpresentabsent	Quies	EnhW	EnhW-K79	weak	quiescent	weak	QuiesEnhWEnhW-K79
chr1	131085227	131097465	present	present	present	presentpresentpresent	Quies	EnhW	Quies	quiescent	quiescent	weak	QuiesEnhWQuies
chr1	131127639	131128295	absent	absent	present	absentabsentpresent	TxWk-K79	EnhG-K79	TSSFlnk	weak	weak	active	TxWk-K79EnhG-K79TSSFlnk
chr1	131128707	131143429	present	present	present	presentpresentpresent	TxWk	EnhG	EnhG	active	weak	active	TxWkEnhGEnhG
chr1	131153144	131155848	present	present	present	presentpresentpresent	TxWk	EnhG	EnhG	active	weak	active	TxWkEnhGEnhG
chr1	131440288	131445493	present	present	absent	presentpresentabsent	Quies	Quies	TxWk-K79	weak	quiescent	quiescent	QuiesQuiesTxWk-K79
chr1	131446032	131448813	present	present	present	presentpresentpresent	Quies	Quies	TxWk	weak	quiescent	quiescent	QuiesQuiesTxWk
chr1	131449255	131449552	absent	present	absent	absentpresentabsent	Quies-K79	Quies	TxWk-K79	weak	quiescent	quiescent	Quies-K79QuiesTxWk-K79
chr1	131452248	131467994	present	present	absent	presentpresentabsent	Quies	Quies	Quies-K79	quiescent	quiescent	quiescent	QuiesQuiesQuies-K79
chr1	131468234	131476099	present	present	absent	presentpresentabsent	Quies	Quies	Quies-K79	quiescent	quiescent	quiescent	QuiesQuiesQuies-K79
chr1	131476329	131481806	present	present	absent	presentpresentabsent	Quies	Quies	Quies-K79	quiescent	quiescent	quiescent	QuiesQuiesQuies-K79
chr1	131482597	131482990	absent	present	absent	absentpresentabsent	EnhW-K79	Quies	Quies-K79	quiescent	weak	quiescent	EnhW-K79QuiesQuies-K79
chr1	131483241	131485058	present	present	absent	presentpresentabsent	Quies	Quies	Quies-K79	quiescent	quiescent	quiescent	QuiesQuiesQuies-K79
chr1	131485350	131493542	present	present	present	presentpresentpresent	Quies	Quies	TxWk	weak	quiescent	quiescent	QuiesQuiesTxWk
chr1	131494997	131511044	present	present	present	presentpresentpresent	Quies	TxWk	EnhG	active	quiescent	weak	QuiesTxWkEnhG
chr1	131512295	131527318	present	present	present	presentpresentpresent	Quies	TxWk	EnhG	active	quiescent	weak	QuiesTxWkEnhG
chr1	131527928	131528243	absent	absent	present	absentabsentpresent	TSSA-K79	TSSFlnk-K79	TssBiv	bivalent	active	weak	TSSA-K79TSSFlnk-K79TssBiv
chr1	131528543	131531119	absent	present	present	absentpresentpresent	Quies-K79	EnhG	TSSFlnk	weak	quiescent	active	Quies-K79EnhGTSSFlnk
chr1	131827096	131833394	present	present	present	presentpresentpresent	TxWk	EnhG	EnhG	active	weak	active	TxWkEnhGEnhG
chr1	131834752	131836092	present	absent	absent	presentabsentabsent	TxWk	EnhG-K79	EnhG-K79	active	weak	active	TxWkEnhG-K79EnhG-K79
chr1	131909541	131923318	present	present	present	presentpresentpresent	TxWk	EnhG	EnhG	active	weak	active	TxWkEnhGEnhG
chr1	131963192	131974308	present	absent	absent	presentabsentabsent	Quies	EnhBiv-K79	Quies-K79	quiescent	quiescent	bivalent	QuiesEnhBiv-K79Quies-K79
chr1	132005627	132007224	present	absent	absent	presentabsentabsent	EnhW	EnhW-K79	EnhW-K79	weak	weak	weak	EnhWEnhW-K79EnhW-K79
chr1	132008340	132024929	present	present	present	presentpresentpresent	Tx	EnhG	Tx	active	active	active	TxEnhGTx
chr1	132026084	132028546	present	absent	absent	presentabsentabsent	TxWk	EnhG-K79	TxWk-K79	weak	weak	active	TxWkEnhG-K79TxWk-K79
chr1	132135256	132136771	present	absent	absent	presentabsentabsent	Quies	Quies-K79	Quies-K79	quiescent	quiescent	quiescent	QuiesQuies-K79Quies-K79
chr1	132137993	132139267	present	absent	absent	presentabsentabsent	EnhW	TssBiv-K79	TssBiv-K79	bivalent	weak	bivalent	EnhWTssBiv-K79TssBiv-K79
chr1	132143089	132143553	absent	absent	present	absentabsentpresent	Quies-K79	EnhBiv-K79	TssBiv	bivalent	quiescent	bivalent	Quies-K79EnhBiv-K79TssBiv
chr1	132212703	132213022	absent	absent	present	absentabsentpresent	EnhW-K79	TssBiv-K79	TssBiv	bivalent	weak	bivalent	EnhW-K79TssBiv-K79TssBiv
chr1	132221774	132222292	absent	absent	present	absentabsentpresent	EnhA-K79	ReprPC-K79	TssBiv	bivalent	active	polycomb	EnhA-K79ReprPC-K79TssBiv
chr1	132222548	132223912	absent	absent	present	absentabsentpresent	EnhA-K79	EnhW-K79	TssBiv	bivalent	active	weak	EnhA-K79EnhW-K79TssBiv
chr1	132226661	132230075	absent	absent	present	absentabsentpresent	Quies-K79	Quies-K79	TssBiv	bivalent	quiescent	quiescent	Quies-K79Quies-K79TssBiv
chr1	132230822	132231541	absent	absent	present	absentabsentpresent	Quies-K79	ReprPC-K79	EnhBiv	bivalent	quiescent	polycomb	Quies-K79ReprPC-K79EnhBiv
chr1	132231984	132232869	absent	absent	present	absentabsentpresent	Quies-K79	ReprPC-K79	EnhBiv	bivalent	quiescent	polycomb	Quies-K79ReprPC-K79EnhBiv
chr1	132233101	132233672	absent	absent	present	absentabsentpresent	EnhW-K79	EnhBiv-K79	EnhBiv	bivalent	weak	bivalent	EnhW-K79EnhBiv-K79EnhBiv
chr1	132235140	132235788	absent	absent	present	absentabsentpresent	Quies-K79	ReprPC-K79	EnhBiv	bivalent	quiescent	polycomb	Quies-K79ReprPC-K79EnhBiv
chr1	132236470	132237594	absent	absent	present	absentabsentpresent	Quies-K79	Quies-K79	EnhBiv	bivalent	quiescent	quiescent	Quies-K79Quies-K79EnhBiv
chr1	132316740	132321032	present	absent	absent	presentabsentabsent	Quies	EnhA-K79	EnhW-K79	weak	quiescent	active	QuiesEnhA-K79EnhW-K79
chr1	132321591	132322614	absent	absent	present	absentabsentpresent	Quies-K79	EnhW-K79	TSSFlnk	weak	quiescent	weak	Quies-K79EnhW-K79TSSFlnk
chr1	132323016	132323739	absent	absent	present	absentabsentpresent	Quies-K79	TssBiv-K79	TSSFlnk	weak	quiescent	bivalent	Quies-K79TssBiv-K79TSSFlnk
chr1	132416384	132426871	present	present	present	presentpresentpresent	Quies	EnhG	TxWk	weak	quiescent	active	QuiesEnhGTxWk
chr1	132427710	132429046	absent	present	absent	absentpresentabsent	Quies-K79	TxWk	TxWk-K79	weak	quiescent	weak	Quies-K79TxWkTxWk-K79
chr1	132470953	132471423	absent	present	absent	absentpresentabsent	EnhA-K79	EnhG	EnhG-K79	active	active	active	EnhA-K79EnhGEnhG-K79
chr1	132473087	132477022	present	present	present	presentpresentpresent	Quies	EnhG	TxWk	weak	quiescent	active	QuiesEnhGTxWk
chr1	132477282	132487895	present	present	present	presentpresentpresent	Quies	EnhG	EnhG	active	quiescent	active	QuiesEnhGEnhG
chr1	132506613	132507127	absent	absent	present	absentabsentpresent	TxWk-K79	EnhG-K79	EnhG	active	weak	active	TxWk-K79EnhG-K79EnhG
chr1	132507392	132510682	absent	present	present	absentpresentpresent	Quies-K79	EnhG	EnhG	active	quiescent	active	Quies-K79EnhGEnhG
chr1	132727577	132727866	absent	absent	present	absentabsentpresent	Quies-K79	EnhBiv-K79	Quies	quiescent	quiescent	bivalent	Quies-K79EnhBiv-K79Quies
chr1	132729469	132730212	absent	absent	present	absentabsentpresent	Quies-K79	EnhBiv-K79	TSSFlnk	weak	quiescent	bivalent	Quies-K79EnhBiv-K79TSSFlnk
chr1	132971618	132972693	absent	present	absent	absentpresentabsent	Quies-K79	EnhG	TssBiv-K79	bivalent	quiescent	active	Quies-K79EnhGTssBiv-K79
chr1	132972962	132973878	absent	present	absent	absentpresentabsent	Quies-K79	TssBiv	EnhG-K79	active	quiescent	bivalent	Quies-K79TssBivEnhG-K79
chr1	132988461	132990025	absent	present	absent	absentpresentabsent	TxWk-K79	EnhG	EnhG-K79	active	weak	active	TxWk-K79EnhGEnhG-K79
chr1	132999801	133000828	absent	present	absent	absentpresentabsent	TxWk-K79	EnhG	Tx-K79	active	weak	active	TxWk-K79EnhGTx-K79
chr1	133001326	133002489	present	absent	present	presentabsentpresent	TxWk	EnhG-K79	EnhG	active	weak	active	TxWkEnhG-K79EnhG
chr1	133002816	133003081	absent	present	absent	absentpresentabsent	TxWk-K79	EnhG	EnhG-K79	active	weak	active	TxWk-K79EnhGEnhG-K79
chr1	133003331	133025829	present	present	present	presentpresentpresent	TxWk	EnhG	EnhG	active	weak	active	TxWkEnhGEnhG
chr1	133046027	133058807	present	absent	absent	presentabsentabsent	Quies	Quies-K79	Quies-K79	quiescent	quiescent	quiescent	QuiesQuies-K79Quies-K79
chr1	133061446	133064527	present	absent	absent	presentabsentabsent	Quies	Quies-K79	Quies-K79	quiescent	quiescent	quiescent	QuiesQuies-K79Quies-K79
chr1	133127497	133128043	absent	absent	present	absentabsentpresent	Quies-K79	Quies-K79	EnhW	weak	quiescent	quiescent	Quies-K79Quies-K79EnhW
chr1	133128276	133138774	present	present	present	presentpresentpresent	TSSA	EnhG	EnhG	active	active	active	TSSAEnhGEnhG
chr1	133210502	133212415	present	absent	absent	presentabsentabsent	EnhA	EnhW-K79	EnhBiv-K79	bivalent	active	weak	EnhAEnhW-K79EnhBiv-K79
chr1	133214305	133215710	present	absent	absent	presentabsentabsent	Quies	Quies-K79	Quies-K79	quiescent	quiescent	quiescent	QuiesQuies-K79Quies-K79
chr1	133217167	133222592	present	absent	absent	presentabsentabsent	Quies	Quies-K79	Quies-K79	quiescent	quiescent	quiescent	QuiesQuies-K79Quies-K79
chr1	133228383	133229036	present	absent	absent	presentabsentabsent	Quies	Quies-K79	Quies-K79	quiescent	quiescent	quiescent	QuiesQuies-K79Quies-K79
chr1	133253551	133261323	absent	present	present	absentpresentpresent	Quies-K79	TSSFlnk	TssBiv	bivalent	quiescent	weak	Quies-K79TSSFlnkTssBiv
chr1	133261570	133268053	absent	present	present	absentpresentpresent	Quies-K79	EnhBiv	EnhW	weak	quiescent	bivalent	Quies-K79EnhBivEnhW
chr1	133390971	133425882	present	absent	absent	presentabsentabsent	Quies	Quies-K79	Quies-K79	quiescent	quiescent	quiescent	QuiesQuies-K79Quies-K79
chr1	133606243	133610229	present	present	present	presentpresentpresent	Tx	EnhG	EnhG	active	active	active	TxEnhGEnhG
chr1	133610470	133611700	absent	present	present	absentpresentpresent	EnhA-K79	EnhG	EnhG	active	active	active	EnhA-K79EnhGEnhG
chr1	133611885	133613383	absent	present	present	absentpresentpresent	Quies-K79	EnhG	EnhG	active	quiescent	active	Quies-K79EnhGEnhG
chr1	133629217	133636698	present	present	absent	presentpresentabsent	TxWk	EnhG	EnhG-K79	active	weak	active	TxWkEnhGEnhG-K79
chr1	133639543	133641242	present	absent	absent	presentabsentabsent	Tx	EnhG-K79	EnhG-K79	active	active	active	TxEnhG-K79EnhG-K79
chr1	133642818	133645883	present	present	absent	presentpresentabsent	TxWk	Tx	EnhG-K79	active	weak	active	TxWkTxEnhG-K79
chr1	133646196	133646643	absent	present	absent	absentpresentabsent	TxWk-K79	EnhG	EnhG-K79	active	weak	active	TxWk-K79EnhGEnhG-K79
chr1	133647174	133662147	present	present	present	presentpresentpresent	TxWk	EnhG	EnhG	active	weak	active	TxWkEnhGEnhG
chr1	133742502	133742795	absent	absent	present	absentabsentpresent	Quies-K79	EnhW-K79	EnhG	active	quiescent	weak	Quies-K79EnhW-K79EnhG
chr1	133745008	133757275	absent	present	present	absentpresentpresent	Quies-K79	EnhG	EnhG	active	quiescent	active	Quies-K79EnhGEnhG
chr1	133799461	133800027	present	absent	absent	presentabsentabsent	EnhW	TssBiv-K79	EnhBiv-K79	bivalent	weak	bivalent	EnhWTssBiv-K79EnhBiv-K79
chr1	134077386	134079777	present	absent	absent	presentabsentabsent	TSSA	TssBiv-K79	TssBiv-K79	bivalent	active	bivalent	TSSATssBiv-K79TssBiv-K79
chr1	134134928	134136763	absent	absent	present	absentabsentpresent	Quies-K79	TSSFlnk-K79	TssBiv	bivalent	quiescent	weak	Quies-K79TSSFlnk-K79TssBiv
chr1	134137287	134137591	absent	absent	present	absentabsentpresent	EnhW-K79	EnhBiv-K79	TssBiv	bivalent	weak	bivalent	EnhW-K79EnhBiv-K79TssBiv
chr1	134138133	134139082	absent	absent	present	absentabsentpresent	EnhW-K79	TssBiv-K79	TssBiv	bivalent	weak	bivalent	EnhW-K79TssBiv-K79TssBiv
chr1	134142930	134144517	absent	absent	present	absentabsentpresent	Quies-K79	TssBiv-K79	TssBiv	bivalent	quiescent	bivalent	Quies-K79TssBiv-K79TssBiv
chr1	134334224	134344410	present	absent	absent	presentabsentabsent	Quies	Quies-K79	EnhW-K79	weak	quiescent	quiescent	QuiesQuies-K79EnhW-K79
chr1	134352394	134363137	present	present	present	presentpresentpresent	EnhG	EnhG	EnhG	active	active	active	EnhGEnhGEnhG
chr1	134380185	134384626	absent	present	present	absentpresentpresent	EnhA-K79	TSSFlnk	TssBiv	bivalent	active	weak	EnhA-K79TSSFlnkTssBiv
chr1	134406013	134407825	present	absent	absent	presentabsentabsent	EnhW	TSSFlnk-K79	Quies-K79	quiescent	weak	weak	EnhWTSSFlnk-K79Quies-K79
chr1	134415436	134424186	present	present	present	presentpresentpresent	EnhA	EnhG	EnhG	active	active	active	EnhAEnhGEnhG
chr1	134451728	134463219	present	present	present	presentpresentpresent	TxWk	EnhG	EnhG	active	weak	active	TxWkEnhGEnhG
chr1	134463533	134464611	absent	absent	present	absentabsentpresent	TxWk-K79	EnhG-K79	EnhG	active	weak	active	TxWk-K79EnhG-K79EnhG
chr1	134464952	134466746	absent	absent	present	absentabsentpresent	TxWk-K79	EnhG-K79	EnhG	active	weak	active	TxWk-K79EnhG-K79EnhG
chr1	134494779	134504307	present	present	present	presentpresentpresent	TxWk	EnhG	EnhG	active	weak	active	TxWkEnhGEnhG
chr1	134552178	134600319	present	present	present	presentpresentpresent	Quies	EnhG	EnhG	active	quiescent	active	QuiesEnhGEnhG
chr1	134600722	134603002	absent	present	present	absentpresentpresent	Tx-K79	EnhG	EnhG	active	active	active	Tx-K79EnhGEnhG
chr1	134605083	134606589	absent	present	present	absentpresentpresent	Tx-K79	EnhG	EnhG	active	active	active	Tx-K79EnhGEnhG
chr1	134606705	134614485	absent	present	present	absentpresentpresent	TxWk-K79	EnhG	EnhG	active	weak	active	TxWk-K79EnhGEnhG
chr1	134614598	134617218	absent	present	present	absentpresentpresent	Tx-K79	EnhG	EnhG	active	active	active	Tx-K79EnhGEnhG
chr1	134617407	134618610	absent	present	present	absentpresentpresent	Tx-K79	EnhG	EnhG	active	active	active	Tx-K79EnhGEnhG
chr1	134618980	134622301	absent	present	present	absentpresentpresent	Tx-K79	EnhG	EnhG	active	active	active	Tx-K79EnhGEnhG
chr1	134623071	134623438	absent	present	absent	absentpresentabsent	Tx-K79	EnhG	EnhG-K79	active	active	active	Tx-K79EnhGEnhG-K79
chr1	134623710	134627171	absent	present	present	absentpresentpresent	Tx-K79	EnhG	EnhG	active	active	active	Tx-K79EnhGEnhG
chr1	134627884	134628971	absent	present	absent	absentpresentabsent	Tx-K79	EnhG	EnhG-K79	active	active	active	Tx-K79EnhGEnhG-K79
chr1	134629523	134630368	absent	present	absent	absentpresentabsent	Tx-K79	EnhG	EnhG-K79	active	active	active	Tx-K79EnhGEnhG-K79
chr1	134865100	134865593	absent	absent	present	absentabsentpresent	TxWk-K79	EnhG-K79	EnhG	active	weak	active	TxWk-K79EnhG-K79EnhG
chr1	134905703	134906958	present	absent	absent	presentabsentabsent	Quies	Quies-K79	Quies-K79	quiescent	quiescent	quiescent	QuiesQuies-K79Quies-K79
chr1	134910609	134914279	present	absent	absent	presentabsentabsent	Quies	Quies-K79	Quies-K79	quiescent	quiescent	quiescent	QuiesQuies-K79Quies-K79
chr1	134921433	134922514	present	absent	absent	presentabsentabsent	Quies	Quies-K79	Quies-K79	quiescent	quiescent	quiescent	QuiesQuies-K79Quies-K79
chr1	134927348	134928269	present	absent	absent	presentabsentabsent	Quies	Quies-K79	Quies-K79	quiescent	quiescent	quiescent	QuiesQuies-K79Quies-K79
chr1	134930852	134931232	present	absent	absent	presentabsentabsent	Quies	Quies-K79	Quies-K79	quiescent	quiescent	quiescent	QuiesQuies-K79Quies-K79
chr1	134934149	134938518	present	present	absent	presentpresentabsent	Quies	Quies	Quies-K79	quiescent	quiescent	quiescent	QuiesQuiesQuies-K79
chr1	134939057	134939654	absent	present	absent	absentpresentabsent	Quies-K79	Quies	Quies-K79	quiescent	quiescent	quiescent	Quies-K79QuiesQuies-K79
chr1	134941089	134942763	present	absent	absent	presentabsentabsent	Quies	Quies-K79	Quies-K79	quiescent	quiescent	quiescent	QuiesQuies-K79Quies-K79
chr1	134945038	134956099	present	present	present	presentpresentpresent	Quies	Quies	TxWk	weak	quiescent	quiescent	QuiesQuiesTxWk
chr1	134956407	134971479	present	present	present	presentpresentpresent	TxWk	EnhG	EnhG	active	weak	active	TxWkEnhGEnhG
chr1	134971794	134972331	absent	present	absent	absentpresentabsent	EnhG-K79	EnhG	EnhG-K79	active	active	active	EnhG-K79EnhGEnhG-K79
chr1	134972556	134973471	absent	present	absent	absentpresentabsent	TxWk-K79	EnhG	EnhG-K79	active	weak	active	TxWk-K79EnhGEnhG-K79
chr1	134985171	134985572	absent	absent	present	absentabsentpresent	Quies-K79	EnhG-K79	EnhG	active	quiescent	active	Quies-K79EnhG-K79EnhG
chr1	134985668	134989182	absent	present	present	absentpresentpresent	Quies-K79	EnhG	TssBiv	bivalent	quiescent	active	Quies-K79EnhGTssBiv
chr1	135147142	135149363	present	absent	absent	presentabsentabsent	EnhA	EnhBiv-K79	TssBiv-K79	bivalent	active	bivalent	EnhAEnhBiv-K79TssBiv-K79
chr1	135150597	135151723	present	absent	absent	presentabsentabsent	Quies	Quies-K79	ReprPC-K79	polycomb	quiescent	quiescent	QuiesQuies-K79ReprPC-K79
chr1	135248508	135249551	absent	present	present	absentpresentpresent	TSSFlnk-K79	TssBiv	TssBiv	bivalent	weak	bivalent	TSSFlnk-K79TssBivTssBiv
chr1	135282274	135283720	absent	present	present	absentpresentpresent	EnhBiv-K79	TssBiv	TssBiv	bivalent	bivalent	bivalent	EnhBiv-K79TssBivTssBiv
chr1	135302743	135303028	present	absent	absent	presentabsentabsent	TxWk	EnhG-K79	EnhG-K79	active	weak	active	TxWkEnhG-K79EnhG-K79
chr1	135306110	135314928	present	present	present	presentpresentpresent	TxWk	EnhG	EnhG	active	weak	active	TxWkEnhGEnhG
chr1	135420221	135432346	present	present	present	presentpresentpresent	Quies	EnhG	EnhG	active	quiescent	active	QuiesEnhGEnhG
chr1	135623003	135623613	absent	absent	present	absentabsentpresent	Quies-K79	TSSFlnk-K79	TssBiv	bivalent	quiescent	weak	Quies-K79TSSFlnk-K79TssBiv
chr1	135730014	135730383	present	absent	absent	presentabsentabsent	Quies	TssBiv-K79	EnhBiv-K79	bivalent	quiescent	bivalent	QuiesTssBiv-K79EnhBiv-K79
chr1	135766329	135770770	present	absent	absent	presentabsentabsent	Quies	EnhBiv-K79	Quies-K79	quiescent	quiescent	bivalent	QuiesEnhBiv-K79Quies-K79
chr1	135946012	135946349	absent	absent	present	absentabsentpresent	EnhW-K79	TssBiv-K79	TssBiv	bivalent	weak	bivalent	EnhW-K79TssBiv-K79TssBiv
chr1	136173634	136174319	absent	absent	present	absentabsentpresent	EnhW-K79	TSSFlnk-K79	TssBiv	bivalent	weak	weak	EnhW-K79TSSFlnk-K79TssBiv
chr1	136212066	136212358	absent	absent	present	absentabsentpresent	Quies-K79	Quies-K79	TSSFlnk	weak	quiescent	quiescent	Quies-K79Quies-K79TSSFlnk
chr1	136213682	136214260	absent	absent	present	absentabsentpresent	Quies-K79	ReprPC-K79	EnhG	active	quiescent	polycomb	Quies-K79ReprPC-K79EnhG
chr1	136230105	136234188	absent	present	present	absentpresentpresent	Quies-K79	TssBiv	TssBiv	bivalent	quiescent	bivalent	Quies-K79TssBivTssBiv
chr1	136290164	136291408	present	absent	absent	presentabsentabsent	TxWk	EnhG-K79	EnhG-K79	active	weak	active	TxWkEnhG-K79EnhG-K79
chr1	136295167	136296104	present	present	absent	presentpresentabsent	Quies	EnhG	EnhG-K79	active	quiescent	active	QuiesEnhGEnhG-K79
chr1	136297965	136303579	present	present	present	presentpresentpresent	Quies	EnhG	Tx	active	quiescent	active	QuiesEnhGTx
chr1	136304275	136304557	absent	present	absent	absentpresentabsent	Quies-K79	EnhG	EnhG-K79	active	quiescent	active	Quies-K79EnhGEnhG-K79
chr1	136304870	136318462	present	present	present	presentpresentpresent	Quies	EnhG	EnhG	active	quiescent	active	QuiesEnhGEnhG
chr1	136318555	136347065	present	present	present	presentpresentpresent	Quies	EnhG	EnhG	active	quiescent	active	QuiesEnhGEnhG
chr1	136347381	136347650	absent	absent	present	absentabsentpresent	Quies-K79	EnhW-K79	TSSFlnk	weak	quiescent	weak	Quies-K79EnhW-K79TSSFlnk
chr1	136465395	136470879	present	present	present	presentpresentpresent	EnhW	EnhG	EnhG	active	weak	active	EnhWEnhGEnhG
chr1	136601204	136601876	absent	absent	present	absentabsentpresent	Quies-K79	Quies-K79	EnhG	active	quiescent	quiescent	Quies-K79Quies-K79EnhG
chr1	136602519	136603594	absent	present	present	absentpresentpresent	EnhW-K79	EnhG	EnhG	active	weak	active	EnhW-K79EnhGEnhG
chr1	136603749	136607958	absent	present	present	absentpresentpresent	Quies-K79	TSSFlnk	TssBiv	bivalent	quiescent	weak	Quies-K79TSSFlnkTssBiv
chr1	136624466	136632319	present	present	present	presentpresentpresent	TxWk	EnhG	EnhG	active	weak	active	TxWkEnhGEnhG
chr1	136632599	136632975	absent	present	absent	absentpresentabsent	TxWk-K79	EnhG	EnhG-K79	active	weak	active	TxWk-K79EnhGEnhG-K79
chr1	136912520	136914667	present	absent	absent	presentabsentabsent	Quies	Quies-K79	Quies-K79	quiescent	quiescent	quiescent	QuiesQuies-K79Quies-K79
chr1	136916213	136917202	present	absent	absent	presentabsentabsent	Quies	Quies-K79	Quies-K79	quiescent	quiescent	quiescent	QuiesQuies-K79Quies-K79
chr1	136918331	136921569	present	absent	absent	presentabsentabsent	Quies	Quies-K79	Quies-K79	quiescent	quiescent	quiescent	QuiesQuies-K79Quies-K79
chr1	136924400	136924755	present	absent	absent	presentabsentabsent	EnhW	Quies-K79	Quies-K79	quiescent	weak	quiescent	EnhWQuies-K79Quies-K79
[truncated: 54,056 more rows]
