# Supplementary material for: Chromatin environment-dependent effects of DOT1L on gene expression in male germ cells
Source: Commun Biol. 2025 Jan 28;8:138. doi: 10.1038/s42003-024-07393-x (PMC11775102; doi:10.1038/s42003-024-07393-x)
Supplement: Supplementary file 5 — Supplementary Data 2 [file 42003_2024_7393_MOESM5_ESM.xlsx]

## Sheet: Kit-
gene_ENS	chr	start	end	strand	score	gene_OTT	gene_name	logFC	unshrunk.logFC	logCPM	PValue	FDR	gl	cell
ENSMUSG00000025900.12	chr1	3999557	4409241	-	.	OTTMUSG00000049985.3	Rp1	-0.0733704931196279	-0.0742440478726904	-0.302940569874406	0.90003619011107	0.999896583204142	Not regulated	Kit_m_spike
ENSMUSG00000025902.13	chr1	4490931	4497354	-	.	OTTMUSG00000050014.7	Sox17	-0.992304934077567	-0.998831341303628	-0.616161552786983	0.023675873063911	0.999896583204142	Not regulated	Kit_m_spike
ENSMUSG00000033845.13	chr1	4773206	4785739	-	.	OTTMUSG00000029329.3	Mrpl15	-0.0279649320126305	-0.0279669102038285	5.97202762197961	0.947843933418427	0.999896583204142	Not regulated	Kit_m_spike
ENSMUSG00000102275.1	chr1	4778063	4779212	-	.	OTTMUSG00000050076.1	Gm37144	0.0317083641965811	0.0317387207241041	0.530966230575906	0.937300609971245	0.999896583204142	Not regulated	Kit_m_spike
ENSMUSG00000025903.14	chr1	4807788	4848410	+	.	OTTMUSG00000021562.4	Lypla1	0.0144160083215187	0.0144167229348825	6.00454104764978	0.966285882494656	0.999896583204142	Not regulated	Kit_m_spike
ENSMUSG00000033813.15	chr1	4857814	4897909	+	.	OTTMUSG00000042348.1	Tcea1	-0.123062634897446	-0.123071938140121	5.5511878307141	0.760670185588925	0.999896583204142	Not regulated	Kit_m_spike
ENSMUSG00000033793.12	chr1	5070018	5162529	+	.	OTTMUSG00000050145.9	Atp6v1h	0.0498620339534983	0.0498637605847693	6.68264690947992	0.896420310673575	0.999896583204142	Not regulated	Kit_m_spike
ENSMUSG00000025907.14	chr1	6206197	6276648	+	.	OTTMUSG00000033467.12	Rb1cc1	0.022731971809745	0.0227325456127769	6.97634791744167	0.950239382132912	0.999896583204142	Not regulated	Kit_m_spike
ENSMUSG00000090031.2	chr1	6209866	6215293	-	.	OTTMUSG00000033728.2	4732440D04Rik	-0.120704502224474	-0.120845974382783	1.64641093891069	0.766869016801223	0.999896583204142	Not regulated	Kit_m_spike
ENSMUSG00000102706.1	chr1	6382634	6383106	-	.	OTTMUSG00000050241.1	Gm7417	-0.534111704628882	-0.538557979103505	-0.808985507344928	0.314946263834607	0.999896583204142	Not regulated	Kit_m_spike
ENSMUSG00000103845.1	chr1	6429655	6441296	-	.	OTTMUSG00000050243.1	Gm19026	-0.426199257228266	-0.430803251152738	-1.33665944554582	0.462277873786292	0.999896583204142	Not regulated	Kit_m_spike
ENSMUSG00000033740.17	chr1	6487231	6860940	+	.	OTTMUSG00000024833.6	St18	-0.192871295261277	-0.193017523299034	2.36604205092701	0.610295332304997	0.999896583204142	Not regulated	Kit_m_spike
ENSMUSG00000051285.17	chr1	7088920	7173628	+	.	OTTMUSG00000043373.5	Pcmtd1	-0.0789016435309218	-0.0789137231466255	4.58389680437922	0.838553273214983	0.999896583204142	Not regulated	Kit_m_spike
ENSMUSG00000103509.1	chr1	7148110	7152137	+	.	OTTMUSG00000043377.1	Gm38372	-0.230172905293178	-0.230525940920499	1.42569118278625	0.629041882218068	0.999896583204142	Not regulated	Kit_m_spike
ENSMUSG00000097797.6	chr1	7349406	7397869	-	.	OTTMUSG00000050305.3	Gm26901	-0.0824802232146277	-0.0826689010634186	0.773343583192804	0.83394214829378	0.999896583204142	Not regulated	Kit_m_spike
ENSMUSG00000025909.16	chr1	8361475	9299878	-	.	OTTMUSG00000033160.4	Sntg1	0.211092043358794	0.212650936731713	-1.40152486763895	0.658573623985341	0.999896583204142	Not regulated	Kit_m_spike
ENSMUSG00000061024.8	chr1	9545408	9547455	+	.	OTTMUSG00000045230.1	Rrs1	0.104071296048661	0.10407660966299	6.12274988834287	0.788188341982279	0.999896583204142	Not regulated	Kit_m_spike
ENSMUSG00000025911.14	chr1	9547948	9580673	+	.	OTTMUSG00000022305.3	Adhfe1	0.575122799686908	0.577718968533414	-0.339651238797603	0.152077897498239	0.999896583204142	Not regulated	Kit_m_spike
ENSMUSG00000067879.3	chr1	9601199	9627143	+	.	OTTMUSG00000022603.1	Vxn	1.31008906160631	1.3149930657274	0.117617519466523	0.00241927622054047	0.47677382100422	Not regulated	Kit_m_spike
ENSMUSG00000025912.16	chr1	9667415	9700209	-	.	OTTMUSG00000034736.3	Mybl1	0.289802564042774	0.289882203190731	3.69860127195406	0.432553293156716	0.999896583204142	Not regulated	Kit_m_spike
ENSMUSG00000045210.8	chr1	9718622	9748382	-	.	OTTMUSG00000022113.1	Vcpip1	-0.0018463109333992	-0.00184635558088902	7.34015774859816	0.999448123112399	0.999896583204142	Not regulated	Kit_m_spike
ENSMUSG00000097893.8	chr1	9747648	9791924	+	.	OTTMUSG00000045232.2	1700034P13Rik	-0.12021508859492	-0.120449874772889	1.17758838572538	0.74976061246375	0.999896583204142	Not regulated	Kit_m_spike
ENSMUSG00000025915.14	chr1	9798107	9900845	+	.	OTTMUSG00000045250.2	Sgk3	-0.0806217708115639	-0.0806235555778207	7.3209761937087	0.840325350610736	0.999896583204142	Not regulated	Kit_m_spike
ENSMUSG00000046101.16	chr1	9908638	9942085	+	.	OTTMUSG00000021854.3	Mcmdc2	0.288064888824215	0.288224973552284	2.69626275525861	0.432569093350556	0.999896583204142	Not regulated	Kit_m_spike
ENSMUSG00000098234.7	chr1	9941959	9944118	-	.	OTTMUSG00000043382.2	Snhg6	0.0243786427657872	0.0243817686058425	4.67063980427863	0.943056187023282	0.999896583204142	Not regulated	Kit_m_spike
ENSMUSG00000099032.2	chr1	9960163	9967932	-	.	OTTMUSG00000044905.1	Tcf24	0.00297929327219257	0.00297965181789318	4.92967313188028	0.989235661059936	0.999896583204142	Not regulated	Kit_m_spike
ENSMUSG00000025916.10	chr1	9968624	10009136	-	.	OTTMUSG00000026413.4	Ppp1r42	-0.518464299371274	-0.519068819321978	1.73498776128573	0.400087523659084	0.999896583204142	Not regulated	Kit_m_spike
ENSMUSG00000025917.9	chr1	10024601	10038168	-	.	OTTMUSG00000029459.3	Cops5	-0.00730736293409218	-0.00730762418084774	6.80643611354769	0.990699410637008	0.999896583204142	Not regulated	Kit_m_spike
ENSMUSG00000056763.16	chr1	10037987	10136768	+	.	OTTMUSG00000027401.8	Cspp1	0.170450589680166	0.170459457552193	6.04217994056078	0.66090470196425	0.999896583204142	Not regulated	Kit_m_spike
ENSMUSG00000067851.11	chr1	10137571	10232670	-	.	OTTMUSG00000033923.2	Arfgef1	0.0992914821527586	0.0992925741527578	8.23820339337882	0.798754570164114	0.999896583204142	Not regulated	Kit_m_spike
ENSMUSG00000042501.12	chr1	10324720	10719945	-	.	OTTMUSG00000024232.1	Cpa6	-0.29386277656241	-0.298369935268225	-1.67321268604886	0.614272573309401	0.999896583204142	Not regulated	Kit_m_spike
ENSMUSG00000048960.13	chr1	10993465	11303681	+	.	OTTMUSG00000047927.1	Prex2	0.0299102893798948	0.0299616013904298	1.0602783682091	0.934595287570601	0.999896583204142	Not regulated	Kit_m_spike
ENSMUSG00000057715.13	chr1	11414105	11975901	+	.	OTTMUSG00000033915.2	A830018L16Rik	-0.199895046483505	-0.204404458429474	-2.04753970458233	0.751991713299662	0.999896583204142	Not regulated	Kit_m_spike
ENSMUSG00000016918.15	chr1	12692277	12861192	+	.	OTTMUSG00000047995.3	Sulf1	0.0131208353108191	0.0131225331138554	4.71609668260691	0.969706480899051	0.999896583204142	Not regulated	Kit_m_spike
ENSMUSG00000025938.16	chr1	12866549	12992650	-	.	OTTMUSG00000022327.2	Slco5a1	0.045711039628889	0.0458505562949818	-0.341405161149164	0.911293194002837	0.999896583204142	Not regulated	Kit_m_spike
ENSMUSG00000099498.1	chr1	13068838	13078662	+	.	OTTMUSG00000048027.1	Gm29283	0.121289308531288	0.122443515750197	-1.92700071883397	0.854288429793299	0.999896583204142	Not regulated	Kit_m_spike
ENSMUSG00000042414.7	chr1	13113457	13127163	-	.	OTTMUSG00000017097.2	Prdm14	0.420588758971427	0.422152980299716	-0.052499286334066	0.297047391777573	0.999896583204142	Not regulated	Kit_m_spike
ENSMUSG00000005886.14	chr1	13139105	13374083	-	.	OTTMUSG00000021630.4	Ncoa2	0.0560010086164351	0.056001948229837	7.25132181863602	0.882927017825953	0.999896583204142	Not regulated	Kit_m_spike
ENSMUSG00000025935.10	chr1	13564698	13589910	-	.	OTTMUSG00000049113.1	Tram1	0.055703239685811	0.0557054999095582	6.45335144837023	0.886599477433437	0.999896583204142	Not regulated	Kit_m_spike
ENSMUSG00000025937.6	chr1	13623330	13660546	-	.	OTTMUSG00000021599.3	Lactb2	-0.0200787329029182	-0.0200896163651294	2.66012425453623	0.961619655243244	0.999896583204142	Not regulated	Kit_m_spike
ENSMUSG00000025932.14	chr1	14168954	14310235	-	.	OTTMUSG00000049176.2	Eya1	-0.570826347781838	-0.571540174346639	1.61199722391185	0.112314082643611	0.999896583204142	Not regulated	Kit_m_spike
ENSMUSG00000025930.6	chr1	14753346	14755992	-	.	OTTMUSG00000049183.1	Msc	-0.388939106588405	-0.390573678896331	-0.0642039331460046	0.356702012970722	0.999896583204142	Not regulated	Kit_m_spike
ENSMUSG00000025925.14	chr1	15805646	15844052	+	.	OTTMUSG00000047984.2	Terf1	-0.11107905490618	-0.111086289167173	5.78627640808483	0.784509100812205	0.999896583204142	Not regulated	Kit_m_spike
ENSMUSG00000104379.1	chr1	15853331	15856499	+	.	OTTMUSG00000048057.1	Gm37509	0.77514120149085	0.777055906157749	0.624342221054103	0.0595921654343353	0.999896583204142	Not regulated	Kit_m_spike
ENSMUSG00000067795.13	chr1	16065979	16093325	-	.	OTTMUSG00000022165.2	4930444P10Rik	-0.179974241188144	-0.18025534988008	1.26621698005124	0.69245903267064	0.999896583204142	Not regulated	Kit_m_spike
ENSMUSG00000043716.13	chr1	16101295	16104662	-	.	OTTMUSG00000016936.3	Rpl7	-0.00711243208668365	-0.00711255449794761	8.85619034614942	0.991148037933894	0.999896583204142	Not regulated	Kit_m_spike
ENSMUSG00000025921.7	chr1	16105774	16133734	+	.	OTTMUSG00000025248.1	Rdh10	-0.00744105241713041	-0.00744318040166627	3.74069930855075	0.989044989852805	0.999896583204142	Not regulated	Kit_m_spike
ENSMUSG00000025920.19	chr1	16228674	16520112	-	.	OTTMUSG00000033135.7	Stau2	-0.125646000364865	-0.125660254944912	5.0167495322267	0.749077164027942	0.999896583204142	Not regulated	Kit_m_spike
ENSMUSG00000089982.7	chr1	16253592	16267921	+	.	OTTMUSG00000034215.1	Gm7568	-0.8929388866014	-0.897476113597931	0.0168403736759805	0.15268144297979	0.999896583204142	Not regulated	Kit_m_spike
ENSMUSG00000025939.17	chr1	16540790	16619489	-	.	OTTMUSG00000029683.3	Ube2w	-0.0235412603392187	-0.0235429727016918	5.6121449540602	0.95835340436554	0.999896583204142	Not regulated	Kit_m_spike
ENSMUSG00000102457.1	chr1	16618560	16621539	+	.	OTTMUSG00000048075.1	Gm38342	-0.295579426959347	-0.297763313724458	-0.410216122295334	0.491356516483299	0.999896583204142	Not regulated	Kit_m_spike
ENSMUSG00000079658.9	chr1	16641725	16657042	-	.	OTTMUSG00000048076.2	Eloc	-0.0184139669623983	-0.0184169209074626	5.43188057338169	0.967577977157222	0.999896583204142	Not regulated	Kit_m_spike
ENSMUSG00000097744.1	chr1	16657552	16662278	+	.	OTTMUSG00000048077.1	D030040B21Rik	0.353087163556163	0.355794629493789	-0.966908597178599	0.467655973837733	0.999896583204142	Not regulated	Kit_m_spike
ENSMUSG00000025940.6	chr1	16665207	16678275	+	.	OTTMUSG00000042171.1	Tmem70	-0.054167425289207	-0.0541772110078315	4.50302154706955	0.895840441516784	0.999896583204142	Not regulated	Kit_m_spike
ENSMUSG00000042686.5	chr1	16964560	17097889	-	.	OTTMUSG00000048149.2	Jph1	-0.0991324729409514	-0.0991421340947519	5.18462322111408	0.803698172597045	0.999896583204142	Not regulated	Kit_m_spike
ENSMUSG00000025777.8	chr1	17145362	17164271	+	.	OTTMUSG00000022300.2	Gdap1	0.0380432259452048	0.0380501927709826	3.01534591151143	0.915693889875504	0.999896583204142	Not regulated	Kit_m_spike
ENSMUSG00000099899.1	chr1	17168403	17173103	+	.	OTTMUSG00000048162.1	Gm28784	-1.06420916905695	-1.08073972502753	-1.69972005963679	0.0648513421381619	0.999896583204142	Not regulated	Kit_m_spike
ENSMUSG00000101589.1	chr1	17397412	17400281	-	.	OTTMUSG00000048165.1	Rbm6-ps1	0.48348958656914	0.488122492056804	-1.28049023253133	0.301362916729323	0.999896583204142	Not regulated	Kit_m_spike
ENSMUSG00000025776.13	chr1	17727045	17766344	+	.	OTTMUSG00000029743.3	Crispld1	0.0281523021328289	0.0281840757194866	-0.430556543831623	0.948539620632416	0.999896583204142	Not regulated	Kit_m_spike
ENSMUSG00000067773.6	chr1	18250980	18265138	-	.	OTTMUSG00000020948.4	Defb41	-0.851631475945597	-0.891027269876505	-2.63846946484449	0.283537504477289	0.999896583204142	Not regulated	Kit_m_spike
ENSMUSG00000043760.16	chr1	20057779	20618064	-	.	OTTMUSG00000026248.2	Pkhd1	-0.0783012644279158	-0.0783763445709981	1.99186316325565	0.842418242774811	0.999896583204142	Not regulated	Kit_m_spike
ENSMUSG00000089914.2	chr1	20356452	20392300	+	.	OTTMUSG00000026247.2	4930486I03Rik	-0.405136749411874	-0.407220340247251	-0.0463142388276223	0.379191536365256	0.999896583204142	Not regulated	Kit_m_spike
ENSMUSG00000041872.9	chr1	20777146	20790617	-	.	OTTMUSG00000048286.2	Il17f	0.53325019309074	0.535527327789924	-0.191358057529866	0.252365591688507	0.999896583204142	Not regulated	Kit_m_spike
ENSMUSG00000041859.10	chr1	20802968	20820312	-	.	OTTMUSG00000048358.1	Mcm3	0.104119517950402	0.104121032454395	7.90538731393554	0.791250761803141	0.999896583204142	Not regulated	Kit_m_spike
ENSMUSG00000025931.15	chr1	20890606	20939650	+	.	OTTMUSG00000048364.1	Paqr8	-0.137324337743349	-0.137370036165151	3.40863014132918	0.722600119158124	0.999896583204142	Not regulated	Kit_m_spike
ENSMUSG00000041809.5	chr1	20951626	20990841	+	.	OTTMUSG00000029838.3	Efhc1	-0.368696048326734	-0.368763725751671	4.31121244209466	0.350703851893052	0.999896583204142	Not regulated	Kit_m_spike
ENSMUSG00000041779.5	chr1	20996299	21079229	-	.	OTTMUSG00000026556.3	Tram2	-0.150629648057931	-0.150642406616886	5.38912951912532	0.694240464895393	0.999896583204142	Not regulated	Kit_m_spike
ENSMUSG00000025933.15	chr1	21218575	21230167	+	.	OTTMUSG00000029833.3	Tmem14a	-0.261246727233127	-0.263143753468468	-0.486806034029149	0.521890230098292	0.999896583204142	Not regulated	Kit_m_spike
ENSMUSG00000025934.15	chr1	21240589	21265661	+	.	OTTMUSG00000026333.4	Gsta3	0.249199292153692	0.24927896148477	3.50361074423893	0.499287665501539	0.999896583204142	Not regulated	Kit_m_spike
ENSMUSG00000028033.16	chr1	21398403	21961942	-	.	OTTMUSG00000019675.5	Kcnq5	-0.286727204410544	-0.287940179997567	-0.160070339602052	0.474753274329652	0.999896583204142	Not regulated	Kit_m_spike
ENSMUSG00000041670.16	chr1	22286251	22805994	-	.	OTTMUSG00000046025.2	Rims1	-0.172956734698965	-0.173031524287556	3.08088001422914	0.650178072400748	0.999896583204142	Not regulated	Kit_m_spike
ENSMUSG00000073730.2	chr1	23100473	23102253	-	.	OTTMUSG00000046242.1	4933415F23Rik	-0.337465366918807	-0.337507811749153	4.98618268142334	0.569091724154085	0.999896583204142	Not regulated	Kit_m_spike
ENSMUSG00000097970.1	chr1	23291537	23291935	+	.	OTTMUSG00000043496.1	Gm27028	0.756549121477901	0.763735325851277	-1.25613507521123	0.122357557663929	0.999896583204142	Not regulated	Kit_m_spike
ENSMUSG00000026158.11	chr1	23366424	23397772	-	.	OTTMUSG00000046267.3	Ogfrl1	-0.0605025883574952	-0.0605137043210292	4.33504573590024	0.882297808274501	0.999896583204142	Not regulated	Kit_m_spike
ENSMUSG00000026155.13	chr1	23844846	23922317	-	.	OTTMUSG00000026521.4	Smap1	-0.0822582929263228	-0.0822614328436885	6.55987930152575	0.84019960618718	0.999896583204142	Not regulated	Kit_m_spike
ENSMUSG00000026154.4	chr1	23995939	24005656	-	.	OTTMUSG00000022115.3	Sdhaf4	-0.0481838961971054	-0.0481991535736852	3.69678588429828	0.905722183347522	0.999896583204142	Not regulated	Kit_m_spike
ENSMUSG00000026153.15	chr1	24011093	24100341	-	.	OTTMUSG00000046269.2	Fam135a	0.155182701960328	0.155187321740051	6.82440465848883	0.686975387369114	0.999896583204142	Not regulated	Kit_m_spike
ENSMUSG00000102398.1	chr1	24100625	24103424	+	.	OTTMUSG00000046273.1	Gm37580	-0.044184193951981	-0.0446790886677671	-0.634187087574673	0.926617042867311	0.999896583204142	Not regulated	Kit_m_spike
ENSMUSG00000026147.16	chr1	24177610	24252684	+	.	OTTMUSG00000022796.1	Col9a1	-0.0825258771285203	-0.086435157831557	-1.53040953933294	0.884223379222097	0.999896583204142	Not regulated	Kit_m_spike
ENSMUSG00000026141.13	chr1	24261890	24587472	-	.	OTTMUSG00000021418.1	Col19a1	0.358982134701695	0.362723747338179	-1.33712868309767	0.478119030153735	0.999896583204142	Not regulated	Kit_m_spike
ENSMUSG00000073725.8	chr1	24678630	24766301	+	.	OTTMUSG00000046322.2	Lmbrd1	-0.101566687948433	-0.10158345181845	4.50439467391755	0.801234708024293	0.999896583204142	Not regulated	Kit_m_spike
ENSMUSG00000033569.17	chr1	25067476	25829707	-	.	OTTMUSG00000025352.6	Adgrb3	-0.295450217608633	-0.296139703219075	0.653095974179238	0.435260797400419	0.999896583204142	Not regulated	Kit_m_spike
ENSMUSG00000073722.3	chr1	26681814	26687460	-	.	OTTMUSG00000039939.1	4931408C20Rik	-0.341167505139076	-0.342483287798138	0.644887065533437	0.549691576067909	0.999896583204142	Not regulated	Kit_m_spike
ENSMUSG00000086240.4	chr1	28580499	28580772	-	.	OTTMUSG00000021526.2	Gm7846	0.238621572991421	0.239105963686213	0.92873149728881	0.555854435627048	0.999896583204142	Not regulated	Kit_m_spike
ENSMUSG00000048411.4	chr1	28776117	28780252	-	.	OTTMUSG00000048685.1	Gm597	-0.959962665036385	-0.961640902050184	1.36983508649602	0.0479131657300723	0.999896583204142	Not regulated	Kit_m_spike
ENSMUSG00000048874.15	chr1	30802339	30873921	-	.	OTTMUSG00000048797.4	Phf3	0.0553115093299417	0.0553129512935531	7.00228673297716	0.885078761922581	0.999896583204142	Not regulated	Kit_m_spike
ENSMUSG00000104315.1	chr1	30865504	30868538	-	.	OTTMUSG00000048798.1	Gm37906	0.379419479714943	0.38091125345132	-0.00892750835118486	0.386165746652483	0.999896583204142	Not regulated	Kit_m_spike
ENSMUSG00000026064.16	chr1	30940302	30949309	-	.	OTTMUSG00000072287.1	Ptp4a1	0.229361229069638	0.229645168637616	1.55222943219683	0.579878098487858	0.999896583204142	Not regulated	Kit_m_spike
ENSMUSG00000086727.8	chr1	30997842	31222684	-	.	OTTMUSG00000026557.6	4931428L18Rik	-0.779573478985287	-0.78155260985993	0.905746161293996	0.0714798234846949	0.999896583204142	Not regulated	Kit_m_spike
ENSMUSG00000026063.4	chr1	31222838	31224288	+	.	OTTMUSG00000026559.3	Pih1d3	-0.00486637170045779	-0.00616002343949232	-1.22690153867903	0.988178211480078	0.999896583204142	Not regulated	Kit_m_spike
ENSMUSG00000026058.11	chr1	32172714	32658568	+	.	OTTMUSG00000048923.3	Khdrbs2	-0.283465311312275	-0.284072021885411	0.858514225370904	0.454088226878192	0.999896583204142	Not regulated	Kit_m_spike
ENSMUSG00000102865.1	chr1	32519563	32520999	-	.	OTTMUSG00000043097.1	Gm9839	0.682784727398588	0.701516754002157	-2.3637719512033	0.317293023452727	0.999896583204142	Not regulated	Kit_m_spike
ENSMUSG00000091318.2	chr1	32543686	32547294	-	.	OTTMUSG00000048930.1	Gm5415	-1.09150618207437	-1.15703858326379	-2.17092566576413	0.176431259545076	0.999896583204142	Not regulated	Kit_m_spike
ENSMUSG00000026134.11	chr1	33453810	33669795	-	.	OTTMUSG00000049047.3	Prim2	-0.00947179867177562	-0.0094723403579519	5.98212647978442	0.986293818872179	0.999896583204142	Not regulated	Kit_m_spike
ENSMUSG00000103746.1	chr1	33669824	33670712	+	.	OTTMUSG00000044989.2	1700001G17Rik	0.131128497014838	0.131877158852575	-0.541023621026025	0.762192799437745	0.999896583204142	Not regulated	Kit_m_spike
ENSMUSG00000004768.14	chr1	33719887	33742564	+	.	OTTMUSG00000021871.6	Rab23	0.071744314226878	0.0717494200476511	5.63737783769001	0.853783481031544	0.999896583204142	Not regulated	Kit_m_spike
ENSMUSG00000042215.8	chr1	33745484	33757795	-	.	OTTMUSG00000021814.3	Bag2	0.107894470915754	0.107957267093512	2.58197097512279	0.773523837922991	0.999896583204142	Not regulated	Kit_m_spike
ENSMUSG00000042197.13	chr1	33761545	33814595	-	.	OTTMUSG00000021885.18	Zfp451	-0.00569385556212211	-0.00569395045457472	7.93181301822075	0.993143103279743	0.999896583204142	Not regulated	Kit_m_spike
ENSMUSG00000042182.16	chr1	33852052	33907816	-	.	OTTMUSG00000021502.7	Bend6	0.113169511083535	0.113337498835831	1.31107562192889	0.761246556125216	0.999896583204142	Not regulated	Kit_m_spike
ENSMUSG00000026131.18	chr1	33908225	34308661	+	.	OTTMUSG00000044431.13	Dst	0.0295743979825022	0.0295744374140814	9.16420002187813	0.93505988314938	0.999896583204142	Not regulated	Kit_m_spike
ENSMUSG00000096992.3	chr1	34165856	34178446	-	.	OTTMUSG00000044432.2	Gm26788	-0.499966208836942	-0.50069137720788	1.38723550247767	0.174662300980788	0.999896583204142	Not regulated	Kit_m_spike
ENSMUSG00000042111.9	chr1	34436670	34439672	-	.	OTTMUSG00000049472.1	Ccdc115	-0.0188840752934403	-0.0188881698246646	4.10423811879484	0.966650760520665	0.999896583204142	Not regulated	Kit_m_spike
ENSMUSG00000026127.13	chr1	34439851	34449356	+	.	OTTMUSG00000029577.4	Imp4	0.0439330493922744	0.0439353290813157	6.09703784826462	0.908664277243997	0.999896583204142	Not regulated	Kit_m_spike
ENSMUSG00000026126.15	chr1	34459762	34475733	+	.	OTTMUSG00000049465.6	Ptpn18	-0.340762106704947	-0.34253022725244	-0.414415200298607	0.404736512432559	0.999896583204142	Not regulated	Kit_m_spike
ENSMUSG00000101223.6	chr1	34477167	34485933	-	.	OTTMUSG00000049473.2	4930568A12Rik	-0.0179171001551026	-0.0182263025928649	-0.95755647334416	0.9738350205372	0.999896583204142	Not regulated	Kit_m_spike
ENSMUSG00000026125.9	chr1	34498410	34503063	+	.	OTTMUSG00000049474.1	Prss39	-0.853648052482998	-0.853865095294914	4.0346976924566	0.109100221507309	0.999896583204142	Not regulated	Kit_m_spike
ENSMUSG00000037529.13	chr1	34543968	34560943	-	.	OTTMUSG00000022629.4	Prss40	-0.777359852598431	-0.778566390491666	1.39518543694616	0.147552994075252	0.999896583204142	Not regulated	Kit_m_spike
ENSMUSG00000045815.4	chr1	34579202	34579711	-	.	OTTMUSG00000045359.1	1700101I19Rik	-0.931068328678728	-0.950164208487194	-1.71838860679515	0.179616906963001	0.999896583204142	Not regulated	Kit_m_spike
ENSMUSG00000037509.20	chr1	34678188	34813309	+	.	OTTMUSG00000033276.14	Arhgef4	-0.382212180426356	-0.382432357713324	2.70317465503068	0.288114596533606	0.999896583204142	Not regulated	Kit_m_spike
ENSMUSG00000104002.2	chr1	34809360	34811908	-	.	OTTMUSG00000049931.2	Gm38336	0.519038390224732	0.52030684951452	0.37226807574444	0.173423491418856	0.999896583204142	Not regulated	Kit_m_spike
ENSMUSG00000037503.12	chr1	34813219	34843065	-	.	OTTMUSG00000021855.4	Fam168b	0.123735781149375	0.12373712148311	8.33670512333774	0.746636046582052	0.999896583204142	Not regulated	Kit_m_spike
ENSMUSG00000026123.11	chr1	34849976	34879580	+	.	OTTMUSG00000029565.6	Plekhb2	-0.035751247193922	-0.0357528716404973	6.2752444376481	0.933030045989566	0.999896583204142	Not regulated	Kit_m_spike
ENSMUSG00000103708.1	chr1	36002985	36011044	-	.	OTTMUSG00000050189.1	Gm33222	-0.29978071863947	-0.300955580542133	-0.0295941366955757	0.456583826039665	0.999896583204142	Not regulated	Kit_m_spike
ENSMUSG00000045216.7	chr1	36068400	36106446	+	.	OTTMUSG00000029555.3	Hs6st1	0.055365094095197	0.0553701210461607	5.07986862518743	0.886727049183288	0.999896583204142	Not regulated	Kit_m_spike
ENSMUSG00000037470.14	chr1	36140027	36244720	-	.	OTTMUSG00000037695.3	Uggt1	0.205203456498139	0.205207508006038	7.42301762206311	0.591430586703695	0.999896583204142	Not regulated	Kit_m_spike
ENSMUSG00000037447.16	chr1	36307733	36324029	+	.	OTTMUSG00000021515.5	Arid5a	-0.0292115058801664	-0.0292151369274141	4.86427550159124	0.943823323300349	0.999896583204142	Not regulated	Kit_m_spike
ENSMUSG00000102762.1	chr1	36332708	36333420	+	.	OTTMUSG00000050131.1	4930403P22Rik	-0.913848976343813	-0.92292387297166	-0.977882070921781	0.149376125413676	0.999896583204142	Not regulated	Kit_m_spike
ENSMUSG00000010453.12	chr1	36335730	36369181	-	.	OTTMUSG00000049477.4	Kansl3	0.174760202890504	0.174763158994751	7.67453599229323	0.652732905979017	0.999896583204142	Not regulated	Kit_m_spike
ENSMUSG00000037432.15	chr1	36372291	36422110	+	.	OTTMUSG00000033700.4	Fer1l5	-0.433700915706082	-0.434336547841411	1.53379414587261	0.335226921085908	0.999896583204142	Not regulated	Kit_m_spike
ENSMUSG00000001143.13	chr1	36419871	36445271	-	.	OTTMUSG00000021558.4	Lman2l	0.136220465970265	0.136246490880597	4.21411220281428	0.72569548210236	0.999896583204142	Not regulated	Kit_m_spike
ENSMUSG00000037408.10	chr1	36471620	36508764	+	.	OTTMUSG00000033420.2	Cnnm4	0.197102677298423	0.197125271161506	4.9239216254574	0.598623085922501	0.999896583204142	Not regulated	Kit_m_spike
ENSMUSG00000104316.1	chr1	36473952	36476110	+	.	OTTMUSG00000049898.1	Gm37909	1.00121468999363	1.00484761689125	0.138918361054696	0.014178305888741	0.999896583204142	Not regulated	Kit_m_spike
ENSMUSG00000001138.13	chr1	36511867	36528237	+	.	OTTMUSG00000021763.2	Cnnm3	0.0679085959577407	0.0679108360750271	6.74944148085501	0.857975143001449	0.999896583204142	Not regulated	Kit_m_spike
ENSMUSG00000079610.9	chr1	36537507	36547445	-	.	OTTMUSG00000049837.2	Ankrd39	0.228471646986379	0.228591049591555	2.79124001331545	0.538650396277982	0.999896583204142	Not regulated	Kit_m_spike
ENSMUSG00000026121.13	chr1	36548639	36558349	-	.	OTTMUSG00000020876.17	Sema4c	0.0673045478019324	0.0673179371675637	4.16152299889138	0.858283062097232	0.999896583204142	Not regulated	Kit_m_spike
ENSMUSG00000046337.17	chr1	36562692	36683183	-	.	OTTMUSG00000021818.6	Fam178b	-0.0141127925559565	-0.0141132375475244	6.77147018966197	0.976470278840274	0.999896583204142	Not regulated	Kit_m_spike
ENSMUSG00000061518.11	chr1	36691449	36693681	+	.	OTTMUSG00000049480.2	Cox5b	-0.0613987347592641	-0.0614010857765788	6.81762859311066	0.87812982443204	0.999896583204142	Not regulated	Kit_m_spike
ENSMUSG00000037351.9	chr1	36698114	36714422	-	.	OTTMUSG00000034164.4	Actr1b	0.139933855541832	0.139938528200578	6.73871832552437	0.714800067088261	0.999896583204142	Not regulated	Kit_m_spike
ENSMUSG00000102416.4	chr1	36710149	36757953	+	.	OTTMUSG00000049901.4	4933424G06Rik	-0.543405374714225	-0.544379263423108	1.06168221089371	0.281269935903005	0.999896583204142	Not regulated	Kit_m_spike
ENSMUSG00000026117.10	chr1	36761798	36782818	+	.	OTTMUSG00000049481.5	Zap70	-0.0137750141208035	-0.0137914521909204	1.67966811691345	0.973348069491451	0.999896583204142	Not regulated	Kit_m_spike
ENSMUSG00000026116.11	chr1	36792191	36943666	-	.	OTTMUSG00000049482.5	Tmem131	0.180467262928345	0.180470236552581	7.69291667581996	0.637510740234226	0.999896583204142	Not regulated	Kit_m_spike
ENSMUSG00000050122.18	chr1	37026596	37187613	+	.	OTTMUSG00000029372.7	Vwa3b	-0.472490122303302	-0.47257641913257	4.48183606621807	0.365489355840225	0.999896583204142	Not regulated	Kit_m_spike
ENSMUSG00000026114.14	chr1	37214434	37263384	+	.	OTTMUSG00000024612.5	Cnga3	-0.407562616014535	-0.408097150735375	1.48184619942799	0.268493798198674	0.999896583204142	Not regulated	Kit_m_spike
ENSMUSG00000026113.17	chr1	37299865	37410736	+	.	OTTMUSG00000033181.6	Inpp4a	0.0512791038152108	0.0512834592650541	5.3730986496372	0.892607991804889	0.999896583204142	Not regulated	Kit_m_spike
ENSMUSG00000026112.7	chr1	37417084	37430103	-	.	OTTMUSG00000022117.2	Coa5	0.0375184676326966	0.0375199299602647	6.51498174776704	0.921873525130824	0.999896583204142	Not regulated	Kit_m_spike
ENSMUSG00000026111.15	chr1	37430139	37439124	+	.	OTTMUSG00000021774.21	Unc50	-0.0455123395312191	-0.0455221861900011	4.37424708847345	0.913360665010046	0.999896583204142	Not regulated	Kit_m_spike
ENSMUSG00000026110.15	chr1	37439340	37541016	-	.	OTTMUSG00000033899.7	Mgat4a	0.0900981285887933	0.0901047789326438	5.55330359838423	0.811853182271176	0.999896583204142	Not regulated	Kit_m_spike
ENSMUSG00000103948.1	chr1	37485851	37488605	-	.	OTTMUSG00000050260.1	4930594C11Rik	-0.463261815210375	-0.476736413624816	-2.1686912038817	0.515184291708458	0.999896583204142	Not regulated	Kit_m_spike
ENSMUSG00000026090.16	chr1	37611677	37720085	-	.	OTTMUSG00000030326.2	2010300C02Rik	-0.0579557998983827	-0.057958500820628	6.33344490725302	0.88809819387067	0.999896583204142	Not regulated	Kit_m_spike
ENSMUSG00000104365.1	chr1	37660722	37662647	+	.	OTTMUSG00000050560.1	4930470B04Rik	-1.28924498959605	-1.30356229133008	-0.543489364916283	0.0623579456983108	0.999896583204142	Not regulated	Kit_m_spike
ENSMUSG00000060771.14	chr1	37754776	37866429	-	.	OTTMUSG00000023825.6	Tsga10	-0.196097283697889	-0.19612898417036	4.51552342479559	0.632188739246869	0.999896583204142	Not regulated	Kit_m_spike
ENSMUSG00000097268.1	chr1	37865299	37871388	+	.	OTTMUSG00000050387.1	Gm26805	-0.913713171836189	-0.925191588572973	-1.2171197570343	0.0960459812018118	0.999896583204142	Not regulated	Kit_m_spike
ENSMUSG00000037216.5	chr1	37871738	37876228	+	.	OTTMUSG00000022093.3	Lipt1	-0.12728661516171	-0.127363332253266	2.58880817003475	0.741790514546618	0.999896583204142	Not regulated	Kit_m_spike
ENSMUSG00000026088.15	chr1	37874801	37890411	-	.	OTTMUSG00000026563.5	Mitd1	-0.147077990989666	-0.147156338104928	2.76770060723305	0.698948561983659	0.999896583204142	Not regulated	Kit_m_spike
ENSMUSG00000026087.11	chr1	37890477	37898535	+	.	OTTMUSG00000026562.6	Mrpl30	-0.0338217008918055	-0.0338251830317192	5.44393683674775	0.935991725041018	0.999896583204142	Not regulated	Kit_m_spike
ENSMUSG00000058407.12	chr1	37985189	37997893	-	.	OTTMUSG00000026595.7	Txndc9	0.0928909538779442	0.0928961815331246	6.0023875149436	0.806565799245815	0.999896583204142	Not regulated	Kit_m_spike
ENSMUSG00000026083.12	chr1	37998010	38055579	+	.	OTTMUSG00000049483.2	Eif5b	-0.0213049214336066	-0.0213050969276091	8.70552334922571	0.963366109450997	0.999896583204142	Not regulated	Kit_m_spike
ENSMUSG00000026082.11	chr1	38052786	38129801	-	.	OTTMUSG00000049485.3	Rev1	0.113903054608829	0.113905516199323	7.35287586767877	0.773554937904242	0.999896583204142	Not regulated	Kit_m_spike
ENSMUSG00000103804.1	chr1	38076295	38077305	-	.	OTTMUSG00000049486.1	Gm37062	-0.472589021238027	-0.474737271310676	-0.0505051221155282	0.239130509494955	0.999896583204142	Not regulated	Kit_m_spike
ENSMUSG00000037138.17	chr1	38177326	38664955	-	.	OTTMUSG00000019698.6	Aff3	0.0104605852868493	0.0104606680765994	7.89101405863485	0.974567120615224	0.999896583204142	Not regulated	Kit_m_spike
ENSMUSG00000085391.1	chr1	38235420	38246666	+	.	OTTMUSG00000030948.1	Gm16150	0.858560827311241	0.868738992102292	-1.40053511186758	0.0879699466789241	0.999896583204142	Not regulated	Kit_m_spike
ENSMUSG00000048814.10	chr1	38793645	38836711	-	.	OTTMUSG00000026560.4	Lonrf2	-0.096266646989326	-0.0962799930995674	4.69948417837017	0.80336557077505	0.999896583204142	Not regulated	Kit_m_spike
ENSMUSG00000026080.13	chr1	38863867	38898161	-	.	OTTMUSG00000049487.3	Chst10	-0.0306202436972642	-0.030622310345674	5.69509613865168	0.941824142007676	0.999896583204142	Not regulated	Kit_m_spike
ENSMUSG00000026078.10	chr1	38985608	38997238	+	.	OTTMUSG00000050275.4	Pdcl3	-0.0517173639735269	-0.0517246850924119	4.70614323550001	0.898666339697203	0.999896583204142	Not regulated	Kit_m_spike
ENSMUSG00000103046.1	chr1	38992678	38994316	+	.	OTTMUSG00000050388.1	Gm37309	-0.0302532786494196	-0.0302864970743626	1.84158604786703	0.94331078863334	0.999896583204142	Not regulated	Kit_m_spike
ENSMUSG00000026077.15	chr1	39193731	39363236	+	.	OTTMUSG00000036938.3	Npas2	0.558423637470656	0.559214135752499	1.37298838184212	0.119915940232028	0.999896583204142	Not regulated	Kit_m_spike
ENSMUSG00000073702.11	chr1	39367842	39371911	+	.	OTTMUSG00000050276.2	Rpl31	-0.0180685747907612	-0.0180692696167495	7.55852237037009	0.968682762184148	0.999896583204142	Not regulated	Kit_m_spike
ENSMUSG00000003134.10	chr1	39371492	39478755	-	.	OTTMUSG00000050277.3	Tbc1d8	0.249219275460956	0.249237511080169	5.59528524294244	0.506219830952829	0.999896583204142	Not regulated	Kit_m_spike
ENSMUSG00000003135.15	chr1	39534992	39546889	+	.	OTTMUSG00000026590.3	Cnot11	0.110079699400398	0.110083617997184	6.64030751428231	0.778925300303978	0.999896583204142	Not regulated	Kit_m_spike
ENSMUSG00000085894.1	chr1	39547570	39552002	-	.	OTTMUSG00000026591.1	Gm15832	0.224287234001252	0.224616617333959	1.15829986269552	0.549699047569198	0.999896583204142	Not regulated	Kit_m_spike
ENSMUSG00000077704.1	chr1	39548745	39548854	-	.	NA	Snord89	-0.186357014718359	-0.187503825095811	-0.680201286627235	0.660896475348178	0.999896583204142	Not regulated	Kit_m_spike
ENSMUSG00000048234.13	chr1	39551296	39577405	-	.	OTTMUSG00000021879.2	Rnf149	0.0439318802971358	0.0439333510586812	6.6877497275377	0.909931556595108	0.999896583204142	Not regulated	Kit_m_spike
ENSMUSG00000050967.5	chr1	39618406	39651474	-	.	OTTMUSG00000049490.1	Creg2	-0.256756833709488	-0.256850907638714	3.31086297329798	0.490446772467694	0.999896583204142	Not regulated	Kit_m_spike
ENSMUSG00000097083.1	chr1	39650176	39657390	+	.	OTTMUSG00000050390.1	D930019O06Rik	0.215459489841138	0.21563716626002	2.14110077951691	0.564523084885086	0.999896583204142	Not regulated	Kit_m_spike
ENSMUSG00000057173.8	chr1	39665301	39720997	-	.	OTTMUSG00000033905.2	Rfx8	-0.233255836771518	-0.23333314015115	3.46356807864091	0.536491668099544	0.999896583204142	Not regulated	Kit_m_spike
ENSMUSG00000101634.6	chr1	39839175	39847334	-	.	OTTMUSG00000045299.2	1700066B17Rik	-1.11792316130224	-1.12732496958101	-0.789807298544269	0.0158194694698158	0.999896583204142	Not regulated	Kit_m_spike
ENSMUSG00000026074.15	chr1	39900913	40026310	+	.	OTTMUSG00000050440.4	Map4k4	0.0888532775858603	0.088853900918738	8.92075935446489	0.819633770975887	0.999896583204142	Not regulated	Kit_m_spike
ENSMUSG00000026073.13	chr1	40074079	40125231	+	.	OTTMUSG00000050443.3	Il1r2	-0.00230769065777546	-0.00230899319292079	1.980431101619	0.998493302807985	0.999896583204142	Not regulated	Kit_m_spike
ENSMUSG00000026072.12	chr1	40225080	40317257	+	.	OTTMUSG00000050518.3	Il1r1	-0.0801078756494092	-0.0801455864756186	3.07464550822657	0.837037178004469	0.999896583204142	Not regulated	Kit_m_spike
ENSMUSG00000026065.8	chr1	40580081	40630725	+	.	OTTMUSG00000050474.4	Slc9a4	-0.173050080787568	-0.173698605354003	0.58907333945726	0.649347446658903	0.999896583204142	Not regulated	Kit_m_spike
ENSMUSG00000026062.12	chr1	40680574	40769273	+	.	OTTMUSG00000050475.3	Slc9a2	0.622169321434854	0.62289222149801	1.62821650520524	0.100173650206491	0.999896583204142	Not regulated	Kit_m_spike
ENSMUSG00000041945.12	chr1	40772038	40790687	-	.	OTTMUSG00000022617.2	Mfsd9	-0.150402518160372	-0.150556290108655	1.9691794429282	0.692148147359155	0.999896583204142	Not regulated	Kit_m_spike
ENSMUSG00000045515.3	chr1	42695768	42703176	+	.	OTTMUSG00000022569.2	Pou3f3	0.282583954378741	0.283163583947276	0.85223302752217	0.560313659447414	0.999896583204142	Not regulated	Kit_m_spike
ENSMUSG00000060679.14	chr1	42851233	42905683	+	.	OTTMUSG00000046302.2	Mrps9	0.0878940122441974	0.0878973251187303	6.56108002227608	0.817597003823353	0.999896583204142	Not regulated	Kit_m_spike
ENSMUSG00000041907.9	chr1	42952872	43035456	+	.	OTTMUSG00000045911.2	Gpr45	-0.318125760128034	-0.318757968210621	1.0153269338959	0.394819542559253	0.999896583204142	Not regulated	Kit_m_spike
ENSMUSG00000070939.9	chr1	43047200	43098637	-	.	OTTMUSG00000046304.4	Tgfbrap1	-0.0967276803618081	-0.0967332699892653	5.93234633504419	0.80897915658712	0.999896583204142	Not regulated	Kit_m_spike
ENSMUSG00000010290.7	chr1	43098710	43115947	+	.	OTTMUSG00000021985.1	AI597479	0.0163874908751604	0.0163888727889406	5.3505602851319	0.961563473297059	0.999896583204142	Not regulated	Kit_m_spike
ENSMUSG00000008136.14	chr1	43123074	43196984	-	.	OTTMUSG00000046311.2	Fhl2	0.947228660025909	0.956993291796376	-1.27542447914541	0.046026416838003	0.999896583204142	Not regulated	Kit_m_spike
ENSMUSG00000099576.1	chr1	43250156	43302925	-	.	OTTMUSG00000046348.1	Gm29040	-0.405303508488965	-0.429895527841522	-2.51968945598113	0.59338071414073	0.999896583204142	Not regulated	Kit_m_spike
ENSMUSG00000066877.11	chr1	43444579	43570515	+	.	OTTMUSG00000021065.5	Nck2	0.0534836582544924	0.0534876746370667	5.56642359985517	0.887474026161379	0.999896583204142	Not regulated	Kit_m_spike
ENSMUSG00000103945.1	chr1	43560273	43561565	+	.	OTTMUSG00000046354.1	Gm38228	0.0512962139800114	0.0513483384019845	1.04208202663146	0.89334301926622	0.999896583204142	Not regulated	Kit_m_spike
ENSMUSG00000057363.12	chr1	43746966	43827800	-	.	OTTMUSG00000030350.4	Uxs1	0.182932782622993	0.182947555295074	5.45878426827274	0.637865194521254	0.999896583204142	Not regulated	Kit_m_spike
ENSMUSG00000041763.14	chr1	43933647	44003000	+	.	OTTMUSG00000046400.3	Tpp2	0.025168776732222	0.0251693401262572	7.22421892983835	0.946471921600576	0.999896583204142	Not regulated	Kit_m_spike
ENSMUSG00000091844.1	chr1	44055952	44061936	-	.	NA	Gm8251	-0.253121513663663	-0.25347915872186	1.82734825348173	0.60241059784208	0.999896583204142	Not regulated	Kit_m_spike
ENSMUSG00000026049.11	chr1	44086613	44102441	-	.	OTTMUSG00000034051.3	Tex30	0.135033214080412	0.135038947343568	6.36540069083614	0.722335170210629	0.999896583204142	Not regulated	Kit_m_spike
ENSMUSG00000026047.13	chr1	44106546	44118808	-	.	OTTMUSG00000034049.3	Kdelc1	0.038757142043523	0.0387700439952487	3.34805997578486	0.916617691785097	0.999896583204142	Not regulated	Kit_m_spike
ENSMUSG00000041684.11	chr1	44118957	44144770	+	.	OTTMUSG00000023025.4	Bivm	0.0490604375702782	0.0490675035607672	4.60233416681615	0.894883093883213	0.999896583204142	Not regulated	Kit_m_spike
ENSMUSG00000026048.16	chr1	44147744	44181260	+	.	OTTMUSG00000021431.3	Ercc5	0.171463051887479	0.171512010884835	3.6052867189805	0.652084790012278	0.999896583204142	Not regulated	Kit_m_spike
ENSMUSG00000100769.1	chr1	44392809	44394447	+	.	OTTMUSG00000046689.1	Gm28893	0.466763645843359	0.472740495230476	-1.56272408126488	0.411475272224078	0.999896583204142	Not regulated	Kit_m_spike
ENSMUSG00000026043.18	chr1	45311538	45349706	+	.	OTTMUSG00000021335.3	Col3a1	0.415505170498394	0.41712764051447	-0.0703825221634165	0.290278275488245	0.999896583204142	Not regulated	Kit_m_spike
ENSMUSG00000026042.16	chr1	45374321	45503282	-	.	OTTMUSG00000021356.1	Col5a2	0.23500347196375	0.235347801166289	1.34927963384645	0.528848371740186	0.999896583204142	Not regulated	Kit_m_spike
ENSMUSG00000025995.16	chr1	45795166	45823619	+	.	OTTMUSG00000022347.3	Wdr75	0.0889029010133261	0.0889043084318207	7.80746540918961	0.818723389770814	0.999896583204142	Not regulated	Kit_m_spike
ENSMUSG00000084817.3	chr1	45857332	45857754	-	.	OTTMUSG00000022092.2	Gm5526	-0.198244038228473	-0.200177867299767	-1.01045905802548	0.669138805559263	0.999896583204142	Not regulated	Kit_m_spike
ENSMUSG00000025993.10	chr1	45908068	45926523	-	.	OTTMUSG00000046528.3	Slc40a1	-0.0679788951848776	-0.0680047436882876	3.30681295147857	0.861290561064731	0.999896583204142	Not regulated	Kit_m_spike
ENSMUSG00000044457.8	chr1	46020072	46030469	-	.	OTTMUSG00000046660.1	Stk-ps2	-0.0323400095100376	-0.0345809003006638	-0.577353339960701	0.951913042886962	0.999896583204142	Not regulated	Kit_m_spike
ENSMUSG00000041144.10	chr1	46066315	46373546	+	.	OTTMUSG00000046662.1	Dnah7b	0.23375407249441	0.233774326450204	5.31961714386843	0.527239274687639	0.999896583204142	Not regulated	Kit_m_spike
ENSMUSG00000101337.6	chr1	46425592	46807476	+	.	OTTMUSG00000046664.2	Dnah7c	0.235348634497024	0.23545696345059	3.00161253899506	0.655523318203153	0.999896583204142	Not regulated	Kit_m_spike
ENSMUSG00000025986.6	chr1	46807544	46892852	-	.	OTTMUSG00000021430.4	Slc39a10	-0.0696204711486255	-0.0696251990871382	5.74755186403678	0.862424351306055	0.999896583204142	Not regulated	Kit_m_spike
ENSMUSG00000100213.1	chr1	46849529	46850479	-	.	OTTMUSG00000046938.1	Gm28151	-0.0984618416861314	-0.0986149370557457	1.37134592097212	0.796995067953147	0.999896583204142	Not regulated	Kit_m_spike
ENSMUSG00000100816.1	chr1	50815375	50817701	+	.	OTTMUSG00000046706.1	Gm28321	-0.488320573830941	-0.488648749284561	2.43732426159801	0.180517006846817	0.999896583204142	Not regulated	Kit_m_spike
ENSMUSG00000026109.14	chr1	50900647	51187270	+	.	OTTMUSG00000022395.3	Tmeff2	-0.496286775028396	-0.496898193298215	1.59309794857277	0.166894984663539	0.999896583204142	Not regulated	Kit_m_spike
ENSMUSG00000101702.1	chr1	51457932	51458931	-	.	OTTMUSG00000046714.1	1700072G22Rik	-0.540261104595227	-0.552823042406368	-1.61705039720695	0.358460746233512	0.999896583204142	Not regulated	Kit_m_spike
ENSMUSG00000026107.11	chr1	51465862	51478425	-	.	OTTMUSG00000046715.1	Nabp1	-0.0225715736862066	-0.0225729777392344	5.83140916564732	0.960067350430593	0.999896583204142	Not regulated	Kit_m_spike
ENSMUSG00000018417.14	chr1	51749765	51916071	-	.	OTTMUSG00000016470.4	Myo1b	0.0163244684150417	0.0163248560163795	7.09865499422755	0.963116115194258	0.999896583204142	Not regulated	Kit_m_spike
ENSMUSG00000062939.11	chr1	51987148	52107189	+	.	OTTMUSG00000046732.1	Stat4	-0.605079258733867	-0.605258095772217	3.81356927777263	0.274703427995475	0.999896583204142	Not regulated	Kit_m_spike
ENSMUSG00000026104.14	chr1	52119440	52161865	+	.	OTTMUSG00000046734.2	Stat1	-0.015738319220335	-0.0157446328990816	3.2027754990725	0.972007644429947	0.999896583204142	Not regulated	Kit_m_spike
ENSMUSG00000026103.14	chr1	52163448	52233232	-	.	OTTMUSG00000021410.6	Gls	0.106640724617279	0.106643172044947	7.2215726501094	0.782022882193505	0.999896583204142	Not regulated	Kit_m_spike
ENSMUSG00000002881.14	chr1	52457294	52500679	-	.	OTTMUSG00000035900.4	Nab1	0.145188761882393	0.145197102096339	5.9300765257322	0.707487138662872	0.999896583204142	Not regulated	Kit_m_spike
ENSMUSG00000043015.15	chr1	52630703	52651919	+	.	OTTMUSG00000046917.1	Nemp2	-0.0545489577731825	-0.0545577623301416	4.47040897082861	0.893844056982815	0.999896583204142	Not regulated	Kit_m_spike
ENSMUSG00000041439.15	chr1	52656286	52727462	-	.	OTTMUSG00000033382.3	Mfsd6	-0.457642634802819	-0.458043550736897	2.07519206051615	0.201032156859574	0.999896583204142	Not regulated	Kit_m_spike
ENSMUSG00000026102.9	chr1	52785427	52817688	-	.	OTTMUSG00000026596.5	Inpp1	-0.539031834567422	-0.539226085229454	3.39921240206813	0.12274708255858	0.999896583204142	Not regulated	Kit_m_spike
ENSMUSG00000041426.12	chr1	52844929	52920986	+	.	OTTMUSG00000030558.2	Hibch	-0.155058534437163	-0.155176337646933	2.35545519791097	0.682398905762187	0.999896583204142	Not regulated	Kit_m_spike
ENSMUSG00000043629.12	chr1	52922324	53020179	-	.	OTTMUSG00000021472.2	1700019D03Rik	-0.75060640112181	-0.750822625490759	4.026739972807	0.163538169754161	0.999896583204142	Not regulated	Kit_m_spike
ENSMUSG00000060715.9	chr1	53158577	53187636	-	.	OTTMUSG00000046891.1	1700019A02Rik	-0.551042605354418	-0.551310602437392	3.12052002095676	0.191572297476995	0.999896583204142	Not regulated	Kit_m_spike
ENSMUSG00000026098.13	chr1	53189187	53297018	-	.	OTTMUSG00000021891.5	Pms1	-0.0414854899925253	-0.0414890718195681	5.3556599739843	0.921969234562848	0.999896583204142	Not regulated	Kit_m_spike
ENSMUSG00000100763.1	chr1	53196113	53197695	+	.	OTTMUSG00000046892.1	Gm28777	0.422714424041664	0.428479330097765	-1.99840023526826	0.454496698314528	0.999896583204142	Not regulated	Kit_m_spike
ENSMUSG00000026097.9	chr1	53297095	53310309	+	.	OTTMUSG00000021828.1	Ormdl1	-0.00279991584255621	-0.00280072845054349	3.61507045753133	0.998163537880182	0.999896583204142	Not regulated	Kit_m_spike
ENSMUSG00000026096.14	chr1	53313624	53326343	+	.	OTTMUSG00000021889.2	Osgepl1	-0.1506518740899	-0.150681413658032	4.19128745826377	0.700409406625599	0.999896583204142	Not regulated	Kit_m_spike
ENSMUSG00000026095.15	chr1	53344617	53352752	-	.	OTTMUSG00000046895.3	Asnsd1	-0.0399640360140665	-0.0399828966152503	3.00102071059222	0.920929042001945	0.999896583204142	Not regulated	Kit_m_spike
ENSMUSG00000096141.2	chr1	53397006	53706784	-	.	OTTMUSG00000046899.1	Dnah7a	0.0672253158836061	0.0672658659457935	2.52979761925523	0.908292704569772	0.999896583204142	Not regulated	Kit_m_spike
ENSMUSG00000026094.14	chr1	53755506	53785224	-	.	OTTMUSG00000021434.3	Stk17b	0.0419804617074297	0.0419842006911378	5.29942061760019	0.911163768277159	0.999896583204142	Not regulated	Kit_m_spike
ENSMUSG00000042807.15	chr1	53806876	54195168	-	.	OTTMUSG00000029246.3	Hecw2	-0.04037478164804	-0.0403800393418467	4.96402755221472	0.92463911981442	0.999896583204142	Not regulated	Kit_m_spike
ENSMUSG00000025983.11	chr1	54250683	54368727	+	.	OTTMUSG00000034794.2	Ccdc150	-0.572821193768258	-0.572923484385507	4.3621993805633	0.140277175444919	0.999896583204142	Not regulated	Kit_m_spike
ENSMUSG00000041303.7	chr1	54396004	54438971	-	.	OTTMUSG00000046944.1	Gtf3c3	0.0369574742235007	0.0369595280909324	5.99571389833898	0.922871979649719	0.999896583204142	Not regulated	Kit_m_spike
ENSMUSG00000073678.4	chr1	54472994	54557684	-	.	OTTMUSG00000046957.1	Pgap1	-0.00951079777900649	-0.00951135371890703	6.68076663871934	0.984168269121977	0.999896583204142	Not regulated	Kit_m_spike
ENSMUSG00000052331.14	chr1	54645340	54926387	-	.	OTTMUSG00000042322.3	Ankrd44	-0.275090721935599	-0.275128432181052	4.71662436440828	0.458909215318747	0.999896583204142	Not regulated	Kit_m_spike
ENSMUSG00000101674.6	chr1	54681729	54767524	+	.	OTTMUSG00000046960.1	4930444A19Rik	-0.769399045591273	-0.777369573367827	-1.05950540367995	0.160233083678079	0.999896583204142	Not regulated	Kit_m_spike
ENSMUSG00000025982.13	chr1	54985169	55027481	-	.	OTTMUSG00000046964.1	Sf3b1	0.129708930061904	0.129709940962636	8.79889054971265	0.74207837463935	0.999896583204142	Not regulated	Kit_m_spike
ENSMUSG00000103030.1	chr1	55051319	55053112	-	.	OTTMUSG00000046966.1	E330011M16Rik	0.0562688346942374	0.0563473579347812	0.29057090349251	0.89207334957251	0.999896583204142	Not regulated	Kit_m_spike
ENSMUSG00000025981.13	chr1	55052770	55072702	+	.	OTTMUSG00000046967.1	Coq10b	0.0688034911876068	0.0688082308182794	5.70682387852203	0.857736624472865	0.999896583204142	Not regulated	Kit_m_spike
ENSMUSG00000101122.1	chr1	55066264	55067069	+	.	OTTMUSG00000046968.1	Gm17971	0.0713786214164761	0.0714769086679006	1.08833233589839	0.85447839159342	0.999896583204142	Not regulated	Kit_m_spike
ENSMUSG00000025980.14	chr1	55077835	55088243	-	.	OTTMUSG00000021770.4	Hspd1	0.0388488250355694	0.03884935183802	8.02363111365969	0.918881879453061	0.999896583204142	Not regulated	Kit_m_spike
ENSMUSG00000073676.4	chr1	55088132	55091307	+	.	OTTMUSG00000021821.1	Hspe1	0.0237697597825669	0.0237700989872486	7.37638977549156	0.943662015669586	0.999896583204142	Not regulated	Kit_m_spike
ENSMUSG00000025979.13	chr1	55131231	55154899	+	.	OTTMUSG00000034749.4	Mob4	0.173050031840291	0.173072451109082	4.79094166455688	0.642588809022107	0.999896583204142	Not regulated	Kit_m_spike
ENSMUSG00000025978.14	chr1	55170159	55226782	-	.	OTTMUSG00000021806.2	Rftn2	-0.186862220275301	-0.186942770897333	3.05796556497794	0.621973225709191	0.999896583204142	Not regulated	Kit_m_spike
ENSMUSG00000046994.9	chr1	55237177	55248470	+	.	OTTMUSG00000046972.2	Mars2	-0.0178708785487681	-0.0178746178096946	4.19460666992484	0.968564517743156	0.999896583204142	Not regulated	Kit_m_spike
ENSMUSG00000025977.15	chr1	55248658	55363469	-	.	OTTMUSG00000030118.9	Boll	-0.020636084016924	-0.0206385207287415	5.06570748157613	0.963703771926833	0.999896583204142	Not regulated	Kit_m_spike
ENSMUSG00000100215.1	chr1	55335401	55335796	+	.	OTTMUSG00000030219.1	Gm8292	-0.514601435152455	-0.51714059661167	-0.0175058854205253	0.224966165150662	0.999896583204142	Not regulated	Kit_m_spike
ENSMUSG00000038349.10	chr1	55405921	55754285	+	.	OTTMUSG00000046977.2	Plcl1	-0.220149910310564	-0.220177480032537	4.82642912264881	0.567746534741339	0.999896583204142	Not regulated	Kit_m_spike
ENSMUSG00000100372.1	chr1	56018978	56020203	+	.	OTTMUSG00000047012.1	1700003I22Rik	-0.965240211822909	-0.971553252875583	-0.435117418696327	0.0707824045864254	0.999896583204142	Not regulated	Kit_m_spike
ENSMUSG00000045336.5	chr1	56636044	56637435	-	.	OTTMUSG00000047042.1	Hsfy2	-0.382649722137582	-0.382884527645566	2.6871727543483	0.482478688853459	0.999896583204142	Not regulated	Kit_m_spike
ENSMUSG00000038331.15	chr1	56793981	56978650	-	.	OTTMUSG00000023028.5	Satb2	-0.115274216968025	-0.115311330510445	3.46492592475885	0.768043308159903	0.999896583204142	Not regulated	Kit_m_spike
ENSMUSG00000099945.1	chr1	57127340	57129400	+	.	OTTMUSG00000047043.1	1700126A01Rik	-0.367396649652881	-0.368027988007823	1.14967855753265	0.44369148112545	0.999896583204142	Not regulated	Kit_m_spike
ENSMUSG00000097519.2	chr1	57359222	57377544	-	.	OTTMUSG00000047046.1	4930558J18Rik	-0.145671274263768	-0.145798166392575	2.07132947674831	0.700676356827639	0.999896583204142	Not regulated	Kit_m_spike
ENSMUSG00000038323.3	chr1	57377620	57385423	+	.	OTTMUSG00000047047.1	1700066M21Rik	-0.131292213432062	-0.13131697126578	4.27791918744771	0.738185878871567	0.999896583204142	Not regulated	Kit_m_spike
ENSMUSG00000048495.16	chr1	57388237	57407101	-	.	OTTMUSG00000029759.10	Tyw5	-0.0388945616485762	-0.0389054471320373	3.72349052855318	0.923773828438281	0.999896583204142	Not regulated	Kit_m_spike
ENSMUSG00000025971.6	chr1	57406328	57417953	+	.	OTTMUSG00000029760.4	Maip1	-0.0622192670917331	-0.0622345734910455	3.94369236024927	0.879586160978205	0.999896583204142	Not regulated	Kit_m_spike
ENSMUSG00000038305.15	chr1	57774162	57948394	+	.	OTTMUSG00000035161.9	Spats2l	-0.368559526874434	-0.368833098006559	2.28345734915927	0.310147468740774	0.999896583204142	Not regulated	Kit_m_spike
ENSMUSG00000054770.16	chr1	57955101	58018956	-	.	OTTMUSG00000035129.4	Kctd18	0.0653644052965933	0.0653654378600831	7.75061471333995	0.86509849889748	0.999896583204142	Not regulated	Kit_m_spike
ENSMUSG00000026039.9	chr1	57995971	58025899	+	.	OTTMUSG00000021832.2	Sgo2a	0.114079082891359	0.114083575297536	6.46358070348918	0.770294192010385	0.999896583204142	Not regulated	Kit_m_spike
ENSMUSG00000063558.4	chr1	58029931	58106413	+	.	OTTMUSG00000029784.3	Aox1	0.85885026050112	0.86218768645434	0.0275371302150112	0.024975511250097	0.999896583204142	Not regulated	Kit_m_spike
ENSMUSG00000064294.12	chr1	58113130	58200698	+	.	OTTMUSG00000021877.3	Aox3	-0.195271628133223	-0.195667377291787	1.15921851856932	0.6883245944538	0.999896583204142	Not regulated	Kit_m_spike
ENSMUSG00000038242.12	chr1	58210397	58268597	+	.	OTTMUSG00000026036.4	Aox4	-0.221929927397538	-0.221975992060406	4.10464153933294	0.561689652134711	0.999896583204142	Not regulated	Kit_m_spike
ENSMUSG00000079554.2	chr1	58278326	58380259	+	.	OTTMUSG00000047205.1	Aox2	-0.279027860065058	-0.284366230433355	-1.99838113649933	0.635886768942392	0.999896583204142	Not regulated	Kit_m_spike
ENSMUSG00000103839.1	chr1	58383512	58386134	-	.	OTTMUSG00000047206.1	Gm37607	-0.105718650281908	-0.105968449883219	1.01284830654299	0.79762606737503	0.999896583204142	Not regulated	Kit_m_spike
ENSMUSG00000051223.14	chr1	58392898	58407353	+	.	OTTMUSG00000047207.2	Bzw1	0.0078389985433763	0.00783905055690666	9.02338330661152	0.979416766547249	0.999896583204142	Not regulated	Kit_m_spike
ENSMUSG00000026034.17	chr1	58410189	58424066	-	.	OTTMUSG00000021803.4	Clk1	0.187018063276984	0.187022659372323	7.07388442869846	0.628349029740258	0.999896583204142	Not regulated	Kit_m_spike
ENSMUSG00000026035.15	chr1	58430994	58445486	-	.	OTTMUSG00000021988.4	Ppil3	-0.0900518055135819	-0.0900682592848966	4.38075998098557	0.819388006450736	0.999896583204142	Not regulated	Kit_m_spike
ENSMUSG00000026036.17	chr1	58445151	58481816	+	.	OTTMUSG00000021967.5	Nif3l1	0.0303516845129692	0.0303544126166865	5.30993637439653	0.933949029114471	0.999896583204142	Not regulated	Kit_m_spike
ENSMUSG00000026037.14	chr1	58462771	58505109	-	.	OTTMUSG00000021969.3	Orc2	0.103866695988325	0.103870663696883	6.53979986824668	0.789357888817244	0.999896583204142	Not regulated	Kit_m_spike
ENSMUSG00000085054.2	chr1	58505148	58523230	+	.	OTTMUSG00000026620.2	Gm15834	-0.0914431151703043	-0.0916635590046156	0.97396418571991	0.811163440598181	0.999896583204142	Not regulated	Kit_m_spike
ENSMUSG00000038174.14	chr1	58522806	58586323	-	.	OTTMUSG00000026622.3	Fam126b	0.156126555791353	0.15613865201822	5.41530272083805	0.681231189668698	0.999896583204142	Not regulated	Kit_m_spike
ENSMUSG00000026032.8	chr1	58586384	58595964	+	.	OTTMUSG00000026621.1	Ndufb3	-0.16144102626108	-0.161467631972671	4.597629868162	0.671920018379932	0.999896583204142	Not regulated	Kit_m_spike
ENSMUSG00000047528.13	chr1	58646903	58695989	-	.	OTTMUSG00000047212.1	Als2cr12	-0.203973502479371	-0.204202580907578	1.93413962558348	0.696074343383937	0.999896583204142	Not regulated	Kit_m_spike
ENSMUSG00000026031.15	chr1	58711508	58758884	+	.	OTTMUSG00000019581.3	Cflar	0.0179715000712115	0.0179785775923019	3.03696220742888	0.958615427735328	0.999896583204142	Not regulated	Kit_m_spike
ENSMUSG00000026029.14	chr1	58795374	58847503	+	.	OTTMUSG00000047216.3	Casp8	1.27663458930369	1.2813190545363	0.122226592679517	0.000739945820540393	0.249982767478637	Not regulated	Kit_m_spike
ENSMUSG00000099719.1	chr1	58850085	58892792	-	.	OTTMUSG00000047218.1	Gm28802	-0.839220663642972	-0.841701332024548	0.644931606399318	0.120195481993645	0.999896583204142	Not regulated	Kit_m_spike
ENSMUSG00000026028.12	chr1	58900449	58973430	-	.	OTTMUSG00000037699.3	Trak2	0.278790741513012	0.278807867243054	5.76326398720598	0.451588832913573	0.999896583204142	Not regulated	Kit_m_spike
ENSMUSG00000026027.13	chr1	58973522	58995715	+	.	OTTMUSG00000021303.2	Stradb	-0.0526196486383711	-0.0526277746963179	4.62436576086664	0.899366251714614	0.999896583204142	Not regulated	Kit_m_spike
ENSMUSG00000047383.8	chr1	58997123	59003539	-	.	OTTMUSG00000047219.2	C2cd6b	-0.473543577157248	-0.473795101734205	2.82432196438884	0.355996312770476	0.999896583204142	Not regulated	Kit_m_spike
ENSMUSG00000099752.1	chr1	59014224	59059481	+	.	OTTMUSG00000047220.1	Gm29018	-1.89292385822806	-2.20880283851831	-2.92138125177603	0.103732837082005	0.999896583204142	Not regulated	Kit_m_spike
ENSMUSG00000072295.5	chr1	59050506	59094900	-	.	OTTMUSG00000023125.1	C2cd6	-0.2644064787858	-0.264462507013676	4.08458511589767	0.522282722597155	0.999896583204142	Not regulated	Kit_m_spike
ENSMUSG00000038079.14	chr1	59100590	59120408	-	.	OTTMUSG00000047221.2	Tmem237	-0.0371300379987106	-0.037133451734179	5.27781730195073	0.930469060544286	0.999896583204142	Not regulated	Kit_m_spike
ENSMUSG00000097573.2	chr1	59119833	59122141	+	.	OTTMUSG00000047222.1	G730003C15Rik	-0.0236597536713446	-0.0236790496255697	2.13936820297933	0.953687407188336	0.999896583204142	Not regulated	Kit_m_spike
ENSMUSG00000079550.9	chr1	59120935	59163389	-	.	OTTMUSG00000047223.1	Mpp4	-0.212499670390329	-0.212623343689041	2.68099291257139	0.57098314991147	0.999896583204142	Not regulated	Kit_m_spike
ENSMUSG00000026024.14	chr1	59162926	59237231	-	.	OTTMUSG00000021752.5	Als2	0.0680557696674287	0.0680565723796168	8.13202029030691	0.858389998984144	0.999896583204142	Not regulated	Kit_m_spike
ENSMUSG00000026023.16	chr1	59256906	59352993	+	.	OTTMUSG00000029822.2	Cdk15	0.208966618637855	0.211696530555095	-1.63925963922334	0.686879437861104	0.999896583204142	Not regulated	Kit_m_spike
ENSMUSG00000041075.8	chr1	59482424	59486955	+	.	OTTMUSG00000020777.2	Fzd7	-0.0542858792051133	-0.054300253751644	3.75763486381534	0.890268468618146	0.999896583204142	Not regulated	Kit_m_spike
ENSMUSG00000047361.16	chr1	59516264	59636417	+	.	OTTMUSG00000047232.3	Gm973	-0.272866985735826	-0.272908356931153	4.58555607254141	0.463016041969072	0.999896583204142	Not regulated	Kit_m_spike
ENSMUSG00000099811.6	chr1	59532991	59549521	-	.	OTTMUSG00000047233.1	Gm28411	-1.27569340413661	-1.28665488812116	-0.676907373139154	0.00857611185631671	0.849484084867308	Not regulated	Kit_m_spike
ENSMUSG00000026021.15	chr1	59586558	59670834	-	.	OTTMUSG00000022159.3	Sumo1	0.0201502876880139	0.020151509803663	5.52744217604625	0.953643053864903	0.999896583204142	Not regulated	Kit_m_spike
ENSMUSG00000103821.1	chr1	59646200	59648071	-	.	OTTMUSG00000047255.1	D430013B06Rik	0.137826091922622	0.137916495294723	2.16650159133563	0.723138716450765	0.999896583204142	Not regulated	Kit_m_spike
ENSMUSG00000026020.9	chr1	59684971	59719044	+	.	OTTMUSG00000047257.4	Nop58	0.117900294451632	0.117902466394594	7.61580080688981	0.756464285305913	0.999896583204142	Not regulated	Kit_m_spike
ENSMUSG00000067336.6	chr1	59763400	59879014	+	.	OTTMUSG00000047258.2	Bmpr2	0.0426323475804622	0.042633947434249	6.15157148948642	0.908225076355517	0.999896583204142	Not regulated	Kit_m_spike
ENSMUSG00000041040.12	chr1	59913006	59985346	+	.	OTTMUSG00000020914.3	Fam117b	-0.0699138064023629	-0.0699158322194043	6.93652716708545	0.864938593297676	0.999896583204142	Not regulated	Kit_m_spike
ENSMUSG00000026018.12	chr1	59982490	60043184	-	.	OTTMUSG00000047263.2	Ica1l	-0.276414026102601	-0.276479297852366	3.91890317935311	0.457473438804279	0.999896583204142	Not regulated	Kit_m_spike
ENSMUSG00000026019.15	chr1	60069785	60098645	-	.	OTTMUSG00000021598.8	Wdr12	0.059833501935664	0.0598368802973308	5.97479345025023	0.878086158982136	0.999896583204142	Not regulated	Kit_m_spike
ENSMUSG00000026017.13	chr1	60098247	60153953	+	.	OTTMUSG00000022350.5	Carf	0.00468520439134317	0.00468576240979868	4.19862973453538	0.986464529806969	0.999896583204142	Not regulated	Kit_m_spike
ENSMUSG00000073664.11	chr1	60180599	60338328	+	.	OTTMUSG00000034193.9	Nbeal1	0.0287665077995535	0.0287668447600887	7.52811676545179	0.93505392723362	0.999896583204142	Not regulated	Kit_m_spike
ENSMUSG00000049439.13	chr1	60343323	60388060	+	.	OTTMUSG00000021516.3	Cyp20a1	0.331078733075888	0.331255796866952	2.70790990421941	0.363293999379333	0.999896583204142	Not regulated	Kit_m_spike
ENSMUSG00000026782.15	chr1	60409619	60481158	+	.	OTTMUSG00000047318.3	Abi2	0.02376622537834	0.0237672781679912	6.18099923867782	0.946847391079435	0.999896583204142	Not regulated	Kit_m_spike
ENSMUSG00000026014.15	chr1	60482292	60567104	-	.	OTTMUSG00000002211.13	Raph1	0.0352677576140184	0.0352697662315816	5.60546235304381	0.922007215340119	0.999896583204142	Not regulated	Kit_m_spike
ENSMUSG00000101188.1	chr1	60703932	60705149	+	.	OTTMUSG00000002253.1	Eif4a-ps4	-0.103801367735937	-0.103899224505917	2.19145401753701	0.78552910437939	0.999896583204142	Not regulated	Kit_m_spike
ENSMUSG00000052062.14	chr1	61638824	62642284	+	.	OTTMUSG00000002383.10	Pard3b	0.341676126139142	0.341959833594872	2.04600790747522	0.351792448090199	0.999896583204142	Not regulated	Kit_m_spike
ENSMUSG00000085842.7	chr1	61767415	61851540	-	.	OTTMUSG00000002499.3	Pard3bos1	-1.15993351667117	-1.18606428763287	-1.81321469721747	0.0802054623075773	0.999896583204142	Not regulated	Kit_m_spike
ENSMUSG00000025969.15	chr1	62703285	62818695	+	.	OTTMUSG00000002566.7	Nrp2	-0.453457490741573	-0.454054602565585	1.49359671397616	0.218540402437002	0.999896583204142	Not regulated	Kit_m_spike
ENSMUSG00000040865.15	chr1	62958418	63114667	-	.	OTTMUSG00000002593.6	Ino80d	-0.0498750020420687	-0.0498782410021929	6.41797639180047	0.899302726633299	0.999896583204142	Not regulated	Kit_m_spike
ENSMUSG00000084799.7	chr1	63113078	63158290	+	.	OTTMUSG00000002611.3	Ino80dos	-0.2321414147227	-0.232510205069272	1.34619302899667	0.533552539052858	0.999896583204142	Not regulated	Kit_m_spike
ENSMUSG00000101599.1	chr1	63117118	63126837	+	.	OTTMUSG00000047511.1	Gm20342	-0.0872409194822769	-0.0873172273981011	2.12624930307547	0.833241414509755	0.999896583204142	Not regulated	Kit_m_spike
ENSMUSG00000025968.16	chr1	63143596	63176833	-	.	OTTMUSG00000002613.4	Ndufs1	0.151038919376022	0.151042457870035	7.23794254955611	0.701432654061702	0.999896583204142	Not regulated	Kit_m_spike
ENSMUSG00000025967.16	chr1	63176825	63180486	+	.	OTTMUSG00000002614.9	Eef1b2	-0.0748162831309183	-0.0748175394324446	7.89955072377005	0.849217935685565	0.999896583204142	Not regulated	Kit_m_spike
ENSMUSG00000064602.1	chr1	63179004	63179135	+	.	NA	Snora41	0.171420443008834	0.172049256081486	0.0692485580633402	0.662726060183732	0.999896583204142	Not regulated	Kit_m_spike
ENSMUSG00000087561.7	chr1	63266848	63273120	-	.	OTTMUSG00000002658.1	Gm11608	-0.608418746952009	-0.611737594712757	0.161184516561068	0.254112712432772	0.999896583204142	Not regulated	Kit_m_spike
ENSMUSG00000027520.15	chr1	63273265	63314576	+	.	OTTMUSG00000002659.3	Zdbf2	-0.0830504241498441	-0.083055116304913	6.08320045333094	0.833959712866018	0.999896583204142	Not regulated	Kit_m_spike
ENSMUSG00000025964.15	chr1	63445891	63596276	+	.	OTTMUSG00000002497.12	Adam23	-0.237818377028285	-0.237843295269358	5.08419556018358	0.529857196145715	0.999896583204142	Not regulated	Kit_m_spike
ENSMUSG00000025963.5	chr1	63698819	63730318	-	.	OTTMUSG00000008270.1	Mdh1b	-0.0209254486336506	-0.0209389098851605	2.594089398862	0.964879492385075	0.999896583204142	Not regulated	Kit_m_spike
ENSMUSG00000025962.15	chr1	63730614	63754655	+	.	OTTMUSG00000013921.2	Fastkd2	0.0185035171236625	0.018505784363126	4.56961152442862	0.959092120461593	0.999896583204142	Not regulated	Kit_m_spike
ENSMUSG00000025961.1	chr1	63754907	63769267	-	.	OTTMUSG00000013922.1	4933402D24Rik	-0.533086253430938	-0.537732462932514	-0.914925660383192	0.274709435206343	0.999896583204142	Not regulated	Kit_m_spike
ENSMUSG00000025959.13	chr1	64029447	64122282	-	.	OTTMUSG00000013919.3	Klf7	-0.120402150461814	-0.120405469441604	7.05978337342761	0.763544855257626	0.999896583204142	Not regulated	Kit_m_spike
ENSMUSG00000025958.14	chr1	64532645	64604548	+	.	OTTMUSG00000047617.1	Creb1	-0.0498893338382874	-0.049891859392306	6.15109039683241	0.906473812862239	0.999896583204142	Not regulated	Kit_m_spike
ENSMUSG00000025956.10	chr1	64606473	64617242	-	.	OTTMUSG00000026623.1	Mettl21a	-0.066482499963208	-0.0665187779109528	2.70033475739359	0.864692751730165	0.999896583204142	Not regulated	Kit_m_spike
ENSMUSG00000087213.2	chr1	64679871	64690659	-	.	OTTMUSG00000021537.2	2810408I11Rik	-0.277900034091098	-0.278015748045083	3.23959360432195	0.453589895555088	0.999896583204142	Not regulated	Kit_m_spike
ENSMUSG00000070871.10	chr1	64690455	64725644	+	.	OTTMUSG00000021538.2	Ccnyl1	0.112349816377864	0.112356500621467	5.9001190134096	0.775659689415664	0.999896583204142	Not regulated	Kit_m_spike
ENSMUSG00000045005.9	chr1	64730558	64737751	-	.	OTTMUSG00000047622.1	Fzd5	0.0710773085898276	0.0710959826804572	3.26627225877326	0.84830190825335	0.999896583204142	Not regulated	Kit_m_spike
ENSMUSG00000051344.13	chr1	64785983	64956824	-	.	OTTMUSG00000021993.5	Plekhm3	-0.0796574645873336	-0.0796633164539911	5.65952601294449	0.842922370626412	0.999896583204142	Not regulated	Kit_m_spike
ENSMUSG00000084416.3	chr1	64993951	64994604	-	.	OTTMUSG00000022086.1	Rpl10a-ps1	-0.182065020172978	-0.182261629700407	1.7759918452514	0.628110207796296	0.999896583204142	Not regulated	Kit_m_spike
ENSMUSG00000025955.13	chr1	65012689	65032759	-	.	OTTMUSG00000030348.3	Akr1cl	2.4061384201115	2.42436148772184	-0.527004433955881	3.69617890967441e-07	0.000998971554173288	Up-regulated	Kit_m_spike
ENSMUSG00000025950.16	chr1	65158616	65186500	-	.	OTTMUSG00000021898.3	Idh1	0.0716222719552055	0.0716269169658046	5.77460059690442	0.853903411051115	0.999896583204142	Not regulated	Kit_m_spike
ENSMUSG00000025949.16	chr1	65186683	65278695	+	.	OTTMUSG00000047694.2	Pikfyve	0.0225860813573036	0.0225864809124886	7.20759449235609	0.948993769988681	0.999896583204142	Not regulated	Kit_m_spike
ENSMUSG00000025946.13	chr1	65282056	65389244	+	.	OTTMUSG00000022339.2	Pth2r	0.276455287926511	0.277698203060219	-0.46891669567369	0.503388104841984	0.999896583204142	Not regulated	Kit_m_spike
ENSMUSG00000015222.17	chr1	66175273	66442583	+	.	OTTMUSG00000016448.12	Map2	-0.506804063488936	-0.50701191023583	3.20622691890052	0.265360049472635	0.999896583204142	Not regulated	Kit_m_spike
ENSMUSG00000055567.18	chr1	66468367	66699148	+	.	OTTMUSG00000026091.8	Unc80	0.167167345841678	0.167464009366165	1.00858441409756	0.680332263633331	0.999896583204142	Not regulated	Kit_m_spike
ENSMUSG00000026005.15	chr1	66700831	66719805	+	.	OTTMUSG00000021851.3	Rpe	-0.031309605780168	-0.0313195303237283	3.73232014658604	0.939939834352069	0.999896583204142	Not regulated	Kit_m_spike
ENSMUSG00000026004.15	chr1	66719248	66817562	-	.	OTTMUSG00000025009.4	Kansl1l	0.0324155430244257	0.0324238052918096	3.77959164329058	0.927331558418558	0.999896583204142	Not regulated	Kit_m_spike
ENSMUSG00000102776.1	chr1	66775511	66780107	+	.	OTTMUSG00000047110.1	Gm38162	-0.00806064196552331	-0.00808935114847479	0.316012311862788	0.9842599701896	0.999896583204142	Not regulated	Kit_m_spike
ENSMUSG00000103706.1	chr1	66793645	66796298	-	.	OTTMUSG00000047111.1	6820402A03Rik	-0.887171388408247	-0.894639491901649	-0.969918565915312	0.0817083073957883	0.999896583204142	Not regulated	Kit_m_spike
ENSMUSG00000103756.1	chr1	66799659	66800797	-	.	OTTMUSG00000047112.1	Gm37285	-0.223374099095148	-0.224279902612335	-0.0821672541058204	0.577581153140284	0.999896583204142	Not regulated	Kit_m_spike
ENSMUSG00000103382.1	chr1	66812315	66814493	+	.	OTTMUSG00000047113.1	Gm37755	-0.293758591884333	-0.295886640497856	-0.833638947508495	0.550303104104418	0.999896583204142	Not regulated	Kit_m_spike
ENSMUSG00000026003.5	chr1	66830839	66863277	-	.	OTTMUSG00000026221.1	Acadl	-0.0301969587985146	-0.0302007767833342	4.83175959885263	0.94455373659757	0.999896583204142	Not regulated	Kit_m_spike
ENSMUSG00000026000.16	chr1	67000517	67038872	-	.	OTTMUSG00000021584.4	Lancl1	-0.0748232815718662	-0.0748257053302111	6.84098622681389	0.854762641733365	0.999896583204142	Not regulated	Kit_m_spike
ENSMUSG00000025991.8	chr1	67123026	67231259	+	.	OTTMUSG00000026539.2	Cps1	0.0926725813912659	0.0929501702335567	0.27995215205602	0.810164231011657	0.999896583204142	Not regulated	Kit_m_spike
ENSMUSG00000062209.15	chr1	68032186	69108059	-	.	OTTMUSG00000025138.3	Erbb4	0.000185185003704868	0.000181754722417594	0.657004472442243	0.998636820714029	0.999896583204142	Not regulated	Kit_m_spike
ENSMUSG00000101387.1	chr1	69377321	69378071	+	.	OTTMUSG00000047128.1	Pced1c-ps	-0.0561619683449534	-0.0561813727982226	3.3521124579464	0.887759442509998	0.999896583204142	Not regulated	Kit_m_spike
ENSMUSG00000025997.13	chr1	69531214	69687245	-	.	OTTMUSG00000047132.2	Ikzf2	-0.118722601457886	-0.118822605049435	2.08408727926427	0.755179119604959	0.999896583204142	Not regulated	Kit_m_spike
ENSMUSG00000053153.14	chr1	69826970	70725132	+	.	OTTMUSG00000034211.4	Spag16	-0.367917078632399	-0.368104566351962	2.90608674385432	0.345342652526263	0.999896583204142	Not regulated	Kit_m_spike
ENSMUSG00000026196.7	chr1	71027498	71103146	-	.	OTTMUSG00000030938.3	Bard1	0.122235952872567	0.122245316576379	5.48164940588291	0.751573646002331	0.999896583204142	Not regulated	Kit_m_spike
ENSMUSG00000050296.14	chr1	71242276	71414910	-	.	OTTMUSG00000048805.1	Abca12	0.490891841062245	0.492726402917336	-0.273671735576108	0.219501741242616	0.999896583204142	Not regulated	Kit_m_spike
ENSMUSG00000026192.13	chr1	71557150	71579631	+	.	OTTMUSG00000033605.2	Atic	0.0528688327475469	0.0528698646611117	7.51136821451968	0.89024547723504	0.999896583204142	Not regulated	Kit_m_spike
ENSMUSG00000026193.15	chr1	71585520	71653200	-	.	OTTMUSG00000048807.4	Fn1	0.0156445715863068	0.0156446429122405	8.54678830415419	0.963751968113073	0.999896583204142	Not regulated	Kit_m_spike
ENSMUSG00000073652.10	chr1	71652837	71662843	+	.	OTTMUSG00000022136.2	Apol7d	-0.19709221795051	-0.197299648910309	1.7995563648226	0.603458835889528	0.999896583204142	Not regulated	Kit_m_spike
ENSMUSG00000039395.8	chr1	72159442	72212307	-	.	OTTMUSG00000049069.1	Mreg	-0.0384189039528053	-0.0384233908777955	4.91852574921802	0.92801926108293	0.999896583204142	Not regulated	Kit_m_spike
ENSMUSG00000097131.1	chr1	72236465	72274869	+	.	NA	D230017M19Rik	-0.222418561797639	-0.222574802411256	2.38235386636754	0.552589696069976	0.999896583204142	Not regulated	Kit_m_spike
ENSMUSG00000026189.13	chr1	72259167	72284314	-	.	OTTMUSG00000026657.2	Pecr	-0.0281825966278645	-0.0281920797030735	3.39601317659167	0.946261184987059	0.999896583204142	Not regulated	Kit_m_spike
ENSMUSG00000026188.11	chr1	72284369	72303104	+	.	OTTMUSG00000026656.3	Tmem169	-0.395625795339842	-0.395851018456314	2.74701282996477	0.272419518915781	0.999896583204142	Not regulated	Kit_m_spike
ENSMUSG00000026187.8	chr1	72307421	72394952	+	.	NA	Xrcc5	0.00419153137859709	0.00419173382042055	6.19410787553979	0.987035514878982	0.999896583204142	Not regulated	Kit_m_spike
ENSMUSG00000039354.16	chr1	72583251	72633134	+	.	OTTMUSG00000021499.4	Smarcal1	-0.00147013047834244	-0.00147020175621167	6.1153378356215	0.998184821332242	0.999896583204142	Not regulated	Kit_m_spike
ENSMUSG00000110712.1	chr1	72641188	72642963	+	.	OTTMUSG00000061677.1	Gm39662	0.169249541644192	0.169683808218593	0.526092739616537	0.655440279754308	0.999896583204142	Not regulated	Kit_m_spike
ENSMUSG00000039342.5	chr1	72642980	72700579	-	.	OTTMUSG00000061672.2	Ankar	-0.344943210334365	-0.345324347965487	1.84172950157344	0.517535536870936	0.999896583204142	Not regulated	Kit_m_spike
ENSMUSG00000046330.10	chr1	72711290	72713813	+	.	OTTMUSG00000061689.2	Rpl37a	-0.0458637149076972	-0.0458647011480864	7.74420497270213	0.909745435698071	0.999896583204142	Not regulated	Kit_m_spike
ENSMUSG00000039323.18	chr1	72824503	72852474	+	.	OTTMUSG00000029573.1	Igfbp2	0.0447270186544466	0.0447285220617653	6.72395173044888	0.907391819569068	0.999896583204142	Not regulated	Kit_m_spike
ENSMUSG00000026185.8	chr1	72857932	72874884	-	.	OTTMUSG00000017306.1	Igfbp5	-0.142752398985785	-0.142774914289008	4.50801221161094	0.70883786835293	0.999896583204142	Not regulated	Kit_m_spike
ENSMUSG00000101968.6	chr1	72984844	73025507	+	.	OTTMUSG00000045166.1	1700027A15Rik	-1.17813286835268	-1.17850584446617	4.04055547134847	0.0468906886110556	0.999896583204142	Not regulated	Kit_m_spike
ENSMUSG00000026182.6	chr1	73015074	73015909	-	.	OTTMUSG00000048231.1	Tnp1	-1.23148146418365	-1.23153759008947	6.82338215449857	0.0266852860229725	0.999896583204142	Not regulated	Kit_m_spike
ENSMUSG00000101112.1	chr1	73269064	73306360	+	.	OTTMUSG00000047270.1	Gm29185	-0.466708562802828	-0.484077825237976	-2.47421663174144	0.52075726883573	0.999896583204142	Not regulated	Kit_m_spike
ENSMUSG00000055322.15	chr1	73910231	74124449	-	.	OTTMUSG00000047279.7	Tns1	-0.57724660714297	-0.577297484801344	5.4661734954644	0.256139976321864	0.999896583204142	Not regulated	Kit_m_spike
ENSMUSG00000006304.14	chr1	74236084	74268209	+	.	OTTMUSG00000016449.5	Arpc2	0.0212506011149285	0.0212510937515465	7.16911800831806	0.95202839478184	0.999896583204142	Not regulated	Kit_m_spike
ENSMUSG00000006299.13	chr1	74279840	74284738	-	.	OTTMUSG00000047667.2	Aamp	0.0173331289410418	0.017333269587065	8.66564130564775	0.960619378179327	0.999896583204142	Not regulated	Kit_m_spike
ENSMUSG00000101503.1	chr1	74281161	74281866	+	.	OTTMUSG00000047668.1	Gm28364	-0.62953123433136	-0.631593961172751	0.644767781299403	0.0958388155069437	0.999896583204142	Not regulated	Kit_m_spike
ENSMUSG00000026179.14	chr1	74284930	74353694	+	.	OTTMUSG00000021729.3	Pnkd	0.0207838971320372	0.0207849683487181	6.11472257374493	0.954090640858365	0.999896583204142	Not regulated	Kit_m_spike
ENSMUSG00000006301.17	chr1	74288247	74305622	-	.	OTTMUSG00000021738.2	Tmbim1	0.0729350483510099	0.0729463097753859	4.56624689516605	0.841227244524374	0.999896583204142	Not regulated	Kit_m_spike
ENSMUSG00000073650.8	chr1	74362108	74369321	+	.	OTTMUSG00000026692.4	Catip	-0.225718495776638	-0.226052599123459	1.42533747015302	0.551182121440777	0.999896583204142	Not regulated	Kit_m_spike
ENSMUSG00000026177.11	chr1	74375195	74386062	+	.	OTTMUSG00000016632.2	Slc11a1	-0.166837912524823	-0.167419996109809	0.014859706084666	0.696736549824996	0.999896583204142	Not regulated	Kit_m_spike
ENSMUSG00000026176.13	chr1	74391509	74397285	+	.	OTTMUSG00000021740.5	Ctdsp1	0.00120611269475173	0.0012061545290001	6.72184148022557	0.992653560288031	0.999896583204142	Not regulated	Kit_m_spike
ENSMUSG00000026175.12	chr1	74409376	74435559	+	.	OTTMUSG00000021741.3	Vil1	0.0400249525312638	0.0400848959698541	1.25710502034976	0.913055624595409	0.999896583204142	Not regulated	Kit_m_spike
ENSMUSG00000033364.13	chr1	74435511	74544284	-	.	OTTMUSG00000047946.4	Usp37	0.0766128888902167	0.0766141790357899	7.61789605799219	0.844755992319608	0.999896583204142	Not regulated	Kit_m_spike
ENSMUSG00000026174.9	chr1	74506058	74530842	+	.	OTTMUSG00000021742.2	Cnot9	0.0783140798243645	0.0783156685594717	7.44974004717663	0.841480309263217	0.999896583204142	Not regulated	Kit_m_spike
ENSMUSG00000026173.15	chr1	74542888	74567794	+	.	OTTMUSG00000021578.3	Plcd4	-0.706733567223395	-0.706992876298747	3.55100961985006	0.176220742200035	0.999896583204142	Not regulated	Kit_m_spike
ENSMUSG00000026135.17	chr1	74565127	74588246	-	.	OTTMUSG00000021744.3	Zfp142	0.119942724974875	0.11994425958956	7.98332483256584	0.757450928608756	0.999896583204142	Not regulated	Kit_m_spike
ENSMUSG00000026172.12	chr1	74588289	74592443	+	.	OTTMUSG00000021745.1	Bcs1l	0.107535745083177	0.107558052463649	4.10401892682489	0.780644254275073	0.999896583204142	Not regulated	Kit_m_spike
ENSMUSG00000026171.12	chr1	74593748	74601397	-	.	OTTMUSG00000021746.19	Rnf25	0.0255799487853487	0.0255817534620645	5.56149172368074	0.944412381036697	0.999896583204142	Not regulated	Kit_m_spike
ENSMUSG00000033276.18	chr1	74601445	74636894	+	.	OTTMUSG00000021747.4	Stk36	-0.104408473496365	-0.104417177161808	5.43294466102092	0.787137922180758	0.999896583204142	Not regulated	Kit_m_spike
ENSMUSG00000033257.14	chr1	74661745	74703730	+	.	OTTMUSG00000021753.3	Ttll4	0.0937197407301103	0.0937215170529282	7.50539373553649	0.808077402037567	0.999896583204142	Not regulated	Kit_m_spike
ENSMUSG00000026170.6	chr1	74713574	74737892	+	.	OTTMUSG00000048252.1	Cyp27a1	0.459454144797121	0.46483503699076	-1.45998356716824	0.355315096634237	0.999896583204142	Not regulated	Kit_m_spike
ENSMUSG00000033227.7	chr1	74771892	74785322	+	.	OTTMUSG00000048253.1	Wnt6	0.0353948074939365	0.0354841682994666	0.259726054765705	0.93711613146	0.999896583204142	Not regulated	Kit_m_spike
ENSMUSG00000090071.4	chr1	74854934	74857732	+	.	OTTMUSG00000034759.2	Cdk5r2	-0.0426724718407604	-0.0428679969152961	-0.156222474683864	0.914088876652526	0.999896583204142	Not regulated	Kit_m_spike
ENSMUSG00000055197.4	chr1	74881509	74885419	-	.	OTTMUSG00000034755.1	Fev	0.25094936337902	0.25304839598491	-1.08642026055127	0.665027585112628	0.999896583204142	Not regulated	Kit_m_spike
ENSMUSG00000047021.14	chr1	74902071	74935599	-	.	OTTMUSG00000026700.2	Cfap65	0.196907396488965	0.196943774045004	4.14192317214982	0.666136146454124	0.999896583204142	Not regulated	Kit_m_spike
ENSMUSG00000006538.12	chr1	74945315	74951672	-	.	OTTMUSG00000048255.2	Ihh	0.0179640345771517	0.0180214697365475	0.465447194043872	0.961777956999184	0.999896583204142	Not regulated	Kit_m_spike
ENSMUSG00000026162.7	chr1	74967139	75125200	-	.	OTTMUSG00000021757.2	Nhej1	0.00331380872361915	0.0033148487806473	3.05616938700889	0.989453580581844	0.999896583204142	Not regulated	Kit_m_spike
ENSMUSG00000033159.14	chr1	75134554	75142711	-	.	OTTMUSG00000048448.2	Cnppd1	0.0754746366130177	0.075477002672179	6.83005797961311	0.846279447069676	0.999896583204142	Not regulated	Kit_m_spike
ENSMUSG00000049339.16	chr1	75142778	75147913	+	.	OTTMUSG00000048449.3	Retreg2	0.112575791565776	0.11257742058814	7.94352721300463	0.773765686564952	0.999896583204142	Not regulated	Kit_m_spike
ENSMUSG00000026197.12	chr1	75168646	75171629	+	.	OTTMUSG00000034818.3	Zfand2b	-0.0259161588234566	-0.0259206214398684	4.54584613074609	0.952048493506502	0.999896583204142	Not regulated	Kit_m_spike
ENSMUSG00000026198.15	chr1	75171717	75180392	-	.	OTTMUSG00000034720.3	Abcb6	-0.117683813125581	-0.117858219576499	1.36142651994892	0.763936850930014	0.999896583204142	Not regulated	Kit_m_spike
ENSMUSG00000033124.15	chr1	75180860	75192196	-	.	OTTMUSG00000048480.3	Atg9a	-0.158607556347764	-0.158621370877839	5.37340471716213	0.684438865103344	0.999896583204142	Not regulated	Kit_m_spike
ENSMUSG00000026199.17	chr1	75192151	75199387	+	.	OTTMUSG00000021565.3	Ankzf1	0.0126227428437549	0.0126238295173242	5.28647460503282	0.96939111355588	0.999896583204142	Not regulated	Kit_m_spike
ENSMUSG00000026200.13	chr1	75198236	75210813	-	.	OTTMUSG00000021564.4	Glb1l	-0.093484347759969	-0.0935196759707679	3.55141837997311	0.82439991353566	0.999896583204142	Not regulated	Kit_m_spike
ENSMUSG00000026201.12	chr1	75210838	75215606	+	.	OTTMUSG00000029626.4	Stk16	0.0346048921013738	0.0346078024735371	5.25644520052345	0.925501289636823	0.999896583204142	Not regulated	Kit_m_spike
ENSMUSG00000026202.13	chr1	75214228	75219865	-	.	OTTMUSG00000048543.3	Tuba4a	-0.332332497803142	-0.332380653299711	4.7062285918875	0.36988693140004	0.999896583204142	Not regulated	Kit_m_spike
ENSMUSG00000096094.2	chr1	75220095	75232102	-	.	OTTMUSG00000048574.2	A630095N17Rik	-0.0155682427334669	-0.0166899611383721	-0.628614580825587	0.975040883369852	0.999896583204142	Not regulated	Kit_m_spike
ENSMUSG00000026203.16	chr1	75236406	75245692	+	.	OTTMUSG00000048595.2	Dnajb2	-0.202189561780332	-0.202216232542193	4.83390520728504	0.591761321640914	0.999896583204142	Not regulated	Kit_m_spike
ENSMUSG00000026204.15	chr1	75247027	75264502	-	.	OTTMUSG00000048596.2	Ptprn	0.53879264257565	0.540454186315862	0.308378610899636	0.159587545238296	0.999896583204142	Not regulated	Kit_m_spike
ENSMUSG00000026209.15	chr1	75307896	75317990	-	.	OTTMUSG00000048821.2	Dnpep	0.129352338513151	0.129358956640835	6.12009620273796	0.74052433338891	0.999896583204142	Not regulated	Kit_m_spike
ENSMUSG00000026207.16	chr1	75375297	75432320	+	.	OTTMUSG00000019414.7	Speg	0.5126400318513	0.513872360495909	0.337132811096145	0.182241183464919	0.999896583204142	Not regulated	Kit_m_spike
ENSMUSG00000033021.16	chr1	75435930	75443179	+	.	OTTMUSG00000019424.11	Gmppa	0.0176372600513969	0.0176401498896047	4.457864983458	0.959608759818897	0.999896583204142	Not regulated	Kit_m_spike
ENSMUSG00000032997.16	chr1	75474569	75479307	-	.	OTTMUSG00000019412.3	Chpf	0.532316593018384	0.532448835610857	3.782343918303	0.146246662713248	0.999896583204142	Not regulated	Kit_m_spike
ENSMUSG00000026211.17	chr1	75479310	75506452	-	.	OTTMUSG00000016912.6	Obsl1	0.678296069925258	0.678409354252756	4.36265719725201	0.047558091324564	0.999896583204142	Not regulated	Kit_m_spike
ENSMUSG00000051703.14	chr1	75479532	75485705	+	.	OTTMUSG00000019413.5	Tmem198	0.649079835954528	0.652375948544643	-0.392354193151511	0.123403178318037	0.999896583204142	Not regulated	Kit_m_spike
ENSMUSG00000032968.4	chr1	75507077	75510366	+	.	OTTMUSG00000019422.1	Inha	1.34038051203468	1.34069777873617	4.05299653139966	0.000242594651642535	0.111942639376223	Not regulated	Kit_m_spike
ENSMUSG00000026213.15	chr1	75521529	75537335	+	.	OTTMUSG00000019423.3	Stk11ip	0.135523195572903	0.135526447366365	7.19240453169572	0.729848228695018	0.999896583204142	Not regulated	Kit_m_spike
ENSMUSG00000006576.16	chr1	75546266	75562172	+	.	OTTMUSG00000019426.21	Slc4a3	0.656459066032236	0.656596056036684	4.0462688267836	0.044851042954303	0.999896583204142	Not regulated	Kit_m_spike
ENSMUSG00000026235.14	chr1	77367185	77515088	-	.	OTTMUSG00000047778.2	Epha4	0.261087155293256	0.261498226555151	1.17404280543529	0.481493210902868	0.999896583204142	Not regulated	Kit_m_spike
ENSMUSG00000004872.15	chr1	78101267	78197134	-	.	OTTMUSG00000037633.1	Pax3	-0.157396007741868	-0.158155335473812	-0.384337163341064	0.703653120224991	0.999896583204142	Not regulated	Kit_m_spike
ENSMUSG00000032908.9	chr1	78310345	78420289	+	.	OTTMUSG00000047786.1	Sgpp2	-0.207596920048106	-0.207618379699257	5.11093394345884	0.58730999189662	0.999896583204142	Not regulated	Kit_m_spike
ENSMUSG00000026245.16	chr1	78417975	78488897	-	.	OTTMUSG00000047790.2	Farsb	-0.00411125190671133	-0.00411140191597887	6.70810677353018	0.996940429574924	0.999896583204142	Not regulated	Kit_m_spike
ENSMUSG00000090486.2	chr1	78497026	78512158	-	.	OTTMUSG00000047793.1	BC035947	-0.108348420915857	-0.111503923220438	-2.33584125023607	0.868815728483198	0.999896583204142	Not regulated	Kit_m_spike
ENSMUSG00000032883.15	chr1	78657825	78707743	+	.	OTTMUSG00000033118.5	Acsl3	-0.0653241498697456	-0.0653259444698324	7.01974385070886	0.876829511287444	0.999896583204142	Not regulated	Kit_m_spike
ENSMUSG00000079470.8	chr1	78658038	78671512	+	.	OTTMUSG00000033117.2	Utp14b	-0.0475641541378991	-0.047569314236955	5.05240231824905	0.904244586079735	0.999896583204142	Not regulated	Kit_m_spike
ENSMUSG00000054702.14	chr1	79606876	79671972	-	.	OTTMUSG00000034766.1	Ap1s3	-0.139704684270141	-0.139810512719899	2.29487376023644	0.712881596251071	0.999896583204142	Not regulated	Kit_m_spike
ENSMUSG00000073643.11	chr1	79702262	79776143	-	.	OTTMUSG00000021445.6	Wdfy1	-0.120763479748063	-0.12077439618567	5.30892352705989	0.763766419773075	0.999896583204142	Not regulated	Kit_m_spike
ENSMUSG00000026248.9	chr1	79776018	79781445	+	.	OTTMUSG00000047890.1	Mrpl44	0.00760465393375191	0.00760510603390033	5.57958359060339	0.980295096926067	0.999896583204142	Not regulated	Kit_m_spike
ENSMUSG00000026249.10	chr1	79794197	79861180	-	.	OTTMUSG00000021751.3	Serpine2	0.0564032507519923	0.0564158199162978	4.01194409997297	0.878650081511175	0.999896583204142	Not regulated	Kit_m_spike
ENSMUSG00000043230.2	chr1	80198706	80218473	-	.	OTTMUSG00000034807.1	Fam124b	-0.376738987515346	-0.378430066629037	-0.0832332400780413	0.379588599594331	0.999896583204142	Not regulated	Kit_m_spike
ENSMUSG00000004364.14	chr1	80264923	80340480	-	.	OTTMUSG00000035349.2	Cul3	-0.019570305467736	-0.0195705544308713	8.14403274479453	0.966796601494889	0.999896583204142	Not regulated	Kit_m_spike
ENSMUSG00000103076.1	chr1	80274731	80276413	-	.	OTTMUSG00000047899.1	Gm37902	-0.284339020525927	-0.285100974846278	0.754100017482471	0.478024113440933	0.999896583204142	Not regulated	Kit_m_spike
ENSMUSG00000101483.1	chr1	80445932	80479867	+	.	OTTMUSG00000045117.1	1700016L21Rik	-0.22479120689683	-0.228260255757924	-1.36225225679098	0.675397634771682	0.999896583204142	Not regulated	Kit_m_spike
ENSMUSG00000038608.15	chr1	80501073	80758527	-	.	OTTMUSG00000047903.2	Dock10	-0.16208948930115	-0.162859491073606	-0.0524895250172285	0.68658610953357	0.999896583204142	Not regulated	Kit_m_spike
ENSMUSG00000055980.2	chr1	82233101	82291416	-	.	OTTMUSG00000016464.3	Irs1	-0.427761378864565	-0.428613919907704	0.930782032861322	0.25725231348502	0.999896583204142	Not regulated	Kit_m_spike
ENSMUSG00000026142.15	chr1	82316452	82445366	+	.	OTTMUSG00000021465.3	Rhbdd1	-0.276117998830784	-0.276180542581745	3.99393192791852	0.457833521121412	0.999896583204142	Not regulated	Kit_m_spike
ENSMUSG00000067158.9	chr1	82448423	82586849	-	.	OTTMUSG00000021695.2	Col4a4	0.836958690595504	0.838329867278385	1.16524192996288	0.0180389676028488	0.999896583204142	Not regulated	Kit_m_spike
ENSMUSG00000079465.8	chr1	82586921	82722059	+	.	OTTMUSG00000021696.2	Col4a3	0.0546798831635057	0.0547263249125588	1.93214096254546	0.881415026132308	0.999896583204142	Not regulated	Kit_m_spike
ENSMUSG00000026150.14	chr1	82724890	82752394	+	.	OTTMUSG00000034764.4	Mff	0.0243652775353833	0.0243662511846073	6.46789692118962	0.947715634334295	0.999896583204142	Not regulated	Kit_m_spike
ENSMUSG00000101450.1	chr1	82739691	82740707	+	.	OTTMUSG00000047955.1	Gm28941	0.378036195103022	0.378688717244372	0.782038300431478	0.334643503267657	0.999896583204142	Not regulated	Kit_m_spike
ENSMUSG00000026159.13	chr1	82839483	82901182	+	.	OTTMUSG00000047960.2	Agfg1	0.126142963333025	0.126147443605653	6.62996089989688	0.749637771404966	0.999896583204142	Not regulated	Kit_m_spike
ENSMUSG00000053161.16	chr1	83159752	83210574	+	.	OTTMUSG00000022978.4	Daw1	0.543685430533749	0.545186590862179	0.469078867663884	0.391869224770477	0.999896583204142	Not regulated	Kit_m_spike
ENSMUSG00000101896.1	chr1	83212044	83212884	-	.	OTTMUSG00000047967.1	Gm6244	-0.395762919760956	-0.397802349132527	-0.379768571344789	0.53039326076178	0.999896583204142	Not regulated	Kit_m_spike
ENSMUSG00000026163.17	chr1	83254139	83408200	-	.	OTTMUSG00000030288.4	Sphkap	-0.299651341999387	-0.299854949756934	2.40963861449425	0.535760273527873	0.999896583204142	Not regulated	Kit_m_spike
ENSMUSG00000036766.12	chr1	84369839	84696221	-	.	OTTMUSG00000048002.2	Dner	0.557330555824604	0.561223017244984	-1.03265541792215	0.207194762331616	0.999896583204142	Not regulated	Kit_m_spike
ENSMUSG00000026219.14	chr1	84721189	84840516	-	.	OTTMUSG00000048005.2	Trip12	-0.0124896825746178	-0.0124897108840096	10.9893913965194	0.980128950572139	0.999896583204142	Not regulated	Kit_m_spike
ENSMUSG00000104503.1	chr1	84819968	84824683	-	.	OTTMUSG00000048007.1	Gm37738	0.107977145378413	0.108117649794272	1.48943354234643	0.771734621157463	0.999896583204142	Not regulated	Kit_m_spike
ENSMUSG00000073633.9	chr1	84839841	84900487	+	.	OTTMUSG00000021470.1	Fbxo36	-0.282102429957666	-0.282169819069106	3.95349890488372	0.447151008315452	0.999896583204142	Not regulated	Kit_m_spike
ENSMUSG00000026220.6	chr1	84905898	84935134	-	.	OTTMUSG00000048008.3	Slc16a14	0.0203021758145949	0.0203080150681646	2.18826687161183	0.954035436373827	0.999896583204142	Not regulated	Kit_m_spike
ENSMUSG00000070031.11	chr1	85600378	85645037	+	.	OTTMUSG00000030222.3	Sp140	-0.161083858258814	-0.161543103102205	0.391598842457427	0.674600162350755	0.999896583204142	Not regulated	Kit_m_spike
ENSMUSG00000100217.1	chr1	85775271	85784694	+	.	OTTMUSG00000048037.1	9930111H07Rik	-0.753484265427929	-0.756500928815089	0.00849429632268757	0.0566424473894781	0.999896583204142	Not regulated	Kit_m_spike
ENSMUSG00000036707.16	chr1	85793441	85851576	+	.	OTTMUSG00000021589.10	Cab39	0.00659542227159634	0.00659556791031675	7.2863504837699	0.982303210774063	0.999896583204142	Not regulated	Kit_m_spike
ENSMUSG00000026223.15	chr1	85894281	85908675	+	.	OTTMUSG00000029979.2	Itm2c	0.164106781285455	0.164116716678746	5.87728292791021	0.675437861172045	0.999896583204142	Not regulated	Kit_m_spike
ENSMUSG00000026224.11	chr1	85928483	85940624	+	.	OTTMUSG00000033909.2	4933407L21Rik	-0.0978683607473738	-0.0985222507564979	-0.762280754126109	0.824830794830098	0.999896583204142	Not regulated	Kit_m_spike
ENSMUSG00000049608.8	chr1	85938318	85961007	-	.	OTTMUSG00000048041.1	Gpr55	0.786960133532545	0.788037640817539	1.34326173829447	0.0536624872028535	0.999896583204142	Not regulated	Kit_m_spike
ENSMUSG00000026226.16	chr1	86016816	86029958	+	.	OTTMUSG00000026756.4	Spata3	-0.737853479621222	-0.737963226418022	4.97469465554468	0.188436371647508	0.999896583204142	Not regulated	Kit_m_spike
ENSMUSG00000026227.11	chr1	86045863	86055456	+	.	OTTMUSG00000022123.2	2810459M11Rik	0.190430289206196	0.190621739137013	1.8461155025559	0.611293016740266	0.999896583204142	Not regulated	Kit_m_spike
ENSMUSG00000026229.17	chr1	86064387	86139151	+	.	OTTMUSG00000033949.3	Psmd1	0.189831850229092	0.189834991982847	7.75380278201455	0.622659989782131	0.999896583204142	Not regulated	Kit_m_spike
ENSMUSG00000062590.13	chr1	86154780	86278284	+	.	OTTMUSG00000033936.7	Armc9	0.130122373036268	0.130128903269285	6.12203492436158	0.741778633258955	0.999896583204142	Not regulated	Kit_m_spike
ENSMUSG00000079445.3	chr1	86302832	86307305	+	.	OTTMUSG00000048090.2	B3gnt7	-0.364865120926849	-0.365001750663243	3.27193401113509	0.314325358067396	0.999896583204142	Not regulated	Kit_m_spike
ENSMUSG00000026234.12	chr1	86344719	86359400	-	.	OTTMUSG00000048094.2	Ncl	0.118599219677199	0.118599578890418	10.1905477512075	0.762484595192814	0.999896583204142	Not regulated	Kit_m_spike
ENSMUSG00000073627.7	chr1	86359574	86373791	+	.	OTTMUSG00000033678.2	C130036L24Rik	0.218106987224144	0.218312463538157	1.9404211209288	0.556231594282607	0.999896583204142	Not regulated	Kit_m_spike
ENSMUSG00000026237.5	chr1	86386303	86426228	-	.	OTTMUSG00000022669.4	Nmur1	-0.520533218888941	-0.523395029284063	-0.22074394773432	0.256124394091445	0.999896583204142	Not regulated	Kit_m_spike
ENSMUSG00000036574.5	chr1	86426329	86428052	+	.	OTTMUSG00000042357.1	Tex44	-0.301568625083708	-0.301730838627497	3.20978058475188	0.568280605639164	0.999896583204142	Not regulated	Kit_m_spike
ENSMUSG00000026238.14	chr1	86526726	86530712	+	.	OTTMUSG00000048097.2	Ptma	0.004710835951815	0.00471085723056564	9.25008834292039	0.984713574439951	0.999896583204142	Not regulated	Kit_m_spike
ENSMUSG00000026239.14	chr1	86542994	86582629	-	.	OTTMUSG00000021876.4	Pde6d	-0.00439098767779688	-0.0043919753408235	4.75881973739125	0.995438376827348	0.999896583204142	Not regulated	Kit_m_spike
ENSMUSG00000026240.12	chr1	86582904	86609375	+	.	OTTMUSG00000027307.4	Cops7b	-0.0241396742222803	-0.0241414716895604	5.62907701136817	0.95662595918276	0.999896583204142	Not regulated	Kit_m_spike
ENSMUSG00000026241.5	chr1	86666291	86670571	-	.	OTTMUSG00000048101.1	Nppc	0.756137370575396	0.767499922100361	-1.81629990570723	0.164742421748035	0.999896583204142	Not regulated	Kit_m_spike
ENSMUSG00000053333.15	chr1	86703808	87050095	+	.	OTTMUSG00000048134.1	Dis3l2	-0.0367565452203357	-0.0367630568653848	4.40793517103482	0.929801606401884	0.999896583204142	Not regulated	Kit_m_spike
ENSMUSG00000084106.4	chr1	86908793	86909683	-	.	OTTMUSG00000022084.1	Gm6136	0.386047927832399	0.387062302966411	0.531581752886914	0.311592479383718	0.999896583204142	Not regulated	Kit_m_spike
ENSMUSG00000103984.1	chr1	87036723	87039650	+	.	OTTMUSG00000048145.1	Gm37447	0.771861254471604	0.778691670248755	-1.25161421832113	0.110627989913306	0.999896583204142	Not regulated	Kit_m_spike
ENSMUSG00000101940.2	chr1	87067672	87071098	+	.	OTTMUSG00000048146.2	Akp-ps1	-0.410115625458587	-0.413001739645425	-0.593580232004424	0.475726672067316	0.999896583204142	Not regulated	Kit_m_spike
ENSMUSG00000026246.12	chr1	87086694	87089928	-	.	OTTMUSG00000048152.1	Alppl2	-0.147534685338881	-0.15025766059216	-1.90966820008209	0.808421357407981	0.999896583204142	Not regulated	Kit_m_spike
ENSMUSG00000026247.13	chr1	87147655	87156521	-	.	OTTMUSG00000034823.1	Ecel1	0.340444434734164	0.343264723974919	-1.03491285487802	0.456085604411404	0.999896583204142	Not regulated	Kit_m_spike
ENSMUSG00000036480.9	chr1	87183313	87188405	+	.	OTTMUSG00000033560.2	Prss56	-0.228025590064587	-0.229409362817037	-0.584967701081285	0.659029240770782	0.999896583204142	Not regulated	Kit_m_spike
ENSMUSG00000026254.17	chr1	87213914	87240488	+	.	OTTMUSG00000021766.3	Eif4e2	-0.0755384757405323	-0.0755411794795722	6.64485906447702	0.856930559766397	0.999896583204142	Not regulated	Kit_m_spike
ENSMUSG00000026255.15	chr1	87264363	87310839	+	.	OTTMUSG00000029545.1	Efhd1	0.0786774063690952	0.0786907273009639	4.43313797473508	0.866040239180627	0.999896583204142	Not regulated	Kit_m_spike
ENSMUSG00000048000.15	chr1	87326998	87450796	+	.	OTTMUSG00000037064.6	Gigyf2	0.171356123540368	0.171358796918908	7.80371844238366	0.659562646148622	0.999896583204142	Not regulated	Kit_m_spike
ENSMUSG00000026259.14	chr1	87476834	87573870	-	.	OTTMUSG00000036755.2	Ngef	-0.463468930191381	-0.46785770971985	-1.15640380288174	0.320758435086203	0.999896583204142	Not regulated	Kit_m_spike
ENSMUSG00000026288.14	chr1	87620312	87720507	+	.	OTTMUSG00000035865.3	Inpp5d	-0.121453052378986	-0.121516893048405	2.78444281242138	0.75043176661504	0.999896583204142	Not regulated	Kit_m_spike
ENSMUSG00000026289.15	chr1	87755870	87792428	+	.	OTTMUSG00000016467.6	Atg16l1	0.149272857473725	0.149276171649231	7.31360961421648	0.698943339706979	0.999896583204142	Not regulated	Kit_m_spike
ENSMUSG00000089281.1	chr1	87784556	87784820	+	.	NA	Scarna6	0.197208564759913	0.197661037957996	0.138305972520868	0.614620371219083	0.999896583204142	Not regulated	Kit_m_spike
ENSMUSG00000056055.13	chr1	87803680	87845158	+	.	OTTMUSG00000021826.1	Sag	0.31460877351118	0.314993401239756	1.56599214899485	0.391692963328889	0.999896583204142	Not regulated	Kit_m_spike
ENSMUSG00000070738.10	chr1	87853287	87945180	+	.	OTTMUSG00000048195.2	Dgkd	0.117923856343462	0.117924759864715	8.8273884663387	0.762809353326493	0.999896583204142	Not regulated	Kit_m_spike
ENSMUSG00000005501.14	chr1	87945119	88008551	-	.	OTTMUSG00000048199.1	Usp40	0.0269337197414649	0.026935443428515	5.68785816744525	0.94240699368031	0.999896583204142	Not regulated	Kit_m_spike
ENSMUSG00000081984.3	chr1	88204732	88205782	-	.	OTTMUSG00000020806.1	Dnajb3	-0.595647933873261	-0.595685348937237	6.07091782809539	0.182619938263321	0.999896583204142	Not regulated	Kit_m_spike
ENSMUSG00000079429.9	chr1	88226986	88262289	+	.	OTTMUSG00000020804.3	Mroh2a	-0.243897700271563	-0.243959522696508	3.83968922217702	0.615708900454807	0.999896583204142	Not regulated	Kit_m_spike
ENSMUSG00000044783.16	chr1	88262471	88277633	-	.	OTTMUSG00000020807.2	Hjurp	0.0227128564160808	0.0227130681941456	8.4107306033104	0.94896544461243	0.999896583204142	Not regulated	Kit_m_spike
ENSMUSG00000036251.16	chr1	88277661	88389293	+	.	OTTMUSG00000019582.3	Trpm8	-0.217287786811433	-0.217557591505829	1.58054308521854	0.561061239838831	0.999896583204142	Not regulated	Kit_m_spike
ENSMUSG00000062310.7	chr1	88499871	88510066	-	.	OTTMUSG00000048259.1	Glrp1	-0.478670198342121	-0.483257803398362	-1.16323861780707	0.388145276842425	0.999896583204142	Not regulated	Kit_m_spike
ENSMUSG00000100798.1	chr1	88551517	88562167	+	.	OTTMUSG00000048260.1	Gm19589	-1.61792778410248	-1.63133897411113	-0.616038120304868	0.00181308000535112	0.434198235711872	Not regulated	Kit_m_spike
ENSMUSG00000049866.12	chr1	88673125	88702221	-	.	OTTMUSG00000028785.5	Arl4c	-0.00523010642165718	-0.00523085006711609	4.30676416444634	0.995027413461808	0.999896583204142	Not regulated	Kit_m_spike
ENSMUSG00000099378.1	chr1	89016113	89022210	+	.	OTTMUSG00000045302.1	1700067G17Rik	-0.266136396293153	-0.268580660676982	-0.631719622303289	0.584477716134354	0.999896583204142	Not regulated	Kit_m_spike
ENSMUSG00000036206.12	chr1	89070415	89155068	+	.	OTTMUSG00000029359.1	Sh3bp4	-0.0662344915330868	-0.0662361915660722	7.10190607201043	0.872619924592692	0.999896583204142	Not regulated	Kit_m_spike
ENSMUSG00000055013.15	chr1	89454806	89897617	+	.	OTTMUSG00000048341.2	Agap1	0.109137248074521	0.109139837402953	7.18361610111063	0.778480529848466	0.999896583204142	Not regulated	Kit_m_spike
ENSMUSG00000102009.6	chr1	89650529	89683908	-	.	OTTMUSG00000048346.1	4933400F21Rik	-0.323295390117368	-0.324371196640482	0.188761514902613	0.523256576349523	0.999896583204142	Not regulated	Kit_m_spike
ENSMUSG00000034486.8	chr1	89927956	89931179	-	.	OTTMUSG00000037278.3	Gbx2	0.535811767066248	0.537202279256102	0.521475484018664	0.152268036832233	0.999896583204142	Not regulated	Kit_m_spike
ENSMUSG00000026301.16	chr1	90042132	90153401	-	.	OTTMUSG00000048350.2	Iqca	-0.216341443534497	-0.216831891925556	0.744414084645767	0.591565061689419	0.999896583204142	Not regulated	Kit_m_spike
ENSMUSG00000100850.1	chr1	90153628	90159462	+	.	OTTMUSG00000048351.1	4930434B07Rik	-0.52636962791146	-0.532374336956187	-1.37470736435441	0.305599864912983	0.999896583204142	Not regulated	Kit_m_spike
ENSMUSG00000034432.11	chr1	90602981	90613341	+	.	OTTMUSG00000048401.2	Cops8	0.0866817324319611	0.0866839012230239	7.14898053832985	0.825317535666179	0.999896583204142	Not regulated	Kit_m_spike
ENSMUSG00000048126.16	chr1	90765923	90843971	-	.	OTTMUSG00000022359.6	Col6a3	-0.00586229528495304	-0.00586732672667197	3.71760997030592	0.991910136313339	0.999896583204142	Not regulated	Kit_m_spike
ENSMUSG00000026303.6	chr1	90915085	90951142	+	.	OTTMUSG00000022397.2	Mlph	0.0160607531081566	0.0160561453817907	2.57560307336635	0.963158410349502	0.999896583204142	Not regulated	Kit_m_spike
ENSMUSG00000026305.15	chr1	90998737	91128944	+	.	OTTMUSG00000048410.3	Lrrfip1	-0.0619295027802947	-0.0619357683598901	5.26957217405955	0.882151017721128	0.999896583204142	Not regulated	Kit_m_spike
ENSMUSG00000070732.2	chr1	91145089	91170795	+	.	OTTMUSG00000048485.3	Rbm44	0.0048462150335379	0.00484645681273926	6.1357373702913	0.98572279236368	0.999896583204142	Not regulated	Kit_m_spike
ENSMUSG00000034353.14	chr1	91179822	91225196	+	.	OTTMUSG00000048487.1	Ramp1	0.308339391444452	0.309393779755973	0.0912705597103945	0.429152802455343	0.999896583204142	Not regulated	Kit_m_spike
ENSMUSG00000034343.14	chr1	91250304	91290337	+	.	OTTMUSG00000048490.2	Ube2f	0.0261874218240256	0.0261889978460336	5.8755978189436	0.943160615405616	0.999896583204142	Not regulated	Kit_m_spike
ENSMUSG00000083064.1	chr1	91296045	91296936	+	.	OTTMUSG00000022151.1	Gm7785	0.360350016679951	0.361535352469096	0.208923734313015	0.363386848771699	0.999896583204142	Not regulated	Kit_m_spike
ENSMUSG00000026307.12	chr1	91298338	91321075	+	.	OTTMUSG00000022404.3	Scly	0.135179534748713	0.135539480135422	0.446966526651538	0.730606936103235	0.999896583204142	Not regulated	Kit_m_spike
ENSMUSG00000049515.12	chr1	91322075	91348306	+	.	OTTMUSG00000022701.3	Espnl	0.199153309861883	0.202285922150922	-1.88752568486747	0.74308295279398	0.999896583204142	Not regulated	Kit_m_spike
ENSMUSG00000047443.14	chr1	91366430	91374217	+	.	OTTMUSG00000048491.1	Erfe	0.224272861756993	0.224611178325218	1.19227009401872	0.570209411309991	0.999896583204142	Not regulated	Kit_m_spike
ENSMUSG00000026309.14	chr1	91373861	91398815	-	.	OTTMUSG00000048492.2	Ilkap	0.127556581468238	0.127562304135155	6.30280466758755	0.738100869869238	0.999896583204142	Not regulated	Kit_m_spike
ENSMUSG00000100253.1	chr1	91404879	91406029	-	.	OTTMUSG00000045131.1	1700020N18Rik	-0.0669276086338584	-0.0673483485285883	0.125480316532511	0.910210727779132	0.999896583204142	Not regulated	Kit_m_spike
ENSMUSG00000067071.8	chr1	91411483	91414038	-	.	OTTMUSG00000020919.2	Hes6	-0.133698168115004	-0.13373740845744	3.64084593717864	0.731647791959784	0.999896583204142	Not regulated	Kit_m_spike
ENSMUSG00000055866.9	chr1	91415982	91459324	-	.	OTTMUSG00000048493.1	Per2	0.320568687893951	0.320628338967404	4.1820543249288	0.379904278814854	0.999896583204142	Not regulated	Kit_m_spike
ENSMUSG00000034292.13	chr1	91494647	91529307	+	.	OTTMUSG00000048497.1	Traf3ip1	0.0698400794868068	0.0698464295777815	5.28781018424961	0.857850223178598	0.999896583204142	Not regulated	Kit_m_spike
ENSMUSG00000026311.16	chr1	91540544	91559589	+	.	OTTMUSG00000048498.2	Asb1	-0.019081409420667	-0.0190840765868082	4.80050475795648	0.965650555496924	0.999896583204142	Not regulated	Kit_m_spike
ENSMUSG00000102745.1	chr1	91916260	91919551	+	.	OTTMUSG00000048553.1	Gm37600	-0.243136989566519	-0.249441147446312	-1.55077849118058	0.677296159123727	0.999896583204142	Not regulated	Kit_m_spike
ENSMUSG00000026313.16	chr1	91928779	92195699	-	.	OTTMUSG00000048554.3	Hdac4	0.0889891018063156	0.0889921198653972	6.61536233527468	0.816521477272821	0.999896583204142	Not regulated	Kit_m_spike
ENSMUSG00000026260.12	chr1	92439010	92473860	-	.	OTTMUSG00000021762.3	Ndufa10	0.0354140205719813	0.0354159584464613	6.03568100547029	0.92374551269672	0.999896583204142	Not regulated	Kit_m_spike
ENSMUSG00000073616.10	chr1	92637145	92641985	-	.	OTTMUSG00000022121.2	Cops9	-0.124675624344154	-0.124696952386042	4.55340387486085	0.74755536152489	0.999896583204142	Not regulated	Kit_m_spike
ENSMUSG00000034220.7	chr1	92831645	92860779	+	.	OTTMUSG00000048573.1	Gpc1	-0.121351450282906	-0.12139369344517	3.34014531999246	0.750231479887617	0.999896583204142	Not regulated	Kit_m_spike
ENSMUSG00000034212.14	chr1	92859803	92902906	-	.	OTTMUSG00000021772.5	Ankmy1	-0.39683637891792	-0.397415678367538	1.64126393121459	0.37294908645773	0.999896583204142	Not regulated	Kit_m_spike
ENSMUSG00000047067.7	chr1	92906981	92908435	+	.	OTTMUSG00000048631.1	Dusp28	0.182108414853057	0.182278896822774	1.94921454960199	0.623844639181699	0.999896583204142	Not regulated	Kit_m_spike
ENSMUSG00000097251.2	chr1	92908378	92910764	-	.	OTTMUSG00000048578.2	5033417F24Rik	-0.695880300493955	-0.709616730836929	-1.67803483012632	0.244905243249502	0.999896583204142	Not regulated	Kit_m_spike
ENSMUSG00000026269.14	chr1	92910783	92924384	+	.	OTTMUSG00000042343.2	Rnpepl1	-0.0182439325777299	-0.0182529452532409	3.43596735619077	0.968802969686187	0.999896583204142	Not regulated	Kit_m_spike
ENSMUSG00000026270.11	chr1	92934376	92947941	+	.	OTTMUSG00000026368.2	Capn10	0.0419969885275562	0.0419990132830106	6.17985743553008	0.912455018178647	0.999896583204142	Not regulated	Kit_m_spike
ENSMUSG00000026271.15	chr1	92950865	92986391	+	.	OTTMUSG00000048633.2	Gpr35	1.35304882929757	1.37253960984552	-1.6518421938169	0.0107712977769794	0.939088399274994	Not regulated	Kit_m_spike
ENSMUSG00000014602.15	chr1	93015464	93101951	-	.	OTTMUSG00000048636.2	Kif1a	0.633311749497939	0.633667862686622	2.59748309653611	0.0991085222189669	0.999896583204142	Not regulated	Kit_m_spike
ENSMUSG00000047793.13	chr1	93235841	93301065	+	.	OTTMUSG00000036435.2	Sned1	0.495098979260922	0.495954660774566	1.0314153608862	0.175621464916553	0.999896583204142	Not regulated	Kit_m_spike
ENSMUSG00000026273.13	chr1	93299211	93305915	-	.	OTTMUSG00000021521.2	Mterf4	0.000874951874929008	0.000875144752353265	4.70063000980816	0.993233950283551	0.999896583204142	Not regulated	Kit_m_spike
ENSMUSG00000100351.1	chr1	93306694	93307239	-	.	OTTMUSG00000048652.1	Gm7867	0.82334211072072	0.83176624788747	-1.16734331474886	0.105589326537377	0.999896583204142	Not regulated	Kit_m_spike
ENSMUSG00000026274.11	chr1	93308770	93343482	-	.	OTTMUSG00000021792.3	Pask	0.179133086976557	0.179136219705333	7.61041211853972	0.64174497257383	0.999896583204142	Not regulated	Kit_m_spike
ENSMUSG00000026275.13	chr1	93342854	93373489	+	.	OTTMUSG00000021853.4	Ppp1r7	0.120486196330393	0.120491537344389	6.30682907119321	0.757607174918081	0.999896583204142	Not regulated	Kit_m_spike
ENSMUSG00000034107.10	chr1	93373930	93404303	+	.	OTTMUSG00000048653.1	Ano7	-0.763184252236789	-0.76904130305242	-0.868596787100972	0.104995610074661	0.999896583204142	Not regulated	Kit_m_spike
ENSMUSG00000034088.15	chr1	93405940	93478815	-	.	OTTMUSG00000048654.3	Hdlbp	0.122717969836755	0.122719194219541	8.44587110726229	0.756973944661167	0.999896583204142	Not regulated	Kit_m_spike
ENSMUSG00000026276.20	chr1	93478964	93510260	+	.	OTTMUSG00000021857.9	Sept2	0.237743649475637	0.237865695524119	2.60271747946936	0.519720282504329	0.999896583204142	Not regulated	Kit_m_spike
ENSMUSG00000034066.13	chr1	93512079	93621976	+	.	OTTMUSG00000026441.2	Farp2	-0.119731941070517	-0.119747487344014	4.77470676114383	0.756675425759345	0.999896583204142	Not regulated	Kit_m_spike
ENSMUSG00000026277.14	chr1	93619751	93658659	-	.	OTTMUSG00000026452.4	Stk25	-0.0366580727163634	-0.0366587850395547	7.60178237443443	0.932306349331965	0.999896583204142	Not regulated	Kit_m_spike
ENSMUSG00000100927.1	chr1	93635193	93636509	+	.	OTTMUSG00000048659.1	Gm28536	-1.18274039730744	-1.19648081991744	-1.1209856163185	0.0190027892727194	0.999896583204142	Not regulated	Kit_m_spike
ENSMUSG00000026278.14	chr1	93685660	93695764	+	.	OTTMUSG00000048660.3	Bok	0.30308534703986	0.303240381229551	2.81194317076879	0.408468269512509	0.999896583204142	Not regulated	Kit_m_spike
ENSMUSG00000026279.14	chr1	93701935	93754864	-	.	OTTMUSG00000048661.2	Thap4	0.0455915681946462	0.0455935080847029	6.37011135725537	0.906585176450912	0.999896583204142	Not regulated	Kit_m_spike
ENSMUSG00000026280.17	chr1	93751500	93790610	+	.	OTTMUSG00000032629.3	Atg4b	0.128172365306233	0.128176995498516	6.61682738920252	0.743061805442017	0.999896583204142	Not regulated	Kit_m_spike
ENSMUSG00000026281.15	chr1	93792576	93801934	-	.	OTTMUSG00000022163.3	Dtymk	-0.0814385143929102	-0.0814453371678106	5.53262894233589	0.841274855590183	0.999896583204142	Not regulated	Kit_m_spike
ENSMUSG00000026283.13	chr1	93803965	93822101	+	.	OTTMUSG00000048689.1	Ing5	0.0956604307480819	0.0956682030787375	5.38913313784663	0.799856149983324	0.999896583204142	Not regulated	Kit_m_spike
ENSMUSG00000073609.9	chr1	93824909	93852348	+	.	OTTMUSG00000021837.3	D2hgdh	0.041714855783424	0.0417248940149398	3.67661122563292	0.910959461417252	0.999896583204142	Not regulated	Kit_m_spike
ENSMUSG00000100518.1	chr1	94797083	94802472	+	.	OTTMUSG00000048748.1	4930440C22Rik	-0.0190869275065995	-0.0197347470778786	-1.1304228265206	0.970473346629309	0.999896583204142	Not regulated	Kit_m_spike
ENSMUSG00000051185.9	chr1	95313623	95335284	+	.	OTTMUSG00000048750.1	Fam174a	0.0440784980068061	0.0440862281777257	4.3392023552736	0.90784195521731	0.999896583204142	Not regulated	Kit_m_spike
ENSMUSG00000103973.1	chr1	95328681	95331218	+	.	OTTMUSG00000048751.1	BC055308	-0.492344837567499	-0.495697038578635	-0.736302742075042	0.268942455753278	0.999896583204142	Not regulated	Kit_m_spike
ENSMUSG00000081051.4	chr1	95498621	95499151	+	.	OTTMUSG00000021609.1	Gm15427	-0.00978527436829542	-0.00984578938656002	1.55223098274619	0.981816706439212	0.999896583204142	Not regulated	Kit_m_spike
ENSMUSG00000100336.1	chr1	96543059	96556703	-	.	OTTMUSG00000048774.1	Gm29601	-1.32727279282216	-1.34611914306999	-1.26964687537554	0.0975776042245533	0.999896583204142	Not regulated	Kit_m_spike
ENSMUSG00000045463.15	chr1	96906176	96997577	-	.	OTTMUSG00000036859.2	Slco6b1	-0.936206996116674	-0.937745108592868	1.31041960166666	0.0245841300579873	0.999896583204142	Not regulated	Kit_m_spike
ENSMUSG00000026331.13	chr1	97059038	97128301	-	.	OTTMUSG00000048826.1	Slco6c1	-0.649844649968517	-0.650290967964597	2.45222518791014	0.171549546484677	0.999896583204142	Not regulated	Kit_m_spike
ENSMUSG00000100484.1	chr1	97162860	97310664	+	.	OTTMUSG00000048827.1	Gm7133	-0.403235165950603	-0.414305411093686	-2.29469070617509	0.555282630344057	0.999896583204142	Not regulated	Kit_m_spike
ENSMUSG00000101348.6	chr1	97346475	97573015	+	.	OTTMUSG00000048828.1	Gm7135	-0.933761329488531	-0.936097690350281	0.676059458212087	0.0319412408407457	0.999896583204142	Not regulated	Kit_m_spike
ENSMUSG00000044768.16	chr1	97606318	97662074	-	.	OTTMUSG00000021769.10	D1Ertd622e	0.0479362396339083	0.0479389272609073	6.0469981396279	0.896330782970379	0.999896583204142	Not regulated	Kit_m_spike
ENSMUSG00000040648.14	chr1	97706048	97770411	-	.	OTTMUSG00000021900.3	Ppip5k2	0.244698383287088	0.244712580671619	5.85755540962988	0.511640255950119	0.999896583204142	Not regulated	Kit_m_spike
ENSMUSG00000026333.14	chr1	97770172	97793709	+	.	OTTMUSG00000021440.3	Gin1	0.0476833309265561	0.0476911235664249	4.4875145366685	0.897319884644435	0.999896583204142	Not regulated	Kit_m_spike
ENSMUSG00000026335.16	chr1	97795114	98095646	-	.	OTTMUSG00000034777.2	Pam	-0.113653547644933	-0.113664299622938	5.22394769341266	0.777324673888425	0.999896583204142	Not regulated	Kit_m_spike
ENSMUSG00000026336.13	chr1	98421124	98516991	+	.	OTTMUSG00000029690.2	Slco6d1	-0.651697170712049	-0.652857515212922	1.07825851146532	0.230903193516356	0.999896583204142	Not regulated	Kit_m_spike
ENSMUSG00000089791.1	chr1	98457768	98459162	+	.	OTTMUSG00000029691.1	Gm3555	0.0342354128181114	0.0322017474493012	-2.40414708502751	0.962102167529393	0.999896583204142	Not regulated	Kit_m_spike
ENSMUSG00000100009.6	chr1	98589517	98607384	+	.	OTTMUSG00000048834.1	Gm7967	-0.609920279045784	-0.609985942995434	5.07297842165522	0.0914387400277276	0.999896583204142	Not regulated	Kit_m_spike
ENSMUSG00000099686.1	chr1	98764841	98765554	+	.	OTTMUSG00000048835.1	Gm29460	0.945193642613753	0.976169221114448	-2.47754043323236	0.200086043653046	0.999896583204142	Not regulated	Kit_m_spike
ENSMUSG00000067028.11	chr1	99772765	100485942	+	.	OTTMUSG00000048875.1	Cntnap5b	-0.30769754348782	-0.307894366622902	2.68763847176969	0.572048177954062	0.999896583204142	Not regulated	Kit_m_spike
ENSMUSG00000082431.3	chr1	99790429	99791025	-	.	OTTMUSG00000022154.1	Tdpx-ps1	0.568321083406199	0.58087114486933	-2.19837213804266	0.364830319817937	0.999896583204142	Not regulated	Kit_m_spike
ENSMUSG00000100684.1	chr1	101155809	101175202	+	.	OTTMUSG00000048906.1	Gm20268	-0.520881490780191	-0.523660557394286	-0.409702186983705	0.332898209435435	0.999896583204142	Not regulated	Kit_m_spike
ENSMUSG00000050840.8	chr1	104768529	104995481	+	.	OTTMUSG00000025409.1	Cdh20	-0.244695194332844	-0.245015228467064	1.51863815494003	0.514229006584073	0.999896583204142	Not regulated	Kit_m_spike
ENSMUSG00000047496.6	chr1	105276914	105356710	-	.	OTTMUSG00000048957.1	Rnf152	0.214165301104422	0.21459425523028	0.482148975839709	0.578977758019717	0.999896583204142	Not regulated	Kit_m_spike
ENSMUSG00000101214.1	chr1	105382260	105569139	-	.	OTTMUSG00000048960.1	Gm28403	-0.580848097921758	-0.594828694815603	-1.97445681126645	0.348142959051708	0.999896583204142	Not regulated	Kit_m_spike
ENSMUSG00000067017.5	chr1	105455971	105458829	+	.	NA	Gm3608	0.297731238311663	0.299649462023346	-0.694542333916186	0.489231171010919	0.999896583204142	Not regulated	Kit_m_spike
ENSMUSG00000056536.14	chr1	105518422	105663677	-	.	OTTMUSG00000048961.1	Pign	0.0710269696198211	0.0710321258402916	5.54041365814841	0.851534629594315	0.999896583204142	Not regulated	Kit_m_spike
ENSMUSG00000026319.13	chr1	105663861	105755191	+	.	OTTMUSG00000048965.1	Relch	0.138234479530676	0.13823839475257	6.92233684727324	0.721373676501363	0.999896583204142	Not regulated	Kit_m_spike
ENSMUSG00000099843.1	chr1	105979350	105990282	-	.	OTTMUSG00000048971.1	Gm7160	-0.0146506245857393	-0.0146601045060184	2.59188555117635	0.973282387892191	0.999896583204142	Not regulated	Kit_m_spike
ENSMUSG00000038866.15	chr1	105990406	106034074	+	.	OTTMUSG00000026946.3	Zcchc2	-0.0406605060205161	-0.0406625371091582	6.17141161656991	0.920158245234582	0.999896583204142	Not regulated	Kit_m_spike
ENSMUSG00000101583.1	chr1	106152625	106171524	-	.	OTTMUSG00000048531.1	Gm20753	0.227218857265539	0.231048307149966	-1.91069082979428	0.707472081377654	0.999896583204142	Not regulated	Kit_m_spike
ENSMUSG00000044340.7	chr1	106171752	106394250	+	.	OTTMUSG00000021548.2	Phlpp1	-0.202568288682813	-0.202589582399292	5.14363915102301	0.656185397816323	0.999896583204142	Not regulated	Kit_m_spike
ENSMUSG00000057329.7	chr1	106538178	106714274	-	.	OTTMUSG00000022128.2	Bcl2	-0.406761057055539	-0.408031199584047	0.261214007754041	0.310781193845778	0.999896583204142	Not regulated	Kit_m_spike
ENSMUSG00000009905.5	chr1	106720459	106759727	-	.	OTTMUSG00000048603.1	Kdsr	0.123726842219087	0.123740414211843	4.9428126852275	0.749662811218117	0.999896583204142	Not regulated	Kit_m_spike
ENSMUSG00000009907.17	chr1	106764071	106796728	-	.	OTTMUSG00000021646.2	Vps4b	0.176794973994835	0.176803627116637	6.12834879173512	0.645159904231913	0.999896583204142	Not regulated	Kit_m_spike
ENSMUSG00000092572.7	chr1	107529003	107549271	+	.	OTTMUSG00000020993.4	Serpinb10	0.0343398527686837	0.0343949775793058	0.862485756585262	0.925430450164227	0.999896583204142	Not regulated	Kit_m_spike
ENSMUSG00000038702.6	chr1	111858702	111864918	-	.	OTTMUSG00000048898.1	Dsel	-0.221973964587669	-0.221994104270629	5.29542021889488	0.561503805475542	0.999896583204142	Not regulated	Kit_m_spike
ENSMUSG00000070695.4	chr1	115684756	116587323	+	.	OTTMUSG00000022099.3	Cntnap5a	-0.0967413761660946	-0.0971984105984233	-0.216130036451519	0.810214590449543	0.999896583204142	Not regulated	Kit_m_spike
ENSMUSG00000026374.14	chr1	118294778	118311739	-	.	OTTMUSG00000049222.1	Tsn	0.0968058795494426	0.0968073174279421	7.90175513801126	0.80563030060891	0.999896583204142	Not regulated	Kit_m_spike
ENSMUSG00000026377.12	chr1	118321839	118333822	+	.	OTTMUSG00000034779.2	Nifk	0.0770889884993783	0.0770931025087361	6.02470256628785	0.83816031249223	0.999896583204142	Not regulated	Kit_m_spike
ENSMUSG00000064302.13	chr1	118389058	118612678	+	.	OTTMUSG00000048576.20	Clasp1	0.0355281192191276	0.0355289774897519	7.18286078100637	0.925281961770168	0.999896583204142	Not regulated	Kit_m_spike
ENSMUSG00000026380.10	chr1	118627945	118685168	+	.	OTTMUSG00000049007.1	Tfcp2l1	0.240005461982305	0.240024831152745	5.34879380228772	0.519364126113137	0.999896583204142	Not regulated	Kit_m_spike
ENSMUSG00000048402.14	chr1	118834132	119053619	-	.	OTTMUSG00000034815.4	Gli2	0.257285472219929	0.257984793013728	0.396653122545942	0.502417393342574	0.999896583204142	Not regulated	Kit_m_spike
ENSMUSG00000037035.5	chr1	119415465	119422248	-	.	OTTMUSG00000034781.1	Inhbb	1.00377146567003	1.0043116584988	2.76148994716375	0.0133781157326424	0.999896583204142	Not regulated	Kit_m_spike
ENSMUSG00000004451.14	chr1	119470305	119504794	-	.	OTTMUSG00000021776.3	Ralb	0.236288742859966	0.236331360407811	4.28588042027673	0.530996511224211	0.999896583204142	Not regulated	Kit_m_spike
ENSMUSG00000098447.2	chr1	119520090	119526359	-	.	OTTMUSG00000044567.2	Gm27184	0.129587183659157	0.129756499900868	1.48846711553956	0.736166333412302	0.999896583204142	Not regulated	Kit_m_spike
ENSMUSG00000098923.1	chr1	119526160	119528983	+	.	OTTMUSG00000044568.1	Tmem185b	0.122769154455881	0.122790177708285	4.37297729254626	0.74315002351947	0.999896583204142	Not regulated	Kit_m_spike
ENSMUSG00000026383.14	chr1	119545037	119649000	-	.	OTTMUSG00000049017.2	Epb41l5	-0.0118633912226626	-0.011863665243247	7.47452875727214	0.980406739797331	0.999896583204142	Not regulated	Kit_m_spike
ENSMUSG00000026384.13	chr1	119652467	119837613	-	.	OTTMUSG00000035374.6	Ptpn4	0.151624443067515	0.151629363384008	6.68142460661464	0.691739345426036	0.999896583204142	Not regulated	Kit_m_spike
ENSMUSG00000036975.5	chr1	119907890	119913208	-	.	OTTMUSG00000022105.1	Tmem177	-0.084568439657046	-0.0845962216919468	3.45506539125435	0.831948532080755	0.999896583204142	Not regulated	Kit_m_spike
ENSMUSG00000036962.12	chr1	119923341	119997234	-	.	OTTMUSG00000035381.2	Cfap221	-0.262157439642485	-0.26267192318967	0.921055360468322	0.574697974469791	0.999896583204142	Not regulated	Kit_m_spike
ENSMUSG00000050777.7	chr1	120067377	120074074	-	.	OTTMUSG00000022101.1	Tmem37	0.907912971635811	0.921201218741253	-1.72197890950956	0.105669627481182	0.999896583204142	Not regulated	Kit_m_spike
ENSMUSG00000026385.16	chr1	120113280	120121078	-	.	OTTMUSG00000021601.3	Dbi	-0.0794012879938104	-0.0794086119488093	5.34729808472497	0.840515828998541	0.999896583204142	Not regulated	Kit_m_spike
ENSMUSG00000026388.15	chr1	120121187	120188189	+	.	OTTMUSG00000030546.5	3110009E18Rik	0.0490867554611166	0.0491397458161467	1.72647798278018	0.894158541907356	0.999896583204142	Not regulated	Kit_m_spike
ENSMUSG00000026389.16	chr1	120190757	120272705	-	.	OTTMUSG00000021495.2	Steap3	0.68903264604312	0.691750744951271	-0.0549019779607501	0.0759492387286881	0.999896583204142	Not regulated	Kit_m_spike
ENSMUSG00000058665.8	chr1	120602418	120607992	+	.	OTTMUSG00000037271.2	En1	0.130393233838532	0.130447772328447	3.11422904585881	0.726753223593739	0.999896583204142	Not regulated	Kit_m_spike
ENSMUSG00000003721.14	chr1	121304353	121332589	-	.	OTTMUSG00000034839.4	Insig2	0.155866638981757	0.155893033310197	4.39128967786814	0.686350823433576	0.999896583204142	Not regulated	Kit_m_spike
ENSMUSG00000104253.1	chr1	121328092	121331149	+	.	OTTMUSG00000049163.1	Gm37174	-0.409623000808691	-0.410089694463298	1.72880351367171	0.263305329888697	0.999896583204142	Not regulated	Kit_m_spike
ENSMUSG00000026339.18	chr1	121431049	121506460	+	.	OTTMUSG00000021024.2	Ccdc93	-0.148984429236953	-0.14899826373072	5.25409906886558	0.709041966729396	0.999896583204142	Not regulated	Kit_m_spike
ENSMUSG00000050534.8	chr1	121509842	121528465	-	.	OTTMUSG00000021025.1	Htr5b	-0.133384998391871	-0.135098736223682	-1.27987920093573	0.786493838112245	0.999896583204142	Not regulated	Kit_m_spike
ENSMUSG00000001674.11	chr1	121553835	121567989	-	.	OTTMUSG00000019928.6	Ddx18	0.118455376009961	0.118458344573732	7.15000627122691	0.761849646282054	0.999896583204142	Not regulated	Kit_m_spike
ENSMUSG00000036815.16	chr1	123321471	124045559	-	.	OTTMUSG00000020794.3	Dpp10	0.486051069122441	0.494166901265936	-1.9113346180609	0.419401074582211	0.999896583204142	Not regulated	Kit_m_spike
ENSMUSG00000099574.1	chr1	125190282	125197455	-	.	OTTMUSG00000049250.1	1700121L03Rik	-1.07613474545667	-1.08753273868029	-1.23160991129461	0.0284226759375417	0.999896583204142	Not regulated	Kit_m_spike
ENSMUSG00000026341.16	chr1	125392905	125435727	-	.	OTTMUSG00000049251.3	Actr3	0.111494887934387	0.111496924334807	7.60472424028181	0.773551262402383	0.999896583204142	Not regulated	Kit_m_spike
ENSMUSG00000026342.10	chr1	125560595	125595820	+	.	OTTMUSG00000049262.2	Slc35f5	0.204442718264409	0.204463118996289	5.16628040097573	0.588686847795659	0.999896583204142	Not regulated	Kit_m_spike
ENSMUSG00000026343.6	chr1	125676995	125873862	+	.	OTTMUSG00000030266.2	Gpr39	-1.035045144064	-1.04949037244955	-1.38316087633065	0.0790779519849441	0.999896583204142	Not regulated	Kit_m_spike
ENSMUSG00000049690.15	chr1	125913620	126830799	-	.	OTTMUSG00000030251.7	Nckap5	0.035456344812655	0.0354597217581007	5.05462572322799	0.92512933690589	0.999896583204142	Not regulated	Kit_m_spike
ENSMUSG00000036155.13	chr1	127205015	127488336	+	.	OTTMUSG00000049295.1	Mgat5	0.141032469875095	0.141044489610544	5.36125539666924	0.716917847609373	0.999896583204142	Not regulated	Kit_m_spike
ENSMUSG00000102014.1	chr1	127753616	127774092	-	.	OTTMUSG00000047797.1	2900009J06Rik	0.0208231778024893	0.020842906014256	-0.9428621234747	0.963188382775667	0.999896583204142	Not regulated	Kit_m_spike
ENSMUSG00000026349.14	chr1	127774164	127808061	+	.	OTTMUSG00000021611.1	Ccnt2	0.0137274783966703	0.0137277390054586	6.70739199350029	0.967102378671771	0.999896583204142	Not regulated	Kit_m_spike
ENSMUSG00000051590.9	chr1	127815253	127855031	-	.	OTTMUSG00000045399.5	Map3k19	0.124094398442783	0.124572018963404	0.124597881906405	0.768553416559063	0.999896583204142	Not regulated	Kit_m_spike
ENSMUSG00000036104.12	chr1	127868773	127943868	+	.	OTTMUSG00000025233.3	Rab3gap1	0.0252583476450033	0.0252593126284753	6.54816404120039	0.944117673927998	0.999896583204142	Not regulated	Kit_m_spike
ENSMUSG00000036086.16	chr1	127954184	128103047	-	.	OTTMUSG00000017423.3	Zranb3	0.0804876637332029	0.0804938336250233	5.50530172835991	0.83312117200275	0.999896583204142	Not regulated	Kit_m_spike
ENSMUSG00000104164.1	chr1	127978905	127984687	-	.	OTTMUSG00000049350.1	Gm38248	0.224984517998604	0.225175121179889	1.6843256050455	0.584221540973778	0.999896583204142	Not regulated	Kit_m_spike
ENSMUSG00000056211.13	chr1	128103301	128237736	+	.	OTTMUSG00000049353.2	R3hdm1	0.101497944698014	0.101499292687165	8.0268635083387	0.796552726379829	0.999896583204142	Not regulated	Kit_m_spike
ENSMUSG00000103497.1	chr1	128163214	128164529	+	.	OTTMUSG00000049357.1	Gm37407	0.423017628630037	0.42766159826876	-1.47926149222468	0.38958269015144	0.999896583204142	Not regulated	Kit_m_spike
ENSMUSG00000026353.9	chr1	128243964	128279378	+	.	OTTMUSG00000049358.2	Ubxn4	0.100797585232234	0.100800965665458	6.74386554057874	0.79325076641647	0.999896583204142	Not regulated	Kit_m_spike
ENSMUSG00000026354.8	chr1	128284756	128328318	-	.	OTTMUSG00000030320.1	Lct	0.49843562744575	0.500663546790235	-0.325149468785172	0.216247197380743	0.999896583204142	Not regulated	Kit_m_spike
ENSMUSG00000026355.11	chr1	128331590	128359664	-	.	OTTMUSG00000049360.1	Mcm6	0.149433960751971	0.149435832511371	8.10963628232316	0.703879338115885	0.999896583204142	Not regulated	Kit_m_spike
ENSMUSG00000026356.15	chr1	128363707	128417368	-	.	OTTMUSG00000049561.1	Dars	-0.00322629288204757	-0.00322641426154155	6.88098624690647	0.998551761686911	0.999896583204142	Not regulated	Kit_m_spike
ENSMUSG00000045382.6	chr1	128588199	128592293	-	.	OTTMUSG00000020918.2	Cxcr4	-0.100481156612505	-0.100548137636028	2.71753211499996	0.792726493658939	0.999896583204142	Not regulated	Kit_m_spike
ENSMUSG00000042581.14	chr1	129273302	130219278	+	.	OTTMUSG00000026224.5	Thsd7b	-0.366312705298796	-0.367243141113876	0.619060281948838	0.400978982474641	0.999896583204142	Not regulated	Kit_m_spike
ENSMUSG00000026401.15	chr1	130388537	130423009	-	.	OTTMUSG00000025172.2	Cd55b	-0.721827243152003	-0.722201400155848	2.95265006341527	0.159604769243514	0.999896583204142	Not regulated	Kit_m_spike
ENSMUSG00000087691.1	chr1	130422824	130437914	+	.	OTTMUSG00000025170.1	Gm15674	-0.893913352127088	-0.908339211969755	-1.63632380525084	0.122739156984176	0.999896583204142	Not regulated	Kit_m_spike
ENSMUSG00000086825.1	chr1	130429781	130437191	-	.	OTTMUSG00000025171.1	Gm15675	0.0741715376476238	0.0743092205861364	0.0795007534399281	0.854050676413785	0.999896583204142	Not regulated	Kit_m_spike
ENSMUSG00000026399.12	chr1	130439027	130462744	-	.	OTTMUSG00000025169.1	Cd55	-0.478158296092194	-0.478312985883423	3.51054549203116	0.173149833279835	0.999896583204142	Not regulated	Kit_m_spike
ENSMUSG00000085526.1	chr1	130462576	130557075	+	.	OTTMUSG00000030003.1	Gm16083	-0.648909622185451	-0.660666590167932	-1.92270952188572	0.262528990416964	0.999896583204142	Not regulated	Kit_m_spike
ENSMUSG00000042554.10	chr1	130576713	130629621	-	.	OTTMUSG00000026758.2	Zp3r	-0.752293635710021	-0.752577247694623	3.35802918775567	0.120555282993255	0.999896583204142	Not regulated	Kit_m_spike
ENSMUSG00000100257.1	chr1	130670261	130684071	-	.	OTTMUSG00000049607.1	C4bp-ps1	1.24894148289466	1.28812191770892	-2.47705535305933	0.0674125328856902	0.999896583204142	Not regulated	Kit_m_spike
ENSMUSG00000026409.14	chr1	130689182	130729253	-	.	OTTMUSG00000049608.1	Pfkfb2	0.038400178628211	0.0384098575475881	3.5532961872893	0.916313028909028	0.999896583204142	Not regulated	Kit_m_spike
ENSMUSG00000046404.5	chr1	130717327	130724358	+	.	OTTMUSG00000049609.1	Yod1	0.0114283751936032	0.011429292160665	4.69534621126848	0.97109399077003	0.999896583204142	Not regulated	Kit_m_spike
ENSMUSG00000042510.7	chr1	130731976	130744622	+	.	OTTMUSG00000049611.1	AA986860	0.0254151545653371	0.0254841267638867	0.442733719367248	0.94747728942664	0.999896583204142	Not regulated	Kit_m_spike
ENSMUSG00000042474.6	chr1	130865669	130880791	+	.	OTTMUSG00000026802.2	Fcmr	-1.0062897310211	-1.02386965208866	-1.84730195530158	0.0753574371304545	0.999896583204142	Not regulated	Kit_m_spike
ENSMUSG00000016528.10	chr1	131053700	131097826	-	.	OTTMUSG00000049116.1	Mapkapk2	0.144551836616305	0.144558330140421	6.30489028176321	0.712723331762083	0.999896583204142	Not regulated	Kit_m_spike
ENSMUSG00000016526.8	chr1	131127455	131138340	-	.	OTTMUSG00000049119.3	Dyrk3	-0.0282916521472442	-0.0282934605180893	5.8079790156783	0.949231432317448	0.999896583204142	Not regulated	Kit_m_spike
ENSMUSG00000026427.16	chr1	131153181	131187658	+	.	OTTMUSG00000021553.3	Eif2d	0.0179447438381635	0.0179466637579147	4.98824414003075	0.958254583916514	0.999896583204142	Not regulated	Kit_m_spike
ENSMUSG00000026430.16	chr1	131176410	131245258	-	.	OTTMUSG00000021554.2	Rassf5	-0.441529815334992	-0.443333419843433	-0.0812074834510454	0.267616177913974	0.999896583204142	Not regulated	Kit_m_spike
ENSMUSG00000042349.13	chr1	131254343	131279606	-	.	OTTMUSG00000034782.2	Ikbke	-0.0301193885726433	-0.0304697224000076	-0.484482839327974	0.942123903867915	0.999896583204142	Not regulated	Kit_m_spike
ENSMUSG00000026425.15	chr1	131285251	131527352	-	.	OTTMUSG00000049188.2	Srgap2	0.0263398457711878	0.0263412579102122	5.42441888555295	0.943570892646734	0.999896583204142	Not regulated	Kit_m_spike
ENSMUSG00000055184.4	chr1	131527903	131539872	+	.	OTTMUSG00000021788.1	Fam72a	-0.379845634260606	-0.380203440907582	2.0210152075489	0.293837874115685	0.999896583204142	Not regulated	Kit_m_spike
ENSMUSG00000013275.9	chr1	131827493	131848865	+	.	OTTMUSG00000021791.1	Slc41a1	0.136889537664941	0.136897103001081	5.99722377979785	0.724973703484239	0.999896583204142	Not regulated	Kit_m_spike
ENSMUSG00000026433.13	chr1	131867224	131872887	+	.	OTTMUSG00000017320.3	Rab29	-0.0212868711287923	-0.0212994390550263	2.99870200600276	0.960916615555262	0.999896583204142	Not regulated	Kit_m_spike
ENSMUSG00000026434.12	chr1	131910534	131936321	+	.	OTTMUSG00000049194.1	Nucks1	0.121805572203058	0.121810507009178	6.38884643951074	0.750463433348386	0.999896583204142	Not regulated	Kit_m_spike
ENSMUSG00000103569.1	chr1	131914529	131916439	+	.	OTTMUSG00000049195.1	Gm38067	0.301644706556228	0.302518951218426	0.123720596505235	0.436834303433707	0.999896583204142	Not regulated	Kit_m_spike
ENSMUSG00000026435.15	chr1	131962967	131982969	+	.	OTTMUSG00000049196.2	Slc45a3	-0.272454800970339	-0.272583517432358	2.92198649075508	0.462563340128354	0.999896583204142	Not regulated	Kit_m_spike
ENSMUSG00000026436.15	chr1	132007607	132032612	+	.	OTTMUSG00000024989.5	Elk4	0.0231911822480179	0.0231918035561178	6.48615445115524	0.946896315061313	0.999896583204142	Not regulated	Kit_m_spike
ENSMUSG00000059149.17	chr1	132022806	132068062	-	.	OTTMUSG00000024990.5	Mfsd4a	0.0233032790988992	0.0233154577148334	2.54986503546743	0.947671658420705	0.999896583204142	Not regulated	Kit_m_spike
ENSMUSG00000026437.11	chr1	132112237	132139684	-	.	OTTMUSG00000049382.1	Cdk18	-0.15242235646332	-0.152500280453578	2.80555074555466	0.692870203216476	0.999896583204142	Not regulated	Kit_m_spike
ENSMUSG00000079330.8	chr1	132191431	132259227	+	.	OTTMUSG00000049384.1	Lemd1	-0.286620942276363	-0.28689685262003	2.24023353955383	0.537981340865958	0.999896583204142	Not regulated	Kit_m_spike
ENSMUSG00000042115.4	chr1	132298626	132307357	+	.	OTTMUSG00000049386.1	Klhdc8a	-0.100422718849351	-0.100529668249191	1.77763584793926	0.791798899637815	0.999896583204142	Not regulated	Kit_m_spike
ENSMUSG00000009772.15	chr1	132316126	132333488	+	.	OTTMUSG00000021956.2	Nuak2	-0.0504460718360149	-0.0504679064903898	3.17357988906324	0.898490118248731	0.999896583204142	Not regulated	Kit_m_spike
ENSMUSG00000042066.15	chr1	132356315	132391281	-	.	OTTMUSG00000026803.4	Tmcc2	-0.0200691797268378	-0.0200789219308894	3.05091757444374	0.961388191947712	0.999896583204142	Not regulated	Kit_m_spike
ENSMUSG00000042046.15	chr1	132417555	132466958	+	.	OTTMUSG00000049388.2	Dstyk	0.047131794427181	0.0471333983908651	6.68032180347641	0.90155453862018	0.999896583204142	Not regulated	Kit_m_spike
ENSMUSG00000026439.14	chr1	132477365	132505659	+	.	OTTMUSG00000049391.2	Rbbp5	0.0981899683139691	0.098195179129264	6.0326070055411	0.796556479740957	0.999896583204142	Not regulated	Kit_m_spike
ENSMUSG00000048174.2	chr1	132506230	132508639	+	.	OTTMUSG00000049392.1	Tmem81	0.424984175748576	0.425456520622378	1.67498318688819	0.2427026335224	0.999896583204142	Not regulated	Kit_m_spike
ENSMUSG00000053024.14	chr1	132509427	132543256	-	.	OTTMUSG00000049393.2	Cntn2	0.0477170033114147	0.0477638116413664	0.314927604642017	0.902826889033369	0.999896583204142	Not regulated	Kit_m_spike
ENSMUSG00000026442.14	chr1	132564690	132741797	-	.	OTTMUSG00000049394.4	Nfasc	-0.22877954231995	-0.228811466115449	4.70197579936764	0.54804512986971	0.999896583204142	Not regulated	Kit_m_spike
ENSMUSG00000101126.1	chr1	132729355	132732826	+	.	OTTMUSG00000049467.1	Gm10538	0.0839541456692837	0.0850296543088807	-2.16557882971378	0.894126093888201	0.999896583204142	Not regulated	Kit_m_spike
ENSMUSG00000054387.13	chr1	132959484	133030561	-	.	OTTMUSG00000049638.2	Mdm4	-0.00452678014490701	-0.00452687017456789	8.07459477339691	0.994946237004414	0.999896583204142	Not regulated	Kit_m_spike
ENSMUSG00000026447.16	chr1	133045667	133108687	+	.	OTTMUSG00000021915.2	Pik3c2b	0.0770284309967297	0.0770304649433162	6.76566739335269	0.835872266327578	0.999896583204142	Not regulated	Kit_m_spike
ENSMUSG00000102425.1	chr1	133128676	133131782	-	.	OTTMUSG00000046061.1	Gm26616	0.494166127474288	0.496852877303919	-0.435487486856515	0.272583192621846	0.999896583204142	Not regulated	Kit_m_spike
ENSMUSG00000046062.5	chr1	133131143	133139783	+	.	OTTMUSG00000022095.3	Ppp1r15b	0.0834869956262086	0.0834883690937149	7.72146739501905	0.827071623672686	0.999896583204142	Not regulated	Kit_m_spike
ENSMUSG00000041757.16	chr1	133164210	133303435	+	.	OTTMUSG00000049641.5	Plekha6	-0.0817347490618108	-0.0817379676831256	6.60034953853764	0.838987872116745	0.999896583204142	Not regulated	Kit_m_spike
ENSMUSG00000101693.1	chr1	133250398	133269808	-	.	OTTMUSG00000046077.1	Gm19461	-0.424221905200423	-0.433192453396589	-1.81732071014385	0.482781292047039	0.999896583204142	Not regulated	Kit_m_spike
ENSMUSG00000070644.13	chr1	133363572	133380336	+	.	OTTMUSG00000026805.3	Etnk2	0.219573427415643	0.219601661910246	4.71597251390007	0.560470942216579	0.999896583204142	Not regulated	Kit_m_spike
ENSMUSG00000070643.11	chr1	133382303	133424377	-	.	OTTMUSG00000026807.5	Sox13	0.0214034504927132	0.0214037450638117	7.91760707044817	0.952474973602357	0.999896583204142	Not regulated	Kit_m_spike
ENSMUSG00000090553.8	chr1	133603871	133610291	-	.	OTTMUSG00000035312.3	Snrpe	0.0717248383055307	0.0717275737018912	6.4120300888972	0.845060520636442	0.999896583204142	Not regulated	Kit_m_spike
ENSMUSG00000097014.1	chr1	133610411	133614422	+	.	NA	Gm26706	-0.291147997879154	-0.292325234198094	0.0193487715345177	0.465900076198492	0.999896583204142	Not regulated	Kit_m_spike
ENSMUSG00000102976.6	chr1	133619862	133661380	-	.	OTTMUSG00000049664.2	Zc3h11a	0.275888788949028	0.275974253670091	3.32829447482421	0.453437437079037	0.999896583204142	Not regulated	Kit_m_spike
ENSMUSG00000094410.7	chr1	133619940	133661318	-	.	OTTMUSG00000049665.1	Gm38394	0.249982745493801	0.250175241288883	1.3610090531984	0.515154064298698	0.999896583204142	Not regulated	Kit_m_spike
ENSMUSG00000051998.14	chr1	133679091	133690108	-	.	OTTMUSG00000049667.1	Lax1	-0.502883738213633	-0.510222275552327	-1.4542193104853	0.307108553071796	0.999896583204142	Not regulated	Kit_m_spike
ENSMUSG00000026463.17	chr1	133699457	133801041	-	.	OTTMUSG00000016442.5	Atp2b4	0.041333912739539	0.0413362086973287	5.55456688696042	0.910575563735258	0.999896583204142	Not regulated	Kit_m_spike
ENSMUSG00000010311.15	chr1	133897199	133907999	-	.	OTTMUSG00000026873.2	Optc	-0.0554463038572575	-0.0554907431485775	2.15037995361956	0.886625237541423	0.999896583204142	Not regulated	Kit_m_spike
ENSMUSG00000041577.5	chr1	133910304	133921414	-	.	OTTMUSG00000026872.2	Prelp	-1.15537422505228	-1.18289826358549	-1.05616862201156	0.0486885521870928	0.999896583204142	Not regulated	Kit_m_spike
ENSMUSG00000020423.6	chr1	134075170	134079120	-	.	OTTMUSG00000034725.1	Btg2	0.245463634963904	0.245474495152576	6.36403897370094	0.506075109714615	0.999896583204142	Not regulated	Kit_m_spike
ENSMUSG00000102380.1	chr1	134096405	134099159	-	.	OTTMUSG00000048393.2	Gm38140	-0.283935898199131	-0.284684449630634	0.608060988423006	0.454592664151594	0.999896583204142	Not regulated	Kit_m_spike
ENSMUSG00000026450.14	chr1	134111242	134151540	+	.	OTTMUSG00000021755.2	Chit1	-0.0799156085058435	-0.0800153240841238	1.55603535543791	0.8341800599123	0.999896583204142	Not regulated	Kit_m_spike
ENSMUSG00000042429.8	chr1	134199223	134235431	-	.	OTTMUSG00000049675.2	Adora1	0.833488559125124	0.83381429224854	3.18048590635987	0.0266758163427567	0.999896583204142	Not regulated	Kit_m_spike
ENSMUSG00000026458.13	chr1	134296783	134332928	-	.	OTTMUSG00000049678.1	Ppfia4	0.0227875263014288	0.0227880866583437	6.51395424983903	0.949735851948044	0.999896583204142	Not regulated	Kit_m_spike
ENSMUSG00000042305.12	chr1	134346097	134361979	-	.	OTTMUSG00000049679.2	Tmem183a	0.0744265096884642	0.0744281405315039	7.32955393093289	0.847844424606449	0.999896583204142	Not regulated	Kit_m_spike
ENSMUSG00000050526.5	chr1	134385940	134390981	+	.	OTTMUSG00000029248.4	4933406M09Rik	-0.451753864878049	-0.452084383997141	2.32531099256226	0.228938625733347	0.999896583204142	Not regulated	Kit_m_spike
ENSMUSG00000026456.18	chr1	134405559	134411740	+	.	OTTMUSG00000023725.5	Cyb5r1	0.198164950753396	0.198174613498228	6.18741853745188	0.60208702642285	0.999896583204142	Not regulated	Kit_m_spike
ENSMUSG00000026457.14	chr1	134415378	134433351	+	.	OTTMUSG00000021808.1	Adipor1	0.200886981529992	0.200893220590064	6.83186103699895	0.604359542512154	0.999896583204142	Not regulated	Kit_m_spike
ENSMUSG00000102722.1	chr1	134454492	134455473	-	.	OTTMUSG00000049681.1	Gm37935	-0.284776298988489	-0.28681977391971	-0.709282222194074	0.542285019159287	0.999896583204142	Not regulated	Kit_m_spike
ENSMUSG00000026455.14	chr1	134455531	134491018	+	.	OTTMUSG00000021463.2	Klhl12	0.17429207141117	0.174294897228662	7.74658819309593	0.649969250727171	0.999896583204142	Not regulated	Kit_m_spike
ENSMUSG00000042229.9	chr1	134494648	134508774	+	.	OTTMUSG00000049682.1	Rabif	-0.121849468626424	-0.121862354219139	5.06754851289132	0.7598531852009	0.999896583204142	Not regulated	Kit_m_spike
ENSMUSG00000046367.10	chr1	134540941	134549682	-	.	OTTMUSG00000037371.2	Mgat4e	-0.919744663514433	-0.921159467312011	1.55765156649358	0.0304952373225847	0.999896583204142	Not regulated	Kit_m_spike
ENSMUSG00000042207.17	chr1	134560171	134635285	+	.	OTTMUSG00000017092.2	Kdm5b	-0.0343027708599753	-0.0343029640824738	9.37165030140903	0.935477782068517	0.999896583204142	Not regulated	Kit_m_spike
ENSMUSG00000026452.15	chr1	134646677	134762593	+	.	OTTMUSG00000029462.3	Syt2	-0.0882640282931384	-0.0884764113901468	0.68885727514559	0.818262726879494	0.999896583204142	Not regulated	Kit_m_spike
ENSMUSG00000073557.11	chr1	134754658	134955942	-	.	OTTMUSG00000021600.2	Ppp1r12b	0.146376353956568	0.146384347011379	5.98814918078667	0.700282229153881	0.999896583204142	Not regulated	Kit_m_spike
ENSMUSG00000103976.1	chr1	134819916	134827549	-	.	OTTMUSG00000049794.1	Gm37677	-0.126411631166156	-0.126952480149282	-0.151111575074952	0.751447174546731	0.999896583204142	Not regulated	Kit_m_spike
ENSMUSG00000026429.9	chr1	134962565	134974162	+	.	OTTMUSG00000021432.4	Ube2t	0.0604459774133127	0.060451711025834	5.19417603406744	0.871928150929208	0.999896583204142	Not regulated	Kit_m_spike
ENSMUSG00000042793.13	chr1	134983301	135105276	-	.	OTTMUSG00000026806.3	Lgr6	0.103141207143246	0.103283699297356	1.09274269489723	0.781495517701021	0.999896583204142	Not regulated	Kit_m_spike
ENSMUSG00000097993.7	chr1	135108497	135132594	-	.	OTTMUSG00000043508.4	Ptprv	1.60486191728288	1.60905450650645	0.637307563276899	8.49771975041234e-05	0.0535894533193503	Not regulated	Kit_m_spike
ENSMUSG00000026426.10	chr1	135146824	135156269	+	.	OTTMUSG00000021955.2	Arl8a	0.106845723207406	0.106858267269282	4.8542407663054	0.780263601563146	0.999896583204142	Not regulated	Kit_m_spike
ENSMUSG00000079139.4	chr1	135231995	135233225	+	.	OTTMUSG00000049798.1	Gm4204	0.0969446049334816	0.096960786872586	4.4259122712682	0.795177797308464	0.999896583204142	Not regulated	Kit_m_spike
ENSMUSG00000041926.15	chr1	135262712	135284084	-	.	OTTMUSG00000021833.2	Rnpep	0.417558775435283	0.418051987970987	1.51808479643357	0.343225670591602	0.999896583204142	Not regulated	Kit_m_spike
ENSMUSG00000062580.9	chr1	135295213	135313778	-	.	OTTMUSG00000021888.6	Timm17a	0.123764348464416	0.123772928570538	5.68751042710374	0.75080650691688	0.999896583204142	Not regulated	Kit_m_spike
ENSMUSG00000041889.7	chr1	135371057	135375237	-	.	OTTMUSG00000026808.1	Shisa4	1.58898367325857	1.59883769068439	-0.483086176455991	0.00028441378815374	0.122291464956378	Not regulated	Kit_m_spike
ENSMUSG00000041879.13	chr1	135382312	135430499	-	.	OTTMUSG00000034791.1	Ipo9	0.216085590691227	0.216092544272234	6.77543591410568	0.571406541078674	0.999896583204142	Not regulated	Kit_m_spike
ENSMUSG00000009418.15	chr1	135434580	135607295	-	.	OTTMUSG00000049802.2	Nav1	0.145441979378302	0.145460964399331	4.376412974738	0.700928031248786	0.999896583204142	Not regulated	Kit_m_spike
ENSMUSG00000026421.14	chr1	135720061	135752232	+	.	OTTMUSG00000021802.1	Csrp1	0.0651858614241347	0.0651964790400858	4.44494749658121	0.862509876290071	0.999896583204142	Not regulated	Kit_m_spike
ENSMUSG00000041801.5	chr1	135766119	135769136	+	.	OTTMUSG00000022104.1	Phlda3	0.0998171863975092	0.0998851976863757	2.39604155504536	0.788490487887593	0.999896583204142	Not regulated	Kit_m_spike
ENSMUSG00000041782.14	chr1	135818598	135833342	+	.	OTTMUSG00000049829.1	Lad1	-0.222108002936798	-0.222441185510019	1.30449212975428	0.554581938444924	0.999896583204142	Not regulated	Kit_m_spike
ENSMUSG00000026413.12	chr1	135871395	135919207	-	.	OTTMUSG00000022498.4	Pkp1	0.386310478602534	0.388864190651491	-0.751649031772998	0.386222696283327	0.999896583204142	Not regulated	Kit_m_spike
ENSMUSG00000026411.17	chr1	136008150	136035342	+	.	OTTMUSG00000029663.2	Tmem9	0.022230460462217	0.0222430516056753	2.55357847198337	0.948560064380436	0.999896583204142	Not regulated	Kit_m_spike
ENSMUSG00000026407.17	chr1	136052750	136119822	+	.	OTTMUSG00000033761.1	Cacna1s	-0.0276441339585213	-0.0278079063247236	-0.402451582048979	0.954385657920477	0.999896583204142	Not regulated	Kit_m_spike
ENSMUSG00000041642.18	chr1	136131389	136177998	+	.	OTTMUSG00000026867.6	Kif21b	-0.0968476101468337	-0.0968571283577767	5.17418922227853	0.802586019981497	0.999896583204142	Not regulated	Kit_m_spike
ENSMUSG00000087230.10	chr1	136181652	136212828	-	.	OTTMUSG00000033572.10	Mroh3	0.145598643222543	0.146088070260215	-0.959237898559585	0.795284152404032	0.999896583204142	Not regulated	Kit_m_spike
ENSMUSG00000041605.16	chr1	136213531	136234264	-	.	OTTMUSG00000029725.4	Inava	-0.103015174117198	-0.103200042913771	1.13613948452868	0.825403367005066	0.999896583204142	Not regulated	Kit_m_spike
ENSMUSG00000097315.1	chr1	136216074	136225071	+	.	OTTMUSG00000049845.1	Gm26568	-1.94290872409745	-1.98261036076592	-1.55780012899897	0.00129118916547427	0.353314588618779	Not regulated	Kit_m_spike
ENSMUSG00000041570.14	chr1	136268123	136346104	-	.	OTTMUSG00000049850.1	Camsap2	0.0597149700463122	0.0597173076730562	6.40824552556648	0.875292408883717	0.999896583204142	Not regulated	Kit_m_spike
ENSMUSG00000097403.2	chr1	136411916	136415519	-	.	OTTMUSG00000049851.1	9230116N13Rik	0.167229968029118	0.167382199032308	2.00191554700124	0.651957899589042	0.999896583204142	Not regulated	Kit_m_spike
ENSMUSG00000026404.12	chr1	136415271	136440158	+	.	OTTMUSG00000021585.1	Ddx59	0.154784748367161	0.154852514593655	3.03242007691283	0.684314158419497	0.999896583204142	Not regulated	Kit_m_spike
ENSMUSG00000041498.13	chr1	136466343	136531511	+	.	OTTMUSG00000046083.5	Kif14	-0.0384651798606562	-0.0384677269729203	5.85858121359421	0.928516844801796	0.999896583204142	Not regulated	Kit_m_spike
ENSMUSG00000041483.14	chr1	136624901	136630053	+	.	OTTMUSG00000022094.1	Zfp281	-0.00832503905825857	-0.0083254037902015	6.65595440508639	0.988638188378029	0.999896583204142	Not regulated	Kit_m_spike
ENSMUSG00000097113.7	chr1	136670769	136690804	+	.	OTTMUSG00000042943.1	Gm19705	0.299668642818235	0.302414554552325	-1.15105924180593	0.547423593389833	0.999896583204142	Not regulated	Kit_m_spike
ENSMUSG00000026398.14	chr1	136842571	136960448	-	.	OTTMUSG00000049882.2	Nr5a2	-0.135402186384828	-0.135414902268245	5.22654718470129	0.726344537112721	0.999896583204142	Not regulated	Kit_m_spike
ENSMUSG00000026393.10	chr1	138482875	138620141	-	.	OTTMUSG00000049434.4	Nek7	-0.0554641857549075	-0.0554730251049174	4.47439222500851	0.891676408842571	0.999896583204142	Not regulated	Kit_m_spike
ENSMUSG00000019230.14	chr1	138825186	138848577	-	.	OTTMUSG00000022572.7	Lhx9	-0.273232731002923	-0.275633407071225	-0.857518648763434	0.559322482103628	0.999896583204142	Not regulated	Kit_m_spike
ENSMUSG00000079283.2	chr1	138851983	138856852	-	.	OTTMUSG00000049925.3	2310009B15Rik	-0.188316596324035	-0.188417372354842	2.79482490971751	0.617246188290057	0.999896583204142	Not regulated	Kit_m_spike
ENSMUSG00000056268.15	chr1	138963435	139178960	+	.	OTTMUSG00000033401.8	Dennd1b	-0.122437936409406	-0.122457519921344	4.49546771832898	0.752701152153145	0.999896583204142	Not regulated	Kit_m_spike
ENSMUSG00000063681.14	chr1	139197056	139377100	-	.	OTTMUSG00000033974.4	Crb1	-0.0114492322185852	-0.0117455470259214	-1.76397059247622	0.984058501080587	0.999896583204142	Not regulated	Kit_m_spike
ENSMUSG00000033964.12	chr1	139422288	139453005	+	.	OTTMUSG00000050595.2	Zbtb41	0.0318078473933383	0.0318100064684337	5.64109226273299	0.929693442993871	0.999896583204142	Not regulated	Kit_m_spike
ENSMUSG00000033952.14	chr1	139454772	139494091	+	.	OTTMUSG00000019630.3	Aspm	0.146194814646074	0.146198455677467	7.0121520933472	0.701417171602708	0.999896583204142	Not regulated	Kit_m_spike
ENSMUSG00000057037.8	chr1	139547053	139560272	-	.	OTTMUSG00000034842.5	Cfhr1	-0.630122852819628	-0.636700736994435	-1.09191591864004	0.270290946903935	0.999896583204142	Not regulated	Kit_m_spike
ENSMUSG00000090623.3	chr1	139584783	139660899	-	.	OTTMUSG00000050043.1	Cfhr3	-1.92393483943796	-1.94519260446153	-0.625934740759653	0.000973262701147377	0.296986403919471	Not regulated	Kit_m_spike
ENSMUSG00000052726.15	chr1	140246158	140612067	+	.	OTTMUSG00000029830.7	Kcnt2	-0.129178670660051	-0.129700890631519	-0.0705577047179391	0.74334049475459	0.999896583204142	Not regulated	Kit_m_spike
ENSMUSG00000026361.9	chr1	143598800	143702893	-	.	OTTMUSG00000030974.4	Cdc73	0.165470347248067	0.165478764376162	6.09267802563654	0.670513212310318	0.999896583204142	Not regulated	Kit_m_spike
ENSMUSG00000018196.18	chr1	143716338	143749676	+	.	OTTMUSG00000020841.4	Glrx2	-0.20422919891581	-0.204270978916041	4.27041808732446	0.588872399764902	0.999896583204142	Not regulated	Kit_m_spike
ENSMUSG00000018199.9	chr1	143750790	143777068	-	.	OTTMUSG00000021864.1	Trove2	0.0047016986232268	0.00470208983283688	4.47535238616301	0.985587467385778	0.999896583204142	Not regulated	Kit_m_spike
ENSMUSG00000018189.12	chr1	143777272	143807466	+	.	OTTMUSG00000049324.2	Uchl5	0.0664211217024608	0.0664272633859828	5.20649638869971	0.863320087893352	0.999896583204142	Not regulated	Kit_m_spike
ENSMUSG00000100455.1	chr1	143777642	143781307	+	.	OTTMUSG00000049325.1	Gm29170	0.205968099640023	0.206055799507966	3.0390977515598	0.578922775454648	0.999896583204142	Not regulated	Kit_m_spike
ENSMUSG00000026360.9	chr1	143999338	144004161	-	.	OTTMUSG00000020882.3	Rgs2	0.154197945495009	0.154270400670418	2.9148459674561	0.679519286927898	0.999896583204142	Not regulated	Kit_m_spike
ENSMUSG00000035131.14	chr1	146494760	146902472	+	.	OTTMUSG00000024055.3	Brinp3	-1.20410042405713	-1.22239537701993	-0.98260038883943	0.0324681722477048	0.999896583204142	Not regulated	Kit_m_spike
ENSMUSG00000080078.2	chr1	146725581	146729090	+	.	OTTMUSG00000024056.1	Gm15583	0.444842350795674	0.454124186723515	-2.16531941011987	0.512117930018198	0.999896583204142	Not regulated	Kit_m_spike
ENSMUSG00000056220.14	chr1	149829618	149961290	-	.	OTTMUSG00000016429.4	Pla2g4a	0.930694148460784	0.934565573896968	-0.197859364616944	0.0186337884735392	0.999896583204142	Not regulated	Kit_m_spike
ENSMUSG00000006010.14	chr1	150361305	150393080	-	.	OTTMUSG00000021629.2	Odr4	-0.123868825925709	-0.123885568200915	4.70703756117516	0.755595748053094	0.999896583204142	Not regulated	Kit_m_spike
ENSMUSG00000006005.18	chr1	150392838	150449935	+	.	OTTMUSG00000029496.5	Tpr	0.0733106609071307	0.0733110628973164	9.24434337987144	0.851233912683423	0.999896583204142	Not regulated	Kit_m_spike
ENSMUSG00000066842.18	chr1	150562524	150993435	-	.	OTTMUSG00000021664.7	Hmcn1	-0.237653737785785	-0.237668607928289	5.8292485344986	0.525736487917254	0.999896583204142	Not regulated	Kit_m_spike
ENSMUSG00000100954.4	chr1	151339604	151345231	-	.	OTTMUSG00000049559.1	Gm10138	-0.254118742482533	-0.254273396603093	2.65209863215152	0.545965666328344	0.999896583204142	Not regulated	Kit_m_spike
ENSMUSG00000023150.14	chr1	151344477	151364422	+	.	OTTMUSG00000049560.1	Ivns1abp	0.14533756601222	0.14533879259266	8.68030751517788	0.710641997567525	0.999896583204142	Not regulated	Kit_m_spike
ENSMUSG00000052748.14	chr1	151367699	151428455	-	.	OTTMUSG00000033903.4	Swt1	-0.071785220411201	-0.0717892408821624	5.98687463528295	0.861785160229672	0.999896583204142	Not regulated	Kit_m_spike
ENSMUSG00000053286.11	chr1	151428542	151458161	+	.	OTTMUSG00000049568.2	Trmt1l	0.152297410096282	0.152317743186884	4.71606033066675	0.696278211223466	0.999896583204142	Not regulated	Kit_m_spike
ENSMUSG00000103928.1	chr1	151445305	151447741	+	.	OTTMUSG00000049569.1	Gm37893	0.77762746781711	0.780185484123924	0.142806179601919	0.0437223713764556	0.999896583204142	Not regulated	Kit_m_spike
ENSMUSG00000026484.13	chr1	151458004	151500955	-	.	OTTMUSG00000049593.2	Rnf2	0.0743810338518587	0.0743844792733852	6.25954805670865	0.850620969596613	0.999896583204142	Not regulated	Kit_m_spike
ENSMUSG00000026483.13	chr1	151571186	151721939	+	.	OTTMUSG00000021503.3	Fam129a	0.292552447991652	0.293163717656523	0.741479101096045	0.524312565243451	0.999896583204142	Not regulated	Kit_m_spike
ENSMUSG00000100594.1	chr1	151748949	151755018	-	.	OTTMUSG00000049644.1	2810414N06Rik	0.11563520033846	0.116131541113086	-0.340169592485498	0.782361570774685	0.999896583204142	Not regulated	Kit_m_spike
ENSMUSG00000043019.12	chr1	151755371	151822051	+	.	OTTMUSG00000049645.1	Edem3	-0.00616434791091002	-0.00616494452693594	5.48537126391653	0.991145305021853	0.999896583204142	Not regulated	Kit_m_spike
ENSMUSG00000032666.16	chr1	151852403	152090125	-	.	OTTMUSG00000029402.3	1700025G04Rik	-0.033533035909845	-0.0335414619471511	3.83361237890176	0.93601261002653	0.999896583204142	Not regulated	Kit_m_spike
ENSMUSG00000014980.14	chr1	152370735	152386688	-	.	OTTMUSG00000034856.3	Tsen15	0.0857254584798263	0.0857392807510283	4.43165819982583	0.82476413389271	0.999896583204142	Not regulated	Kit_m_spike
ENSMUSG00000026482.13	chr1	152516760	152766351	-	.	OTTMUSG00000022514.3	Rgl1	0.155685588343074	0.155690787493686	6.73447567550349	0.691874102811172	0.999896583204142	Not regulated	Kit_m_spike
ENSMUSG00000080950.1	chr1	152729159	152730559	-	.	OTTMUSG00000022539.1	Gm7278	0.981442425560987	0.98552116047554	-0.0399837203326854	0.0119732507753656	0.976387635427337	Not regulated	Kit_m_spike
ENSMUSG00000055547.4	chr1	152750551	152757544	+	.	OTTMUSG00000019687.1	Apobec4	-0.752927128715619	-0.753888620413394	1.7233405417466	0.185050992419436	0.999896583204142	Not regulated	Kit_m_spike
ENSMUSG00000008475.13	chr1	152766542	152775597	+	.	OTTMUSG00000022155.1	Arpc5	0.0895508389889286	0.0895534958278733	6.89381457658935	0.8117928174088	0.999896583204142	Not regulated	Kit_m_spike
ENSMUSG00000026480.12	chr1	152800194	152836991	+	.	OTTMUSG00000049696.3	Ncf2	-0.0105148468605221	-0.0105303726587503	0.795184362769325	0.980085852156891	0.999896583204142	Not regulated	Kit_m_spike
ENSMUSG00000042772.15	chr1	152836995	152902646	-	.	OTTMUSG00000049697.1	Smg7	0.166969200943078	0.166971007510685	8.28820296912511	0.667348581335331	0.999896583204142	Not regulated	Kit_m_spike
ENSMUSG00000100394.1	chr1	152878520	152880298	-	.	OTTMUSG00000049698.1	Gm28791	0.177559250379839	0.17850464428446	-0.486609982879061	0.668886420486352	0.999896583204142	Not regulated	Kit_m_spike
ENSMUSG00000103840.1	chr1	152936604	152937041	+	.	OTTMUSG00000049700.1	1700040K01Rik	-0.710304052009533	-0.728801487803543	-1.47244977294149	0.267491878829612	0.999896583204142	Not regulated	Kit_m_spike
ENSMUSG00000042751.14	chr1	152954993	153119261	+	.	OTTMUSG00000049702.3	Nmnat2	-0.575181275403532	-0.576399328499916	0.851672968412357	0.119779876188954	0.999896583204142	Not regulated	Kit_m_spike
ENSMUSG00000026479.13	chr1	153122756	153186447	-	.	OTTMUSG00000049711.1	Lamc2	-0.284636751075832	-0.284770592990022	2.99378176524004	0.442781159074026	0.999896583204142	Not regulated	Kit_m_spike
ENSMUSG00000026478.14	chr1	153218922	153332786	-	.	OTTMUSG00000030992.1	Lamc1	0.134151072584963	0.134154151558618	7.16170268758287	0.724261507308975	0.999896583204142	Not regulated	Kit_m_spike
ENSMUSG00000042708.12	chr1	153425162	153452574	+	.	OTTMUSG00000022957.2	Shcbp1l	-0.0861418782973894	-0.0861461113360795	6.17597971802417	0.831368273156483	0.999896583204142	Not regulated	Kit_m_spike
ENSMUSG00000064435.1	chr1	153440079	153440218	+	.	NA	Gm25588	-0.00950409373279087	-0.00958163880195519	0.509722489328135	0.982227434182908	0.999896583204142	Not regulated	Kit_m_spike
ENSMUSG00000103543.1	chr1	153443481	153444300	+	.	OTTMUSG00000049713.1	Gm37669	-0.299467215229498	-0.299646517233875	2.69862559552454	0.416953454871137	0.999896583204142	Not regulated	Kit_m_spike
ENSMUSG00000042699.11	chr1	153455758	153487660	-	.	OTTMUSG00000049714.2	Dhx9	0.148153266676342	0.148154171268524	9.17536527059715	0.701357801133137	0.999896583204142	Not regulated	Kit_m_spike
ENSMUSG00000042684.8	chr1	153503015	153550045	-	.	OTTMUSG00000049716.1	Npl	0.0847164254500777	0.0847645007734987	2.64369453487404	0.818547703680874	0.999896583204142	Not regulated	Kit_m_spike
ENSMUSG00000099858.1	chr1	153619604	153620673	-	.	OTTMUSG00000049728.1	Gm6652	-0.659172986984654	-0.666552360489268	-1.33089606428044	0.193286104671176	0.999896583204142	Not regulated	Kit_m_spike
ENSMUSG00000100334.1	chr1	153721240	153737829	-	.	OTTMUSG00000049730.1	C230024C17Rik	0.541122016299854	0.54433376980611	-0.590249997645235	0.204563441203904	0.999896583204142	Not regulated	Kit_m_spike
ENSMUSG00000026475.7	chr1	153740349	153745468	+	.	OTTMUSG00000020889.1	Rgs16	-0.127586739715962	-0.127622036401219	3.7595333451357	0.738601875993985	0.999896583204142	Not regulated	Kit_m_spike
ENSMUSG00000066800.11	chr1	153749426	153764221	+	.	OTTMUSG00000043573.5	Rnasel	0.476916548263066	0.477945440218463	0.690834044671455	0.207214009282356	0.999896583204142	Not regulated	Kit_m_spike
ENSMUSG00000042641.18	chr1	153779381	153844142	-	.	OTTMUSG00000021823.11	Rgsl1	-0.601907073992045	-0.6025247536768	1.99762753888616	0.198104684204763	0.999896583204142	Not regulated	Kit_m_spike
ENSMUSG00000045968.7	chr1	153849542	153900228	-	.	OTTMUSG00000033702.2	Teddm2	0.0288588548475493	0.0288618338447557	2.15875888528457	0.934697488191858	0.999896583204142	Not regulated	Kit_m_spike
ENSMUSG00000026473.15	chr1	153899944	153909723	+	.	OTTMUSG00000016462.5	Glul	0.0427898034425818	0.0427902728001983	8.35053654403782	0.911971570296884	0.999896583204142	Not regulated	Kit_m_spike
ENSMUSG00000100221.6	chr1	154255689	154270416	+	.	OTTMUSG00000049783.1	4930532M18Rik	0.14600735198105	0.148183225710973	-2.01630254386652	0.829039670969446	0.999896583204142	Not regulated	Kit_m_spike
ENSMUSG00000004110.16	chr1	154390731	154884501	-	.	OTTMUSG00000049818.3	Cacna1e	-0.165991435825455	-0.166133133148837	2.17767593163338	0.660169837660978	0.999896583204142	Not regulated	Kit_m_spike
ENSMUSG00000096950.2	chr1	155063447	155083266	-	.	OTTMUSG00000049821.1	Gm9530	-0.165805261868702	-0.166171026300015	0.930043362208949	0.674543719497864	0.999896583204142	Not regulated	Kit_m_spike
ENSMUSG00000056708.5	chr1	155096361	155099636	-	.	OTTMUSG00000049822.1	Ier5	0.0185324684573898	0.0185358493684553	3.79289719727181	0.955595755399613	0.999896583204142	Not regulated	Kit_m_spike
ENSMUSG00000026470.14	chr1	155158715	155208256	+	.	OTTMUSG00000049966.3	Stx6	-0.0592688537093622	-0.0592708551841995	6.75332951418093	0.882470697612969	0.999896583204142	Not regulated	Kit_m_spike
ENSMUSG00000033722.9	chr1	155212471	155244444	-	.	OTTMUSG00000046207.10	BC034090	0.268671834722473	0.269573050802402	0.0911817012917357	0.520330707094851	0.999896583204142	Not regulated	Kit_m_spike
ENSMUSG00000026469.14	chr1	155275701	155417415	-	.	OTTMUSG00000022503.4	Xpr1	-0.0132623726157232	-0.0132629356460147	6.53233832077966	0.977410273712675	0.999896583204142	Not regulated	Kit_m_spike
ENSMUSG00000033701.13	chr1	155558120	155691330	+	.	OTTMUSG00000034796.2	Acbd6	0.0428675685509847	0.0428697176752281	6.12672256253342	0.91041807876002	0.999896583204142	Not regulated	Kit_m_spike
ENSMUSG00000026468.14	chr1	155698031	155751684	-	.	OTTMUSG00000039744.6	Lhx4	-0.298881562452368	-0.300888150398097	-0.73638320768666	0.500080013325474	0.999896583204142	Not regulated	Kit_m_spike
ENSMUSG00000033684.14	chr1	155776029	155812889	-	.	OTTMUSG00000025411.4	Qsox1	0.183767597206532	0.183781540915945	5.5319421781588	0.628727899620691	0.999896583204142	Not regulated	Kit_m_spike
ENSMUSG00000033671.18	chr1	155844964	155973255	-	.	OTTMUSG00000033963.8	Cep350	-0.0245723011409892	-0.0245727502015277	7.8527263399608	0.954838214935913	0.999896583204142	Not regulated	Kit_m_spike
ENSMUSG00000102833.1	chr1	155973318	155974506	+	.	OTTMUSG00000050235.1	Gm9694	-0.181962230776179	-0.182876778503366	-0.442262964425952	0.66553324463768	0.999896583204142	Not regulated	Kit_m_spike
ENSMUSG00000026466.16	chr1	156004599	156036480	-	.	OTTMUSG00000021975.5	Tor1aip1	-0.168639519875989	-0.168649589141789	5.93603032690314	0.65722796576826	0.999896583204142	Not regulated	Kit_m_spike
ENSMUSG00000102964.1	chr1	156026223	156030007	-	.	OTTMUSG00000050236.1	9430034N14Rik	0.117355975824207	0.117547638106401	0.881500166548319	0.754845523464021	0.999896583204142	Not regulated	Kit_m_spike
ENSMUSG00000050565.16	chr1	156035403	156068861	+	.	OTTMUSG00000021976.4	Tor1aip2	0.0281897398048415	0.0281903807123564	7.28801363109924	0.939495482192212	0.999896583204142	Not regulated	Kit_m_spike
ENSMUSG00000015484.3	chr1	156075966	156205026	-	.	OTTMUSG00000050341.1	Fam163a	-0.430066546092849	-0.431681471698981	0.19634056457784	0.279512506090882	0.999896583204142	Not regulated	Kit_m_spike
ENSMUSG00000060985.15	chr1	156255296	156303664	-	.	OTTMUSG00000026427.6	Tdrd5	-0.119852171095489	-0.11985474518613	7.36713332961988	0.769370498703101	0.999896583204142	Not regulated	Kit_m_spike
ENSMUSG00000102372.1	chr1	156290102	156290747	-	.	OTTMUSG00000050343.1	A430050A11Rik	0.207202642078984	0.207609502645256	0.303888018584926	0.593651092292763	0.999896583204142	Not regulated	Kit_m_spike
ENSMUSG00000103705.1	chr1	156303489	156304966	+	.	OTTMUSG00000050344.1	4930518J20Rik	-0.809229789422257	-0.810112112310423	1.82793351573928	0.16719268300054	0.999896583204142	Not regulated	Kit_m_spike
ENSMUSG00000026602.9	chr1	156310727	156328035	+	.	OTTMUSG00000050345.1	Nphs2	-0.0959500108902945	-0.0961872568725854	0.714805045433895	0.803707992734614	0.999896583204142	Not regulated	Kit_m_spike
ENSMUSG00000026601.14	chr1	156323509	156421159	-	.	OTTMUSG00000023021.5	Axdnd1	-0.567360730918339	-0.567478534007461	4.21146577750473	0.194742940777877	0.999896583204142	Not regulated	Kit_m_spike
ENSMUSG00000078193.2	chr1	156366040	156366484	+	.	OTTMUSG00000046249.2	Gm2000	-0.203253070720212	-0.203886457985456	0.346779510840056	0.619272754425134	0.999896583204142	Not regulated	Kit_m_spike
ENSMUSG00000026600.12	chr1	156424525	156474331	-	.	OTTMUSG00000049652.2	Soat1	0.213290778129354	0.213307017461137	5.46784253094202	0.57462083866337	0.999896583204142	Not regulated	Kit_m_spike
ENSMUSG00000101523.1	chr1	156524012	156526664	+	.	OTTMUSG00000049654.1	Gm10031	-0.0790085567165618	-0.0791324815909821	1.24338141015112	0.83537480583346	0.999896583204142	Not regulated	Kit_m_spike
ENSMUSG00000026596.13	chr1	156558786	156649568	+	.	OTTMUSG00000037114.3	Abl2	0.0730882068104612	0.0730889268543522	8.33100089738035	0.843809135296559	0.999896583204142	Not regulated	Kit_m_spike
ENSMUSG00000104293.1	chr1	156583108	156588248	+	.	OTTMUSG00000049655.1	Gm38043	0.0540349544252533	0.0541504854402178	0.732696019733358	0.886720499248001	0.999896583204142	Not regulated	Kit_m_spike
ENSMUSG00000060519.11	chr1	156653617	156674356	-	.	OTTMUSG00000021567.4	Tor3a	0.282874128620624	0.283394817252831	0.70965422802805	0.453796068146286	0.999896583204142	Not regulated	Kit_m_spike
ENSMUSG00000033557.17	chr1	156678532	156719086	-	.	OTTMUSG00000029656.3	Fam20b	0.0303306924922	0.0303320898201988	6.27149573095019	0.935511361034277	0.999896583204142	Not regulated	Kit_m_spike
ENSMUSG00000026594.14	chr1	156804166	156939626	-	.	OTTMUSG00000049722.3	Ralgps2	-0.0444935926386402	-0.0444946321319976	7.24079239911973	0.917085057770189	0.999896583204142	Not regulated	Kit_m_spike
ENSMUSG00000101905.1	chr1	156939838	156940196	+	.	OTTMUSG00000049724.1	4930439D14Rik	0.504849041332863	0.508519367993382	-0.826581136026342	0.253455999112335	0.999896583204142	Not regulated	Kit_m_spike
ENSMUSG00000026592.13	chr1	157099139	157108680	-	.	OTTMUSG00000029783.4	Tex35	-0.799848865089303	-0.800113381177881	3.76288841311495	0.141387322209102	0.999896583204142	Not regulated	Kit_m_spike
ENSMUSG00000070565.11	chr1	157135182	157412595	-	.	OTTMUSG00000033172.4	Rasal2	0.127805627723991	0.12780889922946	7.02627131186304	0.740945907728777	0.999896583204142	Not regulated	Kit_m_spike
ENSMUSG00000049881.13	chr1	157412352	157420236	+	.	OTTMUSG00000022118.3	2810025M15Rik	-0.0836024691683206	-0.0836119067995491	4.99874445901607	0.838353575016974	0.999896583204142	Not regulated	Kit_m_spike
ENSMUSG00000033488.11	chr1	157458577	157492638	+	.	OTTMUSG00000023034.4	Cryzl2	0.0873266256403709	0.0873864540089761	2.25019300422574	0.814005425024142	0.999896583204142	Not regulated	Kit_m_spike
ENSMUSG00000026589.14	chr1	157506728	157568425	+	.	OTTMUSG00000022599.3	Sec16b	0.347405395981624	0.350899077250752	-1.27220859889944	0.489560296508164	0.999896583204142	Not regulated	Kit_m_spike
ENSMUSG00000004031.13	chr1	158245269	158356326	-	.	OTTMUSG00000049880.1	Brinp2	0.217592299943215	0.217819176089755	1.77791372202894	0.558786798402232	0.999896583204142	Not regulated	Kit_m_spike
ENSMUSG00000026587.15	chr1	158362273	158691781	+	.	OTTMUSG00000050031.2	Astn1	-0.0748206041343669	-0.0750937894673221	0.247353853550892	0.848621386318262	0.999896583204142	Not regulated	Kit_m_spike
ENSMUSG00000073530.11	chr1	158711727	158980490	-	.	OTTMUSG00000029804.9	Pappa2	-0.376282325105151	-0.389044741420642	-2.2978732985759	0.583555418622422	0.999896583204142	Not regulated	Kit_m_spike
ENSMUSG00000040782.12	chr1	159232320	159347640	+	.	OTTMUSG00000050285.2	Cop1	0.0469857155430201	0.0469893326420247	5.48276365005775	0.903632238933614	0.999896583204142	Not regulated	Kit_m_spike
ENSMUSG00000104111.1	chr1	160041701	160044331	-	.	OTTMUSG00000050614.1	Gm37294	-1.08504453766781	-1.09524904747343	-0.707275854358134	0.0600433303795027	0.999896583204142	Not regulated	Kit_m_spike
ENSMUSG00000090394.8	chr1	160044382	160080208	+	.	OTTMUSG00000036480.3	4930523C07Rik	-0.038281891400369	-0.0383937244587316	0.648210703633062	0.936928212759923	0.999896583204142	Not regulated	Kit_m_spike
ENSMUSG00000026729.9	chr1	160074735	160077985	-	.	OTTMUSG00000036481.1	4930562F07Rik	-0.473827116062414	-0.476493997310794	-0.439392521729499	0.338466521596763	0.999896583204142	Not regulated	Kit_m_spike
ENSMUSG00000058267.13	chr1	160195215	160202170	+	.	OTTMUSG00000021950.2	Mrps14	-0.00505959437425771	-0.00506071199510829	5.66444774672504	0.995367420560936	0.999896583204142	Not regulated	Kit_m_spike
ENSMUSG00000014226.10	chr1	160202367	160212875	-	.	OTTMUSG00000050680.3	Cacybp	0.0651923255152166	0.0651933402271758	7.79514118711297	0.858906582800713	0.999896583204142	Not regulated	Kit_m_spike
ENSMUSG00000103006.1	chr1	160212943	160214816	+	.	OTTMUSG00000050682.1	4933417C20Rik	-0.0116506194883072	-0.0116887014722834	1.50588076858418	0.97800397886659	0.999896583204142	Not regulated	Kit_m_spike
ENSMUSG00000026721.15	chr1	160219174	160793211	-	.	OTTMUSG00000050683.2	Rabgap1l	0.0924525053765596	0.0924574568680748	6.0489786842401	0.81364926321448	0.999896583204142	Not regulated	Kit_m_spike
ENSMUSG00000103632.1	chr1	160727734	160728160	-	.	OTTMUSG00000050694.1	Gm38329	0.0398836444582019	0.0399358629600123	1.06923029554597	0.913565316538508	0.999896583204142	Not regulated	Kit_m_spike
ENSMUSG00000102852.1	chr1	160798682	160800819	+	.	OTTMUSG00000050698.1	Gm37083	-0.424744536903692	-0.432111353257889	-1.89531486508996	0.442154410989095	0.999896583204142	Not regulated	Kit_m_spike
ENSMUSG00000040423.10	chr1	160906418	160974978	+	.	OTTMUSG00000034799.1	Rc3h1	0.234085573623332	0.234090441792188	7.28674306285651	0.534917736214757	0.999896583204142	Not regulated	Kit_m_spike
ENSMUSG00000026715.12	chr1	160978585	161005863	+	.	OTTMUSG00000050830.3	Serpinc1	0.501789184459535	0.504104764358379	-0.285081808554116	0.214204071891696	0.999896583204142	Not regulated	Kit_m_spike
ENSMUSG00000043467.19	chr1	161002922	161034849	-	.	OTTMUSG00000021887.4	Zbtb37	0.0173236384145835	0.0173235774088057	6.00529929592914	0.959603516874958	0.999896583204142	Not regulated	Kit_m_spike
ENSMUSG00000053332.13	chr1	161034422	161038539	+	.	OTTMUSG00000035061.3	Gas5	-0.281592686960511	-0.28161038444199	5.91071316565755	0.451332103600321	0.999896583204142	Not regulated	Kit_m_spike
ENSMUSG00000026709.10	chr1	161040601	161070658	-	.	OTTMUSG00000031015.6	Dars2	0.00498010205188799	0.00498038986922484	5.81195419924599	0.985559271342006	0.999896583204142	Not regulated	Kit_m_spike
ENSMUSG00000026708.16	chr1	161070713	161086724	+	.	OTTMUSG00000022157.3	Cenpl	-0.0764858396533791	-0.0765058593738074	3.75589082303384	0.846039123670798	0.999896583204142	Not regulated	Kit_m_spike
ENSMUSG00000026705.16	chr1	161088375	161131511	-	.	OTTMUSG00000021980.3	Klhl20	0.0330513968613534	0.0330535191794274	5.78672137433214	0.930678407957702	0.999896583204142	Not regulated	Kit_m_spike
ENSMUSG00000044835.15	chr1	161142691	161170498	+	.	OTTMUSG00000022133.4	Ankrd45	0.0646273188842051	0.0646336980988984	5.17359242428404	0.867888871153001	0.999896583204142	Not regulated	Kit_m_spike
ENSMUSG00000049160.15	chr1	161154558	161159314	-	.	OTTMUSG00000022134.2	Tex50	-0.987102851957888	-0.988482491491626	1.81122744406522	0.106458524262899	0.999896583204142	Not regulated	Kit_m_spike
ENSMUSG00000102817.2	chr1	161176936	161237307	+	.	OTTMUSG00000050978.2	Gm6185	-0.521896366243311	-0.522950869747052	0.921285180685827	0.303093838724977	0.999896583204142	Not regulated	Kit_m_spike
ENSMUSG00000026701.15	chr1	161240112	161251219	-	.	OTTMUSG00000016463.3	Prdx6	0.144805836515963	0.144813692881918	6.03444662105894	0.712033232452377	0.999896583204142	Not regulated	Kit_m_spike
ENSMUSG00000000817.10	chr1	161780689	161788495	-	.	OTTMUSG00000050992.1	Fasl	-0.146770470179683	-0.147955284660203	-0.941953125251283	0.756243158572929	0.999896583204142	Not regulated	Kit_m_spike
ENSMUSG00000040297.12	chr1	161816114	161876682	-	.	OTTMUSG00000050995.2	Suco	0.151058242181362	0.151062749051844	6.87474501320419	0.693485610908927	0.999896583204142	Not regulated	Kit_m_spike
ENSMUSG00000103158.5	chr1	161890458	161903173	+	.	OTTMUSG00000050993.1	Gm31925	-0.059517022185466	-0.0610657486309387	-2.2940777881265	0.925532908329285	0.999896583204142	Not regulated	Kit_m_spike
ENSMUSG00000086277.2	chr1	161942086	161979636	-	.	OTTMUSG00000029467.3	4930558K02Rik	-0.860045128497075	-0.863520599353263	0.103989290153836	0.0464556768892169	0.999896583204142	Not regulated	Kit_m_spike
ENSMUSG00000026698.8	chr1	161969186	161973435	+	.	OTTMUSG00000029439.5	Pigc	-0.405200290535313	-0.405518558044212	2.28786942312416	0.26415985608203	0.999896583204142	Not regulated	Kit_m_spike
ENSMUSG00000040265.16	chr1	161982453	162478034	-	.	OTTMUSG00000029472.10	Dnm3	0.567300550194934	0.567868848567956	1.75776940035686	0.124671108455175	0.999896583204142	Not regulated	Kit_m_spike
ENSMUSG00000066752.4	chr1	162477680	162479943	+	.	OTTMUSG00000029624.1	Gm10176	-0.827194053775037	-0.837156297375578	-1.38403227552205	0.127410095459203	0.999896583204142	Not regulated	Kit_m_spike
ENSMUSG00000026694.19	chr1	162532127	162548551	-	.	OTTMUSG00000022659.4	Mettl13	0.117487859969746	0.117492937565595	6.36492997410222	0.758163920418264	0.999896583204142	Not regulated	Kit_m_spike
ENSMUSG00000026696.15	chr1	162570515	162599084	+	.	OTTMUSG00000033107.2	Vamp4	0.0536305072510767	0.0536352689406556	5.18101748681268	0.886879725779166	0.999896583204142	Not regulated	Kit_m_spike
ENSMUSG00000026697.10	chr1	162639155	162649693	+	.	OTTMUSG00000051917.1	Myoc	0.254854735168851	0.256455652496932	-0.662868696772605	0.552654034009696	0.999896583204142	Not regulated	Kit_m_spike
ENSMUSG00000040225.15	chr1	162670725	162740556	-	.	OTTMUSG00000043447.13	Prrc2c	0.0881479658065385	0.0881483727738354	9.36425544997955	0.817465474727982	0.999896583204142	Not regulated	Kit_m_spike
ENSMUSG00000071890.4	chr1	163024302	163085670	-	.	OTTMUSG00000050999.1	Mroh9	-0.742641007442836	-0.743666803480879	1.5634574182258	0.122032025877876	0.999896583204142	Not regulated	Kit_m_spike
ENSMUSG00000040124.5	chr1	163384908	163403669	-	.	OTTMUSG00000049704.1	Gorab	0.0415761590581629	0.0415846095781874	4.10199916789566	0.911387819549704	0.999896583204142	Not regulated	Kit_m_spike
ENSMUSG00000026585.13	chr1	163779583	163917109	+	.	OTTMUSG00000018234.1	Kifap3	-0.219923332798798	-0.219937582864514	5.80511489761918	0.558447023630476	0.999896583204142	Not regulated	Kit_m_spike
ENSMUSG00000026584.14	chr1	163929100	163955126	+	.	OTTMUSG00000034804.2	Scyl3	-0.0435250579593096	-0.043531884565918	4.49556267113689	0.916618112169977	0.999896583204142	Not regulated	Kit_m_spike
ENSMUSG00000041406.14	chr1	163945993	163994796	-	.	OTTMUSG00000034817.2	BC055324	0.0481641261358883	0.0481654562984272	6.99226173115436	0.899700691069232	0.999896583204142	Not regulated	Kit_m_spike
ENSMUSG00000041396.13	chr1	163994889	163997243	+	.	OTTMUSG00000021827.1	Mettl18	-0.138449658495344	-0.138551977393644	2.31089032379949	0.715751347712877	0.999896583204142	Not regulated	Kit_m_spike
ENSMUSG00000026581.14	chr1	164061982	164084181	+	.	OTTMUSG00000050837.1	Sell	-0.317556402779317	-0.324754752706382	-1.84150030050345	0.591870887737268	0.999896583204142	Not regulated	Kit_m_spike
ENSMUSG00000026580.16	chr1	164115264	164150026	+	.	OTTMUSG00000034812.1	Selp	-0.324709659396686	-0.325406197509378	0.925520674137064	0.425001445390951	0.999896583204142	Not regulated	Kit_m_spike
ENSMUSG00000026579.8	chr1	164151838	164220277	+	.	OTTMUSG00000034808.1	F5	-0.559433274869068	-0.560106951243692	1.70472045164871	0.13557839010492	0.999896583204142	Not regulated	Kit_m_spike
ENSMUSG00000040918.12	chr1	164249046	164265385	+	.	OTTMUSG00000031583.4	Slc19a2	0.155803764925979	0.155819974386271	5.08643580921997	0.680746153364529	0.999896583204142	Not regulated	Kit_m_spike
ENSMUSG00000026578.6	chr1	164275585	164287847	+	.	OTTMUSG00000022174.1	Ccdc181	-0.216474740133692	-0.216493261806024	5.44623889167651	0.567870669230513	0.999896583204142	Not regulated	Kit_m_spike
ENSMUSG00000026577.13	chr1	164289800	164307489	-	.	OTTMUSG00000029367.1	Blzf1	-0.00836316609275645	-0.00836386550323937	5.36881095751794	0.988554325610565	0.999896583204142	Not regulated	Kit_m_spike
ENSMUSG00000026575.15	chr1	164304121	164437725	+	.	OTTMUSG00000050838.1	Nme7	-0.100638937754499	-0.100657298033258	4.46791770060501	0.800497630211537	0.999896583204142	Not regulated	Kit_m_spike
ENSMUSG00000026576.12	chr1	164437109	164458355	-	.	OTTMUSG00000049860.3	Atp1b1	0.00251011732683549	0.00251018994144905	5.21331854341245	0.990377339749483	0.999896583204142	Not regulated	Kit_m_spike
ENSMUSG00000101189.1	chr1	164960921	164962825	+	.	OTTMUSG00000045188.1	1700029M03Rik	-0.519955576192959	-0.524065533235068	-0.714240560491497	0.543375010771547	0.999896583204142	Not regulated	Kit_m_spike
ENSMUSG00000102408.1	chr1	165064024	165091928	-	.	OTTMUSG00000049873.1	4930568G15Rik	-0.0662895568479543	-0.070448874113892	-1.91529902283493	0.911396124947628	0.999896583204142	Not regulated	Kit_m_spike
ENSMUSG00000026572.11	chr1	165137855	165160773	-	.	OTTMUSG00000034848.2	Tbx19	0.0149576233124746	0.014894284816454	0.44127026296517	0.970539018934797	0.999896583204142	Not regulated	Kit_m_spike
ENSMUSG00000040848.11	chr1	165174337	165194438	-	.	OTTMUSG00000049874.1	Sft2d2	0.0669599495387165	0.0669636282744674	5.97548506721359	0.86137555544837	0.999896583204142	Not regulated	Kit_m_spike
ENSMUSG00000040843.10	chr1	165212286	165236996	-	.	OTTMUSG00000029649.3	Tiprl	-0.0603857477352341	-0.0603912426596081	5.29689284397176	0.885387885532498	0.999896583204142	Not regulated	Kit_m_spike
ENSMUSG00000102302.1	chr1	165230371	165235125	-	.	OTTMUSG00000049875.1	Gm38190	0.0154916303027149	0.0154848851348073	3.10104705278515	0.964701844836634	0.999896583204142	Not regulated	Kit_m_spike
ENSMUSG00000040836.15	chr1	165295789	165326745	+	.	OTTMUSG00000049888.1	Gpr161	-0.163453215353443	-0.163492473484134	3.9051910346405	0.666254387055534	0.999896583204142	Not regulated	Kit_m_spike
ENSMUSG00000026571.12	chr1	165328698	165460475	-	.	OTTMUSG00000037113.3	Dcaf6	0.00997490053999057	0.00997509660901843	7.45519794487184	0.976023690792978	0.999896583204142	Not regulated	Kit_m_spike
ENSMUSG00000102401.1	chr1	165451555	165454629	-	.	OTTMUSG00000049890.1	Gm37864	-0.0919070825868659	-0.0930594728224786	-0.743677603134731	0.832294479760109	0.999896583204142	Not regulated	Kit_m_spike
ENSMUSG00000026568.6	chr1	165460637	165481214	+	.	OTTMUSG00000022567.2	Mpc2	-0.0801774801289598	-0.080179493292267	7.29353295739769	0.842290674180828	0.999896583204142	Not regulated	Kit_m_spike
ENSMUSG00000103763.1	chr1	165467500	165468533	+	.	OTTMUSG00000049914.1	Gm37860	-0.137575909880776	-0.138450944620443	-0.123177185787697	0.745645878589355	0.999896583204142	Not regulated	Kit_m_spike
ENSMUSG00000026567.16	chr1	165485183	165576774	+	.	OTTMUSG00000021452.4	Adcy10	-0.357829092113307	-0.35785084549065	5.89334027869876	0.325729181565547	0.999896583204142	Not regulated	Kit_m_spike
ENSMUSG00000026566.15	chr1	165592240	165634538	-	.	OTTMUSG00000049918.2	Mpzl1	0.0775456400409137	0.0775478437093595	6.96637821258664	0.840133147812621	0.999896583204142	Not regulated	Kit_m_spike
ENSMUSG00000103098.1	chr1	165613059	165613890	-	.	OTTMUSG00000049919.1	Gm37559	0.293874631863401	0.294727245335184	0.266086267075377	0.45012210742529	0.999896583204142	Not regulated	Kit_m_spike
ENSMUSG00000040723.14	chr1	165646516	165709757	-	.	OTTMUSG00000050544.2	Rcsd1	0.0137459387021207	0.0137575725774414	1.763109055537	0.968360478906478	0.999896583204142	Not regulated	Kit_m_spike
ENSMUSG00000040713.12	chr1	165763746	165775308	+	.	OTTMUSG00000021575.3	Creg1	0.0327117154429182	0.0327228624122353	3.35942307037496	0.926995081628045	0.999896583204142	Not regulated	Kit_m_spike
ENSMUSG00000005763.15	chr1	165788681	165877277	+	.	OTTMUSG00000034863.5	Cd247	-1.10783250709594	-1.11326063461244	-0.00231142105801861	0.00723753202943621	0.798994512848233	Not regulated	Kit_m_spike
ENSMUSG00000026565.18	chr1	165865154	166002678	-	.	OTTMUSG00000034833.8	Pou2f1	0.058306978990362	0.0583079366043275	7.32010092122264	0.87647358140283	0.999896583204142	Not regulated	Kit_m_spike
ENSMUSG00000026564.9	chr1	166098148	166127922	-	.	OTTMUSG00000050554.1	Dusp27	-0.564902769160151	-0.582962552978979	-2.30105133325504	0.410120170464512	0.999896583204142	Not regulated	Kit_m_spike
ENSMUSG00000040629.8	chr1	166201201	166238747	-	.	OTTMUSG00000026876.2	Mael	-0.09505861851936	-0.0950594332161568	8.74468793335584	0.818037772788207	0.999896583204142	Not regulated	Kit_m_spike
ENSMUSG00000040612.13	chr1	166254139	166316823	+	.	OTTMUSG00000021748.2	Ildr2	-0.191757913830339	-0.19179618282136	4.17479457279537	0.612783940020707	0.999896583204142	Not regulated	Kit_m_spike
ENSMUSG00000103400.2	chr1	166377878	166380493	-	.	OTTMUSG00000026880.2	Gm15853	0.440156774006694	0.444307852921018	-1.18848727673043	0.369175885270926	0.999896583204142	Not regulated	Kit_m_spike
ENSMUSG00000026563.13	chr1	166379097	166393621	+	.	OTTMUSG00000026881.2	Tada1	0.16537075774523	0.165402701580101	4.19565294168007	0.665407014108588	0.999896583204142	Not regulated	Kit_m_spike
ENSMUSG00000040596.15	chr1	166384622	166409863	-	.	OTTMUSG00000026882.5	Pogk	-0.0273394158494066	-0.0273408590880904	6.0904156900477	0.949105242231727	0.999896583204142	Not regulated	Kit_m_spike
ENSMUSG00000097823.2	chr1	166998295	167000841	-	.	OTTMUSG00000050600.1	Gm16701	-0.0644081250954433	-0.0646259329957506	0.446324872810417	0.866454453882699	0.999896583204142	Not regulated	Kit_m_spike
ENSMUSG00000060568.14	chr1	167001417	167091302	+	.	OTTMUSG00000033956.3	Fam78b	-0.0864932909620555	-0.0865399976054486	2.72044169048196	0.821119617645101	0.999896583204142	Not regulated	Kit_m_spike
ENSMUSG00000026558.13	chr1	167222883	167285320	-	.	OTTMUSG00000050631.1	Uck2	0.138298525722213	0.138305938670534	6.10784158114123	0.707775900407785	0.999896583204142	Not regulated	Kit_m_spike
ENSMUSG00000103139.1	chr1	167242457	167251492	+	.	OTTMUSG00000050632.1	Gm37982	-0.609936153205551	-0.613878842343031	-0.536077003733949	0.225584424265479	0.999896583204142	Not regulated	Kit_m_spike
ENSMUSG00000102909.1	chr1	167285068	167289856	+	.	OTTMUSG00000050633.2	Gm2453	0.0706370493266233	0.0709491065620621	-0.405058352576168	0.87663091392322	0.999896583204142	Not regulated	Kit_m_spike
ENSMUSG00000052428.10	chr1	167308378	167333978	+	.	OTTMUSG00000050635.1	Tmco1	-0.105389402849529	-0.105403932858056	4.76667531904574	0.789692857374522	0.999896583204142	Not regulated	Kit_m_spike
ENSMUSG00000088246.1	chr1	167340369	167340424	-	.	NA	Gm25911	-1.1995483963197	-1.20065460019093	2.12950118911143	0.0340176616631649	0.999896583204142	Not regulated	Kit_m_spike
ENSMUSG00000026687.14	chr1	167349991	167368532	+	.	OTTMUSG00000050636.1	Aldh9a1	-0.0124250929963194	-0.0124254363386435	7.01276942223491	0.980433653431484	0.999896583204142	Not regulated	Kit_m_spike
ENSMUSG00000026688.5	chr1	167371966	167393841	-	.	OTTMUSG00000022623.2	Mgst3	-0.352350930261097	-0.352720004865248	1.83030898924655	0.338683026832076	0.999896583204142	Not regulated	Kit_m_spike
ENSMUSG00000040485.5	chr1	167445669	167466780	-	.	OTTMUSG00000050637.1	Lrrc52	-0.90419299243512	-0.906269310748361	0.826732947566568	0.0693112553856894	0.999896583204142	Not regulated	Kit_m_spike
ENSMUSG00000026686.14	chr1	167689237	167848741	+	.	OTTMUSG00000020906.2	Lmx1a	0.565365169549914	0.565912826744865	1.7270664950144	0.126208898827803	0.999896583204142	Not regulated	Kit_m_spike
ENSMUSG00000052534.15	chr1	168119364	168432270	-	.	OTTMUSG00000040100.7	Pbx1	-0.151856875240787	-0.151869159112082	5.45824093208697	0.692356977451159	0.999896583204142	Not regulated	Kit_m_spike
ENSMUSG00000103463.1	chr1	168675272	168675882	-	.	OTTMUSG00000049907.1	1700063I16Rik	-0.225821662950004	-0.227704155744052	-1.03432362412652	0.625913234762634	0.999896583204142	Not regulated	Kit_m_spike
ENSMUSG00000026683.14	chr1	169497934	169531464	-	.	OTTMUSG00000049910.2	Nuf2	0.0235294058046848	0.0235311075713002	5.29434432259318	0.949115684020107	0.999896583204142	Not regulated	Kit_m_spike
ENSMUSG00000089990.1	chr1	169932698	169934248	-	.	OTTMUSG00000026877.1	Gm15852	-0.0777121871410826	-0.0790466282483722	-1.84404780785332	0.886994361017986	0.999896583204142	Not regulated	Kit_m_spike
ENSMUSG00000026675.12	chr1	169949535	169969241	-	.	OTTMUSG00000020778.2	Hsd17b7	0.209009803553641	0.209026520099983	5.41726244800599	0.582412517496912	0.999896583204142	Not regulated	Kit_m_spike
ENSMUSG00000097503.2	chr1	169969409	169972396	+	.	OTTMUSG00000049936.1	3110045C21Rik	-0.248166164478865	-0.248476187126424	1.66796100303487	0.504071689240913	0.999896583204142	Not regulated	Kit_m_spike
ENSMUSG00000026674.9	chr1	169972307	170110762	-	.	OTTMUSG00000049937.2	Ddr2	0.207448566542015	0.210566317545956	-2.13464114496877	0.728693950040078	0.999896583204142	Not regulated	Kit_m_spike
ENSMUSG00000026670.15	chr1	170141938	170174957	-	.	OTTMUSG00000023030.3	Uap1	0.0679728301693677	0.0679779820724447	5.55216584609459	0.861953356295421	0.999896583204142	Not regulated	Kit_m_spike
ENSMUSG00000026667.14	chr1	170193420	170215397	-	.	OTTMUSG00000021543.1	Uhmk1	0.167221413824929	0.167227781117536	6.51107146223568	0.657327702588426	0.999896583204142	Not regulated	Kit_m_spike
ENSMUSG00000096964.1	chr1	170254049	170255739	-	.	OTTMUSG00000042970.1	Gm6345	0.265343340563922	0.266331906355804	0.0157268216788584	0.503583891064901	0.999896583204142	Not regulated	Kit_m_spike
ENSMUSG00000102752.1	chr1	170298199	170306332	-	.	OTTMUSG00000049941.1	Gm7694	-0.141160499930817	-0.141180748345812	4.61205074020865	0.713721879241505	0.999896583204142	Not regulated	Kit_m_spike
ENSMUSG00000038473.14	chr1	170302668	170589861	-	.	OTTMUSG00000029837.9	Nos1ap	-0.0655873523297778	-0.0656015489426765	4.06418425483851	0.866711343586222	0.999896583204142	Not regulated	Kit_m_spike
ENSMUSG00000042800.5	chr1	170308803	170312125	+	.	OTTMUSG00000039913.1	Spata46	-0.65777473090654	-0.658099143724849	3.07298411057838	0.209101689643392	0.999896583204142	Not regulated	Kit_m_spike
ENSMUSG00000038463.8	chr1	170644532	170682789	+	.	OTTMUSG00000026879.1	Olfml2b	0.213424799538415	0.213459167509459	4.46077540449629	0.576449483789233	0.999896583204142	Not regulated	Kit_m_spike
ENSMUSG00000026663.6	chr1	170704674	170867771	-	.	OTTMUSG00000043564.1	Atf6	0.0262071446030955	0.0262094578799158	5.31200836313281	0.943496097726651	0.999896583204142	Not regulated	Kit_m_spike
ENSMUSG00000026659.13	chr1	170873498	170885540	-	.	OTTMUSG00000035839.2	Dusp12	0.255639568163976	0.255955046764841	1.55142115465335	0.489378081296778	0.999896583204142	Not regulated	Kit_m_spike
ENSMUSG00000096968.1	chr1	170885065	170885881	+	.	NA	Gm26620	-0.0478751039304461	-0.048100816139803	-0.0759579964885524	0.906681011242019	0.999896583204142	Not regulated	Kit_m_spike
ENSMUSG00000059498.13	chr1	171051174	171064935	-	.	OTTMUSG00000035155.2	Fcgr3	0.321055347369948	0.322181687065789	0.0887233050597075	0.495872306640473	0.999896583204142	Not regulated	Kit_m_spike
ENSMUSG00000026649.14	chr1	171113918	171126967	+	.	OTTMUSG00000021658.4	Cfap126	-0.783615544321258	-0.784167159349371	2.64915663714849	0.11906458220597	0.999896583204142	Not regulated	Kit_m_spike
ENSMUSG00000058076.12	chr1	171127165	171150603	-	.	OTTMUSG00000021661.2	Sdhc	0.0349805534505729	0.0349821266193698	6.28769808439207	0.925276631004738	0.999896583204142	Not regulated	Kit_m_spike
ENSMUSG00000056569.10	chr1	171150711	171161130	+	.	OTTMUSG00000021546.1	Mpz	0.0765302776187131	0.0768002517439596	0.00887645733930233	0.852727875201625	0.999896583204142	Not regulated	Kit_m_spike
ENSMUSG00000038370.6	chr1	171173262	171196268	-	.	OTTMUSG00000021662.1	Pcp4l1	-0.0909373585920012	-0.0909508503477412	4.57537531569315	0.816483687789983	0.999896583204142	Not regulated	Kit_m_spike
ENSMUSG00000005674.9	chr1	171216011	171222514	-	.	OTTMUSG00000021586.4	Tomm40l	0.0655329655902021	0.0655577504443145	3.15892598132519	0.861535054382964	0.999896583204142	Not regulated	Kit_m_spike
ENSMUSG00000005681.12	chr1	171225054	171226379	+	.	OTTMUSG00000021666.2	Apoa2	0.0006653861653065	0.000653234197643472	0.419718734305379	0.998174874916282	0.999896583204142	Not regulated	Kit_m_spike
ENSMUSG00000058715.11	chr1	171229572	171234365	-	.	OTTMUSG00000021504.2	Fcer1g	0.074899437633743	0.0749749669169062	0.102821746621163	0.845817196456668	0.999896583204142	Not regulated	Kit_m_spike
ENSMUSG00000013593.12	chr1	171234853	171251388	-	.	OTTMUSG00000021571.4	Ndufs2	0.0516761529586703	0.0516777340643547	6.83555263464791	0.893243348717075	0.999896583204142	Not regulated	Kit_m_spike
ENSMUSG00000006403.13	chr1	171250421	171260637	+	.	OTTMUSG00000021528.3	Adamts4	0.60578472015976	0.606767695515351	1.17625731393006	0.104735818797187	0.999896583204142	Not regulated	Kit_m_spike
ENSMUSG00000052423.14	chr1	171270328	171276896	+	.	OTTMUSG00000021683.5	B4galt3	0.318727530633602	0.318753183543529	5.47352223764084	0.385624729706607	0.999896583204142	Not regulated	Kit_m_spike
ENSMUSG00000062729.11	chr1	171275990	171281186	-	.	OTTMUSG00000021555.2	Ppox	0.0281039449575777	0.0281081865799228	4.66869868279222	0.934307642948827	0.999896583204142	Not regulated	Kit_m_spike
ENSMUSG00000053483.13	chr1	171281945	171287991	-	.	OTTMUSG00000021702.4	Usp21	0.0757714505318909	0.0757777069404468	5.43018532190272	0.843959822329279	0.999896583204142	Not regulated	Kit_m_spike
ENSMUSG00000062963.10	chr1	171288563	171295024	-	.	OTTMUSG00000021650.2	Ufc1	-0.0494661470702236	-0.0494699445857977	5.65275410854737	0.903569890475528	0.999896583204142	Not regulated	Kit_m_spike
ENSMUSG00000103983.1	chr1	171320601	171326177	-	.	OTTMUSG00000049988.1	Gm20045	0.173862831805109	0.174084973785529	1.48614349154502	0.657541483483434	0.999896583204142	Not regulated	Kit_m_spike
ENSMUSG00000013973.12	chr1	171329145	171342331	+	.	OTTMUSG00000021703.3	Dedd	-0.0444267556839539	-0.0444302308622131	5.5040601682816	0.916823077045552	0.999896583204142	Not regulated	Kit_m_spike
ENSMUSG00000013997.10	chr1	171338008	171345646	-	.	OTTMUSG00000021715.3	Nit1	-0.107804596683085	-0.107818033949302	4.86871888111071	0.787300774990468	0.999896583204142	Not regulated	Kit_m_spike
ENSMUSG00000006412.10	chr1	171345670	171359254	+	.	OTTMUSG00000021718.1	Pfdn2	0.00929846474579229	0.00929865674153536	6.67504028698821	0.975268516302149	0.999896583204142	Not regulated	Kit_m_spike
ENSMUSG00000102929.1	chr1	171354126	171355415	+	.	OTTMUSG00000049989.1	Gm37154	0.149814403741444	0.149987358388882	1.68006727692047	0.699710198237126	0.999896583204142	Not regulated	Kit_m_spike
ENSMUSG00000045259.4	chr1	171358446	171360798	-	.	OTTMUSG00000021557.1	Klhdc9	0.104357981550145	0.104508955263557	1.29492065654328	0.779192642448001	0.999896583204142	Not regulated	Kit_m_spike
ENSMUSG00000006411.12	chr1	171370099	171388598	+	.	OTTMUSG00000021602.3	Nectin4	-0.313650841768638	-0.314205884337967	1.29980387795575	0.407037789008239	0.999896583204142	Not regulated	Kit_m_spike
ENSMUSG00000048865.16	chr1	171388954	171410298	+	.	OTTMUSG00000021534.2	Arhgap30	-0.0120113005830729	-0.0120248926244264	2.30107003130022	0.978226244326538	0.999896583204142	Not regulated	Kit_m_spike
ENSMUSG00000026641.13	chr1	171411313	171419142	+	.	OTTMUSG00000030990.5	Usf1	-0.228598592000119	-0.22860230623958	7.78203568807235	0.551823785146654	0.999896583204142	Not regulated	Kit_m_spike
ENSMUSG00000103711.1	chr1	171418872	171420352	+	.	OTTMUSG00000050080.1	Tstd1	-0.313592432980264	-0.314981791912952	0.410540584224537	0.484820688215152	0.999896583204142	Not regulated	Kit_m_spike
ENSMUSG00000097045.1	chr1	171423185	171437318	-	.	NA	Gm26641	-0.474760590733388	-0.475173821055038	2.06741065463087	0.18539591423149	0.999896583204142	Not regulated	Kit_m_spike
ENSMUSG00000038235.4	chr1	171437535	171464603	+	.	OTTMUSG00000021724.1	F11r	-0.207937083460648	-0.20794262505121	7.08816551378811	0.592067736547334	0.999896583204142	Not regulated	Kit_m_spike
ENSMUSG00000091993.2	chr1	171500568	171504111	-	.	OTTMUSG00000042477.1	B930036N10Rik	0.497474009293096	0.504083095080967	-1.59083255292831	0.362215517977668	0.999896583204142	Not regulated	Kit_m_spike
ENSMUSG00000060244.1	chr1	171503478	171504750	+	.	OTTMUSG00000050081.1	Alyref2	-0.0670903296636462	-0.0671944714981752	1.36362540827282	0.86034325383429	0.999896583204142	Not regulated	Kit_m_spike
ENSMUSG00000038179.13	chr1	171632403	171653035	-	.	OTTMUSG00000050083.1	Slamf7	-0.402445841050911	-0.403611117968552	0.652034303286981	0.541636803313997	0.999896583204142	Not regulated	Kit_m_spike
ENSMUSG00000026556.15	chr1	172000960	172028444	-	.	OTTMUSG00000021582.3	Vangl2	-0.0724387022559228	-0.0724486860283148	4.7231169347646	0.853996793037977	0.999896583204142	Not regulated	Kit_m_spike
ENSMUSG00000003458.12	chr1	172066013	172082795	-	.	OTTMUSG00000021508.2	Ncstn	0.086762361288772	0.0867665021805738	6.18528271742341	0.826517890760114	0.999896583204142	Not regulated	Kit_m_spike
ENSMUSG00000026553.17	chr1	172082529	172122330	+	.	OTTMUSG00000033968.2	Copa	0.0575139757898819	0.0575145476511114	8.46380020064075	0.88386065088827	0.999896583204142	Not regulated	Kit_m_spike
ENSMUSG00000003464.13	chr1	172126755	172136493	+	.	OTTMUSG00000029601.1	Pex19	0.142469950930575	0.142473535905767	7.13964368413883	0.713750981701532	0.999896583204142	Not regulated	Kit_m_spike
ENSMUSG00000026554.15	chr1	172148084	172197005	+	.	OTTMUSG00000050094.2	Dcaf8	0.0858666433092924	0.0858679848355468	7.83122062991418	0.828702725074536	0.999896583204142	Not regulated	Kit_m_spike
ENSMUSG00000013698.12	chr1	172196728	172206804	-	.	OTTMUSG00000022139.2	Pea15a	0.253940424134568	0.253979714718373	4.52521526975998	0.499390301009173	0.999896583204142	Not regulated	Kit_m_spike
ENSMUSG00000007122.11	chr1	172209894	172219868	-	.	OTTMUSG00000035165.2	Casq1	0.0572644093403267	0.0571915586013469	0.116337532990788	0.888105465270022	0.999896583204142	Not regulated	Kit_m_spike
ENSMUSG00000007107.6	chr1	172223513	172258414	-	.	OTTMUSG00000021836.2	Atp1a4	-0.471867478569067	-0.471900776023274	5.90568706195744	0.392559273990871	0.999896583204142	Not regulated	Kit_m_spike
ENSMUSG00000038034.15	chr1	172261641	172319841	+	.	OTTMUSG00000021443.4	Igsf8	0.034067423380154	0.0340691545113754	6.14087123755061	0.927577754756966	0.999896583204142	Not regulated	Kit_m_spike
ENSMUSG00000007097.14	chr1	172271709	172298064	-	.	OTTMUSG00000021834.2	Atp1a2	0.199379011450486	0.199438218080313	3.47999578736047	0.594006705126367	0.999896583204142	Not regulated	Kit_m_spike
ENSMUSG00000038026.12	chr1	172320501	172329318	-	.	OTTMUSG00000050096.1	Kcnj9	-0.341354167390802	-0.341710017064081	1.7679431678811	0.519729644330821	0.999896583204142	Not regulated	Kit_m_spike
ENSMUSG00000044708.5	chr1	172341210	172374085	+	.	OTTMUSG00000050148.1	Kcnj10	-0.7284584559365	-0.730434288428566	0.507965790090425	0.052876294421825	0.999896583204142	Not regulated	Kit_m_spike
ENSMUSG00000050229.3	chr1	172376546	172384099	+	.	OTTMUSG00000050149.1	Pigm	0.118853050644544	0.118866907198086	4.93188336887748	0.748439662378163	0.999896583204142	Not regulated	Kit_m_spike
ENSMUSG00000037995.15	chr1	172481788	172498878	+	.	OTTMUSG00000033897.3	Igsf9	-0.0603084362816435	-0.0603140399307832	5.24937615198957	0.884072515118937	0.999896583204142	Not regulated	Kit_m_spike
ENSMUSG00000026547.15	chr1	172500047	172507380	+	.	OTTMUSG00000021616.3	Tagln2	-0.0764730389169641	-0.0764768268774151	6.18007808656787	0.852966502968119	0.999896583204142	Not regulated	Kit_m_spike
ENSMUSG00000026546.16	chr1	172520801	172545870	+	.	OTTMUSG00000034521.6	Cfap45	-0.358456362873081	-0.358512618211492	4.62082717944194	0.332690593177786	0.999896583204142	Not regulated	Kit_m_spike
ENSMUSG00000085184.9	chr1	172538133	172558129	-	.	OTTMUSG00000034520.3	4933439K11Rik	-0.630408067856902	-0.635118885714528	-0.777652289675951	0.154702198429013	0.999896583204142	Not regulated	Kit_m_spike
ENSMUSG00000049598.9	chr1	172555938	172563717	+	.	OTTMUSG00000036736.2	Vsig8	-0.0700669182773935	-0.070729524418241	-0.853040593360253	0.878495633789315	0.999896583204142	Not regulated	Kit_m_spike
ENSMUSG00000026544.6	chr1	172630764	172632962	-	.	OTTMUSG00000050155.1	Dusp23	-0.163691874181365	-0.164095120372106	0.576367798231352	0.676380251724836	0.999896583204142	Not regulated	Kit_m_spike
ENSMUSG00000060128.5	chr1	172669034	172669636	-	.	OTTMUSG00000050156.1	Gm2710	-0.0458240528454395	-0.0462064006793072	0.576127855083376	0.909648973797206	0.999896583204142	Not regulated	Kit_m_spike
ENSMUSG00000037860.15	chr1	173350879	173466040	+	.	OTTMUSG00000033253.7	Aim2	0.126541995050625	0.126656735942193	1.99560622557877	0.734647845501948	0.999896583204142	Not regulated	Kit_m_spike
ENSMUSG00000043263.13	chr1	173630917	173647928	+	.	OTTMUSG00000050198.1	Ifi209	-0.370320923296713	-0.372695846734235	-0.10885267107804	0.537074768207039	0.999896583204142	Not regulated	Kit_m_spike
ENSMUSG00000026532.7	chr1	174172776	174248450	+	.	OTTMUSG00000029638.2	Spta1	0.349872958651236	0.35013522169259	2.24374274419058	0.350807581798918	0.999896583204142	Not regulated	Kit_m_spike
ENSMUSG00000028354.13	chr1	174501825	174822729	+	.	OTTMUSG00000050244.2	Fmn2	-0.289776811426162	-0.290028739292078	2.11412738892595	0.433170661822875	0.999896583204142	Not regulated	Kit_m_spike
ENSMUSG00000026526.14	chr1	175600374	175625635	-	.	OTTMUSG00000025588.3	Fh1	0.0311322821022967	0.0311340970640497	5.82825665672572	0.931169538168365	0.999896583204142	Not regulated	Kit_m_spike
ENSMUSG00000026525.9	chr1	175662421	175692776	-	.	OTTMUSG00000021478.3	Opn3	-0.33146547175295	-0.33204982301523	1.27634883148984	0.373880486391754	0.999896583204142	Not regulated	Kit_m_spike
ENSMUSG00000078185.3	chr1	175682237	175692901	-	.	OTTMUSG00000021480.3	Chml	0.0133673596929475	0.0133678211060554	6.37992752424699	0.968062417381307	0.999896583204142	Not regulated	Kit_m_spike
ENSMUSG00000026523.14	chr1	175698593	175815734	+	.	OTTMUSG00000050252.2	Wdr64	-0.291697276969481	-0.291769786478595	4.08352090267289	0.566596677698898	0.999896583204142	Not regulated	Kit_m_spike
ENSMUSG00000039748.11	chr1	175880581	175913489	+	.	OTTMUSG00000050253.2	Exo1	0.118322298730887	0.118327840389057	6.21619783995048	0.760195856163247	0.999896583204142	Not regulated	Kit_m_spike
ENSMUSG00000104158.2	chr1	175920329	175922225	+	.	OTTMUSG00000050256.3	Gm38100	1.31769820187345	1.32459117052087	-0.360237041350093	0.00645482729452084	0.766183667789786	Not regulated	Kit_m_spike
ENSMUSG00000057335.11	chr1	176733653	176814067	-	.	OTTMUSG00000050317.2	Cep170	-0.0810828684642934	-0.0810862347992866	6.46076135233711	0.83948711561484	0.999896583204142	Not regulated	Kit_m_spike
ENSMUSG00000104154.1	chr1	176751521	176753415	-	.	OTTMUSG00000050319.1	Gm38104	-0.467781552638462	-0.47033671340888	-0.40804706916309	0.284318043797072	0.999896583204142	Not regulated	Kit_m_spike
ENSMUSG00000026504.17	chr1	176814660	177020437	+	.	OTTMUSG00000021519.3	Sdccag8	-0.196547138340853	-0.196594805163322	3.89289688993674	0.611230920816405	0.999896583204142	Not regulated	Kit_m_spike
ENSMUSG00000019699.16	chr1	177020073	177258203	-	.	OTTMUSG00000020798.3	Akt3	-0.160934729544672	-0.16094142008345	6.41272095734109	0.683749836579247	0.999896583204142	Not regulated	Kit_m_spike
ENSMUSG00000063659.11	chr1	177442351	177450764	+	.	OTTMUSG00000050359.3	Zbtb18	0.0664679692853919	0.0664698528530291	6.97007071013618	0.862220606291115	0.999896583204142	Not regulated	Kit_m_spike
ENSMUSG00000015962.5	chr1	177729814	177753324	+	.	OTTMUSG00000029757.1	1700016C15Rik	-0.592337189663505	-0.59294567121025	1.95700576537765	0.210019240579306	0.999896583204142	Not regulated	Kit_m_spike
ENSMUSG00000015961.8	chr1	177762962	177796511	-	.	OTTMUSG00000034836.1	Adss	0.212258881995807	0.212265104398928	6.9143616451854	0.5822178451434	0.999896583204142	Not regulated	Kit_m_spike
ENSMUSG00000102483.1	chr1	177808550	177962233	+	.	OTTMUSG00000050374.1	Catspere1	0.387392297983957	0.388574814065225	0.284016710436463	0.385554498920206	0.999896583204142	Not regulated	Kit_m_spike
ENSMUSG00000091476.6	chr1	177983423	178172704	+	.	OTTMUSG00000050375.1	Catspere2	-0.0356122546018995	-0.0358738407898273	0.68836106493754	0.940112274004238	0.999896583204142	Not regulated	Kit_m_spike
ENSMUSG00000026502.13	chr1	178187417	178257301	+	.	OTTMUSG00000029657.5	Desi2	0.038374639096726	0.0383925294848041	2.95450633259795	0.917310640725183	0.999896583204142	Not regulated	Kit_m_spike
ENSMUSG00000026500.6	chr1	178319130	178322693	+	.	OTTMUSG00000022143.1	Cox20	0.0311154245655229	0.0311451185329763	1.94566546747063	0.931228821210356	0.999896583204142	Not regulated	Kit_m_spike
ENSMUSG00000039630.10	chr1	178321108	178337797	-	.	OTTMUSG00000021881.3	Hnrnpu	0.0583636091115713	0.0583638723874572	9.59417399151117	0.882303710027106	0.999896583204142	Not regulated	Kit_m_spike
ENSMUSG00000026495.8	chr1	178406085	178484513	+	.	OTTMUSG00000050382.1	Efcab2	-0.0572041043833744	-0.0572495787150775	3.02034000289054	0.908118364004361	0.999896583204142	Not regulated	Kit_m_spike
ENSMUSG00000026494.12	chr1	178529125	178939200	+	.	OTTMUSG00000034866.3	Kif26b	-0.236172465125593	-0.236394107371832	1.95815214829945	0.526561927311922	0.999896583204142	Not regulated	Kit_m_spike
ENSMUSG00000055067.15	chr1	178951960	179518041	-	.	OTTMUSG00000017093.2	Smyd3	0.0463829106420998	0.0463857884558608	5.84197117131578	0.901292488142209	0.999896583204142	Not regulated	Kit_m_spike
ENSMUSG00000026492.11	chr1	179528055	179546267	-	.	OTTMUSG00000022545.1	Tfb2m	0.242896023615758	0.242931036831947	4.61789580501861	0.515325263303598	0.999896583204142	Not regulated	Kit_m_spike
ENSMUSG00000038949.8	chr1	179546370	179627478	+	.	OTTMUSG00000022551.1	Cnst	0.185644179574083	0.18567508342426	4.40307953663048	0.624432103454127	0.999896583204142	Not regulated	Kit_m_spike
ENSMUSG00000038936.13	chr1	179668210	179687189	+	.	OTTMUSG00000021897.4	Sccpdh	-0.0715514514648059	-0.0715555243629464	6.09672886160703	0.857255086434028	0.999896583204142	Not regulated	Kit_m_spike
ENSMUSG00000026491.13	chr1	179744894	179803680	-	.	OTTMUSG00000033771.5	Ahctf1	0.157332401472329	0.157333554505037	8.86752828000365	0.686460129852105	0.999896583204142	Not regulated	Kit_m_spike
ENSMUSG00000073486.2	chr1	179803376	179804676	+	.	NA	Gm10518	0.161853171640004	0.162590764548869	-0.587761589942427	0.717965442715292	0.999896583204142	Not regulated	Kit_m_spike
ENSMUSG00000026490.18	chr1	179960472	180165603	+	.	OTTMUSG00000021765.8	Cdc42bpa	0.140897716006371	0.140899895225751	7.78434577800006	0.718794013114993	0.999896583204142	Not regulated	Kit_m_spike
ENSMUSG00000026489.13	chr1	180165238	180199602	-	.	OTTMUSG00000034709.5	Coq8a	0.0675989855381516	0.0676022410360023	6.200259066847	0.860656017614539	0.999896583204142	Not regulated	Kit_m_spike
ENSMUSG00000010609.15	chr1	180227004	180263438	-	.	OTTMUSG00000021488.4	Psen2	-0.0327415511777473	-0.0327504640529905	3.7184773392181	0.93813416020726	0.999896583204142	Not regulated	Kit_m_spike
ENSMUSG00000038855.10	chr1	180330485	180424802	+	.	OTTMUSG00000021781.2	Itpkb	0.588642935923895	0.588781837513174	3.92148207396746	0.107295190308753	0.999896583204142	Not regulated	Kit_m_spike
ENSMUSG00000053963.7	chr1	180432387	180483504	-	.	OTTMUSG00000033911.2	Stum	0.0153549893144551	0.0153563910252202	0.0919706772928044	0.969874017258192	0.999896583204142	Not regulated	Kit_m_spike
ENSMUSG00000026496.11	chr1	180568924	180601254	+	.	OTTMUSG00000050450.2	Parp1	0.0307984975436653	0.0307985957512156	10.0913479738925	0.9350403989571	0.999896583204142	Not regulated	Kit_m_spike
ENSMUSG00000058729.13	chr1	180641150	180690694	+	.	OTTMUSG00000050451.2	Lin9	0.135848413405153	0.135866149760341	4.75819246893162	0.723720614153412	0.999896583204142	Not regulated	Kit_m_spike
ENSMUSG00000026497.7	chr1	180693043	180697034	-	.	OTTMUSG00000037622.1	Mixl1	-0.527071118052989	-0.528886826175268	0.145416492231377	0.185088794083633	0.999896583204142	Not regulated	Kit_m_spike
ENSMUSG00000026499.5	chr1	180726043	180754204	+	.	OTTMUSG00000050453.1	Acbd3	0.0716378745659257	0.0716401227646143	6.81167618810236	0.855074657308493	0.999896583204142	Not regulated	Kit_m_spike
ENSMUSG00000060743.12	chr1	180800832	180813943	-	.	OTTMUSG00000021525.3	H3f3a	-0.0977034079657741	-0.097705035868213	7.86434680298645	0.805641245299621	0.999896583204142	Not regulated	Kit_m_spike
ENSMUSG00000097347.1	chr1	180802568	180809483	+	.	NA	Gm17275	-0.33218892112988	-0.333570740405095	0.144255505962603	0.413446885514694	0.999896583204142	Not regulated	Kit_m_spike
ENSMUSG00000073485.3	chr1	180813776	180816859	+	.	OTTMUSG00000029686.1	H3f3aos	-0.293386385337731	-0.293768195786331	1.58347170976205	0.429866926848518	0.999896583204142	Not regulated	Kit_m_spike
ENSMUSG00000038806.7	chr1	180851127	180868113	+	.	OTTMUSG00000050456.1	Sde2	0.180451334695443	0.180457179613894	6.76172235241188	0.643455075263015	0.999896583204142	Not regulated	Kit_m_spike
ENSMUSG00000066652.5	chr1	180893108	180899103	+	.	OTTMUSG00000021474.2	Lefty2	-0.187196761757737	-0.188116483186873	-0.290480803149282	0.651068287784814	0.999896583204142	Not regulated	Kit_m_spike
ENSMUSG00000026520.8	chr1	180904293	180908088	+	.	OTTMUSG00000050459.1	Pycr2	0.0113518432431779	0.0113526982098584	5.56841727615785	0.972442079885205	0.999896583204142	Not regulated	Kit_m_spike
ENSMUSG00000026519.16	chr1	180942344	180975112	+	.	OTTMUSG00000034843.4	Tmem63a	-0.0283787176866325	-0.0283937938404402	3.1545459528723	0.945122467702619	0.999896583204142	Not regulated	Kit_m_spike
ENSMUSG00000038776.13	chr1	180976210	181020904	-	.	OTTMUSG00000021983.4	Ephx1	0.099157261484725	0.099269210384648	1.69785200923292	0.789170317010532	0.999896583204142	Not regulated	Kit_m_spike
ENSMUSG00000026516.8	chr1	181087138	181144204	-	.	OTTMUSG00000050467.1	Nvl	0.0667854393443485	0.0667872301970108	7.01379688584875	0.863438805867245	0.999896583204142	Not regulated	Kit_m_spike
ENSMUSG00000062169.13	chr1	181144693	181168994	+	.	OTTMUSG00000022153.2	Cnih4	-0.00926129297499902	-0.00926261304389088	4.99510561916668	0.986221112196274	0.999896583204142	Not regulated	Kit_m_spike
ENSMUSG00000038733.13	chr1	181173228	181211552	-	.	OTTMUSG00000034873.2	Wdr26	0.0432326131566611	0.0432331368698505	8.11855554151739	0.910800086151284	0.999896583204142	Not regulated	Kit_m_spike
ENSMUSG00000054135.2	chr1	181225986	181228498	+	.	OTTMUSG00000042507.1	A430110L20Rik	0.0910219187513892	0.0911934066308947	0.852376923938217	0.808195730459582	0.999896583204142	Not regulated	Kit_m_spike
ENSMUSG00000047369.15	chr1	181576559	181815774	+	.	OTTMUSG00000034874.5	Dnah14	-0.182798037325359	-0.182807515471357	6.13619125553645	0.636905237813286	0.999896583204142	Not regulated	Kit_m_spike
ENSMUSG00000004880.11	chr1	181815335	181843046	-	.	OTTMUSG00000050712.2	Lbr	0.179622181013173	0.179625027094674	7.79050306764873	0.642258742135753	0.999896583204142	Not regulated	Kit_m_spike
ENSMUSG00000022995.16	chr1	181896384	182019990	-	.	OTTMUSG00000050713.2	Enah	-0.0125351588364633	-0.0125352930650748	8.49887781311145	0.979273794559069	0.999896583204142	Not regulated	Kit_m_spike
ENSMUSG00000103317.1	chr1	181967699	181969923	-	.	OTTMUSG00000050715.1	Gm38359	-0.182318347615528	-0.183296323161674	-0.438532318111515	0.663757844555589	0.999896583204142	Not regulated	Kit_m_spike
ENSMUSG00000102760.1	chr1	182006060	182007686	-	.	OTTMUSG00000050717.1	Gm37258	-0.407623366606004	-0.411445649378088	-1.00731508637465	0.415399438455739	0.999896583204142	Not regulated	Kit_m_spike
ENSMUSG00000026511.7	chr1	182124737	182132407	+	.	OTTMUSG00000022125.2	Srp9	0.00326485533374757	0.00326474907230235	5.98656764823404	0.988622594567034	0.999896583204142	Not regulated	Kit_m_spike
ENSMUSG00000038633.5	chr1	182275772	182282804	-	.	OTTMUSG00000021622.4	Degs1	0.174235115847713	0.174261695269628	4.56186351006696	0.64021974878175	0.999896583204142	Not regulated	Kit_m_spike
ENSMUSG00000100147.2	chr1	182287990	182303325	+	.	OTTMUSG00000045235.2	1700047M11Rik	-0.250439295383834	-0.253489064590224	-1.52520102293983	0.656555946531703	0.999896583204142	Not regulated	Kit_m_spike
ENSMUSG00000047539.9	chr1	182313102	182341629	-	.	OTTMUSG00000050383.1	Fbxo28	0.156524430222474	0.156532568202674	6.05002488251426	0.684617311589185	0.999896583204142	Not regulated	Kit_m_spike
ENSMUSG00000026510.10	chr1	182409172	182462432	+	.	OTTMUSG00000027043.4	Trp53bp2	0.307499676729701	0.30751330601475	6.30052278435918	0.402520470434862	0.999896583204142	Not regulated	Kit_m_spike
ENSMUSG00000026509.15	chr1	182467260	182517608	-	.	OTTMUSG00000050407.1	Capn2	0.173198993125052	0.173284184426677	2.87350345593011	0.644145765923811	0.999896583204142	Not regulated	Kit_m_spike
ENSMUSG00000102234.1	chr1	182484179	182492473	+	.	OTTMUSG00000050408.1	Gm37885	-0.936718423682496	-0.94125404744852	-0.107022651174862	0.0257050106427885	0.999896583204142	Not regulated	Kit_m_spike
ENSMUSG00000038599.14	chr1	182565007	182632352	+	.	OTTMUSG00000050481.1	Capn8	0.356453189240836	0.35760952725393	0.131334476060051	0.359506828661745	0.999896583204142	Not regulated	Kit_m_spike
ENSMUSG00000043429.7	chr1	182747126	182749180	-	.	OTTMUSG00000050484.1	Ccdc185	-0.51118285313243	-0.511307215660259	4.15442777091963	0.288731242289763	0.999896583204142	Not regulated	Kit_m_spike
ENSMUSG00000038576.15	chr1	182763860	182896591	+	.	OTTMUSG00000027014.5	Susd4	-0.175992835321107	-0.176000811770015	6.2900819750298	0.651202908910037	0.999896583204142	Not regulated	Kit_m_spike
ENSMUSG00000079164.8	chr1	182954788	182976044	+	.	OTTMUSG00000050487.3	Tlr5	0.132009738743072	0.132323075124478	0.368636808079062	0.730901118092036	0.999896583204142	Not regulated	Kit_m_spike
ENSMUSG00000030768.12	chr1	183086266	183221522	-	.	OTTMUSG00000050524.4	Disp1	-0.09521632359973	-0.0952235995296334	5.53300491854968	0.811764226753438	0.999896583204142	Not regulated	Kit_m_spike
ENSMUSG00000046836.13	chr1	183276352	183297269	-	.	OTTMUSG00000050558.2	Brox	0.0531680408761828	0.0531722845224583	5.47303019734901	0.889554133964081	0.999896583204142	Not regulated	Kit_m_spike
ENSMUSG00000042901.10	chr1	183296590	183325476	+	.	OTTMUSG00000050559.1	Aida	-0.0206107478244497	-0.0206123770208143	5.53824019328248	0.964087638620112	0.999896583204142	Not regulated	Kit_m_spike
ENSMUSG00000056050.12	chr1	183326725	183369553	-	.	OTTMUSG00000050580.4	Mia3	-0.038172938854755	-0.0381756327660782	5.62872826429982	0.928137957145632	0.999896583204142	Not regulated	Kit_m_spike
ENSMUSG00000072258.10	chr1	183388981	183410198	+	.	OTTMUSG00000050605.3	Taf1a	0.182470623093731	0.182489176325078	5.13560837033158	0.626192195717202	0.999896583204142	Not regulated	Kit_m_spike
ENSMUSG00000053461.9	chr1	183418215	183436808	+	.	OTTMUSG00000050575.2	Hhipl2	0.261571847352849	0.262191896145355	0.623135045547761	0.494944018983167	0.999896583204142	Not regulated	Kit_m_spike
ENSMUSG00000039384.8	chr1	184013302	184075636	+	.	OTTMUSG00000033984.3	Dusp10	-0.130668830150137	-0.130688951566182	4.5278681345913	0.744476818574249	0.999896583204142	Not regulated	Kit_m_spike
ENSMUSG00000044854.7	chr1	184033030	184034301	-	.	OTTMUSG00000045249.1	1700056E22Rik	-0.311882033313225	-0.312071505185351	2.74498755477017	0.448647545288962	0.999896583204142	Not regulated	Kit_m_spike
ENSMUSG00000101574.1	chr1	184527841	184557691	-	.	OTTMUSG00000045439.1	1700112H15Rik	-0.0599294274743779	-0.0599689591347414	2.42713003620825	0.877035373907939	0.999896583204142	Not regulated	Kit_m_spike
ENSMUSG00000039377.7	chr1	184727140	184732619	-	.	OTTMUSG00000037282.3	Hlx	-0.0165616034907192	-0.0166780598650971	0.116736360002425	0.96632819866365	0.999896583204142	Not regulated	Kit_m_spike
ENSMUSG00000073481.9	chr1	184813068	184846451	-	.	OTTMUSG00000034883.3	Marc2	-0.0812090203988505	-0.0812222188815815	4.43976046407282	0.840338699450707	0.999896583204142	Not regulated	Kit_m_spike
ENSMUSG00000039349.5	chr1	184871926	184883218	-	.	OTTMUSG00000029896.1	C130074G19Rik	0.241517994327055	0.241766170816167	1.82239954641017	0.51465815756917	0.999896583204142	Not regulated	Kit_m_spike
ENSMUSG00000026620.11	chr1	184896789	184999570	-	.	OTTMUSG00000050984.2	Mark1	0.0675504427526968	0.0675559572975446	5.44740036851122	0.859324533740506	0.999896583204142	Not regulated	Kit_m_spike
ENSMUSG00000103942.1	chr1	185082738	185085964	-	.	OTTMUSG00000050650.1	Gm34732	-0.511183233791769	-0.517972824660721	-1.34664168965259	0.341493345912627	0.999896583204142	Not regulated	Kit_m_spike
ENSMUSG00000039318.12	chr1	185204117	185286759	+	.	OTTMUSG00000050654.7	Rab3gap2	0.157848378240272	0.157851089020285	7.66172859904843	0.680444936933097	0.999896583204142	Not regulated	Kit_m_spike
ENSMUSG00000026618.11	chr1	185284726	185329396	-	.	OTTMUSG00000021852.1	Iars2	0.084153124793029	0.0841543169294133	7.95527224135711	0.830130015689908	0.999896583204142	Not regulated	Kit_m_spike
ENSMUSG00000102526.1	chr1	185329451	185331858	+	.	OTTMUSG00000050728.1	Gm37785	0.0389685421013896	0.0390722634925256	0.0868425030237911	0.922006865124556	0.999896583204142	Not regulated	Kit_m_spike
ENSMUSG00000026617.16	chr1	185332149	185357777	+	.	OTTMUSG00000021435.5	Bpnt1	0.0874145345643478	0.0874268756275762	4.6547883682156	0.821287259054881	0.999896583204142	Not regulated	Kit_m_spike
ENSMUSG00000097261.2	chr1	185359461	185362865	-	.	OTTMUSG00000050733.1	4930532G15Rik	0.159268284145796	0.159645883701748	0.256509683514619	0.701247150359197	0.999896583204142	Not regulated	Kit_m_spike
ENSMUSG00000026615.14	chr1	185363044	185428360	+	.	OTTMUSG00000050732.6	Eprs	0.157449400812691	0.157450670513732	8.73485084394244	0.688162327774847	0.999896583204142	Not regulated	Kit_m_spike
ENSMUSG00000097615.1	chr1	185447116	185455568	-	.	NA	Gm2061	-0.497464438466383	-0.498417732631474	0.960340979738573	0.177690425506817	0.999896583204142	Not regulated	Kit_m_spike
ENSMUSG00000026614.6	chr1	185454848	185468762	+	.	NA	Slc30a10	-0.162425308600513	-0.162542198074296	2.32926612955709	0.667233103627552	0.999896583204142	Not regulated	Kit_m_spike
ENSMUSG00000039246.8	chr1	186087731	186117310	-	.	OTTMUSG00000027017.2	Lyplal1	-0.402698552594337	-0.403184429472612	1.71632424701835	0.266888452452193	0.999896583204142	Not regulated	Kit_m_spike
ENSMUSG00000001305.5	chr1	186720978	186749358	-	.	OTTMUSG00000034905.1	Rrp15	0.052114255932285	0.052117285695224	5.89835304863551	0.889000372438931	0.999896583204142	Not regulated	Kit_m_spike
ENSMUSG00000097784.1	chr1	186749396	186752921	+	.	OTTMUSG00000050848.1	A430105J06Rik	0.305535740686246	0.306616593237983	0.107779386896712	0.465015867643387	0.999896583204142	Not regulated	Kit_m_spike
ENSMUSG00000103503.1	chr1	186926933	186930112	+	.	OTTMUSG00000050877.1	1700023G09Rik	-1.01446967798902	-1.04123582295881	-1.96991466447847	0.120288699831844	0.999896583204142	Not regulated	Kit_m_spike
ENSMUSG00000104312.1	chr1	186964528	186967603	-	.	OTTMUSG00000050876.1	Gm37912	-0.169375019344073	-0.169608484977387	1.73085940889355	0.655360905917999	0.999896583204142	Not regulated	Kit_m_spike
ENSMUSG00000039224.1	chr1	186967416	186970627	+	.	OTTMUSG00000029142.1	D1Pas1	-0.327150338321318	-0.327167026625117	6.18284355536252	0.372800896136036	0.999896583204142	Not regulated	Kit_m_spike
ENSMUSG00000026611.17	chr1	187044648	187215465	-	.	OTTMUSG00000022987.7	Spata17	-0.611286713575502	-0.61161417604424	2.81268384638161	0.126036835996287	0.999896583204142	Not regulated	Kit_m_spike
ENSMUSG00000089947.1	chr1	187120869	187124365	-	.	OTTMUSG00000023012.1	Gm15509	-0.258524503495071	-0.267881966465085	-2.33154132605325	0.70704694313644	0.999896583204142	Not regulated	Kit_m_spike
ENSMUSG00000089730.2	chr1	187125138	187127852	+	.	OTTMUSG00000022999.2	1700007P06Rik	-0.578706068666013	-0.58011261041995	0.754447029161237	0.228345476081292	0.999896583204142	Not regulated	Kit_m_spike
ENSMUSG00000039210.16	chr1	187215508	187351704	+	.	OTTMUSG00000023031.5	Gpatch2	-0.108888202028779	-0.108896560107469	5.52249809282776	0.787274033151558	0.999896583204142	Not regulated	Kit_m_spike
ENSMUSG00000104394.2	chr1	187236457	187240357	+	.	OTTMUSG00000050913.2	Gm37254	0.188639574188893	0.188759511712547	2.50971631351371	0.611137549264512	0.999896583204142	Not regulated	Kit_m_spike
ENSMUSG00000103923.1	chr1	187447877	187462664	+	.	OTTMUSG00000050915.1	Gm37896	0.46693421814024	0.476117159255716	-2.23268278152974	0.442354417525278	0.999896583204142	Not regulated	Kit_m_spike
ENSMUSG00000026610.13	chr1	187608791	188214885	+	.	OTTMUSG00000022373.4	Esrrg	-0.0435494251446295	-0.0436754886033112	0.526932545801484	0.910507545947534	0.999896583204142	Not regulated	Kit_m_spike
ENSMUSG00000026609.15	chr1	188262023	188965041	+	.	OTTMUSG00000018252.1	Ush2a	-0.190627403222646	-0.190686782947001	3.53559811179859	0.619433025885138	0.999896583204142	Not regulated	Kit_m_spike
ENSMUSG00000026608.13	chr1	188971095	189007841	-	.	OTTMUSG00000050925.9	Kctd3	0.0785379274601449	0.0785409873958352	6.47927305678719	0.839113235553704	0.999896583204142	Not regulated	Kit_m_spike
ENSMUSG00000037624.15	chr1	189207930	189402273	-	.	OTTMUSG00000051040.9	Kcnk2	0.483519158040713	0.485063379843045	0.191959601264573	0.237882189103067	0.999896583204142	Not regulated	Kit_m_spike
ENSMUSG00000102824.1	chr1	189277443	189277823	-	.	OTTMUSG00000051063.1	Pdcd5-ps	-0.344624077397129	-0.346077787741867	0.0374104753532539	0.379914921548261	0.999896583204142	Not regulated	Kit_m_spike
ENSMUSG00000026605.14	chr1	189640606	189688086	-	.	OTTMUSG00000035168.6	Cenpf	0.108842268858735	0.108842911503809	9.0450977167732	0.774988902872242	0.999896583204142	Not regulated	Kit_m_spike
ENSMUSG00000026604.17	chr1	189728268	189876695	+	.	OTTMUSG00000022087.6	Ptpn14	-0.0431998311802296	-0.0432018098742977	6.46256198157863	0.916424570905565	0.999896583204142	Not regulated	Kit_m_spike
ENSMUSG00000104435.1	chr1	189879935	189884652	+	.	OTTMUSG00000051192.1	Gm37422	-1.08820412037809	-1.09409136609836	-0.29748098209264	0.0141581315167415	0.999896583204142	Not regulated	Kit_m_spike
ENSMUSG00000026603.13	chr1	189880492	189922363	-	.	OTTMUSG00000017096.2	Smyd2	-0.00285176977429624	-0.00285189003461455	6.3298428291804	0.999363444698296	0.999896583204142	Not regulated	Kit_m_spike
ENSMUSG00000010175.13	chr1	190118035	190170714	-	.	OTTMUSG00000040162.4	Prox1	-0.456819523622495	-0.457358212238907	1.63778242397406	0.210705024326533	0.999896583204142	Not regulated	Kit_m_spike
ENSMUSG00000089872.10	chr1	190700202	190911770	-	.	OTTMUSG00000034895.3	Rps6kc1	-0.0328699105429029	-0.0328731859862153	5.14016873354587	0.938876671302015	0.999896583204142	Not regulated	Kit_m_spike
ENSMUSG00000026634.16	chr1	190925112	190946962	+	.	OTTMUSG00000021514.4	Angel2	0.0547907510113415	0.0547924594268091	6.80956622857277	0.885788033735311	0.999896583204142	Not regulated	Kit_m_spike
ENSMUSG00000037568.12	chr1	190947646	190979296	-	.	OTTMUSG00000051246.1	Vash2	-0.24811347563605	-0.248162223672722	4.2202968300946	0.57988618384278	0.999896583204142	Not regulated	Kit_m_spike
ENSMUSG00000066595.9	chr1	191005847	191026158	-	.	OTTMUSG00000051405.4	Flvcr1	0.17455245383328	0.174623348165706	3.14230763385387	0.641424039611449	0.999896583204142	Not regulated	Kit_m_spike
ENSMUSG00000057072.11	chr1	191036639	191042942	+	.	OTTMUSG00000051394.1	Spata45	-0.774116406617718	-0.775002738381105	1.99025830602384	0.102085697343298	0.999896583204142	Not regulated	Kit_m_spike
ENSMUSG00000026632.17	chr1	191045826	191062932	-	.	OTTMUSG00000021552.1	Tatdn3	-0.0796572761458991	-0.0797080662639739	2.46639003651883	0.837721750739656	0.999896583204142	Not regulated	Kit_m_spike
ENSMUSG00000062510.12	chr1	191063012	191086474	+	.	OTTMUSG00000029639.3	Nsl1	0.0361948595468092	0.0362003483361404	4.51638554584959	0.923169156839095	0.999896583204142	Not regulated	Kit_m_spike
ENSMUSG00000026630.9	chr1	191097847	191108945	+	.	OTTMUSG00000051413.6	Batf3	-0.038019673341324	-0.0380431150540043	2.53064267023592	0.924871496979967	0.999896583204142	Not regulated	Kit_m_spike
ENSMUSG00000091017.1	chr1	191162584	191164817	-	.	OTTMUSG00000051435.1	Fam71a	-0.707671757975379	-0.707976267072003	3.22358826717455	0.135495944074902	0.999896583204142	Not regulated	Kit_m_spike
ENSMUSG00000026628.13	chr1	191170296	191218039	-	.	OTTMUSG00000021405.2	Atf3	0.96118191601348	0.961521084517798	3.44771241452171	0.0035009292222353	0.55195066629558	Not regulated	Kit_m_spike
ENSMUSG00000073478.6	chr1	191224454	191226140	+	.	OTTMUSG00000033978.3	D730003I15Rik	-0.110370578961224	-0.110571218052766	1.38476837531024	0.774952437745281	0.999896583204142	Not regulated	Kit_m_spike
ENSMUSG00000037499.9	chr1	191306789	191318194	-	.	OTTMUSG00000021423.1	Nenf	0.34418950029403	0.344895890830225	0.821507773770901	0.381884446404582	0.999896583204142	Not regulated	Kit_m_spike
ENSMUSG00000026627.7	chr1	191325912	191350914	+	.	OTTMUSG00000029581.1	Tmem206	0.129603871142666	0.129620657181458	4.73661594592644	0.737384632529226	0.999896583204142	Not regulated	Kit_m_spike
ENSMUSG00000026626.11	chr1	191351975	191403272	-	.	OTTMUSG00000051528.7	Ppp2r5a	0.219157080527383	0.219164443342963	6.71733946236945	0.563904846184026	0.999896583204142	Not regulated	Kit_m_spike
ENSMUSG00000102246.1	chr1	191535885	191536892	-	.	OTTMUSG00000051687.1	9430037O13Rik	0.818658766211584	0.821534901413478	0.0613198551449008	0.034643402606479	0.999896583204142	Not regulated	Kit_m_spike
ENSMUSG00000037474.13	chr1	191537356	191575544	-	.	OTTMUSG00000051673.6	Dtl	0.330614296441181	0.330624101283877	6.85204299666589	0.364786740110045	0.999896583204142	Not regulated	Kit_m_spike
ENSMUSG00000037461.10	chr1	191575636	191623688	+	.	OTTMUSG00000051636.5	Ints7	0.130606977358571	0.130609550245198	7.46533228473805	0.737087198931927	0.999896583204142	Not regulated	Kit_m_spike
ENSMUSG00000026623.16	chr1	191717834	191784255	+	.	OTTMUSG00000021870.3	Lpgat1	-0.117661270854966	-0.117667671326278	6.0174299840088	0.77019939040872	0.999896583204142	Not regulated	Kit_m_spike
ENSMUSG00000026622.15	chr1	191821444	191833050	+	.	OTTMUSG00000027018.4	Nek2	0.163040853108692	0.163053307813527	5.53903975699565	0.673147914720697	0.999896583204142	Not regulated	Kit_m_spike
ENSMUSG00000055833.14	chr1	191886130	191907527	-	.	OTTMUSG00000019911.3	1700034H15Rik	0.478592517687181	0.483046587053478	-1.16657306377199	0.307201912429084	0.999896583204142	Not regulated	Kit_m_spike
ENSMUSG00000037434.7	chr1	191906767	191913247	+	.	OTTMUSG00000021865.1	Slc30a1	-0.120506840251291	-0.120651256579402	1.69804091273085	0.750669355791861	0.999896583204142	Not regulated	Kit_m_spike
ENSMUSG00000049353.17	chr1	191977370	191988283	+	.	OTTMUSG00000042235.3	Rd3	-0.759630784983531	-0.762903394972084	0.106301690601778	0.127707241249656	0.999896583204142	Not regulated	Kit_m_spike
ENSMUSG00000026637.13	chr1	191997205	192092559	-	.	OTTMUSG00000050773.2	Traf5	0.383094415837235	0.385274117782179	-0.705220699985906	0.377886116690226	0.999896583204142	Not regulated	Kit_m_spike
ENSMUSG00000037395.15	chr1	192098546	192138062	-	.	OTTMUSG00000050904.6	Rcor3	-0.0353951551616736	-0.0354185980120407	2.40868563205486	0.934481925099137	0.999896583204142	Not regulated	Kit_m_spike
ENSMUSG00000097316.2	chr1	192136896	192151026	+	.	OTTMUSG00000050908.3	Gm10516	0.00950501733666035	0.00955955062717429	-0.560583465385203	0.983051506611632	0.999896583204142	Not regulated	Kit_m_spike
ENSMUSG00000037375.16	chr1	192496711	192771223	-	.	OTTMUSG00000027097.6	Hhat	-0.0833757811297526	-0.0834729443606014	1.69828255300832	0.829273406979244	0.999896583204142	Not regulated	Kit_m_spike
ENSMUSG00000047384.3	chr1	192833118	192835214	-	.	OTTMUSG00000050804.2	A730013G03Rik	-0.410155776312608	-0.412649663764374	-0.614713780123945	0.335704920059154	0.999896583204142	Not regulated	Kit_m_spike
ENSMUSG00000100872.2	chr1	192841661	192842740	+	.	OTTMUSG00000045296.2	1700065J18Rik	-0.297950020867708	-0.30271328173733	-1.52814104695883	0.624878854596212	0.999896583204142	Not regulated	Kit_m_spike
ENSMUSG00000016262.14	chr1	192844488	192855756	-	.	OTTMUSG00000027020.6	Sertad4	-0.0804959258565107	-0.0804985936972693	6.72761963905063	0.843063983400607	0.999896583204142	Not regulated	Kit_m_spike
ENSMUSG00000016200.14	chr1	192891233	193035775	-	.	OTTMUSG00000050853.4	Syt14	-0.13525635563983	-0.135265484747333	5.72150585644121	0.723182589086196	0.999896583204142	Not regulated	Kit_m_spike
ENSMUSG00000016181.9	chr1	193091104	193130272	-	.	OTTMUSG00000050855.4	Diexf	0.10090819971848	0.100914321843498	5.86189525021282	0.797188880578909	0.999896583204142	Not regulated	Kit_m_spike
ENSMUSG00000026638.15	chr1	193153111	193172023	+	.	OTTMUSG00000033402.3	Irf6	0.0678846181869636	0.0679038034453464	3.61755513899379	0.855651034725276	0.999896583204142	Not regulated	Kit_m_spike
ENSMUSG00000079144.7	chr1	193168046	193177832	+	.	OTTMUSG00000020793.4	A130010J15Rik	-0.235402737261102	-0.235509958744412	2.97360964576094	0.531880128516568	0.999896583204142	Not regulated	Kit_m_spike
ENSMUSG00000026639.18	chr1	193207699	193343878	+	.	OTTMUSG00000025453.5	Lamb3	0.295861202776316	0.296615013647231	0.555786233919767	0.435686151403992	0.999896583204142	Not regulated	Kit_m_spike
ENSMUSG00000016179.11	chr1	193346346	193370298	-	.	OTTMUSG00000035816.3	Camk1g	-0.368567487703496	-0.369476130824363	0.580553598562949	0.338663853103017	0.999896583204142	Not regulated	Kit_m_spike
ENSMUSG00000026640.12	chr1	194618218	194816869	+	.	OTTMUSG00000017321.4	Plxna2	-0.0864041613448849	-0.0865499488397991	1.34270994034036	0.823779108363822	0.999896583204142	Not regulated	Kit_m_spike
ENSMUSG00000016494.9	chr1	194938819	194961279	+	.	OTTMUSG00000050886.2	Cd34	-0.302566006148089	-0.302665915322456	3.43180281993435	0.411418504439747	0.999896583204142	Not regulated	Kit_m_spike
ENSMUSG00000097325.2	chr1	194955759	194976960	-	.	OTTMUSG00000050887.1	Gm16897	-1.22405016996887	-1.23490906695817	-0.761827016541632	0.00920830132640284	0.879857842395027	Not regulated	Kit_m_spike
ENSMUSG00000096929.7	chr1	194976375	195037904	+	.	OTTMUSG00000050888.1	A330023F24Rik	-0.754401469512224	-0.761490960817747	-1.11991184430442	0.113032408855026	0.999896583204142	Not regulated	Kit_m_spike
ENSMUSG00000016493.13	chr1	195036826	195092249	-	.	OTTMUSG00000034956.4	Cd46	-0.349963649161651	-0.350605424451382	1.044609921633	0.353062509097283	0.999896583204142	Not regulated	Kit_m_spike
ENSMUSG00000016481.15	chr1	195097382	195131586	-	.	OTTMUSG00000050896.3	Cr1l	-0.0333577526147816	-0.0333635001868403	4.42322384940114	0.936074759148954	0.999896583204142	Not regulated	Kit_m_spike
ENSMUSG00000050530.14	chr2	3114224	3227806	+	.	OTTMUSG00000010785.2	Fam171a1	-0.00574072571680264	-0.00574294629566179	3.81639520957046	0.992224450707535	0.999896583204142	Not regulated	Kit_m_spike
ENSMUSG00000026643.16	chr2	3284212	3328877	+	.	OTTMUSG00000010789.1	Nmt2	0.150840670901668	0.150841595130179	9.17020632967853	0.701040124763861	0.999896583204142	Not regulated	Kit_m_spike
ENSMUSG00000049950.6	chr2	3328949	3332643	-	.	OTTMUSG00000010784.1	Rpp38	-0.0729898463014702	-0.0730259792005064	3.16341181672904	0.851553724348984	0.999896583204142	Not regulated	Kit_m_spike
ENSMUSG00000026645.11	chr2	3341982	3397210	-	.	OTTMUSG00000010776.2	Olah	-0.0632445458987059	-0.0633786992933165	1.03675017405652	0.870949330311563	0.999896583204142	Not regulated	Kit_m_spike
ENSMUSG00000026650.15	chr2	3409043	3422648	-	.	OTTMUSG00000010782.2	Meig1	-0.582883578492768	-0.5829426969803	5.47173544238018	0.25597843039787	0.999896583204142	Not regulated	Kit_m_spike
ENSMUSG00000026648.18	chr2	3424131	3464130	+	.	OTTMUSG00000010775.6	Dclre1c	0.0368172500167451	0.0368279290922131	3.46976904763963	0.917457408359418	0.999896583204142	Not regulated	Kit_m_spike
ENSMUSG00000026646.16	chr2	3455815	3475031	-	.	OTTMUSG00000010791.2	Suv39h2	-0.0505787395597036	-0.0505809556106517	6.34085923387938	0.904321163417388	0.999896583204142	Not regulated	Kit_m_spike
ENSMUSG00000085043.1	chr2	3468613	3474546	+	.	OTTMUSG00000010787.1	Gm13184	-0.0946500960494202	-0.0952117666150999	-0.337066671840826	0.856277545662844	0.999896583204142	Not regulated	Kit_m_spike
ENSMUSG00000109865.1	chr2	3488850	3512814	-	.	OTTMUSG00000060247.1	Hspa14	0.166822904541947	0.166828113631006	6.82858956010483	0.66614731499129	0.999896583204142	Not regulated	Kit_m_spike
ENSMUSG00000051396.15	chr2	3504527	3512790	-	.	OTTMUSG00000010780.4	Gm45902	0.454927379327473	0.45497868320064	4.80710687355614	0.211671717321776	0.999896583204142	Not regulated	Kit_m_spike
ENSMUSG00000039496.8	chr2	3513030	3526376	+	.	OTTMUSG00000010786.1	Cdnf	-0.129859734691876	-0.129910338023526	3.19868050466911	0.738603019081641	0.999896583204142	Not regulated	Kit_m_spike
ENSMUSG00000026655.15	chr2	3570488	3782142	+	.	OTTMUSG00000010781.10	Fam107b	0.0296578857190269	0.0296599354780206	5.69755055606848	0.934864640920753	0.999896583204142	Not regulated	Kit_m_spike
ENSMUSG00000026657.16	chr2	4017717	4614043	+	.	OTTMUSG00000010755.9	Frmd4a	-0.322727077851381	-0.322833876913143	3.46696064164607	0.37870138261936	0.999896583204142	Not regulated	Kit_m_spike
ENSMUSG00000084859.7	chr2	4132063	4141141	-	.	OTTMUSG00000010805.1	1700080N15Rik	-0.728227755756418	-0.732275156071583	-0.210193538493311	0.14755709818959	0.999896583204142	Not regulated	Kit_m_spike
ENSMUSG00000039449.14	chr2	4622058	4652113	-	.	OTTMUSG00000010793.4	Prpf18	0.13523152865406	0.135239973857608	5.79745641304404	0.724827851495863	0.999896583204142	Not regulated	Kit_m_spike
ENSMUSG00000048186.14	chr2	4717831	4802142	+	.	OTTMUSG00000010737.3	Bend7	-0.18914244210213	-0.189177738735778	4.25368445245876	0.62105706355416	0.999896583204142	Not regulated	Kit_m_spike
ENSMUSG00000026662.13	chr2	4881564	4910557	+	.	OTTMUSG00000010816.1	Sephs1	-0.00238912008491401	-0.00238947699061508	4.57465263984908	0.999598875429078	0.999896583204142	Not regulated	Kit_m_spike
ENSMUSG00000026664.7	chr2	4919019	4938730	+	.	OTTMUSG00000010818.1	Phyh	-0.18199031460006	-0.182422352062033	0.599998893228162	0.63863507236192	0.999896583204142	Not regulated	Kit_m_spike
ENSMUSG00000026669.14	chr2	4989714	5012791	-	.	OTTMUSG00000010867.2	Mcm10	0.0657183037930304	0.0657216178059275	6.05160531588217	0.8647553747852	0.999896583204142	Not regulated	Kit_m_spike
ENSMUSG00000026672.11	chr2	5020642	5064051	-	.	OTTMUSG00000010864.1	Optn	0.0319324350020343	0.0319356634670216	5.13753002051195	0.929831583615242	0.999896583204142	Not regulated	Kit_m_spike
ENSMUSG00000086430.1	chr2	5037280	5041133	+	.	OTTMUSG00000010866.1	4930551O13Rik	-0.821246022844386	-0.833896687068403	-1.41821900478336	0.145201884931707	0.999896583204142	Not regulated	Kit_m_spike
ENSMUSG00000026676.7	chr2	5137776	5230878	+	.	OTTMUSG00000010865.1	Ccdc3	0.00974905602653145	0.0097562484931544	2.0013252030537	0.97660655454512	0.999896583204142	Not regulated	Kit_m_spike
ENSMUSG00000039145.16	chr2	5293457	5714515	-	.	OTTMUSG00000010993.1	Camk1d	-0.104271135021172	-0.104278324104395	5.71942689550069	0.790909154126776	0.999896583204142	Not regulated	Kit_m_spike
ENSMUSG00000039128.13	chr2	5794294	5845164	-	.	OTTMUSG00000010879.5	Cdc123	-0.061757536574609	-0.0617632161078636	5.28930109427518	0.880505303682503	0.999896583204142	Not regulated	Kit_m_spike
ENSMUSG00000025817.12	chr2	5845019	5871895	+	.	OTTMUSG00000010875.9	Nudt5	0.0194285734725366	0.0194302954403145	5.26503350796831	0.95731571848066	0.999896583204142	Not regulated	Kit_m_spike
ENSMUSG00000056718.2	chr2	5862080	5862934	-	.	OTTMUSG00000010878.1	Gm13199	0.0486888258494372	0.048816110937401	0.653913435968969	0.905089706619877	0.999896583204142	Not regulated	Kit_m_spike
ENSMUSG00000025816.15	chr2	5870987	5895432	-	.	OTTMUSG00000010876.3	Sec61a2	0.262828678106587	0.262840769260671	6.23057225744775	0.480232769813379	0.999896583204142	Not regulated	Kit_m_spike
ENSMUSG00000085818.7	chr2	5895510	5900131	+	.	OTTMUSG00000011209.1	Gm13267	-0.298994296086349	-0.299977221718635	0.383731983793873	0.498715450476077	0.999896583204142	Not regulated	Kit_m_spike
ENSMUSG00000025815.13	chr2	5896115	5942792	-	.	OTTMUSG00000010877.3	Dhtkd1	0.0631765827673848	0.0631856526496773	4.56951032935486	0.865757734619208	0.999896583204142	Not regulated	Kit_m_spike
ENSMUSG00000043241.14	chr2	5951469	6056703	+	.	OTTMUSG00000011208.3	Upf2	0.0716773417655998	0.0716785799785012	7.63854470395033	0.855886032689545	0.999896583204142	Not regulated	Kit_m_spike
ENSMUSG00000045319.13	chr2	6097607	6130211	-	.	OTTMUSG00000011753.3	Proser2	0.106851524562541	0.106857785270437	5.92302326564117	0.783862823559635	0.999896583204142	Not regulated	Kit_m_spike
ENSMUSG00000039063.5	chr2	6188465	6213033	-	.	OTTMUSG00000011754.2	Echdc3	-0.0200490026675582	-0.0201715774063411	0.122994397095509	0.960802287533259	0.999896583204142	Not regulated	Kit_m_spike
ENSMUSG00000039046.15	chr2	6322667	6446390	+	.	OTTMUSG00000011789.1	Usp6nl	0.0148402356068748	0.0148411089552856	5.69610919492975	0.965911013834971	0.999896583204142	Not regulated	Kit_m_spike
ENSMUSG00000002107.18	chr2	6539694	7509563	-	.	OTTMUSG00000011788.6	Celf2	0.050901337179092	0.0509031354658256	6.50445700606059	0.893021359494247	0.999896583204142	Not regulated	Kit_m_spike
ENSMUSG00000085580.1	chr2	9189515	9197477	+	.	OTTMUSG00000011004.1	1700061F12Rik	-0.699671765533851	-0.701302575275174	0.76971582327586	0.206821297749414	0.999896583204142	Not regulated	Kit_m_spike
ENSMUSG00000015619.10	chr2	9857078	9890034	-	.	OTTMUSG00000011129.2	Gata3	-0.198399945940201	-0.198656871645303	1.47685034925456	0.596432983641827	0.999896583204142	Not regulated	Kit_m_spike
ENSMUSG00000025783.2	chr2	9881252	9883921	+	.	OTTMUSG00000011127.1	4930412O13Rik	-0.903515977690867	-0.905528676294176	1.3015525097904	0.079303629090804	0.999896583204142	Not regulated	Kit_m_spike
ENSMUSG00000025782.12	chr2	9914552	10048596	-	.	OTTMUSG00000011183.4	Taf3	0.098187681496886	0.0981942995778898	5.7070560558225	0.803127728402494	0.999896583204142	Not regulated	Kit_m_spike
ENSMUSG00000103570.1	chr2	10047838	10049519	+	.	OTTMUSG00000046253.1	C630004M23Rik	0.167182543602831	0.168057130976561	-0.47808298144888	0.691052934454342	0.999896583204142	Not regulated	Kit_m_spike
ENSMUSG00000025781.14	chr2	10056016	10080510	-	.	OTTMUSG00000011013.8	Atp5c1	0.082396301886843	0.0823983269827545	7.15706827782638	0.825633964384309	0.999896583204142	Not regulated	Kit_m_spike
ENSMUSG00000037262.7	chr2	10080593	10092806	+	.	OTTMUSG00000011190.1	Kin	0.171595160802082	0.171618053558297	4.73949447441189	0.654587249100448	0.999896583204142	Not regulated	Kit_m_spike
ENSMUSG00000037254.18	chr2	10094593	10131396	-	.	OTTMUSG00000011191.3	Itih2	0.246125943476823	0.246945707411424	-1.13490784870362	0.613338107909157	0.999896583204142	Not regulated	Kit_m_spike
ENSMUSG00000025780.7	chr2	10153571	10256529	+	.	OTTMUSG00000011192.1	Itih5	-0.427285482660903	-0.427733268563136	1.79209777668129	0.239910533681708	0.999896583204142	Not regulated	Kit_m_spike
ENSMUSG00000086748.1	chr2	10339283	10374041	-	.	OTTMUSG00000011193.1	Gm13261	-0.154751074043233	-0.154804931562737	3.36708647196923	0.685915122477134	0.999896583204142	Not regulated	Kit_m_spike
ENSMUSG00000061186.15	chr2	10370510	10595253	+	.	OTTMUSG00000011189.1	Sfmbt2	-0.0346765673597637	-0.034677917591789	6.81912369748518	0.93311633242183	0.999896583204142	Not regulated	Kit_m_spike
ENSMUSG00000026778.13	chr2	11172108	11301222	+	.	OTTMUSG00000011317.4	Prkcq	-0.324105078920976	-0.324148788635927	4.80093245486236	0.424264177019139	0.999896583204142	Not regulated	Kit_m_spike
ENSMUSG00000026773.19	chr2	11471433	11554077	-	.	OTTMUSG00000011314.6	Pfkfb3	-0.0756346824494736	-0.0756441095589302	4.824707849962	0.85095733947561	0.999896583204142	Not regulated	Kit_m_spike
ENSMUSG00000037197.11	chr2	11585437	11604153	-	.	OTTMUSG00000011011.5	Rbm17	0.153678976562425	0.153683272134871	6.99414959318556	0.693455794113403	0.999896583204142	Not regulated	Kit_m_spike
ENSMUSG00000058594.15	chr2	11742573	11777582	-	.	OTTMUSG00000011294.3	Fbxo18	0.044713808055008	0.0447154363860479	6.56007897493615	0.907110252178313	0.999896583204142	Not regulated	Kit_m_spike
ENSMUSG00000047909.11	chr2	11777876	11790329	+	.	OTTMUSG00000011295.7	Ankrd16	0.0845973239787229	0.084604538841996	5.27917466316313	0.823413613061144	0.999896583204142	Not regulated	Kit_m_spike
ENSMUSG00000026767.12	chr2	12347263	12419470	-	.	OTTMUSG00000011370.7	Mindy3	0.0128898534533888	0.0128921911216822	4.28934451164627	0.969835528585802	0.999896583204142	Not regulated	Kit_m_spike
ENSMUSG00000026730.12	chr2	12924041	13003455	+	.	OTTMUSG00000011123.3	Pter	-0.183784532370139	-0.183984853286225	1.721348142842	0.624881539072095	0.999896583204142	Not regulated	Kit_m_spike
ENSMUSG00000026727.10	chr2	13076821	13271415	-	.	OTTMUSG00000011230.5	Rsu1	-0.0471013287425458	-0.0471064061227477	5.05633923092362	0.90691052857549	0.999896583204142	Not regulated	Kit_m_spike
ENSMUSG00000102691.1	chr2	13161751	13163623	-	.	OTTMUSG00000051012.1	Gm37780	0.296364576265781	0.297162223147372	0.492877278085357	0.437249279475575	0.999896583204142	Not regulated	Kit_m_spike
ENSMUSG00000086358.2	chr2	13271601	13325827	+	.	OTTMUSG00000011226.2	Gm13270	-0.334000433889813	-0.334981514951906	0.450674916705527	0.397942474937238	0.999896583204142	Not regulated	Kit_m_spike
ENSMUSG00000026726.10	chr2	13276338	13491813	-	.	OTTMUSG00000011227.2	Cubn	-0.229179313053435	-0.229275687126772	3.09141076789117	0.543665782333359	0.999896583204142	Not regulated	Kit_m_spike
ENSMUSG00000026723.10	chr2	13509014	13544668	-	.	OTTMUSG00000011229.2	Trdmt1	-0.00851797650416628	-0.00852181768706371	3.20059863480563	0.986856761249986	0.999896583204142	Not regulated	Kit_m_spike
ENSMUSG00000026728.9	chr2	13573927	13582826	+	.	OTTMUSG00000011231.4	Vim	1.449951229982	1.45038699430714	3.72833925305343	0.000214896371661931	0.101640611386802	Not regulated	Kit_m_spike
ENSMUSG00000003418.11	chr2	13651021	13794064	-	.	OTTMUSG00000011299.4	St8sia6	0.196423867070409	0.197051958438584	-0.427018036442064	0.62609650615556	0.999896583204142	Not regulated	Kit_m_spike
ENSMUSG00000063275.15	chr2	13850282	14056135	-	.	OTTMUSG00000011400.3	Hacd1	-0.12879044462868	-0.128884719509368	2.36774519251603	0.736486630610603	0.999896583204142	Not regulated	Kit_m_spike
ENSMUSG00000086657.2	chr2	14070332	14073934	-	.	OTTMUSG00000011401.2	Stamos	-0.351212994347063	-0.352362550374262	0.474315588805063	0.390746630239501	0.999896583204142	Not regulated	Kit_m_spike
ENSMUSG00000026718.17	chr2	14074098	14149634	+	.	OTTMUSG00000011399.5	Stam	-0.0221556583276106	-0.0221577286285759	5.24820720058799	0.960589155059907	0.999896583204142	Not regulated	Kit_m_spike
ENSMUSG00000026712.3	chr2	14229392	14332057	+	.	OTTMUSG00000011409.2	Mrc1	0.146635536666293	0.146678616237378	3.4387681943223	0.692656433792787	0.999896583204142	Not regulated	Kit_m_spike
ENSMUSG00000036949.16	chr2	14388316	14494977	+	.	OTTMUSG00000011408.4	Slc39a12	0.142118792878286	0.144512324916746	-2.01997368683521	0.809097416530344	0.999896583204142	Not regulated	Kit_m_spike
ENSMUSG00000084901.6	chr2	14512591	14542811	+	.	OTTMUSG00000011203.2	Gm13266	-0.936489593532403	-0.944825736066475	-0.969049978373721	0.0831628931048178	0.999896583204142	Not regulated	Kit_m_spike
ENSMUSG00000057914.15	chr2	14603088	14987908	+	.	OTTMUSG00000011219.5	Cacnb2	0.0481541307414382	0.0481374195995454	0.0453388732925943	0.900833746022528	0.999896583204142	Not regulated	Kit_m_spike
ENSMUSG00000026707.15	chr2	14995131	15055069	-	.	OTTMUSG00000011386.3	Nsun6	0.0399468992396247	0.0399519696611353	4.72233652223683	0.916110394256805	0.999896583204142	Not regulated	Kit_m_spike
ENSMUSG00000017418.13	chr2	15049395	15082456	+	.	OTTMUSG00000011387.4	Arl5b	0.231372192516472	0.231383119284459	6.17209816159752	0.534286164261665	0.999896583204142	Not regulated	Kit_m_spike
ENSMUSG00000102258.1	chr2	15056713	15059473	+	.	OTTMUSG00000051119.1	Gm38257	0.278419096177538	0.278604901243656	0.593611921581344	0.505779805384377	0.999896583204142	Not regulated	Kit_m_spike
ENSMUSG00000075520.5	chr2	15526479	16255555	+	.	OTTMUSG00000051125.2	Malrd1	0.0939564320696368	0.0964597519395398	-2.443025458563	0.892888045968711	0.999896583204142	Not regulated	Kit_m_spike
ENSMUSG00000026748.13	chr2	16356304	16755839	+	.	OTTMUSG00000011395.2	Plxdc2	-0.0767589383855238	-0.0767695284547482	4.68614079008057	0.850357578067485	0.999896583204142	Not regulated	Kit_m_spike
ENSMUSG00000053702.16	chr2	17343909	17731464	-	.	OTTMUSG00000011425.4	Nebl	-0.271638729384415	-0.272076923798063	1.20899118728714	0.467712785308091	0.999896583204142	Not regulated	Kit_m_spike
ENSMUSG00000062651.4	chr2	17996417	17996958	-	.	OTTMUSG00000011459.1	H2al2a	-0.824317920252448	-0.824699252861238	3.18764981212222	0.103547294471072	0.999896583204142	Not regulated	Kit_m_spike
ENSMUSG00000054057.2	chr2	18025193	18037737	-	.	OTTMUSG00000011458.1	A930004D18Rik	-0.277476749922799	-0.278508367735629	0.527456140024401	0.475705465030118	0.999896583204142	Not regulated	Kit_m_spike
ENSMUSG00000054074.9	chr2	18040676	18049051	-	.	OTTMUSG00000011457.7	Skida1	-0.0283017499305636	-0.0283125206038971	3.2531694965523	0.944942698614425	0.999896583204142	Not regulated	Kit_m_spike
ENSMUSG00000026743.16	chr2	18055237	18212388	+	.	OTTMUSG00000011456.2	Mllt10	0.0699616272063396	0.069964002973078	6.7062839181811	0.853715544354735	0.999896583204142	Not regulated	Kit_m_spike
ENSMUSG00000026740.12	chr2	18195654	18392830	-	.	OTTMUSG00000011538.6	Dnajc1	-0.131447449061642	-0.131458503895368	5.40011145216221	0.740053276082011	0.999896583204142	Not regulated	Kit_m_spike
ENSMUSG00000051154.11	chr2	18672384	18676231	+	.	OTTMUSG00000011428.1	Commd3	-0.182831500374261	-0.182879669424138	3.91858698126345	0.634305735675252	0.999896583204142	Not regulated	Kit_m_spike
ENSMUSG00000026739.13	chr2	18677018	18686629	+	.	OTTMUSG00000011429.2	Bmi1	-0.0562636308334574	-0.0562648140495998	7.43009102158483	0.894706059038805	0.999896583204142	Not regulated	Kit_m_spike
ENSMUSG00000037708.16	chr2	18694032	18750413	+	.	OTTMUSG00000011474.4	Spag6	-0.600773650756529	-0.601060735676356	3.00727648833496	0.232116272323983	0.999896583204142	Not regulated	Kit_m_spike
ENSMUSG00000097638.1	chr2	18799245	18801818	-	.	OTTMUSG00000042880.1	Carlr	-1.0236481038718	-1.02829959298749	0.132816391878035	0.111094112089798	0.999896583204142	Not regulated	Kit_m_spike
ENSMUSG00000026737.12	chr2	18842255	18998126	-	.	OTTMUSG00000011477.2	Pip4k2a	-0.0341580940451162	-0.0341603302588057	5.77288418276828	0.937313532482073	0.999896583204142	Not regulated	Kit_m_spike
ENSMUSG00000026736.1	chr2	18998343	18999801	+	.	NA	4930426L09Rik	0.244834405386239	0.246907457369768	-1.06899781796273	0.609802753926167	0.999896583204142	Not regulated	Kit_m_spike
ENSMUSG00000037683.14	chr2	19199302	19310241	+	.	OTTMUSG00000011475.2	Armc3	-0.622770885878	-0.62303923660879	3.20761862211995	0.229762561357151	0.999896583204142	Not regulated	Kit_m_spike
ENSMUSG00000087674.7	chr2	19344317	19351050	+	.	OTTMUSG00000011490.1	4930447M23Rik	-0.686922356674637	-0.705350377858682	-2.10788412589454	0.30110641653339	0.999896583204142	Not regulated	Kit_m_spike
ENSMUSG00000023094.14	chr2	19371440	19394976	+	.	OTTMUSG00000011492.1	Msrb2	-0.117339267388708	-0.117743520627832	0.13397626736687	0.791388659983085	0.999896583204142	Not regulated	Kit_m_spike
ENSMUSG00000026734.9	chr2	19462837	19553914	-	.	OTTMUSG00000011523.4	4921504E06Rik	-0.322070396325465	-0.322751004086514	0.840617903306983	0.463228427734299	0.999896583204142	Not regulated	Kit_m_spike
ENSMUSG00000043415.5	chr2	19657752	19660583	+	.	OTTMUSG00000011527.1	Otud1	0.0168256717664699	0.0168290885603784	3.63853440600556	0.960937255296676	0.999896583204142	Not regulated	Kit_m_spike
ENSMUSG00000036617.16	chr2	19909780	20810713	+	.	OTTMUSG00000011450.6	Etl4	1.45880060726545	1.45978477340218	2.52063586127547	0.000265057580417746	0.116619171254031	Not regulated	Kit_m_spike
ENSMUSG00000036591.16	chr2	20847919	20968881	-	.	OTTMUSG00000011591.7	Arhgap21	-0.0604438975146915	-0.0604457562282876	6.97619720655901	0.882035072090543	0.999896583204142	Not regulated	Kit_m_spike
ENSMUSG00000075514.4	chr2	20969054	20969997	+	.	OTTMUSG00000011664.1	Gm13375	0.4478308812515	0.448805105865978	0.800691860636296	0.2418392876072	0.999896583204142	Not regulated	Kit_m_spike
ENSMUSG00000026679.3	chr2	21180731	21205365	-	.	OTTMUSG00000011670.1	Enkur	-0.196934347448584	-0.196964629537784	4.59409960345142	0.60234926884144	0.999896583204142	Not regulated	Kit_m_spike
ENSMUSG00000048550.17	chr2	21205724	21215009	+	.	OTTMUSG00000011666.3	Thnsl1	-0.0893026159067227	-0.0893132075154464	4.99194062808872	0.826959048675953	0.999896583204142	Not regulated	Kit_m_spike
ENSMUSG00000025716.14	chr2	22227503	22618252	+	.	OTTMUSG00000011499.3	Myo3a	-0.508452874361391	-0.527727531944233	-2.36671681288334	0.487467059521094	0.999896583204142	Not regulated	Kit_m_spike
ENSMUSG00000083863.1	chr2	22587291	22587962	-	.	OTTMUSG00000011509.1	Gm13341	-0.300366963306815	-0.302159998129485	-0.32855509718017	0.508704288235676	0.999896583204142	Not regulated	Kit_m_spike
ENSMUSG00000083563.1	chr2	22588103	22589647	-	.	OTTMUSG00000011508.1	Gm13340	0.142300635606439	0.142620104135984	0.560148234967882	0.712307485031794	0.999896583204142	Not regulated	Kit_m_spike
ENSMUSG00000085353.2	chr2	22755984	22762273	+	.	OTTMUSG00000011554.1	1700092C17Rik	-0.296993926616726	-0.298675529328466	-0.303322337696845	0.563770578653906	0.999896583204142	Not regulated	Kit_m_spike
ENSMUSG00000026786.14	chr2	22774094	22875653	+	.	OTTMUSG00000011555.2	Apbb1ip	-0.454702504194898	-0.455057649733209	2.23265855001609	0.199355173553959	0.999896583204142	Not regulated	Kit_m_spike
ENSMUSG00000069136.4	chr2	22895321	22895736	-	.	NA	A130006I12Rik	-0.262058390746371	-0.263317087381029	0.00833874658689019	0.517358090518702	0.999896583204142	Not regulated	Kit_m_spike
ENSMUSG00000026784.14	chr2	22895522	22940266	+	.	OTTMUSG00000016619.3	Pdss1	0.147226987145581	0.14727384388485	3.44875946745591	0.698820331750196	0.999896583204142	Not regulated	Kit_m_spike
ENSMUSG00000058835.14	chr2	22940073	23040241	-	.	OTTMUSG00000016621.4	Abi1	-0.00832599392689775	-0.00832625503193482	6.80889769905053	0.98812001339992	0.999896583204142	Not regulated	Kit_m_spike
ENSMUSG00000083650.1	chr2	23019131	23019667	-	.	OTTMUSG00000011557.1	Gm13357	0.0242366826224706	0.0243256170824853	-0.137022352936108	0.9519583074365	0.999896583204142	Not regulated	Kit_m_spike
ENSMUSG00000026781.17	chr2	23068167	23115558	+	.	OTTMUSG00000011559.11	Acbd5	-0.0105004429720512	-0.0105016009819221	5.04577155839477	0.983610722287792	0.999896583204142	Not regulated	Kit_m_spike
ENSMUSG00000026779.6	chr2	23115606	23156024	-	.	OTTMUSG00000011632.1	Mastl	-0.0581672468290841	-0.0581712278068134	5.68101238828111	0.888021228746194	0.999896583204142	Not regulated	Kit_m_spike
ENSMUSG00000026775.9	chr2	23156369	23199260	+	.	OTTMUSG00000011633.2	Yme1l1	-0.00626076249336381	-0.00626088120247162	7.66798317540487	0.992513791858175	0.999896583204142	Not regulated	Kit_m_spike
ENSMUSG00000026774.11	chr2	23207476	23267129	+	.	OTTMUSG00000012055.2	4931423N10Rik	-0.585153154614602	-0.586331377256399	1.10593439021285	0.314800011364838	0.999896583204142	Not regulated	Kit_m_spike
ENSMUSG00000026771.14	chr2	23506220	23572106	-	.	OTTMUSG00000011465.6	Spopl	-0.177983490783888	-0.178014912385384	4.32214909022489	0.63853345751946	0.999896583204142	Not regulated	Kit_m_spike
ENSMUSG00000026979.16	chr2	24367580	24414954	+	.	OTTMUSG00000011956.4	Psd4	-0.217998978956435	-0.218147538668873	2.42068698467447	0.560147367990657	0.999896583204142	Not regulated	Kit_m_spike
ENSMUSG00000026976.15	chr2	24420560	24475599	-	.	OTTMUSG00000011957.8	Pax8	-0.410226772961252	-0.410894128810052	1.30218340400447	0.261908787809448	0.999896583204142	Not regulated	Kit_m_spike
ENSMUSG00000004113.18	chr2	24603887	24763152	-	.	OTTMUSG00000012011.7	Cacna1b	0.145122492471866	0.145128346587036	6.25724467114087	0.707538456026374	0.999896583204142	Not regulated	Kit_m_spike
ENSMUSG00000036893.17	chr2	24789928	24919614	-	.	OTTMUSG00000012294.9	Ehmt1	0.121436769115814	0.121439885479623	7.04580764684658	0.750168335876314	0.999896583204142	Not regulated	Kit_m_spike
ENSMUSG00000102875.1	chr2	24889448	24893866	-	.	OTTMUSG00000051103.1	Gm37139	0.316460025945562	0.316954305325589	1.07556024158743	0.39525789309977	0.999896583204142	Not regulated	Kit_m_spike
ENSMUSG00000026972.15	chr2	24925352	24935252	-	.	OTTMUSG00000012297.4	Arrdc1	-0.0321260282666017	-0.0321327818976261	4.06139788918752	0.939658866142408	0.999896583204142	Not regulated	Kit_m_spike
ENSMUSG00000026974.11	chr2	24949792	24962075	+	.	OTTMUSG00000011513.2	Zmynd19	0.137397287015131	0.137400261477079	7.36185568928539	0.724722725442113	0.999896583204142	Not regulated	Kit_m_spike
ENSMUSG00000026975.10	chr2	24962400	24972163	+	.	OTTMUSG00000011563.2	Dph7	0.0575062744519829	0.0575208392632457	3.80824809140742	0.879020820365215	0.999896583204142	Not regulated	Kit_m_spike
ENSMUSG00000036850.4	chr2	24974117	24975098	-	.	OTTMUSG00000011562.3	Mrpl41	-0.10047321865026	-0.100491832555856	4.45389048318774	0.796220064576183	0.999896583204142	Not regulated	Kit_m_spike
ENSMUSG00000036833.16	chr2	24976033	25054057	+	.	OTTMUSG00000011617.4	Pnpla7	-0.0326217801003232	-0.0326225767355866	7.27540612742965	0.939596007668869	0.999896583204142	Not regulated	Kit_m_spike
ENSMUSG00000006476.19	chr2	25054355	25062881	+	.	OTTMUSG00000011615.9	Nsmf	0.0718262537540401	0.0718289019278867	6.5904341175331	0.849555977043014	0.999896583204142	Not regulated	Kit_m_spike
ENSMUSG00000036813.11	chr2	25080304	25085716	+	.	OTTMUSG00000011776.2	Entpd8	0.644788476959148	0.647263406087412	-0.0913330509160299	0.110070145255459	0.999896583204142	Not regulated	Kit_m_spike
ENSMUSG00000078202.3	chr2	25180758	25183339	+	.	OTTMUSG00000011778.1	Nrarp	0.0610119395181014	0.0610225606583638	4.31626412627598	0.867815716793863	0.999896583204142	Not regulated	Kit_m_spike
ENSMUSG00000059555.6	chr2	25192966	25196886	-	.	OTTMUSG00000011777.3	Tor4a	-0.227430718756181	-0.227785358217894	1.28816166770073	0.5425237294671	0.999896583204142	Not regulated	Kit_m_spike
ENSMUSG00000013465.19	chr2	25199712	25211489	-	.	OTTMUSG00000011781.6	Nelfb	0.059652292258295	0.0596537542997942	7.1784824072047	0.878150808674824	0.999896583204142	Not regulated	Kit_m_spike
ENSMUSG00000036770.11	chr2	25212207	25214637	-	.	OTTMUSG00000011805.1	Stpg3	-0.421419160061308	-0.421637524153389	3.1071733472138	0.411492621631393	0.999896583204142	Not regulated	Kit_m_spike
ENSMUSG00000026969.3	chr2	25218745	25222280	+	.	OTTMUSG00000011807.1	Fam166a	-0.549330053674494	-0.549481918773916	3.91635793436336	0.288610241492762	0.999896583204142	Not regulated	Kit_m_spike
ENSMUSG00000036752.4	chr2	25222160	25224702	-	.	OTTMUSG00000011806.1	Tubb4b	0.116376525394933	0.11637724930112	9.15265431407904	0.769906824023673	0.999896583204142	Not regulated	Kit_m_spike
ENSMUSG00000036731.7	chr2	25238818	25242452	-	.	OTTMUSG00000011886.3	Cysrt1	0.164520597221072	0.166029220595614	-1.17609368166354	0.727399445256345	0.999896583204142	Not regulated	Kit_m_spike
ENSMUSG00000044628.4	chr2	25242255	25244262	+	.	OTTMUSG00000011889.3	Rnf208	-0.0799691373991845	-0.0800384507162913	2.07896198822698	0.836039140490735	0.999896583204142	Not regulated	Kit_m_spike
ENSMUSG00000006471.18	chr2	25244821	25256022	-	.	OTTMUSG00000069771.1	Ndor1	0.122582491124257	0.122606076380083	4.20920356287446	0.741429783652723	0.999896583204142	Not regulated	Kit_m_spike
ENSMUSG00000078201.5	chr2	25255439	25256292	+	.	OTTMUSG00000011903.1	Tmem203	0.249204671005816	0.249350029032144	2.63741106275067	0.499803267001289	0.999896583204142	Not regulated	Kit_m_spike
ENSMUSG00000048707.9	chr2	25262618	25269885	+	.	OTTMUSG00000011904.1	Tprn	0.0617252564943202	0.0617292941246153	5.77701208795362	0.872917098758451	0.999896583204142	Not regulated	Kit_m_spike
ENSMUSG00000026966.6	chr2	25271039	25272438	-	.	OTTMUSG00000011901.1	Ssna1	-0.00263333446013169	-0.00263367663613618	5.89737112482764	0.999843731754107	0.999896583204142	Not regulated	Kit_m_spike
ENSMUSG00000026965.12	chr2	25272478	25285915	+	.	OTTMUSG00000011902.2	Anapc2	0.0964191132446224	0.0964205512831211	7.88735321173459	0.8053780205424	0.999896583204142	Not regulated	Kit_m_spike
ENSMUSG00000026963.4	chr2	25288145	25289189	+	.	OTTMUSG00000011905.2	Tmem210	-0.559345615951416	-0.559954145708174	1.86084465048318	0.299544352986151	0.999896583204142	Not regulated	Kit_m_spike
ENSMUSG00000026959.13	chr2	25291181	25319187	-	.	OTTMUSG00000011933.1	Grin1	0.140471816187483	0.140743521174639	0.892728324419899	0.708152528000434	0.999896583204142	Not regulated	Kit_m_spike
ENSMUSG00000097345.1	chr2	25327450	25332571	-	.	NA	AA543186	-0.209178280780697	-0.210054024260992	0.391489118694392	0.586186890964082	0.999896583204142	Not regulated	Kit_m_spike
ENSMUSG00000036646.13	chr2	25332338	25352212	+	.	OTTMUSG00000011996.2	Man1b1	0.0634483912893378	0.0634507501013845	6.56780870625818	0.868220582031436	0.999896583204142	Not regulated	Kit_m_spike
ENSMUSG00000026958.13	chr2	25352276	25356359	-	.	OTTMUSG00000011997.1	Dpp7	-0.0399527436571882	-0.0399609995708642	4.20146638532085	0.921894560722557	0.999896583204142	Not regulated	Kit_m_spike
ENSMUSG00000026956.15	chr2	25359889	25365682	-	.	OTTMUSG00000012027.1	Uap1l1	0.0970551452955897	0.0970631468695145	5.43547522966794	0.795393874215663	0.999896583204142	Not regulated	Kit_m_spike
ENSMUSG00000026955.13	chr2	25372321	25378213	+	.	OTTMUSG00000012028.1	Sapcd2	0.177316676286	0.17733609859725	5.02211196787426	0.640073027283566	0.999896583204142	Not regulated	Kit_m_spike
ENSMUSG00000015085.8	chr2	25395874	25401321	+	.	OTTMUSG00000012029.3	Entpd2	0.0355750064564573	0.0355922129302836	2.71506746911215	0.920777746199441	0.999896583204142	Not regulated	Kit_m_spike
ENSMUSG00000015094.16	chr2	25399351	25409494	+	.	OTTMUSG00000012107.2	Npdc1	0.0847189806132477	0.0847271152855762	5.2150429236979	0.822134853257047	0.999896583204142	Not regulated	Kit_m_spike
ENSMUSG00000026944.18	chr2	25428703	25448540	+	.	OTTMUSG00000012108.1	Abca2	0.0756941182316257	0.0756952786239143	7.70800020531503	0.842768179948268	0.999896583204142	Not regulated	Kit_m_spike
ENSMUSG00000047617.11	chr2	25455141	25461094	-	.	OTTMUSG00000012109.4	Paxx	-0.080411589748567	-0.0804806672948108	2.29890560160171	0.835193534904488	0.999896583204142	Not regulated	Kit_m_spike
ENSMUSG00000015090.13	chr2	25466709	25470046	-	.	OTTMUSG00000012118.1	Ptgds	-0.483307861929758	-0.483681637017735	2.27133966610923	0.213266681262627	0.999896583204142	Not regulated	Kit_m_spike
ENSMUSG00000015083.11	chr2	25498651	25501719	-	.	OTTMUSG00000012120.1	C8g	-0.0327501719123051	-0.0327704276796278	2.56571166742375	0.934429406836643	0.999896583204142	Not regulated	Kit_m_spike
ENSMUSG00000015095.12	chr2	25500750	25505471	+	.	OTTMUSG00000012119.2	Fbxw5	-0.0214734371560438	-0.0214749896388294	5.73016375956204	0.959130530896826	0.999896583204142	Not regulated	Kit_m_spike
ENSMUSG00000026942.13	chr2	25517982	25546940	-	.	OTTMUSG00000012123.2	Traf2	-0.0406285907294894	-0.0406335804660313	4.84274002711577	0.9229339577157	0.999896583204142	Not regulated	Kit_m_spike
ENSMUSG00000015092.9	chr2	25557847	25562082	+	.	OTTMUSG00000012162.1	Edf1	-0.0468048517265071	-0.0468083059784292	5.80202059798088	0.911837975253132	0.999896583204142	Not regulated	Kit_m_spike
ENSMUSG00000026941.16	chr2	25563115	25574845	-	.	OTTMUSG00000012159.3	Mamdc4	-0.688192135328225	-0.691141089238122	0.0388148509262895	0.0818431470219102	0.999896583204142	Not regulated	Kit_m_spike
ENSMUSG00000029419.8	chr2	25575416	25581757	-	.	OTTMUSG00000012158.3	Ajm1	-0.207046312919983	-0.208713897648616	-1.02172622041978	0.66434913480991	0.999896583204142	Not regulated	Kit_m_spike
ENSMUSG00000015087.14	chr2	25583018	25608521	-	.	OTTMUSG00000012248.1	Rabl6	0.263483337172526	0.263494602565033	6.37652205088838	0.482716916860832	0.999896583204142	Not regulated	Kit_m_spike
ENSMUSG00000052403.11	chr2	25607892	25631761	+	.	OTTMUSG00000012511.1	Fcnaos	-0.341190138473456	-0.342286749979627	0.278986191881703	0.379858117984645	0.999896583204142	Not regulated	Kit_m_spike
ENSMUSG00000026940.3	chr2	25608635	25617678	-	.	OTTMUSG00000012249.3	Ccdc183	-0.35865478567852	-0.358812606844425	3.28387475128071	0.491018667075308	0.999896583204142	Not regulated	Kit_m_spike
ENSMUSG00000026939.12	chr2	25620067	25622005	-	.	OTTMUSG00000012514.2	Tmem141	-0.0991329024161639	-0.0993112680545067	1.17636825677674	0.796361122934088	0.999896583204142	Not regulated	Kit_m_spike
ENSMUSG00000049086.8	chr2	25706739	25707721	+	.	OTTMUSG00000012633.1	Bmyc	0.224796649417078	0.225394207363313	0.355513732530603	0.554511853600105	0.999896583204142	Not regulated	Kit_m_spike
ENSMUSG00000036401.5	chr2	25793859	25815848	-	.	OTTMUSG00000012628.1	Glt6d1	-0.883844880050638	-0.88791005701155	0.313503817108488	0.104707997368366	0.999896583204142	Not regulated	Kit_m_spike
ENSMUSG00000059625.6	chr2	25842995	25847248	-	.	OTTMUSG00000012626.1	Sohlh1	0.00283764378665426	0.00283770651681444	7.34369156000168	0.989378152149166	0.999896583204142	Not regulated	Kit_m_spike
ENSMUSG00000058740.14	chr2	25863734	25918273	+	.	OTTMUSG00000012660.5	Kcnt1	-0.0709347488206608	-0.0709410263909792	5.44781360844654	0.864427444452083	0.999896583204142	Not regulated	Kit_m_spike
ENSMUSG00000026933.17	chr2	25926838	25983282	-	.	OTTMUSG00000012659.3	Camsap1	0.178143147534589	0.178144814467512	8.53505458379735	0.645104135220949	0.999896583204142	Not regulated	Kit_m_spike
ENSMUSG00000036352.16	chr2	25998543	26021747	-	.	OTTMUSG00000012658.4	Ubac1	0.132924500078309	0.132929453737569	6.57217001704819	0.731479093529429	0.999896583204142	Not regulated	Kit_m_spike
ENSMUSG00000026932.14	chr2	26055535	26123220	-	.	OTTMUSG00000012735.2	Nacc2	0.0638059565043103	0.0638172886608361	4.26963598074238	0.866315150671281	0.999896583204142	Not regulated	Kit_m_spike
ENSMUSG00000087679.2	chr2	26136814	26140521	-	.	OTTMUSG00000012729.1	Tmem250-ps	0.0564446570490418	0.0564492895878169	5.43965020372714	0.884225058015385	0.999896583204142	Not regulated	Kit_m_spike
ENSMUSG00000036327.18	chr2	26208637	26237525	-	.	OTTMUSG00000012731.2	Qsox2	0.236824234565521	0.236863401463598	4.4401375149227	0.521880874969051	0.999896583204142	Not regulated	Kit_m_spike
ENSMUSG00000048038.8	chr2	26243469	26294557	-	.	OTTMUSG00000012732.4	Ccdc187	-0.65959462053344	-0.65979598399754	3.74348424677616	0.196949094063315	0.999896583204142	Not regulated	Kit_m_spike
ENSMUSG00000026930.15	chr2	26315515	26348237	+	.	OTTMUSG00000012734.2	Gpsm1	0.182796688374872	0.182816431685875	5.02350058834683	0.636768769877502	0.999896583204142	Not regulated	Kit_m_spike
ENSMUSG00000075467.4	chr2	26348121	26352110	-	.	OTTMUSG00000012773.1	Dnlz	0.0762049644918597	0.0762272249234718	3.60990963148698	0.840677125519929	0.999896583204142	Not regulated	Kit_m_spike
ENSMUSG00000036281.13	chr2	26362765	26380653	-	.	OTTMUSG00000012774.2	Snapc4	0.147197870924968	0.147202364237652	6.8290742752982	0.707023258801045	0.999896583204142	Not regulated	Kit_m_spike
ENSMUSG00000085767.1	chr2	26381526	26389018	+	.	OTTMUSG00000012775.1	Gm13563	-0.0752856493229064	-0.0753830948003098	1.7114252939642	0.844289918508921	0.999896583204142	Not regulated	Kit_m_spike
ENSMUSG00000026927.17	chr2	26382802	26389316	-	.	OTTMUSG00000012776.2	Sdccag3	-0.0420088279165542	-0.0420098564699869	7.22345872073118	0.921504968324903	0.999896583204142	Not regulated	Kit_m_spike
ENSMUSG00000026926.14	chr2	26389339	26397122	+	.	OTTMUSG00000012769.1	Pmpca	0.108892904929811	0.108896356567992	6.8055730080667	0.78276276355054	0.999896583204142	Not regulated	Kit_m_spike
ENSMUSG00000026925.16	chr2	26396249	26409203	-	.	OTTMUSG00000012777.10	Inpp5e	-0.0905103145196056	-0.0905239243923485	4.55888287255212	0.82457318977661	0.999896583204142	Not regulated	Kit_m_spike
ENSMUSG00000026924.17	chr2	26409431	26445216	-	.	OTTMUSG00000012771.3	Sec16a	0.0972615537797156	0.0972633150877505	7.42093137407717	0.803872404579489	0.999896583204142	Not regulated	Kit_m_spike
ENSMUSG00000086714.1	chr2	26445696	26459390	+	.	OTTMUSG00000012797.1	0610009E02Rik	-0.312691215912597	-0.313200367002692	1.15663073233973	0.405396753378356	0.999896583204142	Not regulated	Kit_m_spike
ENSMUSG00000026923.15	chr2	26457903	26516663	-	.	OTTMUSG00000012795.3	Notch1	0.181592973603376	0.181600842065968	6.18501655844099	0.627211787112545	0.999896583204142	Not regulated	Kit_m_spike
ENSMUSG00000026921.18	chr2	26580014	26593120	+	.	OTTMUSG00000011579.6	Egfl7	-0.123168887036386	-0.123252781941573	2.45519872797809	0.748353871231509	0.999896583204142	Not regulated	Kit_m_spike
ENSMUSG00000026922.13	chr2	26593057	26604417	-	.	OTTMUSG00000011578.2	Agpat2	-0.585847053337437	-0.586051725161667	3.55584202710043	0.165720366906499	0.999896583204142	Not regulated	Kit_m_spike
ENSMUSG00000036186.5	chr2	26628457	26636497	+	.	OTTMUSG00000011585.1	Fam69b	-0.0268210521517201	-0.0268293848814254	3.62485057988873	0.948452735297576	0.999896583204142	Not regulated	Kit_m_spike
ENSMUSG00000077192.3	chr2	26639190	26639321	-	.	NA	Snora17	-0.323552610899719	-0.326083674569418	-0.917641319386318	0.487037225638628	0.999896583204142	Not regulated	Kit_m_spike
ENSMUSG00000086775.7	chr2	26640372	26645944	+	.	OTTMUSG00000011584.1	Snhg7os	0.0708216499164357	0.0714777287038386	-1.27620613862772	0.885298133456165	0.999896583204142	Not regulated	Kit_m_spike
ENSMUSG00000015787.15	chr2	26842503	26864979	-	.	OTTMUSG00000011583.1	Abo	0.285403664562382	0.28764938183012	-0.991423284613673	0.546054004089356	0.999896583204142	Not regulated	Kit_m_spike
ENSMUSG00000036160.13	chr2	26888628	26902879	-	.	OTTMUSG00000011581.2	Surf6	0.0629760152127089	0.0629776002164812	7.13721115116776	0.871709940207107	0.999896583204142	Not regulated	Kit_m_spike
ENSMUSG00000015776.12	chr2	26905262	26910677	-	.	OTTMUSG00000011738.2	Med22	0.164608696242382	0.164614331809091	6.69889297561716	0.670714506452301	0.999896583204142	Not regulated	Kit_m_spike
ENSMUSG00000062647.16	chr2	26910764	26913318	+	.	OTTMUSG00000011740.1	Rpl7a	-0.0156100823233663	-0.0156102333166301	8.84208592090398	0.973476704937913	0.999896583204142	Not regulated	Kit_m_spike
ENSMUSG00000015790.16	chr2	26913381	26916530	-	.	OTTMUSG00000011739.8	Surf1	0.0284780818257147	0.0284845585036722	4.07658762751344	0.93521233803166	0.999896583204142	Not regulated	Kit_m_spike
ENSMUSG00000014873.15	chr2	26916367	26920183	+	.	OTTMUSG00000011737.1	Surf2	-0.0595824692022313	-0.0595989800858637	3.77304372319605	0.881774804266671	0.999896583204142	Not regulated	Kit_m_spike
ENSMUSG00000014867.9	chr2	26920040	26933928	-	.	OTTMUSG00000011741.3	Surf4	0.149541265314746	0.149543336064696	8.00349378599582	0.703111265752911	0.999896583204142	Not regulated	Kit_m_spike
ENSMUSG00000049897.14	chr2	26934047	26953496	+	.	OTTMUSG00000011848.3	Stkld1	-0.324101354802179	-0.324290316748852	2.61565995657589	0.532021459632507	0.999896583204142	Not regulated	Kit_m_spike
ENSMUSG00000052406.14	chr2	26953563	26964386	-	.	OTTMUSG00000011840.2	Rexo4	0.0184993353600071	0.0185002521821955	6.13998758506219	0.958442954509945	0.999896583204142	Not regulated	Kit_m_spike
ENSMUSG00000015488.14	chr2	27009926	27021089	+	.	OTTMUSG00000011844.2	Cacfd1	0.0124447835374509	0.0124455104413139	5.91786011157953	0.971062666604654	0.999896583204142	Not regulated	Kit_m_spike
ENSMUSG00000036067.12	chr2	27021363	27027998	-	.	OTTMUSG00000011843.2	Slc2a6	-0.268821417854072	-0.269195557075471	1.45359701772101	0.471622832738092	0.999896583204142	Not regulated	Kit_m_spike
ENSMUSG00000087364.1	chr2	27037285	27040853	+	.	OTTMUSG00000011841.1	Gm13398	-0.00762265727055713	-0.00769829380477082	0.0660720440312617	0.986327330119682	0.999896583204142	Not regulated	Kit_m_spike
ENSMUSG00000036040.14	chr2	27079379	27108981	+	.	OTTMUSG00000011845.2	Adamtsl2	0.545008386249101	0.560793625637069	-2.46725914840814	0.45167773790088	0.999896583204142	Not regulated	Kit_m_spike
ENSMUSG00000009216.7	chr2	27110380	27142491	-	.	OTTMUSG00000011847.2	Fam163b	-0.103508743933641	-0.10359800157099	2.19394101400048	0.786842456559349	0.999896583204142	Not regulated	Kit_m_spike
ENSMUSG00000009614.16	chr2	27188393	27248337	-	.	OTTMUSG00000012037.4	Sardh	0.924289723671049	0.935291201213701	-1.79064521851362	0.0862138111774285	0.999896583204142	Not regulated	Kit_m_spike
ENSMUSG00000009621.18	chr2	27262104	27427033	-	.	OTTMUSG00000012034.3	Vav2	0.0533583155240381	0.0533589758755728	7.97266334803446	0.887201450038853	0.999896583204142	Not regulated	Kit_m_spike
ENSMUSG00000109946.1	chr2	27442324	27444221	+	.	OTTMUSG00000060207.1	Brd3os	0.111210724493819	0.111274875507954	2.66624219426214	0.763487316982814	0.999896583204142	Not regulated	Kit_m_spike
ENSMUSG00000026918.16	chr2	27445579	27507662	-	.	OTTMUSG00000012035.4	Brd3	0.0828365474744232	0.0828376368981705	8.07433529357498	0.833361298761814	0.999896583204142	Not regulated	Kit_m_spike
ENSMUSG00000026917.15	chr2	27515157	27536535	+	.	OTTMUSG00000012048.2	Wdr5	0.167775169704436	0.167776915743338	8.41138578167957	0.667138579527651	0.999896583204142	Not regulated	Kit_m_spike
ENSMUSG00000085929.1	chr2	27540426	27543362	+	.	OTTMUSG00000012049.1	Gm13421	-0.244040736978555	-0.244425398920124	1.20957840941883	0.517208061272371	0.999896583204142	Not regulated	Kit_m_spike
ENSMUSG00000015846.14	chr2	27676440	27762957	+	.	OTTMUSG00000012047.2	Rxra	0.0592308088261084	0.059231774384499	7.73865980295953	0.876087032434192	0.999896583204142	Not regulated	Kit_m_spike
ENSMUSG00000026837.15	chr2	27886425	28039514	+	.	OTTMUSG00000011567.7	Col5a1	0.172190342447745	0.172192143305408	8.30707257058475	0.65579417650862	0.999896583204142	Not regulated	Kit_m_spike
ENSMUSG00000026833.18	chr2	28192992	28230736	+	.	OTTMUSG00000011625.1	Olfm1	-0.0361065203135963	-0.0361674380364208	1.13860885277942	0.925942384352196	0.999896583204142	Not regulated	Kit_m_spike
ENSMUSG00000035829.13	chr2	28446800	28455508	+	.	OTTMUSG00000011648.1	Ppp1r26	-0.211887932276255	-0.211916677917681	4.7060466658906	0.577539877769966	0.999896583204142	Not regulated	Kit_m_spike
ENSMUSG00000026831.16	chr2	28462001	28466332	-	.	OTTMUSG00000011647.3	1700007K13Rik	-0.230861775514899	-0.231054271789902	2.16013393111238	0.536319712768749	0.999896583204142	Not regulated	Kit_m_spike
ENSMUSG00000035772.11	chr2	28468066	28471178	+	.	OTTMUSG00000011644.1	Mrps2	-0.0212116319515679	-0.0212143156321485	4.81514702245098	0.962019107932602	0.999896583204142	Not regulated	Kit_m_spike
ENSMUSG00000026829.9	chr2	28496891	28505415	+	.	OTTMUSG00000011649.1	Gbgt1	-0.219863831042559	-0.220166010770133	1.48621783487235	0.556969448256202	0.999896583204142	Not regulated	Kit_m_spike
ENSMUSG00000063611.4	chr2	28506095	28506475	+	.	NA	Gm10134	-0.131759181264915	-0.132480321805968	-0.496950184303011	0.748987936706695	0.999896583204142	Not regulated	Kit_m_spike
ENSMUSG00000026821.15	chr2	28513125	28553081	+	.	OTTMUSG00000011643.11	Ralgds	0.0493229168868293	0.0493236831174543	7.81041367572452	0.899224882997663	0.999896583204142	Not regulated	Kit_m_spike
ENSMUSG00000026816.14	chr2	28566311	28583751	-	.	OTTMUSG00000011674.3	Gtf3c5	0.181881267642857	0.181888925267963	6.36847137625714	0.638984036022362	0.999896583204142	Not regulated	Kit_m_spike
ENSMUSG00000026815.14	chr2	28609450	28621982	-	.	OTTMUSG00000011746.1	Gfi1b	-0.982944387238762	-1.00709801944705	-2.17146202363232	0.149032904127431	0.999896583204142	Not regulated	Kit_m_spike
ENSMUSG00000026812.16	chr2	28641228	28691167	+	.	OTTMUSG00000011747.4	Tsc1	0.144801471782028	0.14480650451284	6.63241103982202	0.708911976310239	0.999896583204142	Not regulated	Kit_m_spike
ENSMUSG00000026809.15	chr2	28692080	28699727	-	.	OTTMUSG00000011765.1	Spaca9	-0.533484636429773	-0.533616806121688	4.13805608573086	0.290991491280301	0.999896583204142	Not regulated	Kit_m_spike
ENSMUSG00000026807.8	chr2	28700164	28813165	+	.	OTTMUSG00000011768.1	Ak8	-0.388398800695218	-0.388466222523885	4.49925255840081	0.324214953911236	0.999896583204142	Not regulated	Kit_m_spike
ENSMUSG00000035666.14	chr2	28822299	28840360	-	.	OTTMUSG00000011769.1	Gtf3c4	0.31484399176229	0.314856216788349	6.47522165261537	0.389140792735549	0.999896583204142	Not regulated	Kit_m_spike
ENSMUSG00000026806.15	chr2	28840406	28905571	+	.	OTTMUSG00000011764.2	Ddx31	0.107184448003389	0.107190672606718	5.93456203789467	0.782171211453972	0.999896583204142	Not regulated	Kit_m_spike
ENSMUSG00000026805.14	chr2	28907679	28916668	-	.	OTTMUSG00000011821.3	Barhl1	-0.871471234501244	-0.901927275643874	-2.17295349469532	0.209658319584411	0.999896583204142	Not regulated	Kit_m_spike
ENSMUSG00000079502.8	chr2	28926949	29055066	-	.	OTTMUSG00000011819.4	Cfap77	-0.249240248849714	-0.249461584863316	2.03897234665685	0.502741536765731	0.999896583204142	Not regulated	Kit_m_spike
ENSMUSG00000026803.17	chr2	29060262	29087656	+	.	OTTMUSG00000011823.2	Ttf1	0.00964138840163446	0.00964207972500605	5.40163060490148	0.976476340886936	0.999896583204142	Not regulated	Kit_m_spike
ENSMUSG00000043535.13	chr2	29124181	29182471	+	.	OTTMUSG00000011825.4	Setx	0.0890589904461018	0.0890594156309591	9.44532584590088	0.81440659621642	0.999896583204142	Not regulated	Kit_m_spike
ENSMUSG00000026799.15	chr2	29346819	29524793	+	.	OTTMUSG00000011597.7	Med27	0.0188125475026919	0.0188160411717185	4.08858732790343	0.957319227982359	0.999896583204142	Not regulated	Kit_m_spike
ENSMUSG00000039844.19	chr2	29619720	29740978	+	.	OTTMUSG00000012043.6	Rapgef1	0.112869835313911	0.112873602694263	6.72333590306776	0.775132577382587	0.999896583204142	Not regulated	Kit_m_spike
ENSMUSG00000075425.10	chr2	29759312	29764089	+	.	OTTMUSG00000012686.3	Gm13547	-0.460156817852134	-0.463806953272397	-0.60554022721583	0.40628925720621	0.999896583204142	Not regulated	Kit_m_spike
ENSMUSG00000039826.13	chr2	29761224	29788502	-	.	OTTMUSG00000012690.2	Trub2	0.108024000482545	0.108041581616871	4.4424405328231	0.77613636698098	0.999896583204142	Not regulated	Kit_m_spike
ENSMUSG00000026798.10	chr2	29787493	29797935	+	.	OTTMUSG00000012685.5	Coq4	0.0842770106587354	0.0842889871925972	4.63559082540075	0.8255786041011	0.999896583204142	Not regulated	Kit_m_spike
ENSMUSG00000059316.2	chr2	29802634	29817522	+	.	OTTMUSG00000012688.1	Slc27a4	0.0910051683184214	0.0910093773037394	6.26769139941845	0.809892187527888	0.999896583204142	Not regulated	Kit_m_spike
ENSMUSG00000069020.9	chr2	29820075	29845002	+	.	OTTMUSG00000012687.1	Urm1	0.0615474796805425	0.0615509712563065	5.9489268100452	0.872803534871916	0.999896583204142	Not regulated	Kit_m_spike
ENSMUSG00000039787.13	chr2	29869164	29882840	+	.	OTTMUSG00000012691.4	Cercam	0.0448148280241508	0.0448373520374266	2.80024473898568	0.903356471607205	0.999896583204142	Not regulated	Kit_m_spike
ENSMUSG00000026790.19	chr2	29889221	29931746	+	.	OTTMUSG00000019165.7	Odf2	-0.429203842435921	-0.429208250531267	8.57227363118911	0.345969733991366	0.999896583204142	Not regulated	Kit_m_spike
ENSMUSG00000019715.14	chr2	29935426	29960371	+	.	OTTMUSG00000016705.2	Gle1	0.0978690558936241	0.0978705503268195	7.86024514713658	0.801476409856085	0.999896583204142	Not regulated	Kit_m_spike
ENSMUSG00000057738.13	chr2	29965560	30031451	+	.	OTTMUSG00000016728.9	Sptan1	0.161480588860311	0.16148093349631	10.6282744081437	0.679207000731712	0.999896583204142	Not regulated	Kit_m_spike
ENSMUSG00000039715.8	chr2	30031546	30048881	-	.	OTTMUSG00000016727.2	Wdr34	0.139720164782488	0.139728982045779	5.80953763286246	0.722247413204804	0.999896583204142	Not regulated	Kit_m_spike
ENSMUSG00000054766.13	chr2	30057378	30072577	+	.	OTTMUSG00000016726.3	Set	0.0605587873575288	0.0605595265318472	8.18724512222273	0.876232093067629	0.999896583204142	Not regulated	Kit_m_spike
ENSMUSG00000026785.14	chr2	30077684	30091022	+	.	OTTMUSG00000016746.3	Pkn3	0.636386316900418	0.636855206782653	2.25982067987988	0.0675147583494338	0.999896583204142	Not regulated	Kit_m_spike
ENSMUSG00000015335.16	chr2	30090944	30093648	-	.	OTTMUSG00000016743.1	Zdhhc12	-0.0451156153587722	-0.0451339616615101	3.23543706515236	0.91140427632504	0.999896583204142	Not regulated	Kit_m_spike
ENSMUSG00000039686.14	chr2	30097283	30124585	-	.	OTTMUSG00000016742.1	Zer1	0.0681891521128473	0.0681907869278992	7.18391864391988	0.860897607674507	0.999896583204142	Not regulated	Kit_m_spike
ENSMUSG00000039678.12	chr2	30133746	30152013	+	.	OTTMUSG00000016741.3	Tbc1d13	0.0167068051557696	0.016707492253262	6.42910436971794	0.96192528588548	0.999896583204142	Not regulated	Kit_m_spike
ENSMUSG00000015337.5	chr2	30171493	30174069	+	.	OTTMUSG00000016745.3	Endog	-0.0285602187642581	-0.028567528496859	3.76670730041528	0.945895005033855	0.999896583204142	Not regulated	Kit_m_spike
ENSMUSG00000039660.16	chr2	30173453	30178459	-	.	OTTMUSG00000016747.3	Spout1	-0.0178923317704182	-0.0178933430121489	6.01273303664877	0.969551923910422	0.999896583204142	Not regulated	Kit_m_spike
ENSMUSG00000039648.14	chr2	30185124	30205847	-	.	OTTMUSG00000016753.1	Kyat1	-0.145639271380825	-0.145668375101026	4.21883889546489	0.710914840694357	0.999896583204142	Not regulated	Kit_m_spike
ENSMUSG00000100747.4	chr2	30236795	30238223	-	.	OTTMUSG00000045314.1	1700084E18Rik	0.127227474358713	0.127359971871162	1.79323314226877	0.73196670422477	0.999896583204142	Not regulated	Kit_m_spike
ENSMUSG00000007476.18	chr2	30237715	30263790	+	.	OTTMUSG00000016752.3	Lrrc8a	0.00973923526042238	0.00974077222156056	4.43187571052825	0.975464535780335	0.999896583204142	Not regulated	Kit_m_spike
ENSMUSG00000075419.4	chr2	30284231	30286334	-	.	OTTMUSG00000016769.1	Dolk	0.0497841171083839	0.0498093935697498	2.82133215907469	0.891601859783946	0.999896583204142	Not regulated	Kit_m_spike
ENSMUSG00000052533.14	chr2	30286397	30344266	+	.	OTTMUSG00000016767.4	Nup188	0.173541430676218	0.173543131752925	8.46981347117779	0.655308686379894	0.999896583204142	Not regulated	Kit_m_spike
ENSMUSG00000026860.16	chr2	30344809	30359337	-	.	OTTMUSG00000016768.3	Sh3glb2	0.0344511144812832	0.0344522598851093	6.71787761016737	0.925130062666841	0.999896583204142	Not regulated	Kit_m_spike
ENSMUSG00000026858.18	chr2	30364233	30385521	+	.	OTTMUSG00000016796.8	Miga2	0.136210255273411	0.136222952474221	5.25388963910627	0.720914648294128	0.999896583204142	Not regulated	Kit_m_spike
ENSMUSG00000026856.14	chr2	30392254	30400529	+	.	OTTMUSG00000016798.3	Dolpp1	-0.133155069143633	-0.133227115190284	2.73608653381418	0.729869962514734	0.999896583204142	Not regulated	Kit_m_spike
ENSMUSG00000026853.15	chr2	30400471	30415813	-	.	OTTMUSG00000016795.7	Crat	-0.127074577622757	-0.127084324561181	5.57261978665026	0.773613482104318	0.999896583204142	Not regulated	Kit_m_spike
ENSMUSG00000039515.11	chr2	30416039	30447806	+	.	OTTMUSG00000016797.5	Ptpa	0.14381487457627	0.143817518455309	7.59423630221653	0.71514353596915	0.999896583204142	Not regulated	Kit_m_spike
ENSMUSG00000089762.3	chr2	30471537	30474219	-	.	OTTMUSG00000016799.1	Ier5l	-0.0154741224300368	-0.0154786412871989	3.92626451508048	0.972155377252075	0.999896583204142	Not regulated	Kit_m_spike
ENSMUSG00000044320.14	chr2	30794769	30803661	-	.	OTTMUSG00000011876.1	1700001O22Rik	-0.835696589112157	-0.835871130495459	4.47225183329972	0.116606874992195	0.999896583204142	Not regulated	Kit_m_spike
ENSMUSG00000085491.1	chr2	30803793	30807429	+	.	OTTMUSG00000011875.1	4930527E20Rik	-1.2450074359403	-1.25705052752677	-0.747872597372319	0.0329038804289608	0.999896583204142	Not regulated	Kit_m_spike
ENSMUSG00000026857.9	chr2	30807826	30823033	+	.	OTTMUSG00000011871.3	Ntmt1	-0.0575424189692797	-0.0575568399041714	3.9717166052311	0.884682763057103	0.999896583204142	Not regulated	Kit_m_spike
ENSMUSG00000039483.10	chr2	30823097	30830333	-	.	OTTMUSG00000011879.2	Asb6	-0.0736309781045276	-0.0736407947912491	4.7617070134891	0.853879178928705	0.999896583204142	Not regulated	Kit_m_spike
ENSMUSG00000039476.13	chr2	30834972	30881251	+	.	OTTMUSG00000011872.4	Prrx2	-0.0479254936182631	-0.0479434182899179	3.23733407293474	0.904160645835802	0.999896583204142	Not regulated	Kit_m_spike
ENSMUSG00000050737.13	chr2	30889471	30929863	-	.	OTTMUSG00000011878.2	Ptges	0.431627547196855	0.433636280036968	-0.268513388527442	0.296579007909985	0.999896583204142	Not regulated	Kit_m_spike
ENSMUSG00000026848.14	chr2	30952959	30959015	+	.	OTTMUSG00000011877.4	Tor1b	0.127847435606795	0.127863061571622	4.85609575244717	0.731928376202013	0.999896583204142	Not regulated	Kit_m_spike
ENSMUSG00000026849.18	chr2	30960627	30967933	-	.	OTTMUSG00000011870.1	Tor1a	0.0741224727524857	0.0741306687115364	4.99713460674252	0.845447442937183	0.999896583204142	Not regulated	Kit_m_spike
ENSMUSG00000026851.9	chr2	30972177	30982201	-	.	OTTMUSG00000011874.2	BC005624	0.0866407585671399	0.086646186525621	5.8583117272518	0.817167722878286	0.999896583204142	Not regulated	Kit_m_spike
ENSMUSG00000026854.16	chr2	30982279	31023586	+	.	OTTMUSG00000011873.9	Usp20	0.0711425097759583	0.0711463948136606	6.01787300240097	0.855363865665909	0.999896583204142	Not regulated	Kit_m_spike
ENSMUSG00000075415.13	chr2	31026206	31142008	-	.	OTTMUSG00000011868.4	Fnbp1	0.294753436919502	0.29476843589697	6.06891474394882	0.426014416271374	0.999896583204142	Not regulated	Kit_m_spike
ENSMUSG00000087269.1	chr2	31146457	31152291	-	.	OTTMUSG00000011924.1	D330023K18Rik	-0.357185591280098	-0.357729679407325	1.28255523561522	0.331056676841903	0.999896583204142	Not regulated	Kit_m_spike
ENSMUSG00000000194.13	chr2	31152316	31218775	+	.	OTTMUSG00000011925.3	Gpr107	0.0614223050496101	0.0614259932742743	5.88707611899804	0.874966625713517	0.999896583204142	Not regulated	Kit_m_spike
ENSMUSG00000062661.6	chr2	31245823	31295989	+	.	OTTMUSG00000011923.4	Ncs1	0.0744902059511179	0.0744963986266795	5.26346662128374	0.844587169523973	0.999896583204142	Not regulated	Kit_m_spike
ENSMUSG00000055632.18	chr2	31314415	31460738	+	.	OTTMUSG00000011967.7	Hmcn2	-0.372030111392283	-0.372342193848733	2.11225829464802	0.308800255773245	0.999896583204142	Not regulated	Kit_m_spike
ENSMUSG00000076441.9	chr2	31470207	31520672	+	.	OTTMUSG00000012079.2	Ass1	0.104025060041999	0.104186194265006	1.20508315114563	0.780062166702558	0.999896583204142	Not regulated	Kit_m_spike
ENSMUSG00000026843.15	chr2	31572651	31617526	+	.	OTTMUSG00000012074.3	Fubp3	0.0995849070241368	0.0995894438053447	6.26235437387016	0.797545609628726	0.999896583204142	Not regulated	Kit_m_spike
ENSMUSG00000079466.2	chr2	31640037	31655795	+	.	OTTMUSG00000012078.1	Prdm12	0.525726312810727	0.528906971337954	-0.574181389200382	0.230327057987145	0.999896583204142	Not regulated	Kit_m_spike
ENSMUSG00000039356.15	chr2	31670715	31681349	+	.	OTTMUSG00000012075.3	Exosc2	0.0879053315256012	0.0879154907003538	4.95827392414641	0.817542352128875	0.999896583204142	Not regulated	Kit_m_spike
ENSMUSG00000087549.1	chr2	31676364	31688469	-	.	OTTMUSG00000012080.1	Gm13427	0.625551487168494	0.631333227843797	-1.12678001155366	0.17985217747018	0.999896583204142	Not regulated	Kit_m_spike
ENSMUSG00000026842.16	chr2	31688376	31804227	+	.	OTTMUSG00000012077.3	Abl1	0.0608457579026813	0.0608470530285921	7.37991705590961	0.873446087531392	0.999896583204142	Not regulated	Kit_m_spike
ENSMUSG00000026841.7	chr2	31813290	31846005	-	.	OTTMUSG00000012076.1	Fibcd1	-0.06537782646733	-0.065563340910405	0.490277474908446	0.866222042378875	0.999896583204142	Not regulated	Kit_m_spike
ENSMUSG00000026840.14	chr2	31887291	31946539	+	.	OTTMUSG00000012245.2	Lamc3	1.18877468613347	1.20777901829903	-1.78695114438737	0.0293557488091416	0.999896583204142	Not regulated	Kit_m_spike
ENSMUSG00000001864.13	chr2	31950139	31973442	+	.	OTTMUSG00000012243.4	Aif1l	0.740894584704179	0.743983732890386	-0.180434498693242	0.0793381261014564	0.999896583204142	Not regulated	Kit_m_spike
ENSMUSG00000001855.15	chr2	31974436	32053975	+	.	OTTMUSG00000012954.3	Nup214	0.140258552252686	0.140260329830507	8.05205414114524	0.719859444956503	0.999896583204142	Not regulated	Kit_m_spike
ENSMUSG00000086192.1	chr2	32016644	32017344	-	.	OTTMUSG00000012951.1	Gm13609	-1.03363824076772	-1.05189433782738	-1.57264633048441	0.084800594225022	0.999896583204142	Not regulated	Kit_m_spike
ENSMUSG00000050592.8	chr2	32050055	32084857	-	.	OTTMUSG00000012944.2	Fam78a	-0.397532746567299	-0.397582216017813	4.93889525740756	0.325619172661491	0.999896583204142	Not regulated	Kit_m_spike
ENSMUSG00000051373.5	chr2	32095528	32110820	+	.	OTTMUSG00000012943.2	Plpp7	0.461757655063172	0.462995344120088	0.407714973454712	0.243952246239668	0.999896583204142	Not regulated	Kit_m_spike
ENSMUSG00000039262.16	chr2	32151082	32234537	+	.	OTTMUSG00000012946.3	Prrc2b	0.0174936142320335	0.0174936914444364	8.88204410704777	0.960268865017259	0.999896583204142	Not regulated	Kit_m_spike
ENSMUSG00000086216.1	chr2	32232782	32236382	-	.	OTTMUSG00000012953.1	Gm13610	-0.904130421505239	-0.912244523005591	-1.00068728002747	0.072788123333306	0.999896583204142	Not regulated	Kit_m_spike
ENSMUSG00000039254.16	chr2	32236590	32255005	+	.	OTTMUSG00000012947.14	Pomt1	0.0447336772619499	0.0447389602652431	4.65365313730597	0.902922342462063	0.999896583204142	Not regulated	Kit_m_spike
ENSMUSG00000002550.16	chr2	32255002	32260159	-	.	OTTMUSG00000012955.2	Uck1	0.0309685765912161	0.0309716435115578	5.170017314701	0.933783913145235	0.999896583204142	Not regulated	Kit_m_spike
ENSMUSG00000044627.11	chr2	32278816	32288075	-	.	OTTMUSG00000012956.5	Swi5	0.0213420486199767	0.0213425810547197	6.90785753969075	0.950696903148569	0.999896583204142	Not regulated	Kit_m_spike
ENSMUSG00000002546.16	chr2	32287384	32307921	+	.	OTTMUSG00000012959.15	Golga2	0.210326207398163	0.210331859945703	7.05089053105685	0.584942729813371	0.999896583204142	Not regulated	Kit_m_spike
ENSMUSG00000026825.17	chr2	32308471	32353338	-	.	OTTMUSG00000012945.7	Dnm1	0.155277550768684	0.155320818620332	3.64277494899658	0.682379770796956	0.999896583204142	Not regulated	Kit_m_spike
ENSMUSG00000039205.16	chr2	32352327	32380970	+	.	OTTMUSG00000012950.3	Ciz1	-0.0382783996273657	-0.0382804735008082	6.04684943125956	0.929631328552995	0.999896583204142	Not regulated	Kit_m_spike
ENSMUSG00000039195.4	chr2	32377097	32381938	-	.	OTTMUSG00000012952.2	1110008P14Rik	0.0272590564362443	0.0272611494271251	5.16418856713677	0.93949082723624	0.999896583204142	Not regulated	Kit_m_spike
ENSMUSG00000026822.14	chr2	32384633	32388252	-	.	OTTMUSG00000012958.3	Lcn2	0.987054663859142	0.997869142645864	-1.25038568524375	0.0899834517083492	0.999896583204142	Not regulated	Kit_m_spike
ENSMUSG00000026820.5	chr2	32395896	32405772	+	.	OTTMUSG00000011987.2	Ptges2	0.169241900503112	0.169262233492246	4.88768090808616	0.660199090081011	0.999896583204142	Not regulated	Kit_m_spike
ENSMUSG00000026819.15	chr2	32414487	32451445	-	.	OTTMUSG00000011993.3	Slc25a25	0.148601720411357	0.148610750813295	5.86853817021171	0.704192320731254	0.999896583204142	Not regulated	Kit_m_spike
ENSMUSG00000039164.2	chr2	32450457	32456953	+	.	OTTMUSG00000011985.1	Naif1	-0.279526455725612	-0.279625411204207	3.33944448575801	0.450529196605746	0.999896583204142	Not regulated	Kit_m_spike
ENSMUSG00000039157.12	chr2	32535332	32569756	+	.	OTTMUSG00000011990.3	Fam102a	0.225455367822761	0.225460394317638	7.29170737942789	0.550781784096049	0.999896583204142	Not regulated	Kit_m_spike
ENSMUSG00000026810.12	chr2	32570858	32573579	+	.	OTTMUSG00000011991.2	Dpm2	-0.102564781766174	-0.102588075711398	4.0380796073967	0.794264995790663	0.999896583204142	Not regulated	Kit_m_spike
ENSMUSG00000075405.3	chr2	32574184	32575684	-	.	NA	9430097D07Rik	-0.231470355999276	-0.237388698941542	-2.02545946524077	0.70842416937805	0.999896583204142	Not regulated	Kit_m_spike
ENSMUSG00000046854.16	chr2	32574797	32583782	+	.	OTTMUSG00000011983.3	Pip5kl1	-0.767883203904576	-0.773057073851689	-0.020544163187804	0.114553134124733	0.999896583204142	Not regulated	Kit_m_spike
ENSMUSG00000079442.12	chr2	32587095	32599698	+	.	OTTMUSG00000011982.2	St6galnac4	-0.0965977955829929	-0.0966554237032227	2.60122976022731	0.800591252349397	0.999896583204142	Not regulated	Kit_m_spike
ENSMUSG00000026811.18	chr2	32599709	32620806	+	.	OTTMUSG00000011992.6	St6galnac6	0.224318521076067	0.224429249784357	2.87123539951919	0.546392671249458	0.999896583204142	Not regulated	Kit_m_spike
ENSMUSG00000026817.14	chr2	32621758	32635058	+	.	OTTMUSG00000011984.3	Ak1	-0.363712465373406	-0.363811891265843	3.96097978993755	0.47817807488629	0.999896583204142	Not regulated	Kit_m_spike
ENSMUSG00000026814.16	chr2	32646595	32682669	+	.	OTTMUSG00000011981.3	Eng	-0.0641493032548092	-0.064286195318119	0.951857735497365	0.865964709289144	0.999896583204142	Not regulated	Kit_m_spike
ENSMUSG00000009566.12	chr2	32682609	32704145	-	.	OTTMUSG00000012531.3	Fpgs	0.115354373575985	0.115359247843924	6.39518572053071	0.76754877464303	0.999896583204142	Not regulated	Kit_m_spike
ENSMUSG00000009555.16	chr2	32705784	32713076	-	.	OTTMUSG00000012534.3	Cdk9	0.0556721377363929	0.0556732140745495	7.51985507801921	0.885744606653636	0.999896583204142	Not regulated	Kit_m_spike
ENSMUSG00000059013.12	chr2	32721055	32755512	+	.	OTTMUSG00000012530.3	Sh2d3c	0.102809275518217	0.102813855937132	6.32360274489705	0.790170209177609	0.999896583204142	Not regulated	Kit_m_spike
ENSMUSG00000039021.15	chr2	32757026	32775633	-	.	OTTMUSG00000012528.6	Ttc16	-0.124038105311075	-0.124094590970774	3.05666542463683	0.760969450413813	0.999896583204142	Not regulated	Kit_m_spike
ENSMUSG00000009563.16	chr2	32757234	32762244	+	.	OTTMUSG00000012535.4	Tor2a	0.182545078084972	0.182558053904198	5.66407421879636	0.625861415184216	0.999896583204142	Not regulated	Kit_m_spike
ENSMUSG00000053746.8	chr2	32775786	32777597	+	.	OTTMUSG00000012532.2	Ptrh1	-0.0178813302364074	-0.0178912536943822	2.61234311816905	0.966902010626904	0.999896583204142	Not regulated	Kit_m_spike
ENSMUSG00000038987.8	chr2	32777381	32784428	-	.	OTTMUSG00000012529.1	Cfap157	-0.689942224996235	-0.690567152153412	2.29944923267509	0.147633360420523	0.999896583204142	Not regulated	Kit_m_spike
ENSMUSG00000026797.16	chr2	32787602	32847245	-	.	OTTMUSG00000012527.6	Stxbp1	0.0455178551099345	0.0455198051210336	6.37349896768063	0.90604965663063	0.999896583204142	Not regulated	Kit_m_spike
ENSMUSG00000026796.16	chr2	32876114	32925254	+	.	OTTMUSG00000012546.5	Fam129b	-0.0615021257913761	-0.061508557061478	5.12558689872196	0.882262889014225	0.999896583204142	Not regulated	Kit_m_spike
ENSMUSG00000026792.16	chr2	32925216	32961614	-	.	OTTMUSG00000012573.8	Lrsam1	0.00927186161535569	0.00927227306332547	6.23426890739904	0.976560468413316	0.999896583204142	Not regulated	Kit_m_spike
ENSMUSG00000038900.17	chr2	32961559	32965345	+	.	OTTMUSG00000012575.2	Rpl12	-0.034459297129591	-0.0344596768367588	8.77016224629206	0.934029367638909	0.999896583204142	Not regulated	Kit_m_spike
ENSMUSG00000026791.14	chr2	32972990	32982083	-	.	OTTMUSG00000012577.4	Slc2a8	0.170795651169891	0.170859923578307	3.25287779698474	0.651426299543565	0.999896583204142	Not regulated	Kit_m_spike
ENSMUSG00000038860.15	chr2	32986224	33131654	-	.	OTTMUSG00000012572.3	Garnl3	0.155975715723272	0.155986374436253	5.63081169258951	0.684593825067953	0.999896583204142	Not regulated	Kit_m_spike
ENSMUSG00000104277.1	chr2	32998527	33002315	-	.	OTTMUSG00000051158.1	Gm38299	0.120788007157699	0.120982290177509	0.349383101037597	0.751222719450993	0.999896583204142	Not regulated	Kit_m_spike
ENSMUSG00000038831.16	chr2	33133417	33371486	-	.	OTTMUSG00000012576.2	Ralgps1	0.00808865520565875	0.00808876933332503	5.69122563585015	0.97931041082081	0.999896583204142	Not regulated	Kit_m_spike
ENSMUSG00000068966.10	chr2	33406108	33431324	-	.	OTTMUSG00000012578.3	Zbtb34	-0.0156218802566539	-0.0156235182953675	5.11973346662628	0.972701248988257	0.999896583204142	Not regulated	Kit_m_spike
ENSMUSG00000026788.13	chr2	33450287	33468559	-	.	OTTMUSG00000012588.4	Zbtb43	0.0801365381399139	0.0801382095946278	7.38226537985177	0.837154089588098	0.999896583204142	Not regulated	Kit_m_spike
ENSMUSG00000038765.13	chr2	33560965	33640511	-	.	OTTMUSG00000012589.3	Lmx1b	-0.416348776468913	-0.418346255120644	-0.0658333493063148	0.294555094250671	0.999896583204142	Not regulated	Kit_m_spike
ENSMUSG00000038740.9	chr2	33729953	33887946	-	.	OTTMUSG00000011912.4	Mvb12b	-0.0561661406118582	-0.0562089420291643	2.46290917453579	0.886522773222888	0.999896583204142	Not regulated	Kit_m_spike
ENSMUSG00000086904.1	chr2	33978246	33980324	+	.	OTTMUSG00000011916.1	Gm13404	-0.133061422604279	-0.13442953494032	-0.936038739575	0.768161245986376	0.999896583204142	Not regulated	Kit_m_spike
ENSMUSG00000038718.15	chr2	34171457	34373142	-	.	OTTMUSG00000011928.8	Pbx3	0.204189606008757	0.204267861870259	3.22901098166809	0.585287216876981	0.999896583204142	Not regulated	Kit_m_spike
ENSMUSG00000038696.14	chr2	34406771	34624950	+	.	OTTMUSG00000011942.5	Mapkap1	0.091608724365784	0.0916126769098876	6.36416289080647	0.815728189302597	0.999896583204142	Not regulated	Kit_m_spike
ENSMUSG00000026867.18	chr2	34674594	34755232	-	.	OTTMUSG00000012001.5	Gapvd1	0.104344678093318	0.104348927297991	6.42565127397097	0.788929888368734	0.999896583204142	Not regulated	Kit_m_spike
ENSMUSG00000026864.13	chr2	34771970	34777547	+	.	OTTMUSG00000012014.2	Hspa5	0.280629854687264	0.280632186251237	8.75980489572812	0.450261438602068	0.999896583204142	Not regulated	Kit_m_spike
ENSMUSG00000070953.13	chr2	34777556	34799912	-	.	OTTMUSG00000012015.4	Rabepk	-0.196896214613084	-0.196918979975363	4.97445480259708	0.60320723174896	0.999896583204142	Not regulated	Kit_m_spike
ENSMUSG00000035949.15	chr2	34804514	34826311	-	.	OTTMUSG00000012022.2	Fbxw2	0.0839972497547654	0.0840006041724583	6.49269022829306	0.825491816094328	0.999896583204142	Not regulated	Kit_m_spike
ENSMUSG00000026869.12	chr2	34849734	34874968	-	.	OTTMUSG00000012023.4	Psmd5	0.0804192853043508	0.0804215783768406	6.9663715881678	0.833950259583893	0.999896583204142	Not regulated	Kit_m_spike
ENSMUSG00000026870.19	chr2	34874396	34892132	+	.	OTTMUSG00000012021.4	Cutal	-0.0801342232607094	-0.080393390434954	0.162970455601547	0.838976350824583	0.999896583204142	Not regulated	Kit_m_spike
ENSMUSG00000026873.9	chr2	34893757	34914026	-	.	OTTMUSG00000012270.3	Phf19	-0.0021525012034038	-0.00215450688625128	2.96362770683021	0.999290988610594	0.999896583204142	Not regulated	Kit_m_spike
ENSMUSG00000026875.14	chr2	34941750	34961772	-	.	OTTMUSG00000012272.2	Traf1	-0.526635135002991	-0.528456577401734	0.144505136470125	0.185437240589629	0.999896583204142	Not regulated	Kit_m_spike
ENSMUSG00000026874.10	chr2	34983331	35061438	-	.	OTTMUSG00000012274.3	Hc	-0.145976401441363	-0.146096035610469	2.28966890489441	0.701197047240425	0.999896583204142	Not regulated	Kit_m_spike
ENSMUSG00000035875.15	chr2	35081861	35101543	-	.	OTTMUSG00000012303.6	AI182371	-0.392086004915184	-0.392509588189505	1.76696345880029	0.288991835809573	0.999896583204142	Not regulated	Kit_m_spike
ENSMUSG00000057110.15	chr2	35109492	35178822	+	.	OTTMUSG00000012039.12	Cntrl	0.0462517447171244	0.0462525930020427	7.41545569093156	0.904635327467583	0.999896583204142	Not regulated	Kit_m_spike
ENSMUSG00000026878.17	chr2	35180205	35201120	-	.	OTTMUSG00000012919.4	Rab14	-0.0222615278237696	-0.0222622369855133	7.10618926576746	0.960671173295478	0.999896583204142	Not regulated	Kit_m_spike
ENSMUSG00000084768.2	chr2	35224533	35226685	+	.	OTTMUSG00000012918.2	Gm13605	-0.515527573352918	-0.51758943929474	-0.0483970401838995	0.21834522711942	0.999896583204142	Not regulated	Kit_m_spike
ENSMUSG00000026879.14	chr2	35256380	35307892	+	.	OTTMUSG00000012088.14	Gsn	-0.196704942499163	-0.196753318289576	3.86575926835623	0.606846789786969	0.999896583204142	Not regulated	Kit_m_spike
ENSMUSG00000026880.11	chr2	35313986	35336976	-	.	OTTMUSG00000012089.3	Stom	-0.0147905804235029	-0.0147989127710929	3.05121415021809	0.972610129087195	0.999896583204142	Not regulated	Kit_m_spike
ENSMUSG00000026882.1	chr2	35354218	35367729	-	.	OTTMUSG00000012256.2	4930568D16Rik	-0.276342281282546	-0.278436542545555	-0.785567698123123	0.574352657197398	0.999896583204142	Not regulated	Kit_m_spike
ENSMUSG00000085668.2	chr2	35503531	35506090	+	.	OTTMUSG00000012263.2	Gm35202	-0.840137145054779	-0.850910269451094	-1.47536349722144	0.120696580946264	0.999896583204142	Not regulated	Kit_m_spike
ENSMUSG00000026883.17	chr2	35558266	35730994	+	.	OTTMUSG00000012149.11	Dab2ip	0.104018243610237	0.104021210956183	6.86937225290602	0.789181610158754	0.999896583204142	Not regulated	Kit_m_spike
ENSMUSG00000026885.13	chr2	35751241	35979913	-	.	OTTMUSG00000012151.4	Ttll11	-0.436644409235076	-0.437050348481432	2.07270958451448	0.360144869330415	0.999896583204142	Not regulated	Kit_m_spike
ENSMUSG00000026895.7	chr2	36036326	36049406	-	.	OTTMUSG00000012097.1	Ndufa8	0.00295402749854623	0.00295393878911378	5.24826660993974	0.988571061386371	0.999896583204142	Not regulated	Kit_m_spike
ENSMUSG00000026894.4	chr2	36049458	36079718	+	.	OTTMUSG00000012101.1	Morn5	-0.452989413602997	-0.453272904224442	2.77664938412361	0.323213031378069	0.999896583204142	Not regulated	Kit_m_spike
ENSMUSG00000026890.19	chr2	36081953	36105408	-	.	OTTMUSG00000012098.5	Lhx6	-0.210779994466984	-0.210887534857013	2.84667913497729	0.577411886120045	0.999896583204142	Not regulated	Kit_m_spike
ENSMUSG00000026889.12	chr2	36116079	36136773	-	.	OTTMUSG00000012099.3	Rbm18	0.0754863785165533	0.0754904347923065	6.05341687785099	0.843799192870718	0.999896583204142	Not regulated	Kit_m_spike
ENSMUSG00000026887.9	chr2	36136389	36190647	+	.	OTTMUSG00000012096.3	Mrrf	-0.0114212247590895	-0.0114225608307311	5.05211161397957	0.981905946104973	0.999896583204142	Not regulated	Kit_m_spike
ENSMUSG00000083716.4	chr2	36807826	36808392	-	.	OTTMUSG00000012219.3	Gm13436	-0.347776272724778	-0.348283549414735	1.3349679698542	0.361975301132991	0.999896583204142	Not regulated	Kit_m_spike
ENSMUSG00000009030.14	chr2	37350074	37359332	-	.	OTTMUSG00000012647.3	Pdcl	-0.104389781536197	-0.104416948682053	3.7711825734266	0.792164955396049	0.999896583204142	Not regulated	Kit_m_spike
ENSMUSG00000075376.10	chr2	37370069	37422903	-	.	OTTMUSG00000012649.2	Rc3h2	0.140433263083665	0.14043687336965	6.99879385073768	0.709761152884001	0.999896583204142	Not regulated	Kit_m_spike
ENSMUSG00000066798.3	chr2	37425500	37443171	-	.	OTTMUSG00000012652.1	Zbtb6	-0.0268763299087093	-0.0268794912310465	4.83300295523768	0.949382091761824	0.999896583204142	Not regulated	Kit_m_spike
ENSMUSG00000050714.9	chr2	37432168	37443135	-	.	OTTMUSG00000012648.2	Zbtb26	-0.167569195985739	-0.167603198464633	4.14637910036939	0.658990585071956	0.999896583204142	Not regulated	Kit_m_spike
ENSMUSG00000035437.15	chr2	37443279	37566454	+	.	OTTMUSG00000012651.5	Rabgap1	0.063718231149183	0.0637208913280643	6.40687722671545	0.86800585695121	0.999896583204142	Not regulated	Kit_m_spike
ENSMUSG00000026915.16	chr2	37483228	37703859	-	.	OTTMUSG00000012664.6	Strbp	0.0978357396910678	0.097837810625184	7.38946778126228	0.805102231037283	0.999896583204142	Not regulated	Kit_m_spike
ENSMUSG00000053164.6	chr2	37516332	37520603	+	.	OTTMUSG00000012650.2	Gpr21	0.884129012251179	0.888305418367426	-0.254847295919099	0.0295208297007915	0.999896583204142	Not regulated	Kit_m_spike
ENSMUSG00000035403.10	chr2	37776249	37799103	+	.	OTTMUSG00000012713.2	Crb2	-0.280120275463469	-0.280483451580396	1.5001054758113	0.455153954765189	0.999896583204142	Not regulated	Kit_m_spike
ENSMUSG00000035392.17	chr2	37798991	38287390	-	.	OTTMUSG00000012743.4	Dennd1a	0.0364607303761286	0.0364643868268269	5.12587639898085	0.92310625977423	0.999896583204142	Not regulated	Kit_m_spike
ENSMUSG00000000247.11	chr2	38339281	38369733	+	.	OTTMUSG00000012866.6	Lhx2	-0.177742894071467	-0.17777181231169	4.44602888831328	0.639676901358717	0.999896583204142	Not regulated	Kit_m_spike
ENSMUSG00000026749.11	chr2	38511643	38594606	+	.	OTTMUSG00000012863.3	Nek6	0.016392655688405	0.016394252282175	5.193731692165	0.962370787922607	0.999896583204142	Not regulated	Kit_m_spike
ENSMUSG00000026750.6	chr2	38588036	38644087	-	.	OTTMUSG00000012864.2	Psmb7	-0.00802099992571555	-0.00802123656445187	7.86076618104021	0.989357173243698	0.999896583204142	Not regulated	Kit_m_spike
ENSMUSG00000083722.1	chr2	38671158	38687651	+	.	OTTMUSG00000012858.1	Adgrd2-ps	0.20025350159222	0.205831366843738	-2.47539076610936	0.783804534567128	0.999896583204142	Not regulated	Kit_m_spike
ENSMUSG00000026751.14	chr2	38692656	38714542	-	.	OTTMUSG00000012867.2	Nr5a1	0.90108473712901	0.901698403267441	2.4433093203398	0.0243366118428514	0.999896583204142	Not regulated	Kit_m_spike
ENSMUSG00000063972.13	chr2	38723370	38927688	-	.	OTTMUSG00000012347.5	Nr6a1	0.0304283773864913	0.0304297369978846	6.20576580863808	0.935323421159734	0.999896583204142	Not regulated	Kit_m_spike
ENSMUSG00000046618.7	chr2	38931978	38963753	+	.	OTTMUSG00000012165.3	Olfml2a	-0.156867275329658	-0.15715165247364	1.20557444093634	0.68038653733102	0.999896583204142	Not regulated	Kit_m_spike
ENSMUSG00000085755.1	chr2	38996713	38998258	-	.	OTTMUSG00000012416.3	Gm13496	-0.997212870039855	-1.00596574138029	-0.893347876126583	0.0338316479850717	0.999896583204142	Not regulated	Kit_m_spike
ENSMUSG00000035295.10	chr2	38997476	39006168	+	.	OTTMUSG00000012349.3	Wdr38	-0.221882587593909	-0.222137699127537	1.87664901124266	0.660958563986625	0.999896583204142	Not regulated	Kit_m_spike
ENSMUSG00000062997.6	chr2	39001580	39005624	-	.	OTTMUSG00000012348.3	Rpl35	-0.0055627493943064	-0.00556293146335003	8.01444922489877	0.994771766226677	0.999896583204142	Not regulated	Kit_m_spike
ENSMUSG00000026755.14	chr2	39005348	39015877	+	.	OTTMUSG00000012418.5	Arpc5l	0.0903068154794433	0.0903101912448139	6.5677613888309	0.81790117118121	0.999896583204142	Not regulated	Kit_m_spike
ENSMUSG00000026754.16	chr2	39016155	39065541	-	.	OTTMUSG00000012417.9	Golga1	-0.0922062133909636	-0.0922223626348949	4.35767120430559	0.81907893955915	0.999896583204142	Not regulated	Kit_m_spike
ENSMUSG00000035236.17	chr2	39066214	39190734	-	.	OTTMUSG00000012419.15	Scai	0.0791800364129391	0.0791832183197397	6.16613861947136	0.831261804805422	0.999896583204142	Not regulated	Kit_m_spike
ENSMUSG00000026753.5	chr2	39194354	39226451	-	.	OTTMUSG00000012451.6	Ppp6c	0.0574878030223342	0.0574907646210487	6.1034090441875	0.880007057595522	0.999896583204142	Not regulated	Kit_m_spike
ENSMUSG00000107699.1	chr2	39723995	39727599	+	.	OTTMUSG00000056942.1	Gm43970	-0.668079872398526	-0.670941102641739	0.0243666014320966	0.0953984649996281	0.999896583204142	Not regulated	Kit_m_spike
ENSMUSG00000082536.1	chr2	40555752	40557116	+	.	OTTMUSG00000012289.1	Gm13456	-0.0521676331455362	-0.052224384676044	1.70795775285968	0.892693162237509	0.999896583204142	Not regulated	Kit_m_spike
ENSMUSG00000081999.3	chr2	41987473	41988829	-	.	OTTMUSG00000012309.1	Gm13461	-0.0915259966802186	-0.0918904898490668	-0.047694015006444	0.818482197270005	0.999896583204142	Not regulated	Kit_m_spike
ENSMUSG00000049744.15	chr2	43748824	44395953	+	.	OTTMUSG00000012329.2	Arhgap15	-0.704063738993222	-0.721460651360688	-2.26441114716813	0.277320398161529	0.999896583204142	Not regulated	Kit_m_spike
ENSMUSG00000036890.13	chr2	44564412	44927657	-	.	OTTMUSG00000012356.2	Gtdc1	0.0443044827039603	0.0443077260504363	5.58444996152007	0.906027115496957	0.999896583204142	Not regulated	Kit_m_spike
ENSMUSG00000026872.17	chr2	44983632	45117395	-	.	OTTMUSG00000012355.11	Zeb2	1.06916526903255	1.07112263519845	0.959884891800228	0.0101949039620018	0.909332227169858	Not regulated	Kit_m_spike
ENSMUSG00000086202.1	chr2	45696605	45698447	+	.	OTTMUSG00000012324.1	1700019E08Rik	-0.0422361305332263	-0.0423467571078964	0.959204258282581	0.916007540393853	0.999896583204142	Not regulated	Kit_m_spike
ENSMUSG00000086644.1	chr2	46419535	46442710	-	.	OTTMUSG00000012335.1	Gm13470	-0.0156846763621547	-0.0157361998401084	0.139562997451074	0.968547147932731	0.999896583204142	Not regulated	Kit_m_spike
ENSMUSG00000052155.5	chr2	48814109	48903269	+	.	OTTMUSG00000012394.1	Acvr2a	0.204657476695284	0.204686376359731	4.59348343040659	0.589798386031195	0.999896583204142	Not regulated	Kit_m_spike
ENSMUSG00000026761.12	chr2	48902824	48950277	-	.	OTTMUSG00000012397.3	Orc4	0.0299096518541438	0.0299125452225315	5.2053483450621	0.936068929966489	0.999896583204142	Not regulated	Kit_m_spike
ENSMUSG00000036792.12	chr2	48949508	49325405	+	.	OTTMUSG00000012482.11	Mbd5	-0.107688804063943	-0.10769585384404	5.7584810657052	0.781840879731602	0.999896583204142	Not regulated	Kit_m_spike
ENSMUSG00000081272.1	chr2	49308155	49309462	+	.	OTTMUSG00000012478.1	Gm13509	0.0952773912919429	0.0953248398542261	2.8389359125125	0.798747748948087	0.999896583204142	Not regulated	Kit_m_spike
ENSMUSG00000069495.12	chr2	49451486	49551948	+	.	OTTMUSG00000012480.2	Epc2	0.10342419397899	0.103434712395191	5.07628317507349	0.788869328514013	0.999896583204142	Not regulated	Kit_m_spike
ENSMUSG00000026764.15	chr2	49619298	49774778	+	.	OTTMUSG00000012481.3	Kif5c	0.0451016577116567	0.0451030301661347	6.70095515633757	0.905055686288883	0.999896583204142	Not regulated	Kit_m_spike
ENSMUSG00000026765.12	chr2	49787688	49948849	+	.	OTTMUSG00000012367.1	Lypd6b	-0.360206851525792	-0.36970819127693	-1.9996138340081	0.563779257139052	0.999896583204142	Not regulated	Kit_m_spike
ENSMUSG00000050447.15	chr2	50066429	50193569	+	.	OTTMUSG00000012383.2	Lypd6	-0.180110098083775	-0.180174994976166	3.32317475465156	0.64056274241302	0.999896583204142	Not regulated	Kit_m_spike
ENSMUSG00000026766.16	chr2	50279881	50296801	-	.	OTTMUSG00000012388.2	Mmadhc	-0.0533418973782611	-0.0533457525580664	5.77686702032332	0.89736372587689	0.999896583204142	Not regulated	Kit_m_spike
ENSMUSG00000115545.1	chr2	50380400	50412610	+	.	OTTMUSG00000070149.1	Gm48908	-0.475728742673508	-0.483447960500072	-1.84758122147897	0.390134099528141	0.999896583204142	Not regulated	Kit_m_spike
ENSMUSG00000017144.8	chr2	51130438	51149111	-	.	OTTMUSG00000012429.2	Rnd3	1.30618746146072	1.31123051492651	0.0701487315387896	0.00301086169778003	0.527430485743521	Not regulated	Kit_m_spike
ENSMUSG00000086007.1	chr2	51420984	51438785	-	.	OTTMUSG00000012373.2	1700057H21Rik	-0.579230373229371	-0.593862054419824	-1.4742294921551	0.343179039347833	0.999896583204142	Not regulated	Kit_m_spike
ENSMUSG00000036249.16	chr2	51924448	51935163	-	.	OTTMUSG00000012408.1	Rbm43	-0.318988434199605	-0.319067079978665	3.89040157428	0.386276078999199	0.999896583204142	Not regulated	Kit_m_spike
ENSMUSG00000026946.9	chr2	51948487	51973494	-	.	OTTMUSG00000012435.3	Nmi	-0.0172710569946744	-0.017279766523753	3.30797374299287	0.968673975068602	0.999896583204142	Not regulated	Kit_m_spike
ENSMUSG00000036202.16	chr2	52072832	52122383	+	.	OTTMUSG00000012437.5	Rif1	0.00407544986008905	0.00407539724617832	8.09843804901737	0.987310208482257	0.999896583204142	Not regulated	Kit_m_spike
ENSMUSG00000026950.17	chr2	52136647	52378474	-	.	OTTMUSG00000012541.7	Neb	-0.350394245609989	-0.350411284805363	6.26766184821447	0.336004730504555	0.999896583204142	Not regulated	Kit_m_spike
ENSMUSG00000036093.7	chr2	52397951	52424901	-	.	OTTMUSG00000012609.1	Arl5a	0.0793428739511249	0.0793475957552824	5.84014211555368	0.835783580263478	0.999896583204142	Not regulated	Kit_m_spike
ENSMUSG00000085315.7	chr2	52425012	52434885	+	.	OTTMUSG00000012608.1	A430018G15Rik	-0.152526790693274	-0.152678804339654	1.99485905638284	0.687951077341867	0.999896583204142	Not regulated	Kit_m_spike
ENSMUSG00000017412.15	chr2	52428320	52676831	-	.	OTTMUSG00000012607.2	Cacnb4	-0.178507298001567	-0.178653117034012	2.22218960598968	0.636676946340608	0.999896583204142	Not regulated	Kit_m_spike
ENSMUSG00000055371.17	chr2	52691664	52742281	-	.	OTTMUSG00000012637.4	Stam2	0.00367480752890122	0.00367496008032319	6.37201799896416	0.988179256842995	0.999896583204142	Not regulated	Kit_m_spike
ENSMUSG00000036053.17	chr2	52857860	53133804	+	.	OTTMUSG00000012431.4	Fmnl2	-0.0800298392867505	-0.0800353437817056	5.6955637997584	0.83997509476578	0.999896583204142	Not regulated	Kit_m_spike
ENSMUSG00000061136.14	chr2	53134704	53191284	-	.	OTTMUSG00000012447.5	Prpf40a	0.0548728218360765	0.0548746477857811	6.73054001822794	0.885191143776059	0.999896583204142	Not regulated	Kit_m_spike
ENSMUSG00000026960.6	chr2	53191726	53219220	+	.	OTTMUSG00000012443.1	Arl6ip6	0.0651503625243591	0.0651558186925715	5.41069429022231	0.86703730362766	0.999896583204142	Not regulated	Kit_m_spike
ENSMUSG00000060988.12	chr2	54436317	55118309	+	.	OTTMUSG00000015443.2	Galnt13	-0.159894889155303	-0.163111509560164	-1.73065067595799	0.769640828762804	0.999896583204142	Not regulated	Kit_m_spike
ENSMUSG00000026826.13	chr2	57106830	57124003	-	.	OTTMUSG00000012562.5	Nr4a2	0.0710754280993984	0.0711588112471157	1.61368605655943	0.847446519026413	0.999896583204142	Not regulated	Kit_m_spike
ENSMUSG00000026827.12	chr2	57237635	57370719	+	.	OTTMUSG00000012561.4	Gpd2	-0.531591874399281	-0.53163246523002	5.72303216281757	0.299222850249178	0.999896583204142	Not regulated	Kit_m_spike
ENSMUSG00000026832.12	chr2	58129137	58195532	-	.	OTTMUSG00000012676.1	Cytip	1.12387649275318	1.12678570426645	0.61390331451192	0.010154204227813	0.909332227169858	Not regulated	Kit_m_spike
ENSMUSG00000026836.15	chr2	58388644	58567157	-	.	OTTMUSG00000012677.4	Acvr1	-0.274552993787102	-0.274651041594219	3.31785378568686	0.460855062964406	0.999896583204142	Not regulated	Kit_m_spike
ENSMUSG00000026839.17	chr2	58567298	58792971	+	.	OTTMUSG00000012752.3	Upp2	-0.0610948050259627	-0.0614385383743737	-0.538503375591357	0.884284222701962	0.999896583204142	Not regulated	Kit_m_spike
ENSMUSG00000086129.1	chr2	58705769	58735396	+	.	OTTMUSG00000012751.1	Gm13558	-2.09037099942858	-2.19787016387307	-2.23366248915641	0.0110652751876852	0.951563369435526	Not regulated	Kit_m_spike
ENSMUSG00000036641.9	chr2	58821070	59160683	-	.	OTTMUSG00000012754.4	Ccdc148	-0.320043084875863	-0.320827716423626	0.617959192747924	0.401332314348148	0.999896583204142	Not regulated	Kit_m_spike
ENSMUSG00000026991.20	chr2	59160850	59355208	+	.	OTTMUSG00000012706.4	Pkp4	0.153816345891016	0.153832154733121	5.11292423533561	0.692737911507398	0.999896583204142	Not regulated	Kit_m_spike
ENSMUSG00000026989.5	chr2	59484653	59505020	+	.	OTTMUSG00000012705.1	Dapl1	-0.655938582100332	-0.665746483642554	-1.45067656113194	0.283799548751525	0.999896583204142	Not regulated	Kit_m_spike
ENSMUSG00000035168.16	chr2	59612042	59846149	+	.	OTTMUSG00000012709.2	Tanc1	0.104740995821356	0.104742890590398	7.45110902991509	0.784045188537185	0.999896583204142	Not regulated	Kit_m_spike
ENSMUSG00000026988.15	chr2	59852364	59882591	-	.	OTTMUSG00000012813.3	Wdsub1	-0.0199246107556628	-0.019925928658265	5.76480537500415	0.964956584576294	0.999896583204142	Not regulated	Kit_m_spike
ENSMUSG00000026987.16	chr2	59899363	60209839	-	.	OTTMUSG00000012818.2	Baz2b	-0.0628662527864284	-0.0628695889595871	6.09822450631823	0.879958407037274	0.999896583204142	Not regulated	Kit_m_spike
ENSMUSG00000087181.3	chr2	60098406	60098714	-	.	OTTMUSG00000012817.1	Gm13570	-0.159678537968539	-0.162191670600989	-1.29633693078095	0.732079025615792	0.999896583204142	Not regulated	Kit_m_spike
ENSMUSG00000086603.1	chr2	60125096	60125819	+	.	OTTMUSG00000013019.1	Gm13620	-0.425412884730118	-0.426551798330206	0.659353106967789	0.264745164169192	0.999896583204142	Not regulated	Kit_m_spike
ENSMUSG00000026977.17	chr2	60209887	60250676	+	.	OTTMUSG00000012814.2	March7	0.127946080698138	0.127949160531986	7.12400222700512	0.740480019184184	0.999896583204142	Not regulated	Kit_m_spike
ENSMUSG00000060703.12	chr2	60251993	60284488	-	.	OTTMUSG00000012819.1	Cd302	0.4641823738969	0.464675935779679	1.77013922462021	0.210556884345058	0.999896583204142	Not regulated	Kit_m_spike
ENSMUSG00000026980.15	chr2	60292103	60383303	-	.	OTTMUSG00000012816.1	Ly75	-0.0446232512974557	-0.0446279276720398	5.27532465633187	0.910423057817728	0.999896583204142	Not regulated	Kit_m_spike
ENSMUSG00000054580.14	chr2	60417543	60553308	-	.	OTTMUSG00000012715.5	Pla2r1	-0.0190281114322177	-0.0190505448336378	2.4196844435505	0.963659710437049	0.999896583204142	Not regulated	Kit_m_spike
ENSMUSG00000026970.16	chr2	60750193	60963192	-	.	OTTMUSG00000016821.2	Rbms1	-0.174543428654134	-0.174551396072026	6.27976191437729	0.661047219456654	0.999896583204142	Not regulated	Kit_m_spike
ENSMUSG00000064289.15	chr2	61578585	61654171	+	.	OTTMUSG00000013011.2	Tank	0.0236391397187058	0.0236444612979627	3.98517812594537	0.947743702418029	0.999896583204142	Not regulated	Kit_m_spike
ENSMUSG00000026914.15	chr2	61711694	61800376	+	.	OTTMUSG00000013076.1	Psmd14	0.0594202813519226	0.059422639322571	6.47401427548705	0.875343804384771	0.999896583204142	Not regulated	Kit_m_spike
ENSMUSG00000035033.15	chr2	61802930	61814114	+	.	OTTMUSG00000013075.2	Tbr1	0.25752382006989	0.259744300223725	-1.2383371405671	0.607555733055315	0.999896583204142	Not regulated	Kit_m_spike
ENSMUSG00000026904.17	chr2	62046462	62326730	+	.	OTTMUSG00000012738.2	Slc4a10	-0.202285539894526	-0.202767647043242	0.62880597983011	0.595565707850759	0.999896583204142	Not regulated	Kit_m_spike
ENSMUSG00000026896.14	chr2	62595798	62646255	-	.	OTTMUSG00000012871.2	Ifih1	-0.188677392979303	-0.188706052148914	4.53667896150528	0.621974173935187	0.999896583204142	Not regulated	Kit_m_spike
ENSMUSG00000026893.4	chr2	62664285	62694109	+	.	OTTMUSG00000012870.1	Gca	0.185212411660639	0.185235595530524	4.77724696592626	0.628488639527924	0.999896583204142	Not regulated	Kit_m_spike
ENSMUSG00000075324.13	chr2	63971507	64098038	-	.	OTTMUSG00000012785.2	Fign	0.328545139046035	0.328717296846369	2.7256571756256	0.367080348981234	0.999896583204142	Not regulated	Kit_m_spike
ENSMUSG00000082127.2	chr2	64474745	64474949	-	.	OTTMUSG00000012831.2	Gm13577	-0.117473034181084	-0.11753613870908	2.82076189646246	0.762251556750974	0.999896583204142	Not regulated	Kit_m_spike
ENSMUSG00000026888.14	chr2	64912476	65024987	-	.	OTTMUSG00000012835.3	Grb14	0.576078291813367	0.577593391691436	0.480651427234023	0.124796964807986	0.999896583204142	Not regulated	Kit_m_spike
ENSMUSG00000034903.18	chr2	65088339	65239403	-	.	OTTMUSG00000012883.2	Cobll1	-0.198616477403429	-0.198635866190146	5.20169881798231	0.611260477396839	0.999896583204142	Not regulated	Kit_m_spike
ENSMUSG00000086881.1	chr2	65238756	65239675	+	.	OTTMUSG00000012882.1	Gm13594	0.161294716528534	0.162304450000183	-0.998311086427731	0.778362934535612	0.999896583204142	Not regulated	Kit_m_spike
ENSMUSG00000075318.12	chr2	65620771	65767447	+	.	OTTMUSG00000012963.5	Scn2a	0.0532794385546892	0.0534787329536957	-0.0668013194997587	0.897261421612728	0.999896583204142	Not regulated	Kit_m_spike
ENSMUSG00000044647.16	chr2	65845767	66031546	+	.	OTTMUSG00000012965.3	Csrnp3	-0.66353427471892	-0.665768758668719	0.227625838044775	0.150539539077333	0.999896583204142	Not regulated	Kit_m_spike
ENSMUSG00000026994.9	chr2	66082766	66124994	-	.	OTTMUSG00000013003.1	Galnt3	-0.221580426068542	-0.221615652711721	4.47086225701653	0.554882495803663	0.999896583204142	Not regulated	Kit_m_spike
ENSMUSG00000034848.17	chr2	66184327	66256617	-	.	OTTMUSG00000012999.2	Ttc21b	-0.015716064394305	-0.01571659015175	6.72314553380425	0.973875409602293	0.999896583204142	Not regulated	Kit_m_spike
ENSMUSG00000064329.13	chr2	66270778	66440840	-	.	OTTMUSG00000013102.7	Scn1a	0.200886733782857	0.204699860935292	-2.1405492261597	0.753256862860922	0.999896583204142	Not regulated	Kit_m_spike
ENSMUSG00000034810.7	chr2	66673425	66784914	-	.	OTTMUSG00000013100.1	Scn7a	-0.134146134561848	-0.134213659262197	2.80140321649488	0.727244449199702	0.999896583204142	Not regulated	Kit_m_spike
ENSMUSG00000034780.6	chr2	67565871	68122689	+	.	OTTMUSG00000012924.5	B3galt1	-0.0376185008672611	-0.0376310942616488	3.36091766256744	0.925924314266475	0.999896583204142	Not regulated	Kit_m_spike
ENSMUSG00000027030.15	chr2	68210445	68472268	-	.	OTTMUSG00000012975.2	Stk39	-0.134823756466312	-0.134830237203441	6.22806235137177	0.725931821985011	0.999896583204142	Not regulated	Kit_m_spike
ENSMUSG00000116244.1	chr2	68566442	68574848	+	.	OTTMUSG00000070952.2	Gm49461	-0.343440623747084	-0.344012421843594	1.23188463160606	0.554097997413006	0.999896583204142	Not regulated	Kit_m_spike
ENSMUSG00000053896.14	chr2	68582413	68616463	+	.	OTTMUSG00000012891.4	4933409G03Rik	-0.484533563137341	-0.484813080964777	2.73983438035454	0.342305809111621	0.999896583204142	Not regulated	Kit_m_spike
ENSMUSG00000079324.11	chr2	68656486	68748467	+	.	OTTMUSG00000012911.4	4932414N04Rik	-0.388690846500442	-0.388937732062686	2.69855093711454	0.4837107342938	0.999896583204142	Not regulated	Kit_m_spike
ENSMUSG00000027035.10	chr2	68861441	69114282	+	.	OTTMUSG00000012972.4	Cers6	-0.114486200477327	-0.114489296386911	7.01893849973607	0.770555338807296	0.999896583204142	Not regulated	Kit_m_spike
ENSMUSG00000005233.16	chr2	69193895	69206194	-	.	OTTMUSG00000012970.2	Spc25	0.142378272588459	0.142388506286064	5.63237690067028	0.713499684169325	0.999896583204142	Not regulated	Kit_m_spike
ENSMUSG00000027048.15	chr2	69238282	69342616	-	.	OTTMUSG00000012983.1	Abcb11	0.166603497743435	0.16724481522959	-0.348084203215523	0.678080614100916	0.999896583204142	Not regulated	Kit_m_spike
ENSMUSG00000027070.14	chr2	69424340	69586065	-	.	OTTMUSG00000012988.1	Lrp2	-0.402564142044829	-0.402725476709777	3.17417811090392	0.263457914843954	0.999896583204142	Not regulated	Kit_m_spike
ENSMUSG00000063145.10	chr2	69647171	69667571	+	.	OTTMUSG00000012987.2	Bbs5	-0.274987960151362	-0.275095870163133	3.30303797978773	0.49404049404255	0.999896583204142	Not regulated	Kit_m_spike
ENSMUSG00000075307.3	chr2	69670120	69684230	+	.	OTTMUSG00000013007.1	Klhl41	-0.2243330523247	-0.225865064647481	-0.531223278641838	0.628620423431038	0.999896583204142	Not regulated	Kit_m_spike
ENSMUSG00000027086.16	chr2	69686815	69713516	-	.	OTTMUSG00000013008.2	Fastkd1	-0.024938846534876	-0.0249406559093116	5.59122712647193	0.954565103993944	0.999896583204142	Not regulated	Kit_m_spike
ENSMUSG00000042133.16	chr2	69722545	69754012	+	.	OTTMUSG00000013009.2	Ppig	0.0430088662961551	0.0430098935549081	7.33014134226782	0.904617269613241	0.999896583204142	Not regulated	Kit_m_spike
ENSMUSG00000070883.3	chr2	69758033	69789575	-	.	OTTMUSG00000013028.1	Ccdc173	0.0743832249768907	0.0744022493676397	3.95688873229566	0.843228789144419	0.999896583204142	Not regulated	Kit_m_spike
ENSMUSG00000027088.10	chr2	69789623	69800005	+	.	OTTMUSG00000013032.4	Phospho2	-0.134307407746739	-0.134318457818867	5.45643036308111	0.735436076402252	0.999896583204142	Not regulated	Kit_m_spike
ENSMUSG00000042155.3	chr2	69821944	69836651	+	.	OTTMUSG00000013033.1	Klhl23	0.156275724109425	0.156295445967735	4.74523829931612	0.677808439066673	0.999896583204142	Not regulated	Kit_m_spike
ENSMUSG00000068882.13	chr2	69861562	69871846	+	.	OTTMUSG00000013038.12	Ssb	-0.0523729183148479	-0.0523735788435124	8.11506950785485	0.896666074137224	0.999896583204142	Not regulated	Kit_m_spike
ENSMUSG00000051730.15	chr2	69871198	69885615	-	.	OTTMUSG00000013041.2	Mettl5	-0.103513397007848	-0.103547198013464	3.51310762267245	0.789858298208384	0.999896583204142	Not regulated	Kit_m_spike
ENSMUSG00000044308.17	chr2	69897246	70024013	+	.	OTTMUSG00000013114.5	Ubr3	0.0486506674137668	0.0486515121676246	7.60373341229154	0.897404586040335	0.999896583204142	Not regulated	Kit_m_spike
ENSMUSG00000075304.2	chr2	70474923	70477729	+	.	OTTMUSG00000033266.1	Sp5	-0.197201069940415	-0.197384249849097	1.96347727919341	0.599753361691081	0.999896583204142	Not regulated	Kit_m_spike
ENSMUSG00000087264.1	chr2	70489940	70563357	-	.	OTTMUSG00000033265.1	Gad1os	0.166734299608255	0.168062875208336	-1.47758610702188	0.757721441726362	0.999896583204142	Not regulated	Kit_m_spike
ENSMUSG00000086515.1	chr2	70503433	70509199	-	.	OTTMUSG00000033270.1	Erich2os	0.418509404740117	0.423016146099815	-1.35661073058825	0.401366927022708	0.999896583204142	Not regulated	Kit_m_spike
ENSMUSG00000075302.10	chr2	70508819	70540884	+	.	OTTMUSG00000033267.2	Erich2	-0.606849213526311	-0.607036176527889	3.68563582662469	0.214801741566777	0.999896583204142	Not regulated	Kit_m_spike
ENSMUSG00000070880.10	chr2	70553072	70602014	+	.	OTTMUSG00000033269.6	Gad1	-0.353036321180012	-0.353835039600847	0.767164685779124	0.347844521749845	0.999896583204142	Not regulated	Kit_m_spike
ENSMUSG00000014959.12	chr2	70661576	70712636	+	.	OTTMUSG00000013118.2	Gorasp2	0.0540410770279884	0.0540446986740613	5.71804870971736	0.887874785289597	0.999896583204142	Not regulated	Kit_m_spike
ENSMUSG00000041997.16	chr2	70712407	70825728	-	.	OTTMUSG00000013119.3	Tlk1	0.0709379590028179	0.0709397293022023	7.13424109166357	0.855993860084686	0.999896583204142	Not regulated	Kit_m_spike
ENSMUSG00000041975.17	chr2	70964561	71055583	-	.	OTTMUSG00000013143.6	Mettl8	-0.091241091109297	-0.091252971049832	4.76735990788823	0.820538855815751	0.999896583204142	Not regulated	Kit_m_spike
ENSMUSG00000041966.18	chr2	71055328	71099142	+	.	OTTMUSG00000013153.7	Dcaf17	0.0408896369686618	0.040894130222665	4.89131778955279	0.913327506088203	0.999896583204142	Not regulated	Kit_m_spike
ENSMUSG00000027015.4	chr2	71117923	71142926	+	.	OTTMUSG00000013155.1	Cybrd1	0.233586095833857	0.234303143162552	0.293439285453295	0.548411701176908	0.999896583204142	Not regulated	Kit_m_spike
ENSMUSG00000027012.15	chr2	71211706	71263303	+	.	OTTMUSG00000013157.4	Dync1i2	0.0153277678362072	0.0153284273813849	6.30016516356405	0.965474157128095	0.999896583204142	Not regulated	Kit_m_spike
ENSMUSG00000027010.16	chr2	71271063	71367749	-	.	OTTMUSG00000013185.4	Slc25a12	-0.0504504771753121	-0.0504668212741495	3.44500449111673	0.89990148975609	0.999896583204142	Not regulated	Kit_m_spike
ENSMUSG00000027018.11	chr2	71388958	71441622	+	.	OTTMUSG00000013187.1	Hat1	0.0592503602371956	0.0592512244575309	7.926751546578	0.876070735789126	0.999896583204142	Not regulated	Kit_m_spike
ENSMUSG00000041921.16	chr2	71453276	71525194	+	.	OTTMUSG00000013201.1	Metap1d	-0.181770083114791	-0.181792892908869	4.87556426802732	0.63461056630832	0.999896583204142	Not regulated	Kit_m_spike
ENSMUSG00000041911.3	chr2	71528113	71533981	+	.	OTTMUSG00000013200.4	Dlx1	-0.374782397091132	-0.37503650485544	2.41410363336022	0.299391801289232	0.999896583204142	Not regulated	Kit_m_spike
ENSMUSG00000023391.8	chr2	71543408	71546754	-	.	OTTMUSG00000013199.5	Dlx2	0.627133759132891	0.629787909159784	-0.0921163690455915	0.134558917784419	0.999896583204142	Not regulated	Kit_m_spike
ENSMUSG00000027111.15	chr2	71745616	71858416	+	.	OTTMUSG00000013266.2	Itga6	0.0350158975303426	0.0350165549939329	7.12315533861063	0.923860552191498	0.999896583204142	Not regulated	Kit_m_spike
ENSMUSG00000006494.11	chr2	71873224	71903858	+	.	OTTMUSG00000013264.4	Pdk1	-0.0538414270619068	-0.0538426360812516	7.3054778909726	0.894556067984387	0.999896583204142	Not regulated	Kit_m_spike
ENSMUSG00000049044.16	chr2	71981240	72257474	+	.	OTTMUSG00000013137.4	Rapgef4	-0.352292444238466	-0.352713708192962	1.61231169714535	0.341571348789258	0.999896583204142	Not regulated	Kit_m_spike
ENSMUSG00000004085.14	chr2	72285637	72442610	+	.	OTTMUSG00000013165.4	Map3k20	0.0429277605887511	0.0429337304054066	4.42117767789125	0.907253477518956	0.999896583204142	Not regulated	Kit_m_spike
ENSMUSG00000055612.15	chr2	72476159	72486893	+	.	OTTMUSG00000013166.2	Cdca7	0.0733702170282318	0.0733712939727348	7.91679846189643	0.852015882446416	0.999896583204142	Not regulated	Kit_m_spike
ENSMUSG00000085427.7	chr2	72745846	72813717	-	.	OTTMUSG00000013173.1	6430710C18Rik	-0.406768190038459	-0.407177842371108	1.85107049425778	0.263048443933543	0.999896583204142	Not regulated	Kit_m_spike
ENSMUSG00000027109.16	chr2	72936427	72980446	-	.	OTTMUSG00000013207.2	Sp3	-0.0261838856280883	-0.0261848361116969	6.73252147763495	0.952848296264512	0.999896583204142	Not regulated	Kit_m_spike
ENSMUSG00000063714.15	chr2	72979424	72988677	+	.	OTTMUSG00000013209.1	Sp3os	-0.0827905851933518	-0.0828509822251948	2.27128091963782	0.830080238180181	0.999896583204142	Not regulated	Kit_m_spike
ENSMUSG00000027108.15	chr2	73092801	73218924	-	.	OTTMUSG00000013275.1	Ola1	0.0346190235474039	0.0346211570927911	5.80364587009562	0.926386920227796	0.999896583204142	Not regulated	Kit_m_spike
ENSMUSG00000068859.5	chr2	73271925	73284706	+	.	OTTMUSG00000013274.2	Sp9	-0.605316349241925	-0.606055165188581	1.64695579209492	0.118342644399489	0.999896583204142	Not regulated	Kit_m_spike
ENSMUSG00000041777.12	chr2	73283105	73312701	-	.	OTTMUSG00000013426.2	Cir1	0.0753458747795811	0.0753507095029428	5.82491073637296	0.839943143052477	0.999896583204142	Not regulated	Kit_m_spike
ENSMUSG00000008226.14	chr2	73312601	73337818	+	.	OTTMUSG00000013431.1	Scrn3	-0.0802228341294682	-0.0802427348000201	3.84763538311159	0.841435746879903	0.999896583204142	Not regulated	Kit_m_spike
ENSMUSG00000041762.16	chr2	73341506	73386572	-	.	OTTMUSG00000013435.2	Gpr155	0.137323813423155	0.137396060527798	2.7103883954022	0.716620596393668	0.999896583204142	Not regulated	Kit_m_spike
ENSMUSG00000075284.10	chr2	73429610	73529734	-	.	OTTMUSG00000013425.2	Wipf1	-0.0754791371815748	-0.0754982519473981	3.82154478413681	0.849327831472448	0.999896583204142	Not regulated	Kit_m_spike
ENSMUSG00000056486.18	chr2	73610660	73775346	-	.	OTTMUSG00000013428.7	Chn1	-0.0296060772281234	-0.0296071684203456	6.63506869422083	0.946426936064494	0.999896583204142	Not regulated	Kit_m_spike
ENSMUSG00000027104.18	chr2	73816509	73892639	-	.	OTTMUSG00000013179.5	Atf2	0.0626294198029537	0.0626319192839496	6.4240461085625	0.87216927234517	0.999896583204142	Not regulated	Kit_m_spike
ENSMUSG00000097377.1	chr2	73892996	73900850	+	.	NA	Gm10822	-0.429248238754622	-0.434867737938684	-1.5977836446288	0.409446300066207	0.999896583204142	Not regulated	Kit_m_spike
ENSMUSG00000018770.9	chr2	73908447	73911326	-	.	OTTMUSG00000013287.1	Atp5g3	0.0158811827235889	0.0158814954983747	6.89168292700053	0.962063684047811	0.999896583204142	Not regulated	Kit_m_spike
ENSMUSG00000084791.1	chr2	74135757	74150834	+	.	OTTMUSG00000013284.1	Gm13667	-1.20608834294923	-1.21137702873065	-0.00337569402520469	0.00216033608700765	0.456690964199195	Not regulated	Kit_m_spike
ENSMUSG00000085405.1	chr2	74298940	74307717	-	.	OTTMUSG00000013283.1	4930441J16Rik	-1.61291571274853	-1.64699546645683	-1.74762824408735	0.0124249543275867	0.999896583204142	Not regulated	Kit_m_spike
ENSMUSG00000009207.15	chr2	74520291	74579435	-	.	OTTMUSG00000013305.3	Lnpk	0.00818363736881926	0.00818522161999958	4.14501797361336	0.9788202840359	0.999896583204142	Not regulated	Kit_m_spike
ENSMUSG00000052371.5	chr2	74703248	74716130	-	.	OTTMUSG00000016596.1	Hoxd3os1	-0.863812017619256	-0.864498417461182	2.35882902571798	0.111820111548978	0.999896583204142	Not regulated	Kit_m_spike
ENSMUSG00000027102.4	chr2	74704615	74707933	+	.	OTTMUSG00000016550.4	Hoxd8	-0.737225836322325	-0.73796490093362	2.1627750543569	0.0492872489054166	0.999896583204142	Not regulated	Kit_m_spike
ENSMUSG00000075277.5	chr2	74748422	74762896	-	.	OTTMUSG00000016593.2	Haglr	-0.458170797842063	-0.458931188243835	1.26895677239328	0.272670721030092	0.999896583204142	Not regulated	Kit_m_spike
ENSMUSG00000085015.1	chr2	74752684	74753744	+	.	OTTMUSG00000016592.1	Gm14424	-1.00311912571963	-1.01628896349963	-1.50717317558579	0.0873872017662483	0.999896583204142	Not regulated	Kit_m_spike
ENSMUSG00000027099.9	chr2	74825803	74878431	+	.	OTTMUSG00000016594.1	Mtx2	-0.0621042825846047	-0.0621075521786317	6.10472274881873	0.88101889495661	0.999896583204142	Not regulated	Kit_m_spike
ENSMUSG00000087333.1	chr2	75124871	75137798	-	.	OTTMUSG00000013241.1	Gm13652	-0.223691833897153	-0.224721983729187	-0.0622605860872208	0.586384759556188	0.999896583204142	Not regulated	Kit_m_spike
ENSMUSG00000100303.3	chr2	75138843	75317820	+	.	OTTMUSG00000048729.11	2600014E21Rik	-0.103116667009535	-0.104055137714941	-0.650546333338569	0.806611504855697	0.999896583204142	Not regulated	Kit_m_spike
ENSMUSG00000081406.4	chr2	75191073	75191822	-	.	OTTMUSG00000013244.1	Rps6-ps4	-0.0973745032380883	-0.0978555625455418	0.350997456765943	0.806980683734644	0.999896583204142	Not regulated	Kit_m_spike
ENSMUSG00000059005.13	chr2	75659261	75669407	+	.	OTTMUSG00000013249.2	Hnrnpa3	0.0806058647510805	0.08060657938553	8.65546549798615	0.836272386821297	0.999896583204142	Not regulated	Kit_m_spike
ENSMUSG00000015839.6	chr2	75675513	75704641	-	.	OTTMUSG00000013248.1	Nfe2l2	0.0516326384959722	0.0516357925632994	5.86534914033609	0.889548013743391	0.999896583204142	Not regulated	Kit_m_spike
ENSMUSG00000087222.1	chr2	75704770	75710024	+	.	OTTMUSG00000013243.1	E030042O20Rik	-0.141945586178234	-0.142111969971853	1.67830208337371	0.715863598166434	0.999896583204142	Not regulated	Kit_m_spike
ENSMUSG00000042410.16	chr2	75832177	75931350	+	.	OTTMUSG00000013293.4	Agps	0.110839258016546	0.11084269343963	6.79064007529987	0.775737121191861	0.999896583204142	Not regulated	Kit_m_spike
ENSMUSG00000075273.4	chr2	75935849	75938585	-	.	OTTMUSG00000015168.1	Ttc30b	-0.117735456599209	-0.117805271989711	2.73741074308754	0.75887424020667	0.999896583204142	Not regulated	Kit_m_spike
ENSMUSG00000075272.4	chr2	75975740	75978170	-	.	OTTMUSG00000015167.1	Ttc30a2	-0.69181250679137	-0.692484492814199	1.98051685307961	0.165510483888916	0.999896583204142	Not regulated	Kit_m_spike
ENSMUSG00000075271.4	chr2	75978247	75981967	-	.	OTTMUSG00000015169.1	Ttc30a1	-0.117840456228511	-0.117888528521307	3.26749545975739	0.76145064565356	0.999896583204142	Not regulated	Kit_m_spike
ENSMUSG00000056436.4	chr2	76353942	76360450	-	.	OTTMUSG00000013135.1	Cyct	-0.0138238067867971	-0.013828927140026	4.49909898625614	0.977264947081151	0.999896583204142	Not regulated	Kit_m_spike
ENSMUSG00000042369.8	chr2	76369984	76383768	+	.	OTTMUSG00000013132.1	Rbm45	0.0792262211267592	0.0792364150366321	4.7761567582947	0.836391520076552	0.999896583204142	Not regulated	Kit_m_spike
ENSMUSG00000042359.18	chr2	76406508	76600647	+	.	OTTMUSG00000013133.3	Osbpl6	0.0409733417596702	0.0409847600449015	3.72630565816856	0.910642893487717	0.999896583204142	Not regulated	Kit_m_spike
ENSMUSG00000002731.6	chr2	76629898	76648015	-	.	OTTMUSG00000013128.1	Prkra	0.633613766680651	0.633915198491062	2.92612430044453	0.0703513178913357	0.999896583204142	Not regulated	Kit_m_spike
ENSMUSG00000075267.9	chr2	76648476	76658556	+	.	OTTMUSG00000013131.3	Pjvk	0.526937409005337	0.534638738318029	-1.79081863324449	0.345713354906498	0.999896583204142	Not regulated	Kit_m_spike
ENSMUSG00000002732.14	chr2	76663044	76673116	-	.	OTTMUSG00000013130.2	Fkbp7	-0.13679154141095	-0.136979681053688	1.40619675110519	0.718266879531573	0.999896583204142	Not regulated	Kit_m_spike
ENSMUSG00000002733.8	chr2	76675281	76696828	+	.	OTTMUSG00000013129.1	Plekha3	-0.035248675844351	-0.0352510766253683	5.72142093740766	0.934791427583984	0.999896583204142	Not regulated	Kit_m_spike
ENSMUSG00000051747.14	chr2	76703980	76982547	-	.	OTTMUSG00000013134.8	Ttn	0.0476368133376973	0.0476396789116348	4.92817528272023	0.899338503865955	0.999896583204142	Not regulated	Kit_m_spike
ENSMUSG00000044033.16	chr2	77009902	77170636	-	.	OTTMUSG00000013215.6	Ccdc141	-0.0658843107336948	-0.0658863387196838	6.87029100441327	0.871833642477181	0.999896583204142	Not regulated	Kit_m_spike
ENSMUSG00000042272.17	chr2	77180340	77280592	-	.	OTTMUSG00000013223.1	Sestd1	0.102424238619719	0.102427796299931	6.67290357717766	0.789769372421753	0.999896583204142	Not regulated	Kit_m_spike
ENSMUSG00000027016.17	chr2	77410634	77819639	-	.	OTTMUSG00000015153.2	Zfp385b	-0.107282931989399	-0.107293808540918	5.12506260814738	0.789512022068185	0.999896583204142	Not regulated	Kit_m_spike
ENSMUSG00000027014.14	chr2	77881159	77946375	-	.	OTTMUSG00000013258.4	Cwc22	-0.0813988082105964	-0.0814041342372306	5.75936775496639	0.841601766509057	0.999896583204142	Not regulated	Kit_m_spike
ENSMUSG00000085431.7	chr2	78051177	78194430	+	.	OTTMUSG00000016699.2	4930440I19Rik	-1.03502813782287	-1.03986580833328	-0.159175808625153	0.0152394839035403	0.999896583204142	Not regulated	Kit_m_spike
ENSMUSG00000027011.14	chr2	78868124	78921293	+	.	OTTMUSG00000016715.4	Ube2e3	0.0661789368761934	0.0661805326705292	7.20054955986606	0.865929564122011	0.999896583204142	Not regulated	Kit_m_spike
ENSMUSG00000075256.9	chr2	79330543	79456785	-	.	OTTMUSG00000013312.1	Cerkl	-0.416929317061254	-0.418183390963983	0.316259665415726	0.273030469362804	0.999896583204142	Not regulated	Kit_m_spike
ENSMUSG00000034701.9	chr2	79452521	79456751	-	.	OTTMUSG00000013310.1	Neurod1	-0.799004757064905	-0.801714682625312	0.192866854956346	0.0514893150942357	0.999896583204142	Not regulated	Kit_m_spike
ENSMUSG00000027007.16	chr2	79635352	79672966	+	.	OTTMUSG00000013318.1	Ssfa2	0.0457907540410339	0.0457935843306051	5.75590119586167	0.903156182924896	0.999896583204142	Not regulated	Kit_m_spike
ENSMUSG00000034683.12	chr2	79707780	79818496	+	.	OTTMUSG00000013319.1	Ppp1r1c	-0.494917854624394	-0.498017317386604	-0.583977755966812	0.446472402818064	0.999896583204142	Not regulated	Kit_m_spike
ENSMUSG00000059173.19	chr2	79834453	80129458	-	.	OTTMUSG00000013315.7	Pde1a	-0.684237968784461	-0.684493689111848	3.48442561574867	0.19252325445516	0.999896583204142	Not regulated	Kit_m_spike
ENSMUSG00000050114.7	chr2	80292472	80295356	+	.	OTTMUSG00000013338.2	Prdx6b	-0.637754360898638	-0.637884011393907	4.25790979192034	0.210998093117782	0.999896583204142	Not regulated	Kit_m_spike
ENSMUSG00000027006.13	chr2	80315466	80354043	+	.	OTTMUSG00000013339.3	Dnajc10	0.148055198401198	0.148058530352023	7.29236487568296	0.703404967898911	0.999896583204142	Not regulated	Kit_m_spike
ENSMUSG00000027004.3	chr2	80411970	80447625	-	.	OTTMUSG00000013372.1	Frzb	0.565417393951679	0.566127903113947	1.4942059656734	0.121963006351244	0.999896583204142	Not regulated	Kit_m_spike
ENSMUSG00000027002.13	chr2	80500512	80581380	-	.	OTTMUSG00000013373.2	Nckap1	0.095813373915328	0.0958177426394133	6.22583864915143	0.805474107076323	0.999896583204142	Not regulated	Kit_m_spike
ENSMUSG00000027001.10	chr2	80617045	80632361	+	.	OTTMUSG00000013368.3	Dusp19	0.00859670166702691	0.00861024435534873	1.3804884833638	0.979220169490714	0.999896583204142	Not regulated	Kit_m_spike
ENSMUSG00000026999.14	chr2	80617236	80658906	+	.	OTTMUSG00000018807.2	Nup35	-0.0131932749715848	-0.0131953400417666	4.51591260032305	0.97823880598056	0.999896583204142	Not regulated	Kit_m_spike
ENSMUSG00000064193.8	chr2	80837141	80838442	+	.	OTTMUSG00000013399.1	Gm4735	0.290398433369015	0.292347629737292	-0.771609893079222	0.539093792003296	0.999896583204142	Not regulated	Kit_m_spike
ENSMUSG00000075249.12	chr2	82943634	83008937	+	.	OTTMUSG00000013335.8	Fsip2	-0.391278482872859	-0.391366098928911	4.06066310950045	0.486486647601536	0.999896583204142	Not regulated	Kit_m_spike
ENSMUSG00000027091.14	chr2	83644435	83664622	+	.	OTTMUSG00000013359.1	Zc3h15	0.00364065517794948	0.00364073248618827	7.30523025528785	0.987806627021507	0.999896583204142	Not regulated	Kit_m_spike
ENSMUSG00000085450.1	chr2	83700657	83701116	-	.	OTTMUSG00000013361.1	Gm13686	-0.671245136767155	-0.688736917389773	-2.1653245262534	0.268602336520037	0.999896583204142	Not regulated	Kit_m_spike
ENSMUSG00000027087.11	chr2	83724397	83806916	+	.	OTTMUSG00000013360.3	Itgav	0.00102187053786354	0.00102174173649684	4.18722822111383	0.99326127437984	0.999896583204142	Not regulated	Kit_m_spike
ENSMUSG00000048388.3	chr2	83812636	83883486	+	.	OTTMUSG00000013394.1	Fam171b	-0.103149633574816	-0.103171624345018	4.19771597199933	0.792404637678944	0.999896583204142	Not regulated	Kit_m_spike
ENSMUSG00000034552.8	chr2	83915079	83941228	-	.	OTTMUSG00000013389.3	Zswim2	-0.778251738243348	-0.778754835246232	2.64422506321794	0.0962855852397957	0.999896583204142	Not regulated	Kit_m_spike
ENSMUSG00000059588.13	chr2	84330626	84425411	-	.	OTTMUSG00000013406.1	Calcrl	-0.15951781011195	-0.160247949201816	-0.155261021051851	0.699412230432935	0.999896583204142	Not regulated	Kit_m_spike
ENSMUSG00000027082.15	chr2	84432855	84476775	-	.	OTTMUSG00000013407.2	Tfpi	0.514855325452593	0.517835696733897	-0.552751605578904	0.217349790258573	0.999896583204142	Not regulated	Kit_m_spike
ENSMUSG00000034101.14	chr2	84600071	84650765	-	.	OTTMUSG00000013442.5	Ctnnd1	-0.145878056925352	-0.145927576907749	3.38929277747591	0.706928284601324	0.999896583204142	Not regulated	Kit_m_spike
ENSMUSG00000086598.9	chr2	84659079	84668780	+	.	OTTMUSG00000013494.2	Btbd18	-0.236019962565379	-0.236032090030056	6.10831796570948	0.534607768424843	0.999896583204142	Not regulated	Kit_m_spike
ENSMUSG00000076437.10	chr2	84669215	84670770	-	.	OTTMUSG00000013495.5	Selenoh	0.0677503816966729	0.0677526718654421	6.70035231693354	0.852589050011729	0.999896583204142	Not regulated	Kit_m_spike
ENSMUSG00000050043.16	chr2	84671316	84679140	-	.	OTTMUSG00000013511.3	Tmx2	0.105166635260028	0.105177773413924	5.07038395555235	0.787418134545042	0.999896583204142	Not regulated	Kit_m_spike
ENSMUSG00000027080.6	chr2	84678402	84688215	+	.	OTTMUSG00000013522.1	Med19	0.0393565775153863	0.0393583707455297	6.28640267705394	0.916179482593934	0.999896583204142	Not regulated	Kit_m_spike
ENSMUSG00000034075.10	chr2	84687970	84715180	-	.	OTTMUSG00000013523.1	Zdhhc5	-0.0551593436136692	-0.0551604499711474	7.44654881783733	0.895400366445651	0.999896583204142	Not regulated	Kit_m_spike
ENSMUSG00000027079.15	chr2	84722104	84727350	-	.	OTTMUSG00000013665.1	Clp1	-0.174195533003027	-0.174207300619861	5.7444859423332	0.658634036409563	0.999896583204142	Not regulated	Kit_m_spike
ENSMUSG00000034059.13	chr2	84734058	84738655	+	.	OTTMUSG00000013681.2	Ypel4	-0.010420846281045	-0.0104285937654522	2.44560169837185	0.982651961359838	0.999896583204142	Not regulated	Kit_m_spike
ENSMUSG00000023224.12	chr2	84765387	84775444	-	.	OTTMUSG00000013680.2	Serping1	-0.214208304802464	-0.214345631888949	2.48916590274695	0.568493604237602	0.999896583204142	Not regulated	Kit_m_spike
ENSMUSG00000027078.14	chr2	84798828	84810335	+	.	OTTMUSG00000013725.3	Ube2l6	0.0597999824842389	0.0598688727429318	0.829187733948585	0.874288159416084	0.999896583204142	Not regulated	Kit_m_spike
ENSMUSG00000027077.7	chr2	84811176	84822652	-	.	OTTMUSG00000013726.1	Smtnl1	-0.455070137379444	-0.457351013324098	-0.369771926355445	0.262120389037786	0.999896583204142	Not regulated	Kit_m_spike
ENSMUSG00000027076.10	chr2	84826997	84830213	+	.	OTTMUSG00000013727.1	Timm10	-0.0867133214269899	-0.0867374080071284	3.77973502710623	0.826810219190458	0.999896583204142	Not regulated	Kit_m_spike
ENSMUSG00000027075.16	chr2	84838850	84863594	+	.	OTTMUSG00000013724.4	Slc43a1	-0.0708770830681937	-0.0708978480878208	3.63267026396555	0.860711564834424	0.999896583204142	Not regulated	Kit_m_spike
ENSMUSG00000050896.12	chr2	84871924	84886710	-	.	OTTMUSG00000013729.1	Rtn4rl2	-0.0087866740585138	-0.00879516334340861	2.75562339529374	0.986078935056196	0.999896583204142	Not regulated	Kit_m_spike
ENSMUSG00000027074.14	chr2	84936579	84958509	+	.	OTTMUSG00000013409.3	Slc43a3	-0.0447768891408237	-0.0447821111594387	4.92667230102994	0.91472488068577	0.999896583204142	Not regulated	Kit_m_spike
ENSMUSG00000027071.14	chr2	84998583	85037462	-	.	OTTMUSG00000013455.1	P2rx3	-0.046754226212435	-0.046764879380035	3.9724127013335	0.909491125976152	0.999896583204142	Not regulated	Kit_m_spike
ENSMUSG00000027067.16	chr2	85037234	85047109	+	.	OTTMUSG00000013453.1	Ssrp1	0.107796011601264	0.107797034166455	8.54927292598045	0.78375415713932	0.999896583204142	Not regulated	Kit_m_spike
ENSMUSG00000033955.12	chr2	85048022	85073048	+	.	OTTMUSG00000013461.1	Tnks1bp1	-0.0290878314292438	-0.0290883111396606	7.84981383865707	0.946244500468891	0.999896583204142	Not regulated	Kit_m_spike
ENSMUSG00000086969.1	chr2	85073614	85086461	-	.	OTTMUSG00000013463.1	4930443O20Rik	-0.310716045358068	-0.312281718493738	-0.116854032873523	0.506757067827295	0.999896583204142	Not regulated	Kit_m_spike
ENSMUSG00000075224.8	chr2	85162334	85196699	-	.	NA	Lrrc55	-0.0343687599940945	-0.0344026290693177	2.00902343770944	0.931597354952027	0.999896583204142	Not regulated	Kit_m_spike
ENSMUSG00000068806.5	chr2	89940532	89948664	-	.	OTTMUSG00000014218.4	Olfr1259	0.26434098514238	0.26477189048821	1.14125995365643	0.499940797123278	0.999896583204142	Not regulated	Kit_m_spike
ENSMUSG00000025314.16	chr2	90429754	90580647	-	.	OTTMUSG00000014165.4	Ptprj	-0.240608751808128	-0.240645709770571	4.53873047534332	0.522853225058881	0.999896583204142	Not regulated	Kit_m_spike
ENSMUSG00000085471.1	chr2	90479236	90488425	+	.	OTTMUSG00000014274.1	4933423P22Rik	-0.370126563363025	-0.371520417142207	0.178232473356683	0.524374991756546	0.999896583204142	Not regulated	Kit_m_spike
ENSMUSG00000051329.13	chr2	90677215	90736328	+	.	OTTMUSG00000014277.2	Nup160	0.0763599940556894	0.0763618761045495	7.06035346973975	0.843689525163729	0.999896583204142	Not regulated	Kit_m_spike
ENSMUSG00000008200.14	chr2	90745370	90781021	+	.	OTTMUSG00000014273.2	Fnbp4	0.296941727885246	0.296948851709924	7.20799022652394	0.421147008068492	0.999896583204142	Not regulated	Kit_m_spike
ENSMUSG00000040812.14	chr2	90782727	90834437	+	.	OTTMUSG00000014285.6	Agbl2	0.137814842340323	0.137865007729016	3.15733416598169	0.757790209564936	0.999896583204142	Not regulated	Kit_m_spike
ENSMUSG00000027282.17	chr2	90847155	90866810	+	.	OTTMUSG00000014305.2	Mtch2	0.00978188447126634	0.00978217935415843	6.667460928084	0.975497358448201	0.999896583204142	Not regulated	Kit_m_spike
ENSMUSG00000005510.9	chr2	90894634	90904827	-	.	OTTMUSG00000014317.1	Ndufs3	0.0378573998916019	0.0378601557238411	5.58181126409351	0.91948736644748	0.999896583204142	Not regulated	Kit_m_spike
ENSMUSG00000005505.12	chr2	90904740	90911626	+	.	OTTMUSG00000014319.2	Kbtbd4	-0.178866725109026	-0.178977267617604	2.54285119150958	0.637927169613303	0.999896583204142	Not regulated	Kit_m_spike
ENSMUSG00000063235.16	chr2	90908716	90918258	-	.	OTTMUSG00000014318.2	Ptpmt1	-0.560812976696802	-0.561383865369261	1.88632256268865	0.16654756666964	0.999896583204142	Not regulated	Kit_m_spike
ENSMUSG00000005506.16	chr2	90940382	91019497	+	.	OTTMUSG00000014337.1	Celf1	0.123172530991679	0.123179705288875	5.90410243235465	0.748793096905171	0.999896583204142	Not regulated	Kit_m_spike
ENSMUSG00000002104.11	chr2	91035620	91045729	+	.	OTTMUSG00000014338.1	Rapsn	-0.27887246678576	-0.279173285307276	1.83477884002557	0.457307092586525	0.999896583204142	Not regulated	Kit_m_spike
ENSMUSG00000086495.7	chr2	91044092	91053933	-	.	OTTMUSG00000014340.1	Gm13778	0.267346174509021	0.272982577734837	-2.20148549573446	0.663430600275377	0.999896583204142	Not regulated	Kit_m_spike
ENSMUSG00000002102.15	chr2	91054009	91066369	+	.	OTTMUSG00000014341.4	Psmc3	0.0635692776766038	0.063569943568113	8.39306375639939	0.871276204059236	0.999896583204142	Not regulated	Kit_m_spike
ENSMUSG00000002105.15	chr2	91061791	91070417	-	.	OTTMUSG00000014353.3	Slc39a13	-0.0601486452787801	-0.0601578432762585	4.53749708362121	0.882817654397154	0.999896583204142	Not regulated	Kit_m_spike
ENSMUSG00000040687.16	chr2	91137360	91183837	-	.	OTTMUSG00000014395.5	Madd	0.0894977567363331	0.0895053067486077	5.32341649525086	0.816491657513493	0.999896583204142	Not regulated	Kit_m_spike
ENSMUSG00000002108.10	chr2	91184061	91202834	-	.	OTTMUSG00000014415.2	Nr1h3	-0.118946230093309	-0.119136182249172	1.19976777421838	0.754461577738167	0.999896583204142	Not regulated	Kit_m_spike
ENSMUSG00000002103.15	chr2	91202885	91214098	+	.	OTTMUSG00000014413.3	Acp2	0.10100347683179	0.101032445078671	3.59809626450493	0.792803758584136	0.999896583204142	Not regulated	Kit_m_spike
ENSMUSG00000002109.14	chr2	91211572	91236982	-	.	OTTMUSG00000014414.1	Ddb2	0.0492235801030316	0.0492277592535017	5.39962254690137	0.895281369176923	0.999896583204142	Not regulated	Kit_m_spike
ENSMUSG00000097868.1	chr2	91237146	91238352	+	.	NA	A330069E16Rik	0.120740476642438	0.120869046582946	1.80215736081695	0.744229615899222	0.999896583204142	Not regulated	Kit_m_spike
ENSMUSG00000027257.13	chr2	91255954	91264679	+	.	OTTMUSG00000014429.4	Pacsin3	-0.376881106610125	-0.377051175241222	3.06734656286305	0.297499759787396	0.999896583204142	Not regulated	Kit_m_spike
ENSMUSG00000027255.14	chr2	91264974	91276931	+	.	OTTMUSG00000014428.2	Arfgap2	0.132883647116528	0.132888888618817	6.4841803025013	0.735035998698002	0.999896583204142	Not regulated	Kit_m_spike
ENSMUSG00000040591.18	chr2	91275068	91444704	-	.	OTTMUSG00000014431.1	1110051M20Rik	-0.0895755767087683	-0.0895876131028893	4.74714378841268	0.822789003145449	0.999896583204142	Not regulated	Kit_m_spike
ENSMUSG00000027253.15	chr2	91457511	91513779	+	.	OTTMUSG00000014247.2	Lrp4	-0.0704009413700171	-0.070420720498597	3.90902415871969	0.860171055091274	0.999896583204142	Not regulated	Kit_m_spike
ENSMUSG00000040549.16	chr2	91526762	91620664	+	.	OTTMUSG00000014251.3	Ckap5	0.0873072026723311	0.0873080020357897	8.53758177659206	0.82353427170267	0.999896583204142	Not regulated	Kit_m_spike
ENSMUSG00000027249.15	chr2	91625320	91636414	-	.	OTTMUSG00000014282.2	F2	-0.453418147925837	-0.453955751578098	1.64857088717821	0.210437521235168	0.999896583204142	Not regulated	Kit_m_spike
ENSMUSG00000075040.9	chr2	91643669	91649791	-	.	OTTMUSG00000014301.3	Zfp408	0.0488618591023156	0.0488655785236953	5.54424022908346	0.89553580853623	0.999896583204142	Not regulated	Kit_m_spike
ENSMUSG00000027247.16	chr2	91649860	91672326	+	.	OTTMUSG00000014300.2	Arhgap1	0.0218688335762857	0.021869376989116	7.19162070319109	0.952069135277662	0.999896583204142	Not regulated	Kit_m_spike
ENSMUSG00000027244.14	chr2	91674618	91710576	-	.	OTTMUSG00000014308.1	Atg13	0.0971449199214404	0.0971491772965964	6.34273839046538	0.803396767372661	0.999896583204142	Not regulated	Kit_m_spike
ENSMUSG00000027243.8	chr2	91710852	91721545	+	.	OTTMUSG00000014309.5	Harbi1	-0.0937835155492764	-0.0938119985189663	3.56160081554697	0.810878773235096	0.999896583204142	Not regulated	Kit_m_spike
ENSMUSG00000040506.16	chr2	91730134	91918849	+	.	OTTMUSG00000014330.2	Ambra1	0.052068698593355	0.052070050728171	7.06854852892486	0.891391998266734	0.999896583204142	Not regulated	Kit_m_spike
ENSMUSG00000040495.4	chr2	91927249	91928688	+	.	OTTMUSG00000014365.2	Chrm4	0.709803240307375	0.715885959036561	-1.05519789129956	0.151235512761596	0.999896583204142	Not regulated	Kit_m_spike
ENSMUSG00000027239.14	chr2	91929805	91932297	-	.	OTTMUSG00000014364.1	Mdk	0.40611878643103	0.406576693321457	1.68879506631302	0.261610448760122	0.999896583204142	Not regulated	Kit_m_spike
ENSMUSG00000040479.11	chr2	91932824	91975864	-	.	OTTMUSG00000014363.3	Dgkz	0.107891427944466	0.107893408903192	7.57309767568866	0.783309743059814	0.999896583204142	Not regulated	Kit_m_spike
ENSMUSG00000027230.9	chr2	91982328	92024502	-	.	OTTMUSG00000014377.1	Creb3l1	-0.219166645419415	-0.219288982966909	2.71463247257232	0.5593366354269	0.999896583204142	Not regulated	Kit_m_spike
ENSMUSG00000058318.15	chr2	92093117	92364666	+	.	OTTMUSG00000014393.6	Phf21a	0.0322541419119745	0.0322549959216428	7.01894083804728	0.932298198803788	0.999896583204142	Not regulated	Kit_m_spike
ENSMUSG00000040434.16	chr2	92365046	92374869	-	.	OTTMUSG00000014471.3	Large2	0.00276281189574851	0.00276283822853852	8.36765314424376	0.989043488766025	0.999896583204142	Not regulated	Kit_m_spike
ENSMUSG00000027222.14	chr2	92374676	92381217	+	.	OTTMUSG00000014473.1	Pex16	0.0801183118044647	0.0801228335590372	6.00729752217709	0.830787086906351	0.999896583204142	Not regulated	Kit_m_spike
ENSMUSG00000044916.10	chr2	92382538	92385708	+	.	OTTMUSG00000014472.2	1700029I15Rik	0.123575726204565	0.123629581295703	3.06533406090605	0.738696328446647	0.999896583204142	Not regulated	Kit_m_spike
ENSMUSG00000027223.15	chr2	92383676	92401263	-	.	OTTMUSG00000014470.2	Mapk8ip1	-0.0522806954481509	-0.0522825071013334	6.67233197125473	0.90076747808003	0.999896583204142	Not regulated	Kit_m_spike
ENSMUSG00000068742.11	chr2	92403646	92434043	-	.	OTTMUSG00000014483.1	Cry2	0.221312426485857	0.221321115189216	6.46627378976118	0.564006522944997	0.999896583204142	Not regulated	Kit_m_spike
ENSMUSG00000049922.8	chr2	92452764	92460538	-	.	OTTMUSG00000014574.3	Slc35c1	-0.226257861222115	-0.226399757680225	2.49325495264625	0.545978592828097	0.999896583204142	Not regulated	Kit_m_spike
ENSMUSG00000085293.2	chr2	92529694	92540980	-	.	OTTMUSG00000014576.2	Gm13817	0.426289539274202	0.428275126062618	-0.437327621039525	0.410814517863395	0.999896583204142	Not regulated	Kit_m_spike
ENSMUSG00000027221.5	chr2	92599707	92615250	+	.	OTTMUSG00000014572.1	Chst1	0.187945312331502	0.188111047641593	2.0528726503312	0.691886353707691	0.999896583204142	Not regulated	Kit_m_spike
ENSMUSG00000027220.2	chr2	92915098	92956058	+	.	OTTMUSG00000014492.1	Syt13	-0.0372769255934162	-0.0377111787953678	-1.1259878430853	0.934215869949086	0.999896583204142	Not regulated	Kit_m_spike
ENSMUSG00000075028.11	chr2	92965151	93046167	-	.	OTTMUSG00000014494.16	Prdm11	-0.161501473734962	-0.1615420811259	3.86569222480352	0.674951376193542	0.999896583204142	Not regulated	Kit_m_spike
ENSMUSG00000068735.14	chr2	93187548	93201759	+	.	OTTMUSG00000014529.3	Trp53i11	0.133455878459382	0.133484074202539	4.0600996552609	0.73076974734654	0.999896583204142	Not regulated	Kit_m_spike
ENSMUSG00000027217.13	chr2	93201760	93334505	-	.	OTTMUSG00000014540.4	Tspan18	0.0737643999823085	0.0739403061608901	0.604433674915028	0.848038797097288	0.999896583204142	Not regulated	Kit_m_spike
ENSMUSG00000027215.13	chr2	93419111	93463140	-	.	OTTMUSG00000014545.19	Cd82	0.104699261066206	0.104734153782052	3.41256752071546	0.781649491454208	0.999896583204142	Not regulated	Kit_m_spike
ENSMUSG00000075025.10	chr2	93452819	93469871	+	.	OTTMUSG00000034200.1	Gm10804	-0.917456939113111	-0.923804633872816	-0.722745785299484	0.0455743162511612	0.999896583204142	Not regulated	Kit_m_spike
ENSMUSG00000040310.12	chr2	93642384	93681339	+	.	OTTMUSG00000014563.1	Alx4	0.196952082966685	0.197881496498152	-0.591163747592686	0.651941715201558	0.999896583204142	Not regulated	Kit_m_spike
ENSMUSG00000027198.16	chr2	93661028	93822568	-	.	OTTMUSG00000014564.6	Ext2	0.177559144857307	0.177577716536443	5.09436420078002	0.644850019241681	0.999896583204142	Not regulated	Kit_m_spike
ENSMUSG00000040272.14	chr2	93833467	93849943	-	.	OTTMUSG00000014985.10	Accs	0.270468544854606	0.27094103835933	0.889224494043022	0.480204633877708	0.999896583204142	Not regulated	Kit_m_spike
ENSMUSG00000087006.3	chr2	93955810	93957201	-	.	OTTMUSG00000014994.3	Gm13889	-0.3338667543348	-0.336233160717237	-0.196391789742536	0.428495005513435	0.999896583204142	Not regulated	Kit_m_spike
ENSMUSG00000027196.11	chr2	93980034	93983575	+	.	OTTMUSG00000015001.1	Alkbh3os1	-0.826193816975684	-0.830976180019426	-0.323632984696012	0.0923043877263375	0.999896583204142	Not regulated	Kit_m_spike
ENSMUSG00000040174.14	chr2	93980550	94010807	-	.	OTTMUSG00000014996.6	Alkbh3	-0.249670384991432	-0.249743297164125	3.65811395443868	0.506247069582111	0.999896583204142	Not regulated	Kit_m_spike
ENSMUSG00000027195.10	chr2	94032689	94157964	-	.	OTTMUSG00000015008.4	Hsd17b12	0.125615594226935	0.125620140248637	6.62273070835671	0.745882363415817	0.999896583204142	Not regulated	Kit_m_spike
ENSMUSG00000075020.6	chr2	94160636	94264918	-	.	OTTMUSG00000014445.4	Mir670hg	-0.000966799629793479	-0.000971230841494374	2.99624924939054	0.997317937560909	0.999896583204142	Not regulated	Kit_m_spike
ENSMUSG00000027194.16	chr2	94300767	94406689	-	.	OTTMUSG00000014442.2	Ttc17	0.0486896636792713	0.0486926097416199	5.85931239717573	0.897995080565426	0.999896583204142	Not regulated	Kit_m_spike
ENSMUSG00000081476.1	chr2	94384502	94385098	-	.	OTTMUSG00000014498.1	Itpa-ps1	-0.0848285301999801	-0.0852162633751269	-0.194988873822375	0.832895013065641	0.999896583204142	Not regulated	Kit_m_spike
ENSMUSG00000045464.5	chr2	94406151	94411682	+	.	OTTMUSG00000014499.1	2810002D19Rik	-0.0964298200298677	-0.0964937170148341	2.48527518553661	0.80273353225001	0.999896583204142	Not regulated	Kit_m_spike
ENSMUSG00000027193.12	chr2	94411682	94438136	-	.	OTTMUSG00000014443.3	Api5	0.151726509961477	0.151729295468544	7.59117155735322	0.700168806270122	0.999896583204142	Not regulated	Kit_m_spike
ENSMUSG00000087069.1	chr2	94729014	94730738	-	.	OTTMUSG00000014504.1	Gm13793	-1.93311215195964	-1.98751492452997	-2.11064959152228	0.00418416081588135	0.604275866226407	Not regulated	Kit_m_spike
ENSMUSG00000082820.3	chr2	97949191	97949679	-	.	OTTMUSG00000014532.1	Gm13803	0.738977686382346	0.747951885200358	-1.63068026475232	0.144314785899562	0.999896583204142	Not regulated	Kit_m_spike
ENSMUSG00000027165.16	chr2	101560781	101649532	-	.	OTTMUSG00000014583.6	B230118H07Rik	-0.137142231919257	-0.137202938855724	3.19279172944262	0.723845604032618	0.999896583204142	Not regulated	Kit_m_spike
ENSMUSG00000027164.8	chr2	101678429	101701669	+	.	OTTMUSG00000014586.1	Traf6	-0.0956170125191528	-0.0956449477570919	3.64772553522505	0.804588786788204	0.999896583204142	Not regulated	Kit_m_spike
ENSMUSG00000032841.15	chr2	101714285	101883027	-	.	OTTMUSG00000015047.3	Prr5l	-0.611374157122656	-0.612395685832913	1.15993257257503	0.0861124749724911	0.999896583204142	Not regulated	Kit_m_spike
ENSMUSG00000027163.13	chr2	101886247	101901646	+	.	OTTMUSG00000015046.3	Commd9	-0.0982049757451129	-0.0982179001792807	4.81300842198287	0.806379660607895	0.999896583204142	Not regulated	Kit_m_spike
ENSMUSG00000048058.17	chr2	101950203	102186385	-	.	OTTMUSG00000019155.1	Ldlrad3	0.0447539844257764	0.0447556062304145	6.57780734674763	0.905114955347692	0.999896583204142	Not regulated	Kit_m_spike
ENSMUSG00000027189.16	chr2	102300119	102407828	-	.	OTTMUSG00000014822.4	Trim44	0.0852250777940948	0.0852272564345958	7.08484914599423	0.82540826173228	0.999896583204142	Not regulated	Kit_m_spike
ENSMUSG00000075012.4	chr2	102449366	102452499	-	.	OTTMUSG00000014838.1	Fjx1	0.0960959647971803	0.0961439359081098	2.72460797450588	0.794719178235272	0.999896583204142	Not regulated	Kit_m_spike
ENSMUSG00000027188.8	chr2	102550012	102643041	+	.	OTTMUSG00000014840.2	Pamr1	0.621730237196784	0.633541168151583	-2.04946473384334	0.292679095822668	0.999896583204142	Not regulated	Kit_m_spike
ENSMUSG00000005089.15	chr2	102658659	102790784	+	.	OTTMUSG00000014848.4	Slc1a2	-0.160871490628915	-0.160937751034425	3.23906222490632	0.670373544116172	0.999896583204142	Not regulated	Kit_m_spike
ENSMUSG00000087185.1	chr2	102737907	102746760	-	.	OTTMUSG00000014864.2	Gm13872	-0.951600037584288	-0.955448606670334	0.256465934336272	0.0748177100279949	0.999896583204142	Not regulated	Kit_m_spike
ENSMUSG00000010914.10	chr2	103021075	103073513	-	.	OTTMUSG00000014841.3	Pdhx	-0.0900985451907768	-0.0901067895534598	5.34044445042616	0.826485671051962	0.999896583204142	Not regulated	Kit_m_spike
ENSMUSG00000010911.12	chr2	103073675	103092644	+	.	OTTMUSG00000014842.2	Apip	-0.0585409024867938	-0.0585505404094193	4.45491043703866	0.884452084447625	0.999896583204142	Not regulated	Kit_m_spike
ENSMUSG00000027187.10	chr2	103453849	103485160	-	.	OTTMUSG00000014875.1	Cat	-0.0155839061114456	-0.01558518852644	5.55809449079974	0.973837863328353	0.999896583204142	Not regulated	Kit_m_spike
ENSMUSG00000032724.5	chr2	103566310	103718423	+	.	OTTMUSG00000014876.1	Abtb2	0.195059676068831	0.195085031747505	4.77706213811491	0.605032099816711	0.999896583204142	Not regulated	Kit_m_spike
ENSMUSG00000027185.15	chr2	103721256	103761270	-	.	OTTMUSG00000014874.6	Nat10	0.0475001641282859	0.047501145265288	7.3564798784683	0.902171878661133	0.999896583204142	Not regulated	Kit_m_spike
ENSMUSG00000027184.14	chr2	103762941	103797649	-	.	OTTMUSG00000014878.4	Caprin1	0.0125804551200413	0.0125805474354603	8.88234406270589	0.970775067580766	0.999896583204142	Not regulated	Kit_m_spike
ENSMUSG00000032698.15	chr2	103957986	103981878	+	.	OTTMUSG00000014900.5	Lmo2	-0.0671804313357104	-0.0672122779593587	2.98767617667142	0.863543740905908	0.999896583204142	Not regulated	Kit_m_spike
ENSMUSG00000046085.7	chr2	103966943	104028361	-	.	OTTMUSG00000014915.2	4931422A03Rik	-0.529752483465388	-0.530679357057863	1.23687391024996	0.245932006111407	0.999896583204142	Not regulated	Kit_m_spike
ENSMUSG00000027180.12	chr2	104027721	104063240	+	.	OTTMUSG00000014914.2	Fbxo3	0.170009328153207	0.170019992229106	5.81868598505502	0.660941218856666	0.999896583204142	Not regulated	Kit_m_spike
ENSMUSG00000068686.12	chr2	104069849	104091187	+	.	OTTMUSG00000014926.3	Cd59b	-0.159996841521029	-0.160903646921527	-0.215982103199261	0.739536915763146	0.999896583204142	Not regulated	Kit_m_spike
ENSMUSG00000032679.12	chr2	104095801	104115354	+	.	OTTMUSG00000014930.1	Cd59a	0.319865433230699	0.320759548039023	0.397097203737869	0.511849440847994	0.999896583204142	Not regulated	Kit_m_spike
ENSMUSG00000032671.5	chr2	104122769	104124749	+	.	OTTMUSG00000014933.1	A930018P22Rik	-0.0568359281542497	-0.0569427048016193	1.13677036457849	0.895744372236861	0.999896583204142	Not regulated	Kit_m_spike
ENSMUSG00000068373.15	chr2	104143073	104411013	-	.	OTTMUSG00000019148.6	D430041D05Rik	-0.251888175828276	-0.251941064343947	4.0968367155496	0.502617398251577	0.999896583204142	Not regulated	Kit_m_spike
ENSMUSG00000027177.14	chr2	104426481	104494446	-	.	OTTMUSG00000014944.3	Hipk3	0.000178500314922499	0.000178332221334383	6.45634588762345	0.995565676479498	0.999896583204142	Not regulated	Kit_m_spike
ENSMUSG00000086454.7	chr2	104559163	104571429	+	.	OTTMUSG00000014951.1	Platr14	-0.25340065619709	-0.253515755741964	2.97308474648766	0.496826745865166	0.999896583204142	Not regulated	Kit_m_spike
ENSMUSG00000027176.8	chr2	104590523	104665429	+	.	OTTMUSG00000014953.4	Cstf3	0.0476305213040479	0.0476327051677605	6.2541904847575	0.89816908571342	0.999896583204142	Not regulated	Kit_m_spike
ENSMUSG00000027175.10	chr2	104657288	104712169	-	.	OTTMUSG00000014956.5	Tcp11l1	-0.244857973848489	-0.245018615019772	2.5052295129066	0.511863112938134	0.999896583204142	Not regulated	Kit_m_spike
ENSMUSG00000074997.3	chr2	104713926	104716379	-	.	OTTMUSG00000014964.2	Pin1rt1	-0.834549040198742	-0.857741985413121	-2.33541537365846	0.21146303214341	0.999896583204142	Not regulated	Kit_m_spike
ENSMUSG00000027173.7	chr2	104721784	104742878	-	.	OTTMUSG00000014963.2	Depdc7	-0.217103680890971	-0.217136844204923	4.59242814616006	0.567364904345509	0.999896583204142	Not regulated	Kit_m_spike
ENSMUSG00000074994.5	chr2	104754795	104816760	-	.	OTTMUSG00000014966.4	Qser1	0.0444168378068556	0.0444177196955122	7.24390992773866	0.90613295781775	0.999896583204142	Not regulated	Kit_m_spike
ENSMUSG00000027171.10	chr2	104830741	104849876	-	.	OTTMUSG00000014971.3	Prrg4	0.559356023032276	0.561038263335735	0.297146800047092	0.151026878175549	0.999896583204142	Not regulated	Kit_m_spike
ENSMUSG00000045106.12	chr2	104867805	105017904	+	.	OTTMUSG00000014977.3	Ccdc73	-0.124290616072161	-0.124315788038703	4.12564096283567	0.752809869605293	0.999896583204142	Not regulated	Kit_m_spike
ENSMUSG00000027170.12	chr2	104999656	105017080	-	.	OTTMUSG00000014975.5	Eif3m	0.0329743882783908	0.0329755943634455	6.5906206041525	0.926887105614332	0.999896583204142	Not regulated	Kit_m_spike
ENSMUSG00000074987.9	chr2	105076538	105126510	-	.	OTTMUSG00000014986.2	Wt1os	0.130678483054905	0.130946057314015	0.689135940416031	0.72984960808657	0.999896583204142	Not regulated	Kit_m_spike
ENSMUSG00000016458.14	chr2	105126529	105173616	+	.	OTTMUSG00000014987.5	Wt1	0.278553168334335	0.278611831092043	4.05950423633887	0.449155724528755	0.999896583204142	Not regulated	Kit_m_spike
ENSMUSG00000005973.6	chr2	105386291	105399319	-	.	OTTMUSG00000014990.1	Rcn1	-0.0595724286240826	-0.0595805686357864	4.67624225230498	0.880154415340336	0.999896583204142	Not regulated	Kit_m_spike
ENSMUSG00000027168.21	chr2	105668900	105697364	+	.	OTTMUSG00000015006.11	Pax6	-0.413748230245615	-0.418414933747535	-1.2063873979534	0.404277126595677	0.999896583204142	Not regulated	Kit_m_spike
ENSMUSG00000027167.11	chr2	105701027	105904564	-	.	OTTMUSG00000015120.4	Elp4	-0.046903037401037	-0.0469103226241239	4.55058205538789	0.910528875436936	0.999896583204142	Not regulated	Kit_m_spike
ENSMUSG00000042670.5	chr2	105904638	105965558	+	.	OTTMUSG00000015172.1	Immp1l	-0.0301575773926622	-0.0301877961852223	2.7871806846991	0.940287523588191	0.999896583204142	Not regulated	Kit_m_spike
ENSMUSG00000027166.14	chr2	105966709	106003549	-	.	OTTMUSG00000015171.2	Dnajc24	-0.0812123930688199	-0.0812369840818986	3.67705439153964	0.837032195902271	0.999896583204142	Not regulated	Kit_m_spike
ENSMUSG00000074981.13	chr2	106003336	106406151	+	.	OTTMUSG00000015252.3	Dcdc5	-0.897215374595561	-0.90201653698065	-0.382026187757781	0.0315250599316767	0.999896583204142	Not regulated	Kit_m_spike
ENSMUSG00000085218.7	chr2	106642914	106650364	-	.	OTTMUSG00000015045.1	BB218582	0.0261330302417326	0.0261821755934504	0.210879202734601	0.945103062856208	0.999896583204142	Not regulated	Kit_m_spike
ENSMUSG00000016386.15	chr2	106693269	106868356	+	.	OTTMUSG00000015042.2	Mpped2	-0.106899325394982	-0.106909895006433	5.22571042145053	0.786134377358151	0.999896583204142	Not regulated	Kit_m_spike
ENSMUSG00000027122.15	chr2	106962527	106974424	-	.	OTTMUSG00000015044.1	Arl14ep	-0.119503473441288	-0.119511461621033	5.74084021847686	0.765175100799944	0.999896583204142	Not regulated	Kit_m_spike
ENSMUSG00000063684.9	chr2	108948806	108950233	+	.	OTTMUSG00000015054.1	Gm13910	0.519105704909794	0.521031519756881	0.0254509647168197	0.178354112114344	0.999896583204142	Not regulated	Kit_m_spike
ENSMUSG00000087544.1	chr2	109022687	109025444	+	.	OTTMUSG00000015097.1	Gm13923	-0.724410004275412	-0.735711366614084	-1.65200943899735	0.232784666713157	0.999896583204142	Not regulated	Kit_m_spike
ENSMUSG00000057234.9	chr2	109092297	109280748	-	.	OTTMUSG00000015096.2	Mettl15	-0.205143018754996	-0.2053072686357	2.17136591073737	0.584452035261647	0.999896583204142	Not regulated	Kit_m_spike
ENSMUSG00000027115.14	chr2	109280738	109341747	+	.	OTTMUSG00000015098.5	Kif18a	-0.0136941290835644	-0.0136955129546615	5.27338703884517	0.977796836929129	0.999896583204142	Not regulated	Kit_m_spike
ENSMUSG00000048482.14	chr2	109674700	109727007	+	.	OTTMUSG00000015122.3	Bdnf	0.871172301868113	0.873511969591342	0.534229944984978	0.0500412918201148	0.999896583204142	Not regulated	Kit_m_spike
ENSMUSG00000027162.7	chr2	109890853	109901003	+	.	OTTMUSG00000015123.1	Lin7c	0.106642140965451	0.10664609784265	6.59602325565642	0.779681362489256	0.999896583204142	Not regulated	Kit_m_spike
ENSMUSG00000050199.13	chr2	109917647	110014257	+	.	OTTMUSG00000015138.1	Lgr4	0.188758050957398	0.188787501416361	4.48851262734433	0.61774329700972	0.999896583204142	Not regulated	Kit_m_spike
ENSMUSG00000027160.16	chr2	110017817	110173360	+	.	OTTMUSG00000015056.3	Ccdc34	-0.00986117075200606	-0.00986227361541359	5.3670811133654	0.985514853799006	0.999896583204142	Not regulated	Kit_m_spike
ENSMUSG00000086186.1	chr2	110031250	110050479	-	.	OTTMUSG00000015137.1	Ccdc34os	-0.810853285112651	-0.818215540254692	-0.74238021683827	0.121576548228881	0.999896583204142	Not regulated	Kit_m_spike
ENSMUSG00000079171.3	chr2	111051320	111057574	-	.	OTTMUSG00000015152.3	Gm13942	-0.352605683576825	-0.35399594964691	-0.0303604244648143	0.445959776064337	0.999896583204142	Not regulated	Kit_m_spike
ENSMUSG00000079170.3	chr2	111088372	111105982	-	.	OTTMUSG00000015149.2	Gm13941	-0.620103414786253	-0.6215745719626	0.733567221983181	0.161508060645764	0.999896583204142	Not regulated	Kit_m_spike
ENSMUSG00000079169.3	chr2	111134114	111152936	-	.	OTTMUSG00000019168.1	Gm15130	-0.980331971939881	-0.98293010955006	0.677146468854448	0.0630973230641786	0.999896583204142	Not regulated	Kit_m_spike
ENSMUSG00000027157.10	chr2	111162061	111229602	-	.	OTTMUSG00000015188.6	4930430A15Rik	-0.362970055634938	-0.363272008353059	2.12692058518978	0.487860523142621	0.999896583204142	Not regulated	Kit_m_spike
ENSMUSG00000027134.4	chr2	112239468	112247111	+	.	OTTMUSG00000015146.1	Lpcat4	-0.0322759083278774	-0.0322776798419742	6.00996880839992	0.94028039412216	0.999896583204142	Not regulated	Kit_m_spike
ENSMUSG00000041358.1	chr2	112247948	112259291	-	.	OTTMUSG00000015142.3	Nutm1	-0.112084384258585	-0.112090957953837	5.91229459465809	0.780274799822376	0.999896583204142	Not regulated	Kit_m_spike
ENSMUSG00000027133.3	chr2	112261926	112263269	+	.	OTTMUSG00000015143.1	Nop10	-0.0953802678659171	-0.0953895303628932	5.44404762325198	0.805895322298534	0.999896583204142	Not regulated	Kit_m_spike
ENSMUSG00000027130.15	chr2	112265825	112363163	+	.	OTTMUSG00000015141.2	Slc12a6	-0.0176640880316176	-0.0176647838167576	6.4710033053596	0.968115325615868	0.999896583204142	Not regulated	Kit_m_spike
ENSMUSG00000027131.3	chr2	112363011	112368027	-	.	OTTMUSG00000015140.1	Emc4	-0.00611329556093366	-0.00611468617171097	4.82137820894177	0.9933511777549	0.999896583204142	Not regulated	Kit_m_spike
ENSMUSG00000027132.3	chr2	112379211	112414240	+	.	OTTMUSG00000015139.5	Katnbl1	0.0496876034960368	0.0496987790005457	3.72789882682349	0.895828968717607	0.999896583204142	Not regulated	Kit_m_spike
ENSMUSG00000055943.5	chr2	112454997	112472162	+	.	OTTMUSG00000014816.1	Emc7	0.165594673388925	0.165673736461685	2.85087281741745	0.658038931845998	0.999896583204142	Not regulated	Kit_m_spike
ENSMUSG00000003604.14	chr2	112492964	112634573	+	.	OTTMUSG00000015148.4	Aven	-0.186992047074063	-0.187013812592597	4.95740662498328	0.624969904188849	0.999896583204142	Not regulated	Kit_m_spike
ENSMUSG00000057378.15	chr2	112631355	113217096	-	.	OTTMUSG00000015132.6	Ryr3	0.23291699437746	0.232998715937108	3.28527500484802	0.530435690265087	0.999896583204142	Not regulated	Kit_m_spike
ENSMUSG00000041255.2	chr2	113285732	113297190	+	.	OTTMUSG00000015131.1	Tmco5b	-0.303776249414645	-0.304480888095265	1.00251612096398	0.598773607079796	0.999896583204142	Not regulated	Kit_m_spike
ENSMUSG00000044042.18	chr2	113327736	113716767	+	.	OTTMUSG00000015195.4	Fmn1	-0.199676533662107	-0.199706667714249	4.558420410939	0.60439713139444	0.999896583204142	Not regulated	Kit_m_spike
ENSMUSG00000084798.1	chr2	113691053	113708550	-	.	OTTMUSG00000015200.1	4930533B01Rik	-0.145707724064965	-0.148696640315227	-1.47469821085471	0.787163409964835	0.999896583204142	Not regulated	Kit_m_spike
ENSMUSG00000041219.14	chr2	113831492	113848661	-	.	OTTMUSG00000015203.1	Arhgap11a	0.11778159019148	0.117789267081817	5.74167950325885	0.758105420055793	0.999896583204142	Not regulated	Kit_m_spike
ENSMUSG00000096006.1	chr2	113919247	113920562	-	.	NA	Gm21596	-0.437334873811101	-0.440241432096975	-0.743932494290817	0.356335543703331	0.999896583204142	Not regulated	Kit_m_spike
ENSMUSG00000040383.16	chr2	114101170	114187024	-	.	OTTMUSG00000015215.1	Aqr	0.145687743132733	0.145689722324582	8.00631954158799	0.708711743086724	0.999896583204142	Not regulated	Kit_m_spike
ENSMUSG00000040321.3	chr2	114193461	114201469	-	.	OTTMUSG00000015214.1	Zfp770	0.0291234818953508	0.0291262772682273	5.23971343222672	0.933725381364515	0.999896583204142	Not regulated	Kit_m_spike
ENSMUSG00000057147.13	chr2	114516416	114654964	-	.	OTTMUSG00000014824.2	Dph6	-0.046133393232826	-0.0461389800806943	4.88167856495397	0.909973449719189	0.999896583204142	Not regulated	Kit_m_spike
ENSMUSG00000087309.1	chr2	115329264	115344280	-	.	OTTMUSG00000015211.1	4930528P14Rik	-1.62458664563579	-1.65330439493721	-1.69990266725351	0.00493556314957254	0.665842878437466	Not regulated	Kit_m_spike
ENSMUSG00000040282.13	chr2	115581716	115778768	+	.	OTTMUSG00000015218.1	BC052040	-0.137368471790508	-0.137402311550597	3.85085802212583	0.728160294395712	0.999896583204142	Not regulated	Kit_m_spike
ENSMUSG00000027355.15	chr2	116878691	116892494	+	.	OTTMUSG00000015250.2	Tmco5	-0.566373671953646	-0.566480680363156	4.5512182596629	0.300263907822193	0.999896583204142	Not regulated	Kit_m_spike
ENSMUSG00000027351.14	chr2	117121374	117182279	+	.	OTTMUSG00000015239.3	Spred1	0.143155960181707	0.143161139282349	6.52921393018946	0.712669928301245	0.999896583204142	Not regulated	Kit_m_spike
ENSMUSG00000027349.5	chr2	117249739	117271540	+	.	OTTMUSG00000014826.2	Fam98b	0.131512620814948	0.131521619908938	5.6968012895241	0.73684983940904	0.999896583204142	Not regulated	Kit_m_spike
ENSMUSG00000027347.18	chr2	117279993	117343001	-	.	OTTMUSG00000015228.3	Rasgrp1	-0.107276621172681	-0.107349583282847	2.40038837138941	0.781698006669974	0.999896583204142	Not regulated	Kit_m_spike
ENSMUSG00000087203.7	chr2	117857291	118111202	-	.	OTTMUSG00000015236.1	Gm13986	-0.870643741342277	-0.881559431167393	-1.46289398834489	0.0863875097402421	0.999896583204142	Not regulated	Kit_m_spike
ENSMUSG00000040152.8	chr2	118111876	118127133	+	.	OTTMUSG00000015240.1	Thbs1	0.5872831431883	0.58741980854031	4.00038280301323	0.131229369375737	0.999896583204142	Not regulated	Kit_m_spike
ENSMUSG00000027344.14	chr2	118130424	118256966	-	.	OTTMUSG00000015226.2	Fsip1	-0.283652695145735	-0.283737734729393	3.62627016675426	0.444200539012717	0.999896583204142	Not regulated	Kit_m_spike
ENSMUSG00000040133.2	chr2	118277110	118373419	-	.	OTTMUSG00000015238.1	Gpr176	-0.299789281709933	-0.300709627804399	0.617535225252988	0.436394535582022	0.999896583204142	Not regulated	Kit_m_spike
ENSMUSG00000005102.13	chr2	118388618	118475234	+	.	OTTMUSG00000015229.2	Eif2ak4	0.085771905947276	0.0857764636858654	5.96811576845395	0.827514512305268	0.999896583204142	Not regulated	Kit_m_spike
ENSMUSG00000009549.14	chr2	118475850	118479711	-	.	OTTMUSG00000015233.1	Srp14	0.088786386416954	0.0887901253209077	6.33975411515902	0.811656626064008	0.999896583204142	Not regulated	Kit_m_spike
ENSMUSG00000040093.15	chr2	118528757	118549687	-	.	OTTMUSG00000015369.1	Bmf	-0.11313154563415	-0.113141711087763	5.32160979782312	0.775273802258277	0.999896583204142	Not regulated	Kit_m_spike
ENSMUSG00000040084.9	chr2	118598211	118641591	+	.	OTTMUSG00000015367.1	Bub1b	0.104070716534604	0.104072434168895	7.74922654873546	0.789935968796122	0.999896583204142	Not regulated	Kit_m_spike
ENSMUSG00000074923.10	chr2	118663303	118698020	+	.	OTTMUSG00000015368.1	Pak6	1.27646686093087	1.2780954746749	1.67922939435734	0.00334690484484417	0.550609502257451	Not regulated	Kit_m_spike
ENSMUSG00000078137.1	chr2	118699103	118703963	-	.	OTTMUSG00000015370.1	Ankrd63	-0.0756280302225557	-0.0759830152275341	-0.317959708779103	0.853439293477303	0.999896583204142	Not regulated	Kit_m_spike
ENSMUSG00000040061.17	chr2	118707517	118728438	-	.	OTTMUSG00000015372.4	Plcb2	-0.0091470875654526	-0.00916262417263477	1.43558494204424	0.983368878172762	0.999896583204142	Not regulated	Kit_m_spike
ENSMUSG00000074918.4	chr2	118745758	118748810	+	.	OTTMUSG00000015633.2	Inafm2	-0.318193415113474	-0.318335568746267	3.02219693133185	0.38785676507619	0.999896583204142	Not regulated	Kit_m_spike
ENSMUSG00000040035.14	chr2	118779719	118811293	+	.	OTTMUSG00000015642.1	Disp2	-0.603901287418431	-0.615593738966325	-1.97745040567472	0.317410477901608	0.999896583204142	Not regulated	Kit_m_spike
ENSMUSG00000027331.15	chr2	118814003	118853957	+	.	OTTMUSG00000015640.4	Knstrn	-0.236018561472083	-0.236044069398125	5.13383587652391	0.529432711666939	0.999896583204142	Not regulated	Kit_m_spike
ENSMUSG00000027332.11	chr2	118861954	118882909	+	.	OTTMUSG00000014828.2	Ivd	0.0835358825187851	0.0835484742317513	4.50072993539076	0.829557092167783	0.999896583204142	Not regulated	Kit_m_spike
ENSMUSG00000040007.8	chr2	118900377	118924528	+	.	OTTMUSG00000015641.4	Bahd1	0.0622894245601364	0.0622906974954407	7.40339482428415	0.872194062265962	0.999896583204142	Not regulated	Kit_m_spike
ENSMUSG00000074916.5	chr2	118926496	118928585	+	.	OTTMUSG00000015639.1	Chst14	-0.0987608493910441	-0.0989398221420835	1.01494136183213	0.794839344344237	0.999896583204142	Not regulated	Kit_m_spike
ENSMUSG00000039983.13	chr2	119017779	119029393	-	.	OTTMUSG00000015768.1	Ccdc32	-0.0825452272964501	-0.0825943785708572	2.94756369580245	0.831295142326151	0.999896583204142	Not regulated	Kit_m_spike
ENSMUSG00000027324.1	chr2	119034790	119039769	+	.	OTTMUSG00000015765.1	Rpusd2	-0.0542316438721044	-0.0542404534041999	4.4502449482411	0.894623300268103	0.999896583204142	Not regulated	Kit_m_spike
ENSMUSG00000027326.13	chr2	119047119	119105501	+	.	OTTMUSG00000015766.7	Knl1	0.0579911815133902	0.0579953934933063	5.51166986143983	0.878945111474197	0.999896583204142	Not regulated	Kit_m_spike
ENSMUSG00000027323.10	chr2	119112793	119147445	+	.	OTTMUSG00000015759.3	Rad51	0.0596490871919149	0.0596513387679523	6.55388848805046	0.879584863700129	0.999896583204142	Not regulated	Kit_m_spike
ENSMUSG00000070730.11	chr2	119137001	119157034	-	.	OTTMUSG00000015760.4	Rmdn3	0.102103799153765	0.102114040737725	5.1490185376203	0.793271566904388	0.999896583204142	Not regulated	Kit_m_spike
ENSMUSG00000046814.3	chr2	119167773	119172390	+	.	OTTMUSG00000015763.1	Gchfr	-0.02890497994044	-0.029028996710925	-0.320879254088614	0.943538017465946	0.999896583204142	Not regulated	Kit_m_spike
ENSMUSG00000034278.3	chr2	119172500	119208795	-	.	OTTMUSG00000015761.3	Dnajc17	0.0909200991513448	0.0909439634542512	3.79106896656845	0.806961474435702	0.999896583204142	Not regulated	Kit_m_spike
ENSMUSG00000055926.2	chr2	119174509	119177575	+	.	OTTMUSG00000015762.1	Gm14137	0.226086670020642	0.230122464032077	-1.99501608876113	0.72135536387841	0.999896583204142	Not regulated	Kit_m_spike
ENSMUSG00000068580.11	chr2	119208617	119217049	+	.	OTTMUSG00000015764.1	Zfyve19	-0.0096473731539154	-0.00964870013258516	4.63519953850542	0.985568532742693	0.999896583204142	Not regulated	Kit_m_spike
ENSMUSG00000027315.13	chr2	119237362	119249527	+	.	OTTMUSG00000015880.1	Spint1	-0.00805651102588585	-0.00805684021003939	6.36805834903083	0.988228387891638	0.999896583204142	Not regulated	Kit_m_spike
ENSMUSG00000034226.7	chr2	119269201	119271272	-	.	OTTMUSG00000015878.1	Rhov	-0.205356248874147	-0.20539124722085	4.39299850899156	0.590435147293357	0.999896583204142	Not regulated	Kit_m_spike
ENSMUSG00000034216.12	chr2	119288740	119298453	+	.	OTTMUSG00000015944.1	Vps18	-0.0129423082788558	-0.0129431692433912	5.73162871607527	0.977524736054268	0.999896583204142	Not regulated	Kit_m_spike
ENSMUSG00000027314.6	chr2	119325784	119335962	+	.	OTTMUSG00000015953.1	Dll4	-0.245755401424219	-0.245868386767352	2.95125089588345	0.510353759096969	0.999896583204142	Not regulated	Kit_m_spike
ENSMUSG00000027313.3	chr2	119351229	119354381	+	.	OTTMUSG00000015948.1	Chac1	0.230102428705386	0.230885943914049	0.104787253939684	0.554186621601532	0.999896583204142	Not regulated	Kit_m_spike
ENSMUSG00000034154.15	chr2	119373042	119477687	-	.	OTTMUSG00000015947.1	Ino80	0.06847208058988	0.0684737858152351	7.09938403205438	0.857695345597132	0.999896583204142	Not regulated	Kit_m_spike
ENSMUSG00000048647.9	chr2	119516505	119547627	-	.	OTTMUSG00000015952.3	Exd1	-0.122968517007756	-0.122980757787082	5.14511491024797	0.758586756473539	0.999896583204142	Not regulated	Kit_m_spike
ENSMUSG00000014077.13	chr2	119547697	119587027	+	.	OTTMUSG00000015945.3	Chp1	0.0363076106541363	0.036310386659729	5.52656086261406	0.923258598041585	0.999896583204142	Not regulated	Kit_m_spike
ENSMUSG00000085438.1	chr2	119594297	119607502	+	.	OTTMUSG00000015950.1	1700020I14Rik	0.0253727513911449	0.0253736261814821	6.43219964566931	0.944141451444045	0.999896583204142	Not regulated	Kit_m_spike
ENSMUSG00000072980.3	chr2	119609512	119618469	-	.	OTTMUSG00000015949.2	Oip5	-0.23923188693953	-0.23932396040002	3.31840722720292	0.525238333854904	0.999896583204142	Not regulated	Kit_m_spike
ENSMUSG00000027306.15	chr2	119618298	119651244	+	.	OTTMUSG00000015954.1	Nusap1	0.0716001296076962	0.0716086215437878	4.89589625868157	0.85394364316604	0.999896583204142	Not regulated	Kit_m_spike
ENSMUSG00000027305.9	chr2	119655446	119662827	-	.	OTTMUSG00000016507.1	Ndufaf1	-0.0209035962866252	-0.0209072756307393	4.35641894605608	0.962745157379742	0.999896583204142	Not regulated	Kit_m_spike
ENSMUSG00000027304.9	chr2	119675068	119735407	+	.	OTTMUSG00000016508.4	Rtf1	0.155464350454782	0.155468711741176	6.98403566466719	0.691471319558561	0.999896583204142	Not regulated	Kit_m_spike
ENSMUSG00000027296.7	chr2	119742337	119751263	+	.	OTTMUSG00000016426.1	Itpka	-0.243435186108618	-0.243488062806739	4.04160162418203	0.514733567483207	0.999896583204142	Not regulated	Kit_m_spike
ENSMUSG00000027297.14	chr2	119751320	119760431	-	.	OTTMUSG00000016528.2	Ltk	0.547879484908061	0.553640628308313	-1.34246192157012	0.263074844346911	0.999896583204142	Not regulated	Kit_m_spike
ENSMUSG00000034032.15	chr2	119763304	119787537	-	.	OTTMUSG00000016529.2	Rpap1	0.0268824087997641	0.026882945660113	7.39392668469524	0.941791315023683	0.999896583204142	Not regulated	Kit_m_spike
ENSMUSG00000027298.17	chr2	119797733	119818104	+	.	OTTMUSG00000016527.1	Tyro3	0.0578529000261166	0.0578547233871981	6.71948611780049	0.881985368177485	0.999896583204142	Not regulated	Kit_m_spike
ENSMUSG00000033943.15	chr2	119897228	119969581	+	.	OTTMUSG00000015288.2	Mga	0.00375155816239798	0.0037514966986803	8.92465033421903	0.987645926836021	0.999896583204142	Not regulated	Kit_m_spike
ENSMUSG00000033902.12	chr2	119972699	120027408	+	.	OTTMUSG00000015276.2	Mapkbp1	0.27843615396485	0.278442913953825	7.18341384622786	0.45416517135054	0.999896583204142	Not regulated	Kit_m_spike
ENSMUSG00000087458.1	chr2	120024807	120027453	-	.	OTTMUSG00000015282.1	Gm13999	0.461946641066157	0.469495074705566	-1.84260380559681	0.422267018688248	0.999896583204142	Not regulated	Kit_m_spike
ENSMUSG00000098789.7	chr2	120027483	120032594	+	.	OTTMUSG00000044911.1	Jmjd7	0.376578214517633	0.37771429313635	0.193231755644123	0.331058742458247	0.999896583204142	Not regulated	Kit_m_spike
ENSMUSG00000098488.7	chr2	120033417	120043030	+	.	OTTMUSG00000015287.7	Pla2g4b	-0.259357887393376	-0.259837883237905	1.1000121981403	0.534896978564274	0.999896583204142	Not regulated	Kit_m_spike
ENSMUSG00000074899.5	chr2	120041493	120085693	-	.	OTTMUSG00000015286.7	Sptbn5	0.386739115145656	0.387009202346791	2.27541140103889	0.28269748751405	0.999896583204142	Not regulated	Kit_m_spike
ENSMUSG00000027293.13	chr2	120089175	120154606	-	.	OTTMUSG00000015289.1	Ehd4	0.00897277654915896	0.00897307975565601	6.61381631787964	0.977911595980874	0.999896583204142	Not regulated	Kit_m_spike
ENSMUSG00000070719.4	chr2	120265595	120289197	-	.	OTTMUSG00000015285.1	Pla2g4d	-0.340449906348334	-0.342139282335128	-0.207999876246448	0.415447702459738	0.999896583204142	Not regulated	Kit_m_spike
ENSMUSG00000046971.7	chr2	120299957	120314165	-	.	OTTMUSG00000015278.1	Pla2g4f	0.537437635584911	0.539987820650712	-0.25548283968974	0.226861587709325	0.999896583204142	Not regulated	Kit_m_spike
ENSMUSG00000027291.15	chr2	120316461	120353137	-	.	OTTMUSG00000015284.1	Vps39	0.0730663467423313	0.073068480462567	6.83717536318389	0.850519462077258	0.999896583204142	Not regulated	Kit_m_spike
ENSMUSG00000033808.16	chr2	120355312	120404113	-	.	OTTMUSG00000015281.2	Tmem87a	0.103709094557726	0.103712870143412	6.56173780998139	0.788356908852391	0.999896583204142	Not regulated	Kit_m_spike
ENSMUSG00000062646.12	chr2	120403896	120461700	+	.	OTTMUSG00000015382.1	Ganc	-0.122935615960542	-0.122970358947812	3.65636577688376	0.756752393474714	0.999896583204142	Not regulated	Kit_m_spike
ENSMUSG00000027288.16	chr2	120506820	120563843	-	.	OTTMUSG00000015618.3	Zfp106	0.11379000242837	0.113791484658073	8.05872487006866	0.771907906732389	0.999896583204142	Not regulated	Kit_m_spike
ENSMUSG00000097799.1	chr2	120532904	120539846	+	.	NA	Gm26899	-0.24616248161478	-0.246921898230576	0.375853420300584	0.527908400628092	0.999896583204142	Not regulated	Kit_m_spike
ENSMUSG00000027287.14	chr2	120567671	120601255	+	.	OTTMUSG00000015619.3	Snap23	0.190003233072727	0.190024268763355	5.00940033542616	0.618781243709434	0.999896583204142	Not regulated	Kit_m_spike
ENSMUSG00000027286.16	chr2	120604238	120609520	-	.	OTTMUSG00000015625.3	Lrrc57	-0.487521692068811	-0.487590304154956	4.8075869014165	0.23304653916544	0.999896583204142	Not regulated	Kit_m_spike
ENSMUSG00000027285.13	chr2	120609383	120621560	+	.	OTTMUSG00000015622.3	Haus2	0.0899622979322101	0.0899806923591837	4.17936584382753	0.808389787826653	0.999896583204142	Not regulated	Kit_m_spike
ENSMUSG00000033705.17	chr2	120629121	120731895	+	.	OTTMUSG00000015627.4	Stard9	-0.12467923423441	-0.124683556169268	6.76666897471424	0.749614401226382	0.999896583204142	Not regulated	Kit_m_spike
ENSMUSG00000027284.16	chr2	120716154	120850128	-	.	OTTMUSG00000015621.2	Cdan1	0.29422356606648	0.294249657655136	5.32088137560031	0.428968942878937	0.999896583204142	Not regulated	Kit_m_spike
ENSMUSG00000090100.7	chr2	120732816	120850604	-	.	OTTMUSG00000015707.3	Ttbk2	0.130219991567838	0.130233847854343	5.03177804084732	0.733388385453604	0.999896583204142	Not regulated	Kit_m_spike
ENSMUSG00000087519.8	chr2	120850705	120866689	+	.	OTTMUSG00000015781.1	AV039307	-0.37730431302938	-0.377956228493422	1.34008159211738	0.342702523759846	0.999896583204142	Not regulated	Kit_m_spike
ENSMUSG00000027272.5	chr2	120860269	120970715	-	.	OTTMUSG00000015780.2	Ubr1	0.251972235510436	0.252117259284539	2.5154179540285	0.496479562018858	0.999896583204142	Not regulated	Kit_m_spike
ENSMUSG00000054484.14	chr2	120977017	121007852	+	.	OTTMUSG00000015967.2	Tmem62	0.644722992924811	0.645803601570969	1.08028728716787	0.071295792716418	0.999896583204142	Not regulated	Kit_m_spike
ENSMUSG00000023572.16	chr2	121008403	121016904	+	.	OTTMUSG00000015966.1	Ccndbp1	0.0440661392270593	0.0440711227322919	4.97615890677582	0.905795855211547	0.999896583204142	Not regulated	Kit_m_spike
ENSMUSG00000074890.4	chr2	121128307	121140653	-	.	OTTMUSG00000015970.1	Lcmt2	0.150448317038968	0.150496098260799	3.47920681144143	0.6848594337562	0.999896583204142	Not regulated	Kit_m_spike
ENSMUSG00000027259.15	chr2	121140428	121156680	+	.	OTTMUSG00000015974.2	Adal	0.063634286918787	0.0636420806958213	4.8329811119652	0.868021196578798	0.999896583204142	Not regulated	Kit_m_spike
ENSMUSG00000050619.14	chr2	121158273	121171125	-	.	OTTMUSG00000015972.3	Zscan29	-0.0981054101320921	-0.0981261475539471	4.06843883205473	0.800316058774007	0.999896583204142	Not regulated	Kit_m_spike
ENSMUSG00000027263.12	chr2	121170654	121198770	+	.	OTTMUSG00000015965.1	Tubgcp4	0.0729293846183182	0.0729323515604005	6.40034827763794	0.850097401331718	0.999896583204142	Not regulated	Kit_m_spike
ENSMUSG00000043909.16	chr2	121193281	121271407	-	.	OTTMUSG00000015973.8	Trp53bp1	0.112965191479213	0.112966482824563	8.16862574685124	0.773507585900911	0.999896583204142	Not regulated	Kit_m_spike
ENSMUSG00000027254.13	chr2	121289600	121310832	+	.	OTTMUSG00000015225.5	Map1a	0.262628008904475	0.262649793056299	5.30969497245489	0.476543589745869	0.999896583204142	Not regulated	Kit_m_spike
ENSMUSG00000033526.16	chr2	121310561	121355396	-	.	OTTMUSG00000015262.35	Ppip5k1	0.025403986623521	0.0254054209345558	5.84273967343028	0.945598948565032	0.999896583204142	Not regulated	Kit_m_spike
ENSMUSG00000000308.14	chr2	121357714	121363737	+	.	OTTMUSG00000015261.41	Ckmt1	-0.286125767717056	-0.287224635086984	-0.0164892629268801	0.473171012028205	0.999896583204142	Not regulated	Kit_m_spike
ENSMUSG00000033498.14	chr2	121363728	121387168	-	.	OTTMUSG00000015264.4	Strc	-0.0884971947367572	-0.0912158040993186	-2.26785598968322	0.887423112147892	0.999896583204142	Not regulated	Kit_m_spike
ENSMUSG00000033486.14	chr2	121392631	121413792	-	.	OTTMUSG00000015263.4	Catsper2	-0.226287452660844	-0.226326586826437	4.35914128321507	0.562857358424168	0.999896583204142	Not regulated	Kit_m_spike
ENSMUSG00000082651.1	chr2	121401145	121401391	-	.	OTTMUSG00000015329.1	Gm14001	-0.44804402194155	-0.453495590634372	-1.46577092352154	0.397550570785977	0.999896583204142	Not regulated	Kit_m_spike
ENSMUSG00000027248.13	chr2	121413775	121438687	+	.	OTTMUSG00000015325.3	Pdia3	0.116249361063888	0.116250099035954	9.13732975916755	0.762582498455961	0.999896583204142	Not regulated	Kit_m_spike
ENSMUSG00000027246.12	chr2	121439010	121444278	-	.	OTTMUSG00000015326.2	Ell3	0.0584922126830031	0.0585963270360201	0.845148948380337	0.875348849589285	0.999896583204142	Not regulated	Kit_m_spike
ENSMUSG00000046110.15	chr2	121439059	121456781	-	.	OTTMUSG00000015331.4	Serinc4	-0.590232510946939	-0.592880382713661	-0.124198659832179	0.137583484589202	0.999896583204142	Not regulated	Kit_m_spike
ENSMUSG00000074884.12	chr2	121449195	121458313	+	.	OTTMUSG00000015327.6	Serf2	0.166999071374884	0.167003702330084	7.02127799092947	0.658333831470986	0.999896583204142	Not regulated	Kit_m_spike
ENSMUSG00000027245.11	chr2	121453290	121458672	+	.	OTTMUSG00000015324.2	Hypk	0.0182713651784811	0.0182858949604368	2.40129493419034	0.956384161389623	0.999896583204142	Not regulated	Kit_m_spike
ENSMUSG00000048222.3	chr2	121460235	121474067	-	.	OTTMUSG00000030519.1	Mfap1b	-0.0791154293001985	-0.0791362791409884	3.77543668099116	0.84438475203145	0.999896583204142	Not regulated	Kit_m_spike
ENSMUSG00000068479.5	chr2	121491911	121506665	-	.	OTTMUSG00000015375.1	Mfap1a	0.0630541058056611	0.0630781179262366	3.2282268587984	0.867837650678258	0.999896583204142	Not regulated	Kit_m_spike
ENSMUSG00000027242.14	chr2	121506723	121544860	+	.	OTTMUSG00000015376.3	Wdr76	-0.038535817233154	-0.0385383747181225	5.86116972263254	0.924708537568948	0.999896583204142	Not regulated	Kit_m_spike
ENSMUSG00000027238.17	chr2	121545529	121807087	-	.	OTTMUSG00000015377.7	Frmd5	-0.145025887936289	-0.145058171352388	4.0264203631675	0.709108056049699	0.999896583204142	Not regulated	Kit_m_spike
ENSMUSG00000060227.15	chr2	121866970	121936220	+	.	OTTMUSG00000015386.1	Casc4	0.184139560032763	0.184142676612376	7.70746670490986	0.633482272942831	0.999896583204142	Not regulated	Kit_m_spike
ENSMUSG00000074881.4	chr2	121953752	121956092	-	.	OTTMUSG00000015439.1	Mageb3	0.280041826451971	0.280571386307231	0.944690447794028	0.455990625822537	0.999896583204142	Not regulated	Kit_m_spike
ENSMUSG00000033411.16	chr2	121956001	122013642	+	.	OTTMUSG00000015440.2	Ctdspl2	0.040867604358501	0.0408692686592824	6.36821529714815	0.914954232498485	0.999896583204142	Not regulated	Kit_m_spike
ENSMUSG00000027236.8	chr2	122028546	122056598	+	.	OTTMUSG00000015531.1	Eif3j1	0.052552471891619	0.0525543356323098	6.66485524444704	0.887790313125965	0.999896583204142	Not regulated	Kit_m_spike
ENSMUSG00000033396.13	chr2	122053520	122118386	-	.	OTTMUSG00000015533.1	Spg11	0.08830337349057	0.0883051912751809	7.26882415746819	0.819016900074372	0.999896583204142	Not regulated	Kit_m_spike
ENSMUSG00000027233.4	chr2	122120108	122186189	-	.	OTTMUSG00000015532.1	Patl2	-0.344636989480315	-0.344893013447616	2.28662245996459	0.344315823665598	0.999896583204142	Not regulated	Kit_m_spike
ENSMUSG00000060802.8	chr2	122147686	122153083	+	.	OTTMUSG00000015534.1	B2m	-0.107404568615967	-0.107430611959531	3.94097495083332	0.78127918726849	0.999896583204142	Not regulated	Kit_m_spike
ENSMUSG00000033368.8	chr2	122160700	122179027	+	.	OTTMUSG00000015535.1	Trim69	-0.58046318804473	-0.580904177158021	2.32722497762318	0.256039975993041	0.999896583204142	Not regulated	Kit_m_spike
ENSMUSG00000027229.5	chr2	122186272	122206397	+	.	OTTMUSG00000015544.1	Terb2	-0.11316266311962	-0.113279112983063	1.92322098089993	0.765529569372004	0.999896583204142	Not regulated	Kit_m_spike
ENSMUSG00000027227.7	chr2	122234749	122265340	+	.	OTTMUSG00000015564.1	Sord	-0.40017086852608	-0.40018030711947	7.35103505510169	0.478054142855896	0.999896583204142	Not regulated	Kit_m_spike
ENSMUSG00000068452.7	chr2	122279247	122298165	-	.	OTTMUSG00000015565.1	Duox2	0.0340226369727166	0.0341667381718272	-0.631516123148429	0.941370064589779	0.999896583204142	Not regulated	Kit_m_spike
ENSMUSG00000033268.8	chr2	122315672	122347972	+	.	OTTMUSG00000015570.2	Duox1	0.379373697495242	0.38102789189587	-0.289422008876413	0.340539080243942	0.999896583204142	Not regulated	Kit_m_spike
ENSMUSG00000033256.14	chr2	122348892	122369162	-	.	OTTMUSG00000015613.4	Shf	-0.214362804141113	-0.214405401015238	4.17000970702027	0.576265109383053	0.999896583204142	Not regulated	Kit_m_spike
ENSMUSG00000079071.2	chr2	122484941	122528040	+	.	OTTMUSG00000015615.1	Gm14085	0.220489095670823	0.222888254584301	-1.53660106360749	0.661285927268247	0.999896583204142	Not regulated	Kit_m_spike
ENSMUSG00000027199.14	chr2	122594467	122611303	-	.	OTTMUSG00000015672.1	Gatm	0.555631913251334	0.555761897607929	3.89657631474086	0.15408437637802	0.999896583204142	Not regulated	Kit_m_spike
ENSMUSG00000074876.5	chr2	122630625	122632930	+	.	OTTMUSG00000015668.1	Spata5l1	0.0477379662173146	0.0478413275615355	0.645019711746751	0.899196230309175	0.999896583204142	Not regulated	Kit_m_spike
ENSMUSG00000033213.16	chr2	122636986	122641191	+	.	OTTMUSG00000015673.3	AA467197	-0.15303335630041	-0.153266566865905	1.52891673445937	0.743215785937642	0.999896583204142	Not regulated	Kit_m_spike
ENSMUSG00000005802.12	chr2	122681233	122702663	-	.	OTTMUSG00000015670.1	Slc30a4	-0.330182521131027	-0.330326331732711	3.11888254387773	0.43022782887032	0.999896583204142	Not regulated	Kit_m_spike
ENSMUSG00000087017.7	chr2	122702047	122721456	+	.	OTTMUSG00000015671.2	4930417H01Rik	-0.467951343078223	-0.470846936422171	-0.407817741476373	0.406688331797853	0.999896583204142	Not regulated	Kit_m_spike
ENSMUSG00000085633.1	chr2	122733290	122738362	-	.	OTTMUSG00000015681.1	Bloc1s6os	-0.0503808365477015	-0.0509897613696253	-0.63361086193039	0.904203772231027	0.999896583204142	Not regulated	Kit_m_spike
ENSMUSG00000005804.14	chr2	122738503	122749475	+	.	OTTMUSG00000015683.1	Bloc1s6	-0.0390613548157763	-0.0390668449795944	4.6850380240091	0.925191352500994	0.999896583204142	Not regulated	Kit_m_spike
ENSMUSG00000005803.14	chr2	122765237	122809569	+	.	OTTMUSG00000015682.4	Sqor	-0.654304316633578	-0.654414838474907	4.61823453574252	0.204109718289643	0.999896583204142	Not regulated	Kit_m_spike
ENSMUSG00000027200.17	chr2	124089969	124667770	+	.	OTTMUSG00000015256.3	Sema6d	-0.0112684462057251	-0.0112689876823732	6.73626966958985	0.981992178102539	0.999896583204142	Not regulated	Kit_m_spike
ENSMUSG00000086954.1	chr2	124217679	124222331	-	.	OTTMUSG00000015257.1	4930583P06Rik	-0.0958003145419758	-0.0967441574237692	-1.20956311441308	0.849871069417889	0.999896583204142	Not regulated	Kit_m_spike
ENSMUSG00000027201.16	chr2	125084628	125123661	-	.	OTTMUSG00000015333.7	Myef2	0.232245527691834	0.232255764945557	6.32282531204487	0.537100093715961	0.999896583204142	Not regulated	Kit_m_spike
ENSMUSG00000027202.12	chr2	125152505	125230002	+	.	OTTMUSG00000015338.1	Slc12a1	-0.148024304169267	-0.149352250162212	-0.807809209488315	0.735533627139553	0.999896583204142	Not regulated	Kit_m_spike
ENSMUSG00000086416.1	chr2	125207529	125217512	-	.	OTTMUSG00000015335.1	Gm14002	-0.377387058010379	-0.378823414381061	0.076220621692688	0.334684641392014	0.999896583204142	Not regulated	Kit_m_spike
ENSMUSG00000027203.15	chr2	125247190	125258608	+	.	OTTMUSG00000015344.1	Dut	0.0941884595855641	0.0941922832082072	6.41007328258107	0.804473463991804	0.999896583204142	Not regulated	Kit_m_spike
ENSMUSG00000027204.13	chr2	125300594	125507993	-	.	OTTMUSG00000015332.1	Fbn1	-0.122461320529996	-0.122478797920455	4.63917104669642	0.752934392419944	0.999896583204142	Not regulated	Kit_m_spike
ENSMUSG00000068394.4	chr2	125563088	125625113	-	.	OTTMUSG00000015347.1	Cep152	0.167550296385649	0.167569321943184	4.94751719150736	0.662169719297651	0.999896583204142	Not regulated	Kit_m_spike
ENSMUSG00000035109.14	chr2	125627447	125724148	-	.	OTTMUSG00000015349.2	Shc4	0.411399354202604	0.411616950998798	2.70060009372877	0.254797545022137	0.999896583204142	Not regulated	Kit_m_spike
ENSMUSG00000091337.3	chr2	125673095	125674785	+	.	OTTMUSG00000015346.1	Eid1	0.0178329081558748	0.0178351118035757	4.42861878743363	0.957405559611853	0.999896583204142	Not regulated	Kit_m_spike
ENSMUSG00000035093.16	chr2	125736986	125782870	-	.	OTTMUSG00000015342.1	Secisbp2l	0.0773442570117197	0.0773476639803529	6.19847403516717	0.837399162593942	0.999896583204142	Not regulated	Kit_m_spike
ENSMUSG00000027206.13	chr2	125830304	125859139	-	.	OTTMUSG00000015340.1	Cops2	0.0408458425695291	0.0408468273977865	7.21156490768016	0.911089909692658	0.999896583204142	Not regulated	Kit_m_spike
ENSMUSG00000027207.15	chr2	125859109	125984299	+	.	OTTMUSG00000015339.3	Galk2	-0.00629758957561254	-0.00630465450181267	1.94751682524506	0.989640366608742	0.999896583204142	Not regulated	Kit_m_spike
ENSMUSG00000027209.17	chr2	125983483	126152004	-	.	OTTMUSG00000015343.2	Fam227b	-0.580283988054552	-0.580946653197476	1.71213596976903	0.248595279845362	0.999896583204142	Not regulated	Kit_m_spike
ENSMUSG00000023330.12	chr2	126152141	126165279	+	.	OTTMUSG00000015336.1	Dtwd1	-0.139706260458435	-0.13973220151952	4.34811220978443	0.719623397780992	0.999896583204142	Not regulated	Kit_m_spike
ENSMUSG00000060131.11	chr2	126320973	126500674	-	.	OTTMUSG00000015754.3	Atp8b4	-0.101536624608882	-0.101742846451848	0.938250048760893	0.788894132535586	0.999896583204142	Not regulated	Kit_m_spike
ENSMUSG00000027359.16	chr2	126552407	126588243	+	.	OTTMUSG00000015755.2	Slc27a2	-0.0960969834987632	-0.0961237233744619	3.75804806066891	0.809628440143409	0.999896583204142	Not regulated	Kit_m_spike
ENSMUSG00000027360.5	chr2	126593667	126619299	-	.	OTTMUSG00000015753.1	Hdc	0.540872939372642	0.541117686163953	3.00680620369537	0.116080501397524	0.999896583204142	Not regulated	Kit_m_spike
ENSMUSG00000027361.15	chr2	126627442	126676337	-	.	OTTMUSG00000015863.3	Gabpb1	0.0603152404294141	0.0603213092682166	5.09827470988545	0.873212205000575	0.999896583204142	Not regulated	Kit_m_spike
ENSMUSG00000098024.1	chr2	126675916	126683805	+	.	OTTMUSG00000043419.1	Gm27003	0.043844574090649	0.0438884024592504	1.8233424836842	0.904263943760787	0.999896583204142	Not regulated	Kit_m_spike
ENSMUSG00000027363.15	chr2	126707328	126759297	+	.	OTTMUSG00000015864.1	Usp8	-0.0283790963052789	-0.0283796765401039	7.43547071814283	0.949422113697759	0.999896583204142	Not regulated	Kit_m_spike
ENSMUSG00000027364.14	chr2	126709096	126783470	-	.	OTTMUSG00000015955.4	Usp50	-0.543331417356418	-0.543572974579045	3.26057460188345	0.306919310561669	0.999896583204142	Not regulated	Kit_m_spike
ENSMUSG00000027365.14	chr2	126791565	126876230	-	.	OTTMUSG00000015961.2	Trpm7	0.11250050579061	0.112502735988105	7.33855900645139	0.767913723165679	0.999896583204142	Not regulated	Kit_m_spike
ENSMUSG00000027366.12	chr2	126890391	126933235	-	.	OTTMUSG00000015962.4	Sppl2a	-0.00716083328479442	-0.00716223142659775	4.27631092357676	0.989286024904333	0.999896583204142	Not regulated	Kit_m_spike
ENSMUSG00000001998.15	chr2	127008717	127067909	+	.	OTTMUSG00000016016.6	Ap4e1	0.153765924909847	0.153775742917859	5.66497344363132	0.685633850369619	0.999896583204142	Not regulated	Kit_m_spike
ENSMUSG00000001999.15	chr2	127070665	127097084	+	.	OTTMUSG00000016013.11	Blvra	0.0599090751444333	0.0599183712165553	4.4388163345774	0.876918264127764	0.999896583204142	Not regulated	Kit_m_spike
ENSMUSG00000034906.15	chr2	127103809	127133954	-	.	OTTMUSG00000016017.2	Ncaph	0.099817312341798	0.0998218807038201	6.26060197738038	0.799884841826949	0.999896583204142	Not regulated	Kit_m_spike
ENSMUSG00000074825.4	chr2	127138772	127143442	-	.	OTTMUSG00000016018.2	Itpripl1	-0.19813870036337	-0.198179990102207	4.08070183020196	0.599521405008687	0.999896583204142	Not regulated	Kit_m_spike
ENSMUSG00000044145.2	chr2	127186355	127208280	-	.	OTTMUSG00000016011.1	1810024B03Rik	-0.21450744916687	-0.214913040210071	1.05862271747988	0.569349831644316	0.999896583204142	Not regulated	Kit_m_spike
ENSMUSG00000003660.10	chr2	127208386	127240451	+	.	OTTMUSG00000016015.1	Snrnp200	0.104481790238463	0.104482376933759	9.2284309105017	0.78721865234884	0.999896583204142	Not regulated	Kit_m_spike
ENSMUSG00000003662.10	chr2	127240938	127247816	-	.	OTTMUSG00000016012.3	Ciao1	-0.0779102318969331	-0.0779153673476578	5.83116881639069	0.848129094724496	0.999896583204142	Not regulated	Kit_m_spike
ENSMUSG00000034850.15	chr2	127247908	127261107	+	.	OTTMUSG00000016014.3	Tmem127	-0.0851241418746847	-0.085132536597139	5.16145168593894	0.834029385300953	0.999896583204142	Not regulated	Kit_m_spike
ENSMUSG00000103957.1	chr2	127269449	127270054	-	.	OTTMUSG00000046257.1	Gm10766	-0.0145981666346151	-0.0147781485501612	-0.243335018218907	0.972267886992911	0.999896583204142	Not regulated	Kit_m_spike
ENSMUSG00000027367.16	chr2	127270218	127298932	+	.	OTTMUSG00000016010.1	Stard7	0.0413264929556513	0.0413283701496189	6.27077258432375	0.912388059345336	0.999896583204142	Not regulated	Kit_m_spike
ENSMUSG00000027368.6	chr2	127336159	127338376	+	.	OTTMUSG00000016021.1	Dusp2	-0.211579535624722	-0.211760511599102	2.06614465759374	0.574475616351837	0.999896583204142	Not regulated	Kit_m_spike
ENSMUSG00000058620.5	chr2	127363208	127367221	+	.	OTTMUSG00000016023.1	Adra2b	-0.163198183096136	-0.163929712944591	-0.195347285684131	0.692112502506301	0.999896583204142	Not regulated	Kit_m_spike
ENSMUSG00000046338.4	chr2	127425199	127436092	+	.	OTTMUSG00000016022.1	Gpat2	0.0890706827744912	0.0890724936724658	7.44923692438886	0.820691417513151	0.999896583204142	Not regulated	Kit_m_spike
ENSMUSG00000027371.10	chr2	127436215	127444565	-	.	OTTMUSG00000016026.1	Fahd2a	0.0266330374724771	0.0266571816825004	1.8862502786136	0.940645783801951	0.999896583204142	Not regulated	Kit_m_spike
ENSMUSG00000079056.12	chr2	127456498	127522094	-	.	OTTMUSG00000016030.1	Kcnip3	0.326887671050706	0.328956558033851	-0.654664463272348	0.466438225369179	0.999896583204142	Not regulated	Kit_m_spike
ENSMUSG00000027376.15	chr2	127526473	127541467	-	.	OTTMUSG00000016031.1	Prom2	0.0115920238048719	0.011523224668409	-0.200101202362443	0.97720701469735	0.999896583204142	Not regulated	Kit_m_spike
ENSMUSG00000034800.15	chr2	127574662	127587094	-	.	OTTMUSG00000016029.1	Zfp661	-0.244343950546123	-0.244416051912188	3.60798311183442	0.513608723742423	0.999896583204142	Not regulated	Kit_m_spike
ENSMUSG00000027374.12	chr2	127587222	127606829	+	.	OTTMUSG00000016028.4	Mrps5	0.0014084433608138	0.00140844907673749	7.00580665558827	0.991848734266589	0.999896583204142	Not regulated	Kit_m_spike
ENSMUSG00000027375.14	chr2	127633226	127656695	-	.	OTTMUSG00000016065.2	Mal	0.349546461109124	0.350224218601829	-2.23318885424147	0.578542144312162	0.999896583204142	Not regulated	Kit_m_spike
ENSMUSG00000087162.1	chr2	127691899	127700488	+	.	OTTMUSG00000016071.1	Gm14244	1.01878283361615	1.02028063104178	1.53236854569812	0.105556094619362	0.999896583204142	Not regulated	Kit_m_spike
ENSMUSG00000027377.2	chr2	127704386	127729932	-	.	OTTMUSG00000016094.1	Mall	0.196559860291469	0.200036238146082	-1.99149641526928	0.748153355951905	0.999896583204142	Not regulated	Kit_m_spike
ENSMUSG00000027378.16	chr2	127740732	127788897	-	.	OTTMUSG00000016097.1	Nphp1	-0.204525068284565	-0.204534669359161	6.37315974130295	0.595777738315948	0.999896583204142	Not regulated	Kit_m_spike
ENSMUSG00000051319.6	chr2	127791388	127792488	-	.	OTTMUSG00000016098.2	1500011K16Rik	-0.106358137557061	-0.106556426385242	1.08257444336199	0.778570726730635	0.999896583204142	Not regulated	Kit_m_spike
ENSMUSG00000027379.13	chr2	127801122	127831865	-	.	OTTMUSG00000016093.3	Bub1	0.0871347866730183	0.0871369788493105	7.12625638650813	0.826278035532936	0.999896583204142	Not regulated	Kit_m_spike
ENSMUSG00000027381.16	chr2	128126038	128162547	+	.	OTTMUSG00000015356.1	Bcl2l11	-0.103723471377003	-0.10373984633695	4.49167884348373	0.797319494751855	0.999896583204142	Not regulated	Kit_m_spike
ENSMUSG00000079053.3	chr2	128423654	128424565	+	.	OTTMUSG00000015360.2	Gm14010	-0.425781910747298	-0.437931190595859	-2.43977798417036	0.52117485826086	0.999896583204142	Not regulated	Kit_m_spike
ENSMUSG00000074812.11	chr2	128591209	128598464	+	.	OTTMUSG00000015362.4	Spdye4c	-0.432889680562837	-0.435237840029396	-0.404585999950136	0.445514269269845	0.999896583204142	Not regulated	Kit_m_spike
ENSMUSG00000109931.1	chr2	128601765	128609630	-	.	OTTMUSG00000061252.1	Gm39929	-0.168366892494288	-0.168633944902411	1.18291068384048	0.6578167400237	0.999896583204142	Not regulated	Kit_m_spike
ENSMUSG00000014355.10	chr2	128610104	128687391	-	.	OTTMUSG00000015352.2	Anapc1	0.174656036297342	0.174657064164992	9.17976894797394	0.648034973954515	0.999896583204142	Not regulated	Kit_m_spike
ENSMUSG00000014361.5	chr2	128698956	128802894	+	.	OTTMUSG00000015353.2	Mertk	0.217572699443429	0.217652493968628	3.17645026103256	0.557695940567033	0.999896583204142	Not regulated	Kit_m_spike
ENSMUSG00000014353.14	chr2	128818118	128854261	+	.	OTTMUSG00000015355.2	Tmem87b	0.0882764576333798	0.0882791432457259	6.81969844754194	0.817191248396578	0.999896583204142	Not regulated	Kit_m_spike
ENSMUSG00000027386.9	chr2	128862981	128897034	+	.	OTTMUSG00000015350.1	Fbln7	-0.488509810082575	-0.491361859314477	-0.433526568964342	0.251267062267437	0.999896583204142	Not regulated	Kit_m_spike
ENSMUSG00000027387.11	chr2	128926268	128944077	-	.	OTTMUSG00000015426.1	Zc3h8	-0.0646246784318695	-0.0646327461100737	4.82716979839294	0.871533535143812	0.999896583204142	Not regulated	Kit_m_spike
ENSMUSG00000074807.2	chr2	128966593	128967725	-	.	NA	Gm10762	-0.0257655850747001	-0.0257815541200357	2.86301881832376	0.950491727413809	0.999896583204142	Not regulated	Kit_m_spike
ENSMUSG00000042851.17	chr2	128967402	129018563	+	.	OTTMUSG00000015414.1	Zc3h6	0.0385082040945506	0.0385126141101834	4.91526623433682	0.918975289666591	0.999896583204142	Not regulated	Kit_m_spike
ENSMUSG00000090248.1	chr2	129016952	129021756	+	.	OTTMUSG00000015421.1	Gm14027	0.197361910910622	0.198304562472328	-0.387113122104022	0.642755186147011	0.999896583204142	Not regulated	Kit_m_spike
ENSMUSG00000079051.5	chr2	129025073	129048172	-	.	OTTMUSG00000015417.4	Gm14025	-0.172529472773534	-0.173726097741425	-0.592646267080178	0.683664673232046	0.999896583204142	Not regulated	Kit_m_spike
ENSMUSG00000027394.13	chr2	129065942	129096283	+	.	OTTMUSG00000015410.1	Ttl	-0.129013893998571	-0.129042626888651	4.00245647199005	0.73916590330444	0.999896583204142	Not regulated	Kit_m_spike
ENSMUSG00000027395.15	chr2	129100995	129126594	+	.	OTTMUSG00000015413.1	Polr1b	0.237821582718797	0.237826040711931	7.52115648330528	0.528469696037672	0.999896583204142	Not regulated	Kit_m_spike
ENSMUSG00000037938.4	chr2	129129700	129134134	+	.	OTTMUSG00000015423.1	Chchd5	-0.0205677728486183	-0.0205794495075691	3.00973806804583	0.961736685997013	0.999896583204142	Not regulated	Kit_m_spike
ENSMUSG00000103532.1	chr2	129196086	129197126	-	.	OTTMUSG00000043411.1	Gm4430	0.272118836321064	0.273638680114518	-0.591529663968636	0.583170239290699	0.999896583204142	Not regulated	Kit_m_spike
ENSMUSG00000103009.1	chr2	129197252	129199194	-	.	OTTMUSG00000043412.1	Gm4430	0.0456323825342186	0.0456553408505319	2.5690913364129	0.900773768220451	0.999896583204142	Not regulated	Kit_m_spike
ENSMUSG00000027397.14	chr2	129198764	129211616	+	.	OTTMUSG00000015425.4	Slc20a1	0.374269647636407	0.374275814656148	7.7212535010758	0.297686055991636	0.999896583204142	Not regulated	Kit_m_spike
ENSMUSG00000087528.1	chr2	129205958	129230579	-	.	OTTMUSG00000015416.1	9830144P21Rik	-0.207044803167915	-0.207968502755048	-0.189649239248154	0.616368835952219	0.999896583204142	Not regulated	Kit_m_spike
ENSMUSG00000048327.6	chr2	129268210	129297212	-	.	OTTMUSG00000015411.1	Ckap2l	-0.0827917576158851	-0.0828020947846831	4.8120919333474	0.838010540990832	0.999896583204142	Not regulated	Kit_m_spike
ENSMUSG00000085498.1	chr2	129297370	129307826	+	.	OTTMUSG00000015408.1	Gm14023	-0.0436254682443068	-0.0438547588307667	-0.216219713937733	0.918952760577125	0.999896583204142	Not regulated	Kit_m_spike
ENSMUSG00000074805.5	chr2	129369897	129375748	+	.	OTTMUSG00000015529.1	Il1bos	0.0703107612436346	0.0705435486676136	-1.573643731958	0.905393193671853	0.999896583204142	Not regulated	Kit_m_spike
ENSMUSG00000037902.18	chr2	129592835	129632228	+	.	OTTMUSG00000015506.3	Sirpa	-0.0868283212937645	-0.0868372139709673	5.11370016611298	0.831390226018427	0.999896583204142	Not regulated	Kit_m_spike
ENSMUSG00000037885.18	chr2	129800517	129832287	+	.	OTTMUSG00000015500.3	Stk35	0.0293007208363963	0.0293010620923002	8.16512461202428	0.937791407400025	0.999896583204142	Not regulated	Kit_m_spike
ENSMUSG00000027401.9	chr2	130012349	130050399	+	.	OTTMUSG00000015499.1	Tgm3	-0.222050777787361	-0.223113932688517	-0.29866849236555	0.579985963101949	0.999896583204142	Not regulated	Kit_m_spike
ENSMUSG00000027403.12	chr2	130112416	130154232	+	.	OTTMUSG00000015503.1	Tgm6	-0.325604182204511	-0.325905325232473	1.98019581690556	0.374648327982688	0.999896583204142	Not regulated	Kit_m_spike
ENSMUSG00000027404.15	chr2	130171414	130179403	-	.	OTTMUSG00000015496.2	Snrpb	0.103176282503386	0.103177377874275	8.37082644551162	0.789961393407093	0.999896583204142	Not regulated	Kit_m_spike
ENSMUSG00000060332.9	chr2	130195194	130264445	+	.	OTTMUSG00000015502.1	Tmc2	0.00156954671535404	0.00158024007659934	-0.0931766557603876	0.997142067709989	0.999896583204142	Not regulated	Kit_m_spike
ENSMUSG00000027405.16	chr2	130274430	130279313	+	.	OTTMUSG00000015495.3	Nop56	0.0663448499524456	0.0663461418123172	7.53321608674468	0.861284400194463	0.999896583204142	Not regulated	Kit_m_spike
ENSMUSG00000027406.12	chr2	130279309	130284547	-	.	OTTMUSG00000015521.3	Idh3b	0.0624026851917465	0.0624067012776253	5.81822851515518	0.866236611732692	0.999896583204142	Not regulated	Kit_m_spike
ENSMUSG00000053552.14	chr2	130295169	130370481	+	.	OTTMUSG00000015516.3	Ebf4	0.125697422137392	0.125851138846919	1.53845622074679	0.734392922450296	0.999896583204142	Not regulated	Kit_m_spike
ENSMUSG00000027408.7	chr2	130390775	130397574	-	.	OTTMUSG00000015522.2	Cpxm1	0.0258779318598221	0.0258792587885951	6.06352923329033	0.944054932125954	0.999896583204142	Not regulated	Kit_m_spike
ENSMUSG00000027409.5	chr2	130405259	130406074	+	.	OTTMUSG00000015504.3	1700020A23Rik	-0.459023852375523	-0.461607510444895	-0.490162628679584	0.309453709167665	0.999896583204142	Not regulated	Kit_m_spike
ENSMUSG00000037773.14	chr2	130417247	130424701	-	.	OTTMUSG00000015530.1	Pced1a	0.157784273658998	0.157819358706926	3.99449165039356	0.680888027607357	0.999896583204142	Not regulated	Kit_m_spike
ENSMUSG00000027411.17	chr2	130424339	130444269	+	.	OTTMUSG00000015524.6	Vps16	0.116340100170617	0.116343522127252	6.91248927946613	0.764911633450894	0.999896583204142	Not regulated	Kit_m_spike
ENSMUSG00000027303.18	chr2	130450278	130556124	+	.	OTTMUSG00000015498.5	Ptpra	0.0750119444261558	0.0750140138503877	7.00828764846921	0.847232877190148	0.999896583204142	Not regulated	Kit_m_spike
ENSMUSG00000060029.13	chr2	130543791	130563749	-	.	OTTMUSG00000015501.1	4930473A02Rik	0.198824841111691	0.199512669049819	0.0496828771827307	0.612879591991107	0.999896583204142	Not regulated	Kit_m_spike
ENSMUSG00000037740.8	chr2	130563742	130568695	+	.	OTTMUSG00000015508.1	Mrps26	-0.0124498466287069	-0.0124513245199739	5.1317184199991	0.979621517337029	0.999896583204142	Not regulated	Kit_m_spike
ENSMUSG00000037727.6	chr2	130580620	130582554	-	.	OTTMUSG00000015526.2	Avp	0.0937533916686713	0.0951457897510389	-2.10570543589541	0.876461935057554	0.999896583204142	Not regulated	Kit_m_spike
ENSMUSG00000027300.9	chr2	130590002	130630038	-	.	OTTMUSG00000015515.2	Ubox5	-0.0781946507774661	-0.0782057139725162	4.62995921109068	0.843366536612967	0.999896583204142	Not regulated	Kit_m_spike
[truncated: 16,878 more rows]

## Sheet: Kit+
gene_ENS	chr	start	end	strand	score	gene_OTT	gene_name	logFC	unshrunk.logFC	logCPM	PValue	FDR	gl	cell
ENSMUSG00000025900.12	chr1	3999557	4409241	-	.	OTTMUSG00000049985.3	Rp1	0.0812716772244235	0.0808803565026776	0.317885131726007	0.838977774431524	0.99999993879293	Not regulated	Kit_p_spike
ENSMUSG00000025902.13	chr1	4490931	4497354	-	.	OTTMUSG00000050014.7	Sox17	-0.554785034114019	-0.557491541628365	0.04700733098602	0.102560453684801	0.99999993879293	Not regulated	Kit_p_spike
ENSMUSG00000033845.13	chr1	4773206	4785739	-	.	OTTMUSG00000029329.3	Mrpl15	-0.0290947765819147	-0.0290965299850006	5.93805846978308	0.999487627971184	0.99999993879293	Not regulated	Kit_p_spike
ENSMUSG00000102275.1	chr1	4778063	4779212	-	.	OTTMUSG00000050076.1	Gm37144	-0.112480324204378	-0.112734413371838	0.670204423089851	0.802826438465061	0.99999993879293	Not regulated	Kit_p_spike
ENSMUSG00000025903.14	chr1	4807788	4848410	+	.	OTTMUSG00000021562.4	Lypla1	-0.13116000307815	-0.131166672648048	6.18220201948046	0.988185931941497	0.99999993879293	Not regulated	Kit_p_spike
ENSMUSG00000033813.15	chr1	4857814	4897909	+	.	OTTMUSG00000042348.1	Tcea1	0.0156504358876746	0.0156512255979229	6.04344497336207	0.999774388499012	0.99999993879293	Not regulated	Kit_p_spike
ENSMUSG00000033793.12	chr1	5070018	5162529	+	.	OTTMUSG00000050145.9	Atp6v1h	0.043446112639194	0.0434472373694298	7.07367962152605	0.998553139577987	0.99999993879293	Not regulated	Kit_p_spike
ENSMUSG00000025907.14	chr1	6206197	6276648	+	.	OTTMUSG00000033467.12	Rb1cc1	0.016305616348733	0.0163058886320645	7.50638485837542	0.999986635175497	0.99999993879293	Not regulated	Kit_p_spike
ENSMUSG00000090031.2	chr1	6209866	6215293	-	.	OTTMUSG00000033728.2	4732440D04Rik	-0.273288723936863	-0.273581327508225	1.7838332612445	0.490290284284281	0.99999993879293	Not regulated	Kit_p_spike
ENSMUSG00000102706.1	chr1	6382634	6383106	-	.	OTTMUSG00000050241.1	Gm7417	-0.454461562144075	-0.458269205774706	-0.163048692742265	0.19920612979695	0.99999993879293	Not regulated	Kit_p_spike
ENSMUSG00000103845.1	chr1	6429655	6441296	-	.	OTTMUSG00000050243.1	Gm19026	-0.429317097613602	-0.434603032181418	-1.1236031837036	0.274419427756668	0.99999993879293	Not regulated	Kit_p_spike
ENSMUSG00000033740.17	chr1	6487231	6860940	+	.	OTTMUSG00000024833.6	St18	0.055537835425591	0.0557560519121859	-0.206154571215397	0.883875128857762	0.99999993879293	Not regulated	Kit_p_spike
ENSMUSG00000051285.17	chr1	7088920	7173628	+	.	OTTMUSG00000043373.5	Pcmtd1	-0.2213707179009	-0.221398025779067	4.88207957701395	0.814766909564685	0.99999993879293	Not regulated	Kit_p_spike
ENSMUSG00000103509.1	chr1	7148110	7152137	+	.	OTTMUSG00000043377.1	Gm38372	-0.115418675375783	-0.115489525381275	2.57262221484173	0.792252070410732	0.99999993879293	Not regulated	Kit_p_spike
ENSMUSG00000097797.6	chr1	7349406	7397869	-	.	OTTMUSG00000050305.3	Gm26901	0.0630885724054427	0.0631668381489374	1.44404907822556	0.916174092198775	0.99999993879293	Not regulated	Kit_p_spike
ENSMUSG00000025909.16	chr1	8361475	9299878	-	.	OTTMUSG00000033160.4	Sntg1	-0.666658880967509	-0.67396554779878	-1.2764332662404	0.0987634776432519	0.99999993879293	Not regulated	Kit_p_spike
ENSMUSG00000061024.8	chr1	9545408	9547455	+	.	OTTMUSG00000045230.1	Rrs1	-0.11811970304454	-0.118129652221226	5.46020328954531	0.977682881955562	0.99999993879293	Not regulated	Kit_p_spike
ENSMUSG00000025911.14	chr1	9547948	9580673	+	.	OTTMUSG00000022305.3	Adhfe1	0.912154901113281	0.9246164678778	-1.60340105281064	0.0401173685644505	0.94461047179595	Not regulated	Kit_p_spike
ENSMUSG00000067879.3	chr1	9601199	9627143	+	.	OTTMUSG00000022603.1	Vxn	0.137552192520987	0.137053920308614	-0.23911240143988	0.716585572792856	0.99999993879293	Not regulated	Kit_p_spike
ENSMUSG00000025912.16	chr1	9667415	9700209	-	.	OTTMUSG00000034736.3	Mybl1	0.494958886469851	0.495004043893748	4.95561085863751	0.100189015681449	0.99999993879293	Not regulated	Kit_p_spike
ENSMUSG00000045210.8	chr1	9718622	9748382	-	.	OTTMUSG00000022113.1	Vcpip1	-0.124990740511535	-0.124994670625117	6.81516765593324	0.993350673252978	0.99999993879293	Not regulated	Kit_p_spike
ENSMUSG00000097893.8	chr1	9747648	9791924	+	.	OTTMUSG00000045232.2	1700034P13Rik	0.116794548708883	0.116977589340623	1.1178188272191	0.829655441198767	0.99999993879293	Not regulated	Kit_p_spike
ENSMUSG00000025915.14	chr1	9798107	9900845	+	.	OTTMUSG00000045250.2	Sgk3	-0.312607084807467	-0.312642856914984	4.96391546285065	0.622733609692096	0.99999993879293	Not regulated	Kit_p_spike
ENSMUSG00000046101.16	chr1	9908638	9942085	+	.	OTTMUSG00000021854.3	Mcmdc2	0.596303677971616	0.596590657563954	2.63218628311179	0.0175169258378566	0.672307209702011	Not regulated	Kit_p_spike
ENSMUSG00000098234.7	chr1	9941959	9944118	-	.	OTTMUSG00000043382.2	Snhg6	-0.120029988411396	-0.120050729979787	4.37521453834421	0.979273446757113	0.99999993879293	Not regulated	Kit_p_spike
ENSMUSG00000099032.2	chr1	9960163	9967932	-	.	OTTMUSG00000044905.1	Tcf24	-0.0415399122253844	-0.0415454070116993	4.78785566777732	0.989481851672881	0.99999993879293	Not regulated	Kit_p_spike
ENSMUSG00000025916.10	chr1	9968624	10009136	-	.	OTTMUSG00000026413.4	Ppp1r42	-0.595630548548766	-0.596331607219397	2.71348626025593	0.0770066101195711	0.99999993879293	Not regulated	Kit_p_spike
ENSMUSG00000025917.9	chr1	10024601	10038168	-	.	OTTMUSG00000029459.3	Cops5	0.0335923164634419	0.0335937288698234	6.22617022856762	0.998445832809866	0.99999993879293	Not regulated	Kit_p_spike
ENSMUSG00000056763.16	chr1	10037987	10136768	+	.	OTTMUSG00000027401.8	Cspp1	0.167837848860751	0.167847676450254	5.85185070468228	0.909671072273357	0.99999993879293	Not regulated	Kit_p_spike
ENSMUSG00000067851.11	chr1	10137571	10232670	-	.	OTTMUSG00000033923.2	Arfgef1	0.0848366078741781	0.0848376118142624	8.19140225094732	0.996994172783182	0.99999993879293	Not regulated	Kit_p_spike
ENSMUSG00000042501.12	chr1	10324720	10719945	-	.	OTTMUSG00000024232.1	Cpa6	0.140543369006939	0.140143177151198	-0.487233522074863	0.709439805677528	0.99999993879293	Not regulated	Kit_p_spike
ENSMUSG00000048960.13	chr1	10993465	11303681	+	.	OTTMUSG00000047927.1	Prex2	0.198701917811035	0.199619854979891	-0.31051972411932	0.592177473239461	0.99999993879293	Not regulated	Kit_p_spike
ENSMUSG00000057715.13	chr1	11414105	11975901	+	.	OTTMUSG00000033915.2	A830018L16Rik	0.14659070350678	0.145278708958679	-1.89566050340787	0.77192174555852	0.99999993879293	Not regulated	Kit_p_spike
ENSMUSG00000101314.1	chr1	12670324	12671176	-	.	OTTMUSG00000047515.1	Gm29663	-0.728379065224496	-0.767960331279578	-2.32683729844982	0.222092124051412	0.99999993879293	Not regulated	Kit_p_spike
ENSMUSG00000016918.15	chr1	12692277	12861192	+	.	OTTMUSG00000047995.3	Sulf1	-0.160715751003156	-0.160779488841882	3.14941550192176	0.899811413439059	0.99999993879293	Not regulated	Kit_p_spike
ENSMUSG00000025938.16	chr1	12866549	12992650	-	.	OTTMUSG00000022327.2	Slco5a1	-0.143418973835236	-0.144410507467881	-0.429831316718908	0.699256409543429	0.99999993879293	Not regulated	Kit_p_spike
ENSMUSG00000042414.7	chr1	13113457	13127163	-	.	OTTMUSG00000017097.2	Prdm14	0.8235518410401	0.842790630597153	-2.22986533066326	0.135418402588199	0.99999993879293	Not regulated	Kit_p_spike
ENSMUSG00000005886.14	chr1	13139105	13374083	-	.	OTTMUSG00000021630.4	Ncoa2	-0.0851890034716848	-0.0851905750951155	7.55928070484395	0.997582478304796	0.99999993879293	Not regulated	Kit_p_spike
ENSMUSG00000025935.10	chr1	13564698	13589910	-	.	OTTMUSG00000049113.1	Tram1	0.0479737652162293	0.0479753983821747	6.67556033232583	0.999750640466812	0.99999993879293	Not regulated	Kit_p_spike
ENSMUSG00000025937.6	chr1	13623330	13660546	-	.	OTTMUSG00000021599.3	Lactb2	-0.190437280558753	-0.190488989905207	3.6957752911986	0.891705943355108	0.99999993879293	Not regulated	Kit_p_spike
[truncated: 19,036 more rows]

## Sheet: SCI
gene_ENS	chr	start	end	strand	score	gene_OTT	gene_name	logFC	unshrunk.logFC	logCPM	PValue	FDR	gl	cell
[truncated: 18,521 more rows]

[truncated: 2 more sheets: SCII, RS]
