# Supplementary material for: Chromatin environment-dependent effects of DOT1L on gene expression in male germ cells
Source: Commun Biol. 2025 Jan 28;8:138. doi: 10.1038/s42003-024-07393-x (PMC11775102; doi:10.1038/s42003-024-07393-x)
Supplement: Supplementary file 6 — Supplementary Data 3 [file 42003_2024_7393_MOESM6_ESM.xlsx]

## Sheet: Kit- - GSC
gene_ENS	chr	start	end	strand	gl.x	GB	RE	type
ENSMUSG00000000001.4	chr3	108107280	108146146	-	NR	1	1	ENH-GB
ENSMUSG00000000028.15	chr16	18780447	18811987	-	NR	1	1	ENH-GB
ENSMUSG00000000031.16	chr7	142575529	142578143	-	NR	0	1	ENH
ENSMUSG00000000037.16	chrX	161117193	161258213	+	NR	1	1	ENH-GB
ENSMUSG00000000049.11	chr11	108343354	108414396	+	NR	0	0	-H3K79me2
ENSMUSG00000000056.7	chr11	121237253	121255856	+	NR	1	1	ENH-GB
ENSMUSG00000000078.7	chr13	5861482	5870394	+	NR	1	1	ENH-GB
ENSMUSG00000000085.16	chr4	120405281	120530186	+	NR	1	1	ENH-GB
ENSMUSG00000000088.7	chr9	57521274	57532426	+	NR	1	1	ENH-GB
ENSMUSG00000000093.6	chr11	85832551	85841948	+	NR	0	0	-H3K79me2
ENSMUSG00000000094.12	chr11	85886422	85916097	+	NR	0	0	-H3K79me2
ENSMUSG00000000103.12	chrY	2106015	2170409	-	NR	0	0	-H3K79me2
ENSMUSG00000000120.6	chr11	95568818	95587735	-	NR	0	1	ENH
ENSMUSG00000000125.5	chr11	103774150	103817957	+	NR	1	1	ENH-GB
ENSMUSG00000000126.11	chr11	59306928	59333552	+	NR	0	1	ENH
ENSMUSG00000000127.15	chr17	63863062	64139496	+	NR	1	0	GB
ENSMUSG00000000131.15	chr7	126101715	126200501	-	NR	1	1	ENH-GB
ENSMUSG00000000134.17	chrX	7762560	7775202	+	NR	1	1	ENH-GB
ENSMUSG00000000142.15	chr11	108920349	108950783	+	NR	0	0	-H3K79me2
ENSMUSG00000000148.17	chr5	140705011	140719379	+	NR	1	1	ENH-GB
ENSMUSG00000000149.10	chr5	140758408	140830431	-	NR	1	1	ENH-GB
ENSMUSG00000000154.16	chr7	143473736	143499334	+	NR	0	1	ENH
ENSMUSG00000000159.16	chr16	96361668	96422121	+	NR	0	0	-H3K79me2
ENSMUSG00000000167.14	chr9	50617321	50625000	+	NR	1	1	ENH-GB
ENSMUSG00000000168.9	chr9	50634633	50659780	-	NR	1	1	ENH-GB
ENSMUSG00000000171.5	chr9	50596357	50603812	-	NR	1	1	ENH-GB
ENSMUSG00000000184.12	chr6	127125162	127152193	-	NR	1	1	ENH-GB
ENSMUSG00000000194.13	chr2	31152316	31218775	+	NR	1	1	ENH-GB
ENSMUSG00000000197.8	chr14	123276634	123627144	-	NR	0	0	-H3K79me2
ENSMUSG00000000202.9	chr11	114791217	114795945	-	NR	0	1	ENH
ENSMUSG00000000204.16	chr11	83175186	83190216	+	NR	0	0	-H3K79me2
ENSMUSG00000000223.13	chrX	134404551	134456573	+	NR	0	1	ENH
ENSMUSG00000000247.11	chr2	38339281	38369733	+	NR	1	1	ENH-GB
ENSMUSG00000000253.13	chr13	45507444	45553800	+	NR	1	1	ENH-GB
ENSMUSG00000000266.11	chrX	140664599	140767715	+	NR	1	1	ENH-GB
ENSMUSG00000000275.16	chr11	88999376	89020293	+	NR	1	1	ENH-GB
ENSMUSG00000000276.11	chr11	89035179	89066850	-	NR	1	1	ENH-GB
ENSMUSG00000000278.10	chr11	88924020	88955465	-	NR	1	1	ENH-GB
ENSMUSG00000000282.12	chr11	74830920	74845725	+	NR	1	1	ENH-GB
ENSMUSG00000000295.13	chr10	31313383	31328204	+	NR	0	0	-H3K79me2
ENSMUSG00000000296.8	chr10	31332376	31445958	-	NR	0	0	-H3K79me2
ENSMUSG00000000301.16	chr11	59970614	60046489	-	NR	1	1	ENH-GB
ENSMUSG00000000303.12	chr8	106603351	106670246	+	NR	0	1	ENH
ENSMUSG00000000305.12	chr2	179442431	179899373	+	NR	1	1	ENH-GB
ENSMUSG00000000308.14	chr2	121357714	121363737	+	NR	0	1	ENH
ENSMUSG00000000317.11	chr11	70224128	70229798	-	NR	1	1	ENH-GB
ENSMUSG00000000318.16	chr11	70156197	70170834	+	NR	0	1	ENH
ENSMUSG00000000320.10	chr11	70241457	70255353	-	NR	0	1	ENH
ENSMUSG00000000325.16	chr16	18348182	18407076	+	NR	1	1	ENH-GB
ENSMUSG00000000326.13	chr16	18406886	18426852	-	NR	0	1	ENH
ENSMUSG00000000339.14	chr3	116488963	116508208	-	NR	1	1	ENH-GB
ENSMUSG00000000340.10	chr3	116513070	116549981	+	NR	0	1	ENH
ENSMUSG00000000346.9	chr15	100615349	100620761	+	NR	1	1	ENH-GB
ENSMUSG00000000355.13	chrX	38600578	38613426	+	NR	1	1	ENH-GB
ENSMUSG00000000365.9	chr14	56402581	56525032	+	NR	1	1	ENH-GB
ENSMUSG00000000374.8	chr10	78186725	78244641	-	NR	1	1	ENH-GB
ENSMUSG00000000378.15	chr11	6546887	6596744	+	NR	1	1	ENH-GB
ENSMUSG00000000384.15	chr11	6615598	6626067	-	NR	1	1	ENH-GB
ENSMUSG00000000386.15	chr16	97447035	97462907	-	NR	0	1	ENH
ENSMUSG00000000399.10	chr6	126821721	126849136	-	NR	1	1	ENH-GB
ENSMUSG00000000402.2	chrX	166523007	166585720	-	NR	0	1	ENH
ENSMUSG00000000409.14	chr4	129548344	129573641	-	NR	0	1	ENH
ENSMUSG00000000411.7	chr4	129489014	129491022	-	NR	0	1	ENH
ENSMUSG00000000416.16	chr6	18366478	18514843	-	NR	0	0	-H3K79me2
ENSMUSG00000000420.15	chr18	24205344	24286818	+	NR	1	1	ENH-GB
ENSMUSG00000000439.9	chr6	115601902	115622624	+	NR	0	1	ENH
ENSMUSG00000000440.12	chr6	115360951	115490399	+	NR	0	1	ENH
ENSMUSG00000000441.17	chr6	115618067	115676635	-	NR	1	1	ENH-GB
ENSMUSG00000000486.13	chr7	127214447	127233130	-	NR	1	1	ENH-GB
ENSMUSG00000000489.7	chr15	79995874	80014977	-	NR	1	1	ENH-GB
ENSMUSG00000000530.16	chr15	101128522	101145336	+	NR	0	0	-H3K79me2
ENSMUSG00000000531.5	chr15	101224188	101232756	+	NR	0	1	ENH
ENSMUSG00000000532.11	chr15	101174067	101213684	+	NR	1	1	ENH-GB
ENSMUSG00000000538.18	chr11	60226714	60352905	-	NR	1	1	ENH-GB
ENSMUSG00000000552.10	chr15	103313895	103340093	-	NR	0	1	ENH
ENSMUSG00000000555.8	chr15	103344286	103366763	-	NR	1	1	ENH-GB
ENSMUSG00000000561.14	chr3	105959369	105970037	+	NR	1	1	ENH-GB
ENSMUSG00000000562.5	chr3	105870858	105908926	+	NR	0	1	ENH
ENSMUSG00000000563.17	chr3	105942698	105960099	-	NR	1	1	ENH-GB
ENSMUSG00000000567.5	chr11	112782224	112787760	+	NR	0	0	-H3K79me2
ENSMUSG00000000568.15	chr5	99955935	99978938	-	NR	1	1	ENH-GB
ENSMUSG00000000579.14	chr17	6601671	6609774	+	NR	0	1	ENH
ENSMUSG00000000581.8	chr11	17257579	17269176	+	NR	1	1	ENH-GB
ENSMUSG00000000594.7	chr11	55098115	55113029	+	NR	0	1	ENH
ENSMUSG00000000600.15	chr5	3803184	3845564	+	NR	1	1	ENH-GB
ENSMUSG00000000605.9	chr7	7282309	7300851	-	NR	0	0	-H3K79me2
ENSMUSG00000000627.15	chr6	82911885	82939769	-	NR	0	1	ENH
ENSMUSG00000000628.10	chr6	82725025	82774454	-	NR	1	1	ENH-GB
ENSMUSG00000000631.20	chr11	77763246	77865980	+	NR	1	1	ENH-GB
ENSMUSG00000000632.13	chr11	77930800	77979048	+	NR	1	1	ENH-GB
ENSMUSG00000000690.5	chr11	96292476	96301569	+	NR	0	0	-H3K79me2
ENSMUSG00000000693.10	chr6	83034173	83052562	+	NR	0	1	ENH
ENSMUSG00000000708.14	chr17	53566861	53672720	+	NR	1	1	ENH-GB
ENSMUSG00000000711.3	chr10	128677175	128696264	-	NR	1	1	ENH-GB
ENSMUSG00000000730.13	chr10	78041947	78063622	+	NR	0	1	ENH
ENSMUSG00000000732.9	chr10	78069302	78083913	+	NR	0	1	ENH
ENSMUSG00000000738.18	chr8	123062942	123097760	+	NR	1	1	ENH-GB
ENSMUSG00000000739.14	chr8	123140192	123158315	-	NR	0	1	ENH
ENSMUSG00000000740.12	chr8	123102350	123105244	+	NR	1	1	ENH-GB
ENSMUSG00000000743.9	chr8	123204264	123212763	-	NR	1	1	ENH-GB
ENSMUSG00000000751.13	chr11	75298166	75348324	-	NR	1	1	ENH-GB
ENSMUSG00000000759.14	chr8	12614277	12672248	-	NR	0	1	ENH
ENSMUSG00000000776.13	chr14	70438757	70443447	-	NR	1	1	ENH-GB
ENSMUSG00000000782.15	chr11	52252371	52283014	-	NR	1	1	ENH-GB
ENSMUSG00000000787.12	chrX	13280970	13294052	+	NR	1	1	ENH-GB
ENSMUSG00000000791.9	chr8	70808449	70821424	+	NR	0	1	ENH
ENSMUSG00000000792.2	chr8	70882889	70892757	-	NR	0	1	ENH
ENSMUSG00000000794.9	chr3	89520164	89675132	+	NR	0	1	ENH
ENSMUSG00000000804.14	chr11	84984442	85140161	-	NR	1	1	ENH-GB
ENSMUSG00000000805.18	chr11	84957786	84966044	+	NR	0	0	-H3K79me2
ENSMUSG00000000811.13	chr6	89643988	89675529	+	NR	1	1	ENH-GB
ENSMUSG00000000817.10	chr1	161780689	161788495	-	NR	0	0	-H3K79me2
ENSMUSG00000000823.16	chr2	181582103	181592803	-	NR	0	1	ENH
ENSMUSG00000000826.16	chr2	181520485	181555133	+	NR	1	1	ENH-GB
ENSMUSG00000000827.18	chr2	181497142	181517966	+	NR	1	1	ENH-GB
ENSMUSG00000000838.17	chrX	68678541	68717963	+	NR	0	1	ENH
ENSMUSG00000000861.15	chr11	24078056	24174123	+	NR	0	0	-H3K79me2
ENSMUSG00000000876.11	chr2	154585758	154603708	-	NR	1	1	ENH-GB
ENSMUSG00000000881.12	chrX	100767722	100818410	+	NR	0	0	-H3K79me2
ENSMUSG00000000884.17	chr16	18498713	18566679	+	NR	1	1	ENH-GB
ENSMUSG00000000901.17	chr10	75923222	75936496	-	NR	0	1	ENH
ENSMUSG00000000902.13	chr10	75896769	75921617	-	NR	1	1	ENH-GB
ENSMUSG00000000915.15	chr5	123973628	124005558	+	NR	1	1	ENH-GB
ENSMUSG00000000916.15	chr5	135369953	135376805	+	NR	1	1	ENH-GB
ENSMUSG00000000934.9	chr15	75657035	75678800	-	NR	1	1	ENH-GB
ENSMUSG00000000942.10	chr6	52189671	52191753	-	NR	0	0	-H3K79me2
ENSMUSG00000000948.16	chr7	59974149	60005064	-	NR	0	1	ENH
ENSMUSG00000000957.11	chr14	54431612	54445364	+	NR	1	1	ENH-GB
ENSMUSG00000000958.10	chr14	54369442	54417780	-	NR	0	1	ENH
ENSMUSG00000000959.7	chr14	54360834	54369673	+	NR	1	1	ENH-GB
ENSMUSG00000000976.13	chr11	83753696	83783754	+	NR	0	0	-H3K79me2
ENSMUSG00000001016.12	chr3	90476126	90488379	+	NR	1	1	ENH-GB
ENSMUSG00000001017.15	chr3	90498956	90509498	-	NR	1	1	ENH-GB
ENSMUSG00000001018.15	chr3	90488026	90491033	-	NR	0	1	ENH
ENSMUSG00000001025.8	chr3	90612882	90624181	+	NR	0	0	-H3K79me2
ENSMUSG00000001034.17	chr11	61488812	61494406	-	NR	1	1	ENH-GB
ENSMUSG00000001036.17	chr11	61517249	61579687	-	NR	1	1	ENH-GB
ENSMUSG00000001039.12	chr11	61505144	61512931	+	NR	0	1	ENH
ENSMUSG00000001052.15	chr3	129982759	130061553	-	NR	1	1	ENH-GB
ENSMUSG00000001053.15	chr11	51643063	51650842	-	NR	1	1	ENH-GB
ENSMUSG00000001054.9	chr11	51623671	51635896	-	NR	1	1	ENH-GB
ENSMUSG00000001056.3	chr11	51619735	51623714	+	NR	1	1	ENH-GB
ENSMUSG00000001062.18	chr8	123242356	123254348	-	NR	0	1	ENH
ENSMUSG00000001065.15	chr8	123254195	123269745	+	NR	1	1	ENH-GB
ENSMUSG00000001082.12	chr5	34633642	34637212	-	NR	1	1	ENH-GB
ENSMUSG00000001089.14	chr4	136469761	136554780	+	NR	1	1	ENH-GB
ENSMUSG00000001098.15	chr5	114363567	114380508	-	NR	1	1	ENH-GB
ENSMUSG00000001100.10	chr11	78512193	78522736	+	NR	1	1	ENH-GB
ENSMUSG00000001105.15	chr11	78536361	78541737	+	NR	1	1	ENH-GB
ENSMUSG00000001119.7	chr10	76708792	76726168	-	NR	1	1	ENH-GB
ENSMUSG00000001120.15	chr10	76761857	76961887	-	NR	1	1	ENH-GB
ENSMUSG00000001127.12	chrX	20797814	20860519	+	NR	1	1	ENH-GB
ENSMUSG00000001128.7	chrX	20925454	20931555	-	NR	0	1	ENH
ENSMUSG00000001131.11	chrX	20870166	20874735	+	NR	0	1	ENH
ENSMUSG00000001134.9	chrX	20941722	20962017	-	NR	0	1	ENH
ENSMUSG00000001138.13	chr1	36511867	36528237	+	NR	1	1	ENH-GB
ENSMUSG00000001143.13	chr1	36419871	36445271	-	NR	1	1	ENH-GB
ENSMUSG00000001150.7	chr10	76468927	76515857	+	NR	0	1	ENH
ENSMUSG00000001151.10	chr10	76351263	76442786	-	NR	1	1	ENH-GB
ENSMUSG00000001156.9	chr6	86647042	86669161	-	NR	0	1	ENH
ENSMUSG00000001157.13	chr6	86691768	86733383	-	NR	1	1	ENH-GB
ENSMUSG00000001158.13	chr6	86675151	86684522	-	NR	1	1	ENH-GB
ENSMUSG00000001166.17	chr5	120800194	120812514	-	NR	0	0	-H3K79me2
ENSMUSG00000001173.15	chrX	47912387	47965868	+	NR	0	0	-H3K79me2
ENSMUSG00000001175.14	chr12	100199435	100209814	+	NR	1	1	ENH-GB
ENSMUSG00000001211.15	chr10	78269178	78352489	-	NR	0	1	ENH
ENSMUSG00000001227.12	chr17	56123085	56140343	-	NR	0	1	ENH
ENSMUSG00000001228.14	chr17	56303321	56323486	+	NR	1	1	ENH-GB
ENSMUSG00000001229.9	chr17	56186807	56218905	-	NR	1	1	ENH-GB
ENSMUSG00000001240.13	chr11	101246028	101259546	+	NR	0	1	ENH
ENSMUSG00000001247.16	chr7	30957770	30973464	-	NR	0	0	-H3K79me2
ENSMUSG00000001248.15	chr7	31130127	31155896	-	NR	1	1	ENH-GB
ENSMUSG00000001249.14	chr7	31098725	31115290	-	NR	0	1	ENH
ENSMUSG00000001270.9	chr12	111669361	111672338	-	NR	0	1	ENH
ENSMUSG00000001280.13	chr15	102406143	102436404	+	NR	1	1	ENH-GB
ENSMUSG00000001281.10	chr15	102215995	102231944	-	NR	0	1	ENH
ENSMUSG00000001285.12	chr15	102331709	102338139	+	NR	1	1	ENH-GB
ENSMUSG00000001288.15	chr15	102234938	102257517	-	NR	1	1	ENH-GB
ENSMUSG00000001289.12	chr15	102326116	102331873	+	NR	1	1	ENH-GB
ENSMUSG00000001300.16	chr8	8617434	8661242	-	NR	0	1	ENH
ENSMUSG00000001305.5	chr1	186720978	186749358	-	NR	1	1	ENH-GB
ENSMUSG00000001313.12	chr11	101464999	101471853	+	NR	1	1	ENH-GB
ENSMUSG00000001323.17	chr11	74906359	74925948	-	NR	1	1	ENH-GB
ENSMUSG00000001333.9	chr4	129287617	129308559	+	NR	0	1	ENH
ENSMUSG00000001334.9	chr4	129136999	129144593	+	NR	0	1	ENH
ENSMUSG00000001348.15	chr9	22126727	22135711	-	NR	0	1	ENH
ENSMUSG00000001349.5	chr9	22099216	22109630	+	NR	0	1	ENH
ENSMUSG00000001366.14	chr9	78081499	78109065	-	NR	1	1	ENH-GB
ENSMUSG00000001376.17	chr6	3498382	3603531	+	NR	1	1	ENH-GB
ENSMUSG00000001380.6	chr18	36766530	36783205	-	NR	1	1	ENH-GB
ENSMUSG00000001383.8	chr18	36793923	36799660	+	NR	1	1	ENH-GB
ENSMUSG00000001403.13	chr2	164769898	164778822	+	NR	1	1	ENH-GB
ENSMUSG00000001415.10	chr3	88336260	88362338	+	NR	1	1	ENH-GB
ENSMUSG00000001416.13	chr3	88297116	88321767	+	NR	1	1	ENH-GB
ENSMUSG00000001418.13	chr3	88325023	88331313	+	NR	1	1	ENH-GB
ENSMUSG00000001419.17	chr3	88142372	88172086	+	NR	1	1	ENH-GB
ENSMUSG00000001420.13	chr3	88328655	88336148	-	NR	0	1	ENH
ENSMUSG00000001424.14	chr6	28475139	28935162	+	NR	1	1	ENH-GB
ENSMUSG00000001435.15	chr10	77052178	77166548	-	NR	1	1	ENH-GB
ENSMUSG00000001436.15	chr10	77032241	77061002	+	NR	1	1	ENH-GB
ENSMUSG00000001440.5	chr11	97159714	97187881	-	NR	1	1	ENH-GB
ENSMUSG00000001441.13	chr11	97205842	97280638	-	NR	1	1	ENH-GB
ENSMUSG00000001444.2	chr11	97098071	97115331	-	NR	0	1	ENH
ENSMUSG00000001445.10	chr11	97041560	97049213	+	NR	1	1	ENH-GB
ENSMUSG00000001467.5	chr5	4081145	4104746	-	NR	1	1	ENH-GB
ENSMUSG00000001472.17	chr8	123373753	123403835	+	NR	1	1	ENH-GB
ENSMUSG00000001473.6	chr18	67390717	67402748	+	NR	1	1	ENH-GB
ENSMUSG00000001482.15	chr8	123423527	123463270	+	NR	0	1	ENH
ENSMUSG00000001493.9	chr11	101877510	101894374	-	NR	0	0	-H3K79me2
ENSMUSG00000001494.6	chr11	101962458	101967015	-	NR	0	0	-H3K79me2
ENSMUSG00000001497.18	chr12	56691767	56712822	+	NR	0	0	-H3K79me2
ENSMUSG00000001504.10	chr13	72628820	72634198	+	NR	0	0	-H3K79me2
ENSMUSG00000001506.10	chr11	94936224	94953042	+	NR	0	1	ENH
ENSMUSG00000001507.16	chr11	95044474	95076801	-	NR	0	1	ENH
ENSMUSG00000001508.15	chr11	94962791	94976327	-	NR	0	1	ENH
ENSMUSG00000001510.8	chr11	95120119	95125296	+	NR	1	1	ENH-GB
ENSMUSG00000001517.14	chr6	128362967	128376146	+	NR	1	1	ENH-GB
ENSMUSG00000001518.12	chr6	128409444	128424931	-	NR	1	1	ENH-GB
ENSMUSG00000001520.12	chr6	128399296	128416427	+	NR	0	0	-H3K79me2
ENSMUSG00000001521.12	chr6	128321161	128355851	-	NR	1	1	ENH-GB
ENSMUSG00000001524.14	chr17	35667730	35673739	-	NR	0	1	ENH
ENSMUSG00000001525.10	chr17	35833921	35838306	-	NR	1	1	ENH-GB
ENSMUSG00000001542.7	chr13	75706757	75772364	+	NR	1	0	GB
ENSMUSG00000001552.14	chr11	100368958	100397763	-	NR	1	1	ENH-GB
ENSMUSG00000001555.10	chr11	100415697	100424824	+	NR	1	1	ENH-GB
ENSMUSG00000001558.5	chr11	100441917	100457022	+	NR	0	1	ENH
ENSMUSG00000001566.9	chr5	29473034	29478470	-	NR	0	1	ENH
ENSMUSG00000001569.10	chr5	29434664	29457843	+	NR	1	1	ENH-GB
ENSMUSG00000001576.14	chr17	26561489	26656931	+	NR	1	1	ENH-GB
ENSMUSG00000001583.13	chr11	69851005	69858730	-	NR	0	1	ENH
ENSMUSG00000001588.12	chr11	69881567	69895539	-	NR	0	1	ENH
ENSMUSG00000001604.14	chr4	136247729	136274898	+	NR	0	1	ENH
ENSMUSG00000001627.12	chr12	40201567	40248504	-	NR	1	1	ENH-GB
ENSMUSG00000001630.13	chr6	146724995	146778812	+	NR	1	1	ENH-GB
ENSMUSG00000001632.16	chr6	113307137	113324860	+	NR	1	1	ENH-GB
ENSMUSG00000001642.18	chr6	34302434	34317478	-	NR	1	1	ENH-GB
ENSMUSG00000001655.6	chr15	102921103	102928814	+	NR	0	0	-H3K79me2
ENSMUSG00000001656.3	chr15	102954427	102957708	+	NR	0	0	-H3K79me2
ENSMUSG00000001657.7	chr15	102990607	102994111	+	NR	0	0	-H3K79me2
ENSMUSG00000001661.5	chr15	102998257	103011881	+	NR	0	0	-H3K79me2
ENSMUSG00000001665.11	chr10	75774115	75781414	-	NR	0	1	ENH
ENSMUSG00000001666.8	chr10	75771230	75773414	-	NR	0	1	ENH
ENSMUSG00000001672.14	chr8	109947914	109962203	-	NR	0	0	-H3K79me2
ENSMUSG00000001674.11	chr1	121553835	121567989	-	NR	1	1	ENH-GB
ENSMUSG00000001687.15	chr5	148504635	148552789	-	NR	1	1	ENH-GB
ENSMUSG00000001700.9	chr18	56432132	56503792	+	NR	1	1	ENH-GB
ENSMUSG00000001707.8	chr13	38644207	38659058	-	NR	1	1	ENH-GB
ENSMUSG00000001729.14	chr12	112653821	112674884	-	NR	1	1	ENH-GB
ENSMUSG00000001739.14	chr5	136966616	136975858	+	NR	0	1	ENH
ENSMUSG00000001741.12	chr7	83642825	83745726	-	NR	0	0	-H3K79me2
ENSMUSG00000001750.15	chr19	3896050	3907133	-	NR	1	1	ENH-GB
ENSMUSG00000001751.9	chr11	101070012	101077672	+	NR	0	1	ENH
ENSMUSG00000001755.12	chr11	101082565	101086619	+	NR	1	1	ENH-GB
ENSMUSG00000001761.7	chr6	29735503	29761365	+	NR	1	1	ENH-GB
ENSMUSG00000001763.14	chr6	29694222	29718559	+	NR	1	1	ENH-GB
ENSMUSG00000001767.5	chr2	145917479	145935014	-	NR	1	1	ENH-GB
ENSMUSG00000001768.16	chr2	145675215	145887616	+	NR	1	0	GB
ENSMUSG00000001773.14	chr7	86718977	86775943	-	NR	0	0	-H3K79me2
ENSMUSG00000001774.8	chr9	18292125	18317442	+	NR	1	1	ENH-GB
ENSMUSG00000001783.3	chr10	85938637	85957823	-	NR	1	1	ENH-GB
ENSMUSG00000001785.13	chr10	85829494	85889096	+	NR	1	1	ENH-GB
ENSMUSG00000001786.14	chr10	86021972	86051873	+	NR	1	1	ENH-GB
ENSMUSG00000001794.13	chr7	30186936	30198811	-	NR	0	1	ENH
ENSMUSG00000001802.16	chr7	35200027	35215498	-	NR	0	0	-H3K79me2
ENSMUSG00000001827.12	chr7	101858331	101870788	-	NR	0	1	ENH
ENSMUSG00000001829.17	chr7	101663633	101795506	+	NR	1	1	ENH-GB
ENSMUSG00000001833.17	chr9	25252439	25308571	+	NR	1	1	ENH-GB
ENSMUSG00000001844.10	chr5	143316489	143329256	-	NR	1	1	ENH-GB
ENSMUSG00000001847.14	chr5	143503634	143528036	-	NR	1	1	ENH-GB
ENSMUSG00000001855.15	chr2	31974436	32053975	+	NR	1	1	ENH-GB
ENSMUSG00000001864.13	chr2	31950139	31973442	+	NR	0	1	ENH
ENSMUSG00000001870.15	chr17	75005568	75392512	+	NR	0	0	-H3K79me2
ENSMUSG00000001891.16	chr11	21321138	21371201	-	NR	0	1	ENH
ENSMUSG00000001901.15	chr11	106008124	106034549	+	NR	0	1	ENH
ENSMUSG00000001909.16	chr8	84686307	84699808	+	NR	1	1	ENH-GB
ENSMUSG00000001910.4	chr8	84670483	84687862	-	NR	0	1	ENH
ENSMUSG00000001911.16	chr8	84699876	84800344	-	NR	1	1	ENH-GB
ENSMUSG00000001918.17	chr7	16781340	16798274	+	NR	1	1	ENH-GB
ENSMUSG00000001924.15	chrX	20658326	20683179	+	NR	1	1	ENH-GB
ENSMUSG00000001930.17	chr6	125546774	125686679	+	NR	0	0	-H3K79me2
ENSMUSG00000001942.8	chr9	37555698	37649655	+	NR	0	1	ENH
ENSMUSG00000001948.10	chr9	37603290	37613722	-	NR	0	1	ENH
ENSMUSG00000001962.8	chrX	74313033	74320149	+	NR	1	1	ENH-GB
ENSMUSG00000001964.14	chrX	74254687	74261548	+	NR	0	1	ENH
ENSMUSG00000001983.7	chr11	106066061	106073612	+	NR	0	1	ENH
ENSMUSG00000001985.9	chr4	125490700	125714173	+	NR	1	1	ENH-GB
ENSMUSG00000001988.9	chr7	16455721	16477728	-	NR	0	0	-H3K79me2
ENSMUSG00000001995.9	chr8	125418063	125569808	-	NR	1	0	GB
ENSMUSG00000001998.15	chr2	127008717	127067909	+	NR	1	1	ENH-GB
ENSMUSG00000001999.15	chr2	127070665	127097084	+	NR	1	1	ENH-GB
ENSMUSG00000002006.12	chrX	73793359	73824969	-	NR	0	1	ENH
ENSMUSG00000002010.17	chrX	73778963	73786897	-	NR	1	1	ENH-GB
ENSMUSG00000002012.13	chrX	73655994	73660117	-	NR	0	1	ENH
ENSMUSG00000002014.12	chrX	73787028	73790830	+	NR	0	1	ENH
ENSMUSG00000002015.5	chrX	73686178	73716175	-	NR	1	1	ENH-GB
ENSMUSG00000002017.9	chr17	75537086	75551946	-	NR	1	1	ENH-GB
ENSMUSG00000002020.15	chr12	84783212	84876532	-	NR	0	1	ENH
ENSMUSG00000002028.13	chr9	44803355	44881296	-	NR	1	1	ENH-GB
ENSMUSG00000002031.12	chr9	44767908	44793447	+	NR	1	1	ENH-GB
ENSMUSG00000002032.17	chr9	44793769	44799307	-	NR	0	1	ENH
ENSMUSG00000002043.17	chr7	19508395	19516145	+	NR	1	1	ENH-GB
ENSMUSG00000002052.6	chr11	78206746	78245987	-	NR	1	1	ENH-GB
ENSMUSG00000002055.9	chr11	78301529	78322457	+	NR	1	1	ENH-GB
ENSMUSG00000002058.13	chr11	78343482	78349164	+	NR	0	1	ENH
ENSMUSG00000002059.18	chr11	78188430	78192193	+	NR	1	1	ENH-GB
ENSMUSG00000002064.10	chr11	78245746	78255496	+	NR	0	1	ENH
ENSMUSG00000002068.16	chr7	38097984	38107534	-	NR	1	1	ENH-GB
ENSMUSG00000002076.11	chr17	31944769	32034508	-	NR	0	1	ENH
ENSMUSG00000002083.13	chr7	16308393	16318205	+	NR	1	1	ENH-GB
ENSMUSG00000002102.15	chr2	91054009	91066369	+	NR	1	1	ENH-GB
ENSMUSG00000002103.15	chr2	91202885	91214098	+	NR	0	1	ENH
ENSMUSG00000002104.11	chr2	91035620	91045729	+	NR	0	1	ENH
ENSMUSG00000002105.15	chr2	91061791	91070417	-	NR	1	1	ENH-GB
ENSMUSG00000002107.18	chr2	6539694	7509563	-	NR	1	0	GB
ENSMUSG00000002108.10	chr2	91184061	91202834	-	NR	0	1	ENH
ENSMUSG00000002109.14	chr2	91211572	91236982	-	NR	1	1	ENH-GB
ENSMUSG00000002129.11	chr11	4160350	4182541	+	NR	1	1	ENH-GB
ENSMUSG00000002147.18	chr10	127642986	127660957	+	NR	0	1	ENH
ENSMUSG00000002190.13	chr8	83389867	83428552	+	NR	0	1	ENH
ENSMUSG00000002205.16	chr7	44748413	44777515	+	NR	1	1	ENH-GB
ENSMUSG00000002210.11	chr7	24399619	24422778	+	NR	1	1	ENH-GB
ENSMUSG00000002221.11	chr5	27740080	27791691	-	NR	1	1	ENH-GB
ENSMUSG00000002222.14	chr6	71388634	71440637	-	NR	1	1	ENH-GB
ENSMUSG00000002227.15	chr3	104794836	104818563	-	NR	1	1	ENH-GB
ENSMUSG00000002228.7	chr3	104781056	104786018	+	NR	0	1	ENH
ENSMUSG00000002233.13	chr3	104788375	104794459	+	NR	1	1	ENH-GB
ENSMUSG00000002240.12	chr5	87825686	87846387	+	NR	0	0	-H3K79me2
ENSMUSG00000002249.21	chr17	28331671	28350817	-	NR	1	1	ENH-GB
ENSMUSG00000002250.16	chr17	28232700	28301474	+	NR	1	1	ENH-GB
ENSMUSG00000002257.8	chr17	28207778	28228608	+	NR	0	1	ENH
ENSMUSG00000002265.16	chr7	6703892	6730431	-	NR	0	0	-H3K79me2
ENSMUSG00000002266.17	chr7	6671269	6696450	-	NR	0	0	-H3K79me2
ENSMUSG00000002274.12	chr17	25794571	25797136	-	NR	1	1	ENH-GB
ENSMUSG00000002279.18	chr17	25579174	25662826	+	NR	0	1	ENH
ENSMUSG00000002280.10	chr17	25773776	25783332	+	NR	1	1	ENH-GB
ENSMUSG00000002289.15	chr17	33773750	33781575	-	NR	0	1	ENH
ENSMUSG00000002297.16	chr5	8396973	8422716	-	NR	1	1	ENH-GB
ENSMUSG00000002307.15	chr17	33909414	33915589	+	NR	1	1	ENH-GB
ENSMUSG00000002308.15	chr17	33843091	33849774	+	NR	1	1	ENH-GB
ENSMUSG00000002319.16	chr14	55625400	55635957	-	NR	1	1	ENH-GB
ENSMUSG00000002320.15	chr14	55635965	55643806	-	NR	1	1	ENH-GB
ENSMUSG00000002324.8	chr14	55618037	55625395	+	NR	0	1	ENH
ENSMUSG00000002325.15	chr14	55603571	55610030	+	NR	0	1	ENH
ENSMUSG00000002326.6	chr14	55671941	55679200	+	NR	0	1	ENH
ENSMUSG00000002329.7	chr14	55657879	55660508	-	NR	0	1	ENH
ENSMUSG00000002332.16	chr14	55739020	55745690	-	NR	1	1	ENH-GB
ENSMUSG00000002341.8	chr8	70093085	70120873	-	NR	0	1	ENH
ENSMUSG00000002342.17	chr8	70172356	70183681	+	NR	1	1	ENH-GB
ENSMUSG00000002343.11	chr8	70220172	70234466	-	NR	1	1	ENH-GB
ENSMUSG00000002345.18	chr8	70139499	70147319	+	NR	1	1	ENH-GB
ENSMUSG00000002346.16	chr8	70184340	70212305	-	NR	1	1	ENH-GB
ENSMUSG00000002365.10	chr17	5841329	5931954	+	NR	1	1	ENH-GB
ENSMUSG00000002372.9	chr17	56673294	56711764	+	NR	1	1	ENH-GB
ENSMUSG00000002379.7	chr17	56717767	56722141	+	NR	0	1	ENH
ENSMUSG00000002384.2	chr4	123105165	123132099	+	NR	0	1	ENH
ENSMUSG00000002393.14	chr8	71374123	71381960	-	NR	1	1	ENH-GB
ENSMUSG00000002395.14	chr8	71366848	71369732	+	NR	1	1	ENH-GB
ENSMUSG00000002396.8	chr8	71371298	71379361	+	NR	1	1	ENH-GB
ENSMUSG00000002409.18	chr7	28179469	28187294	+	NR	1	1	ENH-GB
ENSMUSG00000002413.15	chr6	39603237	39725463	-	NR	1	1	ENH-GB
ENSMUSG00000002416.13	chr6	39592574	39603382	+	NR	0	1	ENH
ENSMUSG00000002428.12	chr3	20057811	20118490	+	NR	0	1	ENH
ENSMUSG00000002455.14	chr2	181591868	181655660	+	NR	1	1	ENH-GB
ENSMUSG00000002458.13	chr2	181688419	181693977	-	NR	1	1	ENH-GB
ENSMUSG00000002475.15	chr18	10644411	10706771	-	NR	0	1	ENH
ENSMUSG00000002477.4	chr18	10617796	10628230	+	NR	1	1	ENH-GB
ENSMUSG00000002486.15	chr5	114707760	114722327	+	NR	0	1	ENH
ENSMUSG00000002489.16	chr16	89787111	90143769	-	NR	1	1	ENH-GB
ENSMUSG00000002496.10	chr17	24595816	24632630	-	NR	1	1	ENH-GB
ENSMUSG00000002500.15	chr17	24727820	24736143	+	NR	0	1	ENH
ENSMUSG00000002504.14	chr17	24639282	24650305	-	NR	0	1	ENH
ENSMUSG00000002524.17	chr15	76070182	76080924	-	NR	1	1	ENH-GB
ENSMUSG00000002546.16	chr2	32287384	32307921	+	NR	1	1	ENH-GB
ENSMUSG00000002550.16	chr2	32255002	32260159	-	NR	0	1	ENH
ENSMUSG00000002578.17	chr10	128630843	128645991	-	NR	0	1	ENH
ENSMUSG00000002580.7	chr11	98437708	98438991	-	NR	0	1	ENH
ENSMUSG00000002602.16	chr7	25757273	25788705	-	NR	1	1	ENH-GB
ENSMUSG00000002603.15	chr7	25687002	25705077	+	NR	1	1	ENH-GB
ENSMUSG00000002608.8	chr7	25711106	25719088	-	NR	1	1	ENH-GB
ENSMUSG00000002617.14	chr17	23173869	23193252	-	NR	0	0	-H3K79me2
ENSMUSG00000002625.9	chr17	32321425	32350581	-	NR	1	1	ENH-GB
ENSMUSG00000002633.4	chr5	28456815	28467256	-	NR	0	0	-H3K79me2
ENSMUSG00000002635.11	chr7	34184499	34196661	-	NR	1	1	ENH-GB
ENSMUSG00000002658.9	chr17	57003405	57011288	-	NR	1	1	ENH-GB
ENSMUSG00000002660.8	chr17	56990305	56996188	+	NR	1	1	ENH-GB
ENSMUSG00000002661.14	chr17	56997339	56999322	+	NR	0	1	ENH
ENSMUSG00000002679.14	chr12	81573557	81595008	-	NR	1	1	ENH-GB
ENSMUSG00000002688.8	chr12	50341231	50649098	-	NR	0	0	-H3K79me2
ENSMUSG00000002718.14	chr2	166906040	166946389	+	NR	1	1	ENH-GB
ENSMUSG00000002728.14	chr2	145902099	145916425	+	NR	1	1	ENH-GB
ENSMUSG00000002731.6	chr2	76629898	76648015	-	NR	0	1	ENH
ENSMUSG00000002732.14	chr2	76663044	76673116	-	NR	0	1	ENH
ENSMUSG00000002733.8	chr2	76675281	76696828	+	NR	1	1	ENH-GB
ENSMUSG00000002741.9	chr11	5955693	5967780	+	NR	1	1	ENH-GB
ENSMUSG00000002748.7	chr5	135187264	135246129	+	NR	1	1	ENH-GB
ENSMUSG00000002763.16	chr17	46711463	46725541	+	NR	1	1	ENH-GB
ENSMUSG00000002767.13	chr17	46646229	46650139	+	NR	1	1	ENH-GB
ENSMUSG00000002768.8	chr17	46678793	46683111	+	NR	1	1	ENH-GB
ENSMUSG00000002769.9	chr17	46725664	46729168	-	NR	0	1	ENH
ENSMUSG00000002771.12	chr7	45831883	45878378	-	NR	0	1	ENH
ENSMUSG00000002778.14	chr7	45872772	45883732	+	NR	0	1	ENH
ENSMUSG00000002781.19	chr7	45896941	45917413	+	NR	0	1	ENH
ENSMUSG00000002797.9	chr6	54982580	54992950	-	NR	1	1	ENH-GB
ENSMUSG00000002799.6	chr12	112907819	112929776	-	NR	1	1	ENH-GB
ENSMUSG00000002803.14	chr12	112976482	112978945	+	NR	0	1	ENH
ENSMUSG00000002804.4	chr12	112934291	112942124	-	NR	0	1	ENH
ENSMUSG00000002812.4	chr11	60714123	60727263	-	NR	0	1	ENH
ENSMUSG00000002814.15	chr11	60740058	60777365	-	NR	1	1	ENH-GB
ENSMUSG00000002820.6	chr9	21265293	21277772	+	NR	1	1	ENH-GB
ENSMUSG00000002825.8	chr9	21411837	21420274	+	NR	0	1	ENH
ENSMUSG00000002831.13	chr17	56100591	56109803	-	NR	0	1	ENH
ENSMUSG00000002833.11	chr17	56079634	56100607	+	NR	1	1	ENH-GB
ENSMUSG00000002835.9	chr17	56040439	56072289	+	NR	1	1	ENH-GB
ENSMUSG00000002844.9	chr16	38444030	38452703	-	NR	1	1	ENH-GB
ENSMUSG00000002845.14	chr16	38558698	38592162	+	NR	1	1	ENH-GB
ENSMUSG00000002846.9	chr16	38498347	38522663	-	NR	1	1	ENH-GB
ENSMUSG00000002870.8	chr6	88883474	88898780	-	NR	1	1	ENH-GB
ENSMUSG00000002871.14	chr6	88902251	88912238	+	NR	1	1	ENH-GB
ENSMUSG00000002881.14	chr1	52457294	52500679	-	NR	1	1	ENH-GB
ENSMUSG00000002885.14	chr8	83723251	83741326	-	NR	1	1	ENH-GB
ENSMUSG00000002897.5	chr6	120463247	120487559	+	NR	1	1	ENH-GB
ENSMUSG00000002900.16	chr12	31265234	31329644	+	NR	1	1	ENH-GB
ENSMUSG00000002908.17	chr8	70842049	70863258	-	NR	0	1	ENH
ENSMUSG00000002910.11	chr8	70835129	70839720	-	NR	0	1	ENH
ENSMUSG00000002944.15	chr5	17781690	17888801	-	NR	0	0	-H3K79me2
ENSMUSG00000002948.19	chr8	4238740	4247897	+	NR	1	1	ENH-GB
ENSMUSG00000002949.15	chr8	4259731	4275913	-	NR	0	1	ENH
ENSMUSG00000002957.11	chr7	141562173	141633011	+	NR	1	1	ENH-GB
ENSMUSG00000002963.17	chr7	44857139	44862992	+	NR	1	1	ENH-GB
ENSMUSG00000002968.9	chr7	44876765	44892712	-	NR	1	1	ENH-GB
ENSMUSG00000002980.14	chr7	19756131	19771016	-	NR	0	1	ENH
ENSMUSG00000002981.10	chr7	19631571	19665033	-	NR	1	1	ENH-GB
ENSMUSG00000002983.17	chr7	19606217	19629438	-	NR	1	1	ENH-GB
ENSMUSG00000002984.17	chr7	19701313	19715438	-	NR	0	1	ENH
ENSMUSG00000002985.16	chr7	19696109	19699188	-	NR	0	1	ENH
ENSMUSG00000002996.17	chr12	31926254	31950535	-	NR	1	1	ENH-GB
ENSMUSG00000002997.15	chr12	31958476	32061296	-	NR	1	1	ENH-GB
ENSMUSG00000003031.14	chr6	134920401	134925513	+	NR	1	1	ENH-GB
ENSMUSG00000003032.8	chr4	55527143	55532466	-	NR	1	1	ENH-GB
ENSMUSG00000003033.15	chr8	72240018	72257385	+	NR	1	1	ENH-GB
ENSMUSG00000003037.16	chr8	72161200	72183904	+	NR	1	1	ENH-GB
ENSMUSG00000003038.15	chr4	133964738	133968650	-	NR	1	1	ENH-GB
ENSMUSG00000003039.9	chr8	72219730	72224418	+	NR	1	1	ENH-GB
ENSMUSG00000003062.13	chr13	19357676	19395795	-	NR	0	1	ENH
ENSMUSG00000003068.16	chr10	80115803	80130682	+	NR	1	1	ENH-GB
ENSMUSG00000003070.6	chr10	80179482	80190010	+	NR	1	1	ENH-GB
ENSMUSG00000003072.15	chr10	80138632	80145818	+	NR	1	1	ENH-GB
ENSMUSG00000003099.11	chr7	17004640	17027924	-	NR	1	1	ENH-GB
ENSMUSG00000003119.14	chr11	98203059	98278504	+	NR	1	1	ENH-GB
ENSMUSG00000003123.15	chr7	25379527	25398710	-	NR	1	1	ENH-GB
ENSMUSG00000003131.7	chr9	45962859	46012690	-	NR	1	1	ENH-GB
ENSMUSG00000003134.10	chr1	39371492	39478755	-	NR	1	1	ENH-GB
ENSMUSG00000003135.15	chr1	39534992	39546889	+	NR	1	1	ENH-GB
ENSMUSG00000003153.10	chr6	122727809	122801640	-	NR	1	1	ENH-GB
ENSMUSG00000003154.15	chr6	122819914	122845366	+	NR	1	1	ENH-GB
ENSMUSG00000003161.15	chr5	8046078	8069379	+	NR	0	0	-H3K79me2
ENSMUSG00000003166.20	chr16	17839482	17898562	-	NR	1	1	ENH-GB
ENSMUSG00000003184.15	chr7	44997648	45002848	+	NR	1	1	ENH-GB
ENSMUSG00000003190.12	chr7	44991222	44998712	-	NR	0	1	ENH
ENSMUSG00000003198.10	chr17	55892093	55898928	+	NR	1	1	ENH-GB
ENSMUSG00000003199.16	chr17	56005711	56016790	+	NR	0	1	ENH
ENSMUSG00000003200.10	chr17	56016750	56036635	-	NR	0	1	ENH
ENSMUSG00000003208.9	chr17	55959099	55968285	+	NR	0	1	ENH
ENSMUSG00000003226.7	chr10	58446920	58494356	+	NR	1	1	ENH-GB
ENSMUSG00000003227.4	chr10	58600789	58675654	-	NR	0	0	-H3K79me2
ENSMUSG00000003228.8	chr19	60889749	61092553	+	NR	1	1	ENH-GB
ENSMUSG00000003233.12	chr16	20516982	20534010	+	NR	1	1	ENH-GB
ENSMUSG00000003234.16	chr16	20548577	20561379	+	NR	1	1	ENH-GB
ENSMUSG00000003235.13	chr16	20498817	20509323	+	NR	1	1	ENH-GB
ENSMUSG00000003269.17	chr7	45806637	45814581	-	NR	1	1	ENH-GB
ENSMUSG00000003271.17	chr7	45729983	45784669	-	NR	0	1	ENH
ENSMUSG00000003273.14	chr7	45699843	45704682	+	NR	0	1	ENH
ENSMUSG00000003279.17	chr17	69969073	70821413	+	NR	0	0	-H3K79me2
ENSMUSG00000003282.9	chr4	3900996	3938423	-	NR	1	1	ENH-GB
ENSMUSG00000003283.14	chr2	153108468	153151441	+	NR	0	1	ENH
ENSMUSG00000003299.10	chr9	21002738	21008839	+	NR	1	1	ENH-GB
ENSMUSG00000003308.15	chr9	21229730	21239361	-	NR	1	1	ENH-GB
ENSMUSG00000003309.14	chr9	21294275	21312337	-	NR	0	1	ENH
ENSMUSG00000003316.14	chr8	111154421	111259216	-	NR	1	1	ENH-GB
ENSMUSG00000003341.9	chr10	80519584	80539124	-	NR	0	1	ENH
ENSMUSG00000003344.14	chr10	80642617	80657071	-	NR	1	1	ENH-GB
ENSMUSG00000003345.16	chr10	80622838	80640749	+	NR	1	1	ENH-GB
ENSMUSG00000003346.14	chr10	80583654	80590341	-	NR	1	1	ENH-GB
ENSMUSG00000003348.10	chr10	80685253	80701977	-	NR	1	1	ENH-GB
ENSMUSG00000003352.14	chr15	98630840	98644529	+	NR	0	1	ENH
ENSMUSG00000003354.6	chr15	98708207	98723336	+	NR	0	1	ENH
ENSMUSG00000003355.7	chr15	98724366	98728198	-	NR	0	1	ENH
ENSMUSG00000003360.15	chr15	98645134	98662894	-	NR	1	1	ENH-GB
ENSMUSG00000003363.15	chr7	27532000	27553218	-	NR	0	1	ENH
ENSMUSG00000003378.9	chr7	25009849	25072346	-	NR	0	1	ENH
ENSMUSG00000003379.7	chr7	24897381	24902197	+	NR	0	1	ENH
ENSMUSG00000003380.11	chr7	24969752	24972754	-	NR	0	1	ENH
ENSMUSG00000003382.18	chr3	87525407	87540156	+	NR	1	1	ENH-GB
ENSMUSG00000003402.14	chr9	22002806	22014222	+	NR	1	1	ENH-GB
ENSMUSG00000003410.8	chr9	22015005	22052023	-	NR	0	1	ENH
ENSMUSG00000003411.10	chr4	108879063	108943324	+	NR	0	1	ENH
ENSMUSG00000003418.11	chr2	13651021	13794064	-	NR	0	0	-H3K79me2
ENSMUSG00000003420.8	chr7	45092990	45103851	-	NR	0	1	ENH
ENSMUSG00000003421.13	chr7	45062429	45078210	+	NR	1	1	ENH-GB
ENSMUSG00000003423.15	chr7	45154303	45160065	+	NR	1	1	ENH-GB
ENSMUSG00000003429.11	chr7	45122379	45124439	-	NR	1	1	ENH-GB
ENSMUSG00000003435.9	chr7	28314891	28338746	-	NR	1	1	ENH-GB
ENSMUSG00000003436.11	chr7	28293553	28302238	-	NR	0	1	ENH
ENSMUSG00000003437.14	chr7	28392951	28399388	+	NR	1	1	ENH-GB
ENSMUSG00000003438.17	chr7	28305516	28312072	-	NR	1	1	ENH-GB
ENSMUSG00000003444.8	chr7	28386146	28392708	-	NR	0	1	ENH
ENSMUSG00000003452.15	chr6	149408886	149563329	+	NR	0	0	-H3K79me2
ENSMUSG00000003458.12	chr1	172066013	172082795	-	NR	1	1	ENH-GB
ENSMUSG00000003464.13	chr1	172126755	172136493	+	NR	1	1	ENH-GB
ENSMUSG00000003469.9	chr14	70457476	70468832	+	NR	0	1	ENH
ENSMUSG00000003500.13	chr6	29200434	29216364	-	NR	1	1	ENH-GB
ENSMUSG00000003518.13	chr11	101971143	101987013	-	NR	0	0	-H3K79me2
ENSMUSG00000003526.12	chr16	18060357	18090203	-	NR	0	0	-H3K79me2
ENSMUSG00000003527.9	chr16	17900709	17911348	-	NR	1	1	ENH-GB
ENSMUSG00000003528.15	chr16	17925223	17928219	-	NR	0	1	ENH
ENSMUSG00000003531.15	chr16	18052860	18071632	+	NR	0	0	-H3K79me2
ENSMUSG00000003534.17	chr17	35681567	35704621	-	NR	1	1	ENH-GB
ENSMUSG00000003541.6	chr17	35821684	35822923	+	NR	1	1	ENH-GB
ENSMUSG00000003545.3	chr7	19302696	19310051	-	NR	0	1	ENH
ENSMUSG00000003546.10	chr17	46630624	46646022	-	NR	0	1	ENH
ENSMUSG00000003549.9	chr7	19344778	19356524	+	NR	1	1	ENH-GB
ENSMUSG00000003555.7	chr19	46667165	46672974	-	NR	0	1	ENH
ENSMUSG00000003559.7	chr19	46707443	46741095	+	NR	0	0	-H3K79me2
ENSMUSG00000003573.15	chr8	70282827	70294361	+	NR	1	1	ENH-GB
ENSMUSG00000003575.13	chr8	70382355	70439579	-	NR	1	1	ENH-GB
ENSMUSG00000003581.14	chr11	4135202	4141172	+	NR	0	1	ENH
ENSMUSG00000003585.13	chr11	4097039	4123415	-	NR	0	1	ENH
ENSMUSG00000003604.14	chr2	112492964	112634573	+	NR	1	0	GB
ENSMUSG00000003617.16	chr3	19957054	20009145	+	NR	0	0	-H3K79me2
ENSMUSG00000003623.4	chr5	8966033	8997324	-	NR	1	0	GB
ENSMUSG00000003644.17	chr4	133847290	133887797	-	NR	1	1	ENH-GB
ENSMUSG00000003657.9	chr8	110137502	110168210	-	NR	0	1	ENH
ENSMUSG00000003660.10	chr2	127208386	127240451	+	NR	1	1	ENH-GB
ENSMUSG00000003662.10	chr2	127240938	127247816	-	NR	1	1	ENH-GB
ENSMUSG00000003680.15	chr19	8772522	8786417	-	NR	1	1	ENH-GB
ENSMUSG00000003721.14	chr1	121304353	121332589	-	NR	1	1	ENH-GB
ENSMUSG00000003731.13	chr4	129643980	129672767	-	NR	1	1	ENH-GB
ENSMUSG00000003746.16	chr10	53904785	54076609	-	NR	1	1	ENH-GB
ENSMUSG00000003752.9	chr7	27207172	27228661	-	NR	1	1	ENH-GB
ENSMUSG00000003762.13	chr7	27233023	27257950	+	NR	0	1	ENH
ENSMUSG00000003778.14	chr18	34598615	34624601	-	NR	1	1	ENH-GB
ENSMUSG00000003779.15	chr18	34624624	34633265	+	NR	1	1	ENH-GB
ENSMUSG00000003808.18	chr8	84856989	84869257	+	NR	1	1	ENH-GB
ENSMUSG00000003809.14	chr8	84886393	84893921	-	NR	0	1	ENH
ENSMUSG00000003810.12	chr4	116306762	116464183	-	NR	1	1	ENH-GB
ENSMUSG00000003812.13	chr8	84908560	84922915	+	NR	0	1	ENH
ENSMUSG00000003813.15	chr8	84834019	84840665	-	NR	1	1	ENH-GB
ENSMUSG00000003814.8	chr8	84841850	84846934	-	NR	1	1	ENH-GB
ENSMUSG00000003824.12	chr8	84872111	84888221	+	NR	1	1	ENH-GB
ENSMUSG00000003847.16	chr8	107293470	107379517	+	NR	1	1	ENH-GB
ENSMUSG00000003848.14	chr8	107412486	107425051	-	NR	1	1	ENH-GB
ENSMUSG00000003849.8	chr8	107388225	107403206	-	NR	0	1	ENH
ENSMUSG00000003863.18	chr7	45339122	45367019	-	NR	0	1	ENH
ENSMUSG00000003865.16	chr7	45434844	45456619	+	NR	0	1	ENH
ENSMUSG00000003868.14	chr7	45421760	45438096	-	NR	1	1	ENH-GB
ENSMUSG00000003872.9	chr7	45367891	45370583	-	NR	0	1	ENH
ENSMUSG00000003873.11	chr7	45461697	45466898	-	NR	1	1	ENH-GB
ENSMUSG00000003923.14	chr10	71225464	71238280	-	NR	1	1	ENH-GB
ENSMUSG00000003929.10	chr17	33329342	33358878	-	NR	1	1	ENH-GB
ENSMUSG00000003934.5	chr11	69554092	69560205	-	NR	1	1	ENH-GB
ENSMUSG00000003948.17	chr11	90249456	90278589	+	NR	1	1	ENH-GB
ENSMUSG00000003949.16	chr11	90336536	90390895	-	NR	1	1	ENH-GB
ENSMUSG00000003955.8	chr16	36043761	36071594	-	NR	1	1	ENH-GB
ENSMUSG00000003970.9	chr15	76904078	76906314	+	NR	1	1	ENH-GB
ENSMUSG00000003974.6	chr5	9485541	9725170	-	NR	0	0	-H3K79me2
ENSMUSG00000003992.15	chr13	91460283	91703429	+	NR	1	1	ENH-GB
ENSMUSG00000004018.9	chr11	26386135	26471876	+	NR	1	1	ENH-GB
ENSMUSG00000004031.13	chr1	158245269	158356326	-	NR	0	0	-H3K79me2
ENSMUSG00000004032.10	chr3	107895821	107898686	+	NR	0	0	-H3K79me2
ENSMUSG00000004035.12	chr3	107926334	107931817	-	NR	0	0	-H3K79me2
ENSMUSG00000004040.16	chr11	100885098	100939540	-	NR	1	1	ENH-GB
ENSMUSG00000004043.14	chr11	100859351	100885169	+	NR	0	1	ENH
ENSMUSG00000004044.9	chr11	100956733	100970887	-	NR	1	1	ENH-GB
ENSMUSG00000004054.8	chr19	5689131	5702862	+	NR	1	1	ENH-GB
ENSMUSG00000004056.15	chr7	27591552	27640826	+	NR	1	1	ENH-GB
ENSMUSG00000004069.17	chr16	4639989	4707695	+	NR	1	1	ENH-GB
ENSMUSG00000004070.15	chr16	4726361	4766742	+	NR	1	1	ENH-GB
ENSMUSG00000004071.13	chr16	4750348	4790292	-	NR	1	1	ENH-GB
ENSMUSG00000004085.14	chr2	72285637	72442610	+	NR	1	1	ENH-GB
ENSMUSG00000004096.9	chr9	14500617	14510577	+	NR	1	1	ENH-GB
ENSMUSG00000004098.7	chr9	20770050	20815067	-	NR	0	0	-H3K79me2
ENSMUSG00000004099.16	chr9	20907209	20959888	-	NR	1	1	ENH-GB
ENSMUSG00000004100.12	chr9	20888175	20892178	+	NR	0	1	ENH
ENSMUSG00000004110.16	chr1	154390731	154884501	-	NR	0	0	-H3K79me2
ENSMUSG00000004113.18	chr2	24603887	24763152	-	NR	1	0	GB
ENSMUSG00000004127.12	chr3	138143448	138159821	+	NR	0	1	ENH
ENSMUSG00000004151.17	chr12	38779380	38870484	+	NR	0	0	-H3K79me2
ENSMUSG00000004187.11	chr15	76659858	76668196	+	NR	0	1	ENH
ENSMUSG00000004207.14	chr10	60277627	60302597	+	NR	1	1	ENH-GB
ENSMUSG00000004221.16	chrX	74393290	74453854	+	NR	0	1	ENH
ENSMUSG00000004231.15	chr19	44756045	44837871	+	NR	0	1	ENH
ENSMUSG00000004233.14	chr3	99141068	99239186	+	NR	0	0	-H3K79me2
ENSMUSG00000004263.15	chr6	124742544	124756524	-	NR	1	1	ENH-GB
ENSMUSG00000004264.17	chr6	124712336	124716950	+	NR	1	1	ENH-GB
ENSMUSG00000004266.15	chr6	124720707	124738714	-	NR	0	1	ENH
ENSMUSG00000004267.16	chr6	124760053	124769673	-	NR	0	1	ENH
ENSMUSG00000004268.11	chr6	124704085	124712178	-	NR	0	1	ENH
ENSMUSG00000004270.13	chr6	124663027	124704418	+	NR	1	1	ENH-GB
ENSMUSG00000004285.12	chr6	29467718	29470512	+	NR	1	1	ENH-GB
ENSMUSG00000004317.14	chrX	7153810	7319358	-	NR	0	0	-H3K79me2
ENSMUSG00000004319.15	chr8	60910389	60983300	-	NR	1	1	ENH-GB
ENSMUSG00000004328.15	chr7	17031507	17062427	-	NR	0	1	ENH
ENSMUSG00000004341.8	chr13	21312125	21319624	+	NR	0	1	ENH
ENSMUSG00000004347.16	chr6	56069804	56569103	-	NR	0	0	-H3K79me2
ENSMUSG00000004356.8	chr10	88746607	88826804	-	NR	1	1	ENH-GB
ENSMUSG00000004364.14	chr1	80264923	80340480	-	NR	1	1	ENH-GB
ENSMUSG00000004371.14	chr7	4772373	4782857	-	NR	0	1	ENH
ENSMUSG00000004383.18	chr8	72814599	73353540	-	NR	1	1	ENH-GB
ENSMUSG00000004393.10	chr11	6258919	6267772	-	NR	1	1	ENH-GB
ENSMUSG00000004394.12	chr11	6270369	6274870	-	NR	1	1	ENH-GB
ENSMUSG00000004415.15	chr5	136741759	136883209	-	NR	0	0	-H3K79me2
ENSMUSG00000004446.12	chr6	120891930	120916853	-	NR	1	1	ENH-GB
ENSMUSG00000004451.14	chr1	119470305	119504794	-	NR	0	1	ENH
ENSMUSG00000004455.16	chr5	122158278	122175273	+	NR	1	1	ENH-GB
ENSMUSG00000004460.17	chr16	22857845	22879634	+	NR	1	1	ENH-GB
ENSMUSG00000004462.7	chr16	22813214	22857669	-	NR	1	1	ENH-GB
ENSMUSG00000004473.10	chr7	44302687	44306902	-	NR	0	1	ENH
ENSMUSG00000004500.9	chr7	12965838	12974236	+	NR	0	1	ENH
ENSMUSG00000004508.6	chr7	97081586	97308946	+	NR	1	1	ENH-GB
ENSMUSG00000004530.12	chr5	113842436	113908758	-	NR	1	1	ENH-GB
ENSMUSG00000004535.12	chr6	52713729	52766780	+	NR	1	1	ENH-GB
ENSMUSG00000004540.7	chr7	18813937	18821607	-	NR	0	0	-H3K79me2
ENSMUSG00000004542.15	chr7	18789567	18798520	-	NR	0	0	-H3K79me2
ENSMUSG00000004558.15	chr14	51905271	51914158	-	NR	0	0	-H3K79me2
ENSMUSG00000004561.14	chr14	51884842	51893039	+	NR	0	0	-H3K79me2
ENSMUSG00000004562.16	chr14	51984719	52006251	+	NR	0	1	ENH
ENSMUSG00000004565.15	chr8	3515384	3544267	+	NR	0	1	ENH
ENSMUSG00000004567.16	chr8	3500457	3515232	+	NR	1	1	ENH-GB
ENSMUSG00000004568.12	chr8	3393006	3456601	+	NR	1	1	ENH-GB
ENSMUSG00000004591.16	chr3	142790902	142882004	-	NR	1	1	ENH-GB
ENSMUSG00000004609.11	chr7	43524216	43544428	-	NR	0	0	-H3K79me2
ENSMUSG00000004610.4	chr7	43444083	43457800	+	NR	0	0	-H3K79me2
ENSMUSG00000004626.14	chr8	3630955	3643644	+	NR	0	1	ENH
ENSMUSG00000004631.15	chr6	4674350	4747207	-	NR	0	0	-H3K79me2
ENSMUSG00000004633.17	chr6	54039554	54301810	+	NR	1	1	ENH-GB
ENSMUSG00000004637.15	chr8	114439655	115352708	+	NR	0	0	-H3K79me2
ENSMUSG00000004642.13	chr5	33634952	33652574	-	NR	0	1	ENH
ENSMUSG00000004661.15	chr9	57790353	57836793	-	NR	1	1	ENH-GB
ENSMUSG00000004665.10	chr10	79988584	79996062	+	NR	1	1	ENH-GB
ENSMUSG00000004667.18	chr10	80035949	80039795	-	NR	1	1	ENH-GB
ENSMUSG00000004668.14	chr11	9191942	9684259	+	NR	0	0	-H3K79me2
ENSMUSG00000004677.17	chr8	71272714	71360713	+	NR	1	1	ENH-GB
ENSMUSG00000004698.10	chr12	34047580	34917095	-	NR	0	0	-H3K79me2
ENSMUSG00000004748.5	chr11	4091480	4095445	-	NR	0	1	ENH
ENSMUSG00000004768.14	chr1	33719887	33742564	+	NR	1	1	ENH-GB
ENSMUSG00000004771.12	chr9	64715299	64737758	-	NR	1	1	ENH-GB
ENSMUSG00000004788.11	chr12	85219481	85226628	+	NR	1	1	ENH-GB
ENSMUSG00000004789.10	chr12	85110833	85134845	+	NR	1	1	ENH-GB
ENSMUSG00000004791.7	chr12	85166635	85177790	-	NR	0	1	ENH
ENSMUSG00000004798.14	chr11	61775649	61855073	-	NR	1	1	ENH-GB
ENSMUSG00000004815.12	chr5	108646693	108669672	-	NR	0	1	ENH
ENSMUSG00000004843.7	chr16	65539128	65562726	-	NR	1	0	GB
ENSMUSG00000004846.10	chr5	136987019	136996648	+	NR	0	1	ENH
ENSMUSG00000004849.14	chr5	137034993	137046135	-	NR	1	1	ENH-GB
ENSMUSG00000004864.13	chr17	28769297	28780233	+	NR	0	1	ENH
ENSMUSG00000004865.16	chr17	28587648	28622709	-	NR	1	1	ENH-GB
ENSMUSG00000004872.15	chr1	78101267	78197134	-	NR	0	0	-H3K79me2
ENSMUSG00000004880.11	chr1	181815335	181843046	-	NR	1	1	ENH-GB
ENSMUSG00000004885.5	chr3	87948666	87953376	+	NR	0	1	ENH
ENSMUSG00000004891.16	chr3	87971078	87980451	+	NR	1	1	ENH-GB
ENSMUSG00000004892.13	chr3	87987531	88000230	-	NR	0	1	ENH
ENSMUSG00000004894.10	chr3	88021750	88027583	-	NR	0	0	-H3K79me2
ENSMUSG00000004895.9	chr3	87858903	87885608	-	NR	1	1	ENH-GB
ENSMUSG00000004896.16	chr3	87922601	87930717	-	NR	1	1	ENH-GB
ENSMUSG00000004897.16	chr3	87906321	87916132	+	NR	1	1	ENH-GB
ENSMUSG00000004902.7	chr6	120773578	120794336	+	NR	0	1	ENH
ENSMUSG00000004929.12	chr10	81070035	81082559	+	NR	1	1	ENH-GB
ENSMUSG00000004931.11	chr10	81266960	81273246	+	NR	1	1	ENH-GB
ENSMUSG00000004933.17	chr10	81252935	81263365	+	NR	0	1	ENH
ENSMUSG00000004934.14	chr10	81153266	81167923	-	NR	1	1	ENH-GB
ENSMUSG00000004936.8	chr9	64185770	64253631	-	NR	1	1	ENH-GB
ENSMUSG00000004937.6	chr10	81044075	81060181	-	NR	1	1	ENH-GB
ENSMUSG00000004945.15	chr17	5410870	5440259	-	NR	1	1	ENH-GB
ENSMUSG00000004947.15	chr5	135994800	136032872	+	NR	1	1	ENH-GB
ENSMUSG00000004948.12	chr5	135980099	135988624	+	NR	0	1	ENH
ENSMUSG00000004951.10	chr5	135887919	135889563	+	NR	0	1	ENH
ENSMUSG00000004952.13	chr5	136083916	136111860	+	NR	0	1	ENH
ENSMUSG00000004961.7	chr7	4539765	4547541	-	NR	0	1	ENH
ENSMUSG00000004980.16	chr6	51460932	51469894	-	NR	1	1	ENH-GB
ENSMUSG00000004994.12	chr8	84257795	84270380	-	NR	1	1	ENH-GB
ENSMUSG00000004996.9	chr8	84249906	84257326	-	NR	1	1	ENH-GB
ENSMUSG00000005034.15	chr3	146729574	146812990	-	NR	1	1	ENH-GB
ENSMUSG00000005043.13	chr11	119343425	119355536	-	NR	0	1	ENH
ENSMUSG00000005045.16	chr4	152338651	152390194	+	NR	0	1	ENH
ENSMUSG00000005054.7	chr10	78425669	78427622	+	NR	0	1	ENH
ENSMUSG00000005057.13	chr5	136218147	136246556	-	NR	0	1	ENH
ENSMUSG00000005069.12	chr6	124396816	124415067	-	NR	1	1	ENH-GB
ENSMUSG00000005078.16	chr12	72085589	72101461	+	NR	1	1	ENH-GB
ENSMUSG00000005089.15	chr2	102658659	102790784	+	NR	0	0	-H3K79me2
ENSMUSG00000005102.13	chr2	118388618	118475234	+	NR	1	1	ENH-GB
ENSMUSG00000005103.12	chr5	38526813	38563221	-	NR	1	1	ENH-GB
ENSMUSG00000005125.13	chr15	66929318	66969640	-	NR	1	1	ENH-GB
ENSMUSG00000005131.4	chr9	53402325	53434402	+	NR	0	1	ENH
ENSMUSG00000005142.10	chr8	85083270	85098282	+	NR	0	1	ENH
ENSMUSG00000005148.8	chr14	99298691	99315036	+	NR	0	0	-H3K79me2
ENSMUSG00000005150.16	chr8	85075035	85081306	-	NR	0	1	ENH
ENSMUSG00000005161.15	chr8	84969587	84974834	+	NR	1	1	ENH-GB
ENSMUSG00000005198.15	chr11	69733997	69758637	-	NR	1	1	ENH-GB
ENSMUSG00000005202.2	chr11	69614804	69617905	-	UR	0	1	ENH
ENSMUSG00000005204.12	chr11	69673115	69682084	-	NR	1	1	ENH-GB
ENSMUSG00000005220.10	chr5	72300025	72504473	-	NR	0	1	ENH
ENSMUSG00000005225.15	chr6	54595111	54645839	+	NR	1	1	ENH-GB
ENSMUSG00000005233.16	chr2	69193895	69206194	-	NR	1	1	ENH-GB
ENSMUSG00000005237.14	chr11	69420809	69549110	-	NR	0	1	ENH
ENSMUSG00000005251.15	chr16	97741933	97763787	-	NR	1	1	ENH-GB
ENSMUSG00000005262.13	chr16	18811779	18835261	+	NR	1	1	ENH-GB
ENSMUSG00000005267.13	chr11	62700356	62731905	-	NR	1	1	ENH-GB
ENSMUSG00000005268.20	chr15	10177238	10349180	+	NR	0	0	-H3K79me2
ENSMUSG00000005299.6	chr5	33739673	33782817	-	NR	1	1	ENH-GB
ENSMUSG00000005312.15	chr13	58176156	58215653	-	NR	1	1	ENH-GB
ENSMUSG00000005320.9	chr13	55152640	55168759	+	NR	0	1	ENH
ENSMUSG00000005354.16	chr15	77915047	77929006	-	NR	1	1	ENH-GB
ENSMUSG00000005357.9	chr10	78780496	78814765	+	NR	0	0	-H3K79me2
ENSMUSG00000005360.14	chr15	8634124	8710764	-	NR	0	0	-H3K79me2
ENSMUSG00000005362.14	chr6	106780201	106800077	-	NR	1	1	ENH-GB
ENSMUSG00000005370.3	chr17	87975050	87990883	+	NR	1	1	ENH-GB
ENSMUSG00000005371.14	chr17	87990859	88065291	-	NR	1	1	ENH-GB
ENSMUSG00000005373.13	chr5	135089890	135138382	+	NR	1	1	ENH-GB
ENSMUSG00000005374.13	chr5	135149657	135165760	+	NR	1	1	ENH-GB
ENSMUSG00000005378.17	chr5	135052957	135064959	-	NR	1	1	ENH-GB
ENSMUSG00000005397.8	chr13	13437551	13512269	+	NR	1	1	ENH-GB
ENSMUSG00000005410.6	chr8	75109569	75128439	+	NR	1	1	ENH-GB
ENSMUSG00000005413.8	chr8	75093621	75100589	+	NR	1	1	ENH-GB
ENSMUSG00000005417.17	chr11	59661305	59780860	+	NR	1	1	ENH-GB
ENSMUSG00000005442.13	chr7	25267704	25294159	+	NR	1	1	ENH-GB
ENSMUSG00000005447.12	chr7	25295049	25297986	-	NR	0	1	ENH
ENSMUSG00000005469.10	chr8	83972993	83996443	+	NR	1	1	ENH-GB
ENSMUSG00000005470.8	chr8	83955507	83970197	+	NR	1	1	ENH-GB
ENSMUSG00000005474.9	chr5	136693146	136701094	+	NR	0	0	-H3K79me2
ENSMUSG00000005481.18	chr8	83715177	83726892	+	NR	1	1	ENH-GB
ENSMUSG00000005483.10	chr8	83608193	83612653	+	NR	1	1	ENH-GB
ENSMUSG00000005493.15	chr3	153857149	153906138	-	NR	1	1	ENH-GB
ENSMUSG00000005501.14	chr1	87945119	88008551	-	NR	0	0	-H3K79me2
ENSMUSG00000005505.12	chr2	90904740	90911626	+	NR	1	1	ENH-GB
ENSMUSG00000005506.16	chr2	90940382	91019497	+	NR	1	1	ENH-GB
ENSMUSG00000005510.9	chr2	90894634	90904827	-	NR	1	1	ENH-GB
ENSMUSG00000005514.14	chr5	135670033	135735326	+	NR	1	1	ENH-GB
ENSMUSG00000005533.10	chr7	67952827	68233668	+	NR	1	1	ENH-GB
ENSMUSG00000005534.10	chr8	3122061	3279617	-	NR	0	0	-H3K79me2
ENSMUSG00000005553.14	chr7	30712209	30725534	+	NR	0	1	ENH
ENSMUSG00000005566.14	chr7	12999114	13031035	+	NR	1	1	ENH-GB
ENSMUSG00000005575.16	chr7	13035120	13038275	-	NR	1	1	ENH-GB
ENSMUSG00000005580.11	chr16	4287529	4420498	-	NR	1	1	ENH-GB
ENSMUSG00000005583.16	chr13	83504034	83667080	+	NR	0	0	-H3K79me2
ENSMUSG00000005609.16	chr7	111028951	111056377	+	NR	1	1	ENH-GB
ENSMUSG00000005610.17	chr7	111067750	111083030	-	NR	1	1	ENH-GB
ENSMUSG00000005615.15	chr16	32430921	32475070	+	NR	1	1	ENH-GB
ENSMUSG00000005621.11	chr7	80993681	81045164	+	NR	1	1	ENH-GB
ENSMUSG00000005625.15	chr3	95032694	95042614	-	NR	1	1	ENH-GB
ENSMUSG00000005656.9	chr12	54746349	54795703	-	NR	1	1	ENH-GB
ENSMUSG00000005667.8	chr6	83305691	83325908	-	NR	1	1	ENH-GB
ENSMUSG00000005672.12	chr5	75574916	75656722	+	NR	0	0	-H3K79me2
ENSMUSG00000005674.9	chr1	171216011	171222514	-	NR	0	1	ENH
ENSMUSG00000005681.12	chr1	171225054	171226379	+	NR	0	1	ENH
ENSMUSG00000005682.9	chr10	128303335	128321358	+	NR	1	1	ENH-GB
ENSMUSG00000005683.8	chr10	128337734	128362479	+	NR	1	1	ENH-GB
ENSMUSG00000005687.14	chr3	103171655	103179166	+	NR	1	1	ENH-GB
ENSMUSG00000005698.15	chr8	105636568	105682922	+	NR	1	1	ENH-GB
ENSMUSG00000005699.16	chr8	105701148	105703496	+	NR	0	1	ENH
ENSMUSG00000005718.8	chr16	4544661	4559854	-	NR	1	1	ENH-GB
ENSMUSG00000005732.14	chr16	18239784	18248732	-	NR	1	1	ENH-GB
ENSMUSG00000005763.15	chr1	165788681	165877277	+	NR	0	0	-H3K79me2
ENSMUSG00000005774.12	chr3	94954075	94961561	+	NR	1	1	ENH-GB
ENSMUSG00000005779.12	chr3	94884093	94886961	-	NR	1	1	ENH-GB
ENSMUSG00000005802.12	chr2	122681233	122702663	-	NR	0	1	ENH
ENSMUSG00000005803.14	chr2	122765237	122809569	+	NR	0	1	ENH
ENSMUSG00000005804.14	chr2	122738503	122749475	+	NR	1	1	ENH-GB
ENSMUSG00000005813.12	chr3	138458956	138489515	-	NR	1	1	ENH-GB
ENSMUSG00000005823.9	chr17	57234635	57248446	-	NR	0	1	ENH
ENSMUSG00000005836.9	chr18	11052508	11085635	+	NR	0	0	-H3K79me2
ENSMUSG00000005846.12	chr16	11192970	11203331	-	NR	1	1	ENH-GB
ENSMUSG00000005871.14	chr18	34220924	34322189	+	NR	1	1	ENH-GB
ENSMUSG00000005873.5	chr18	34344889	34373415	-	NR	1	1	ENH-GB
ENSMUSG00000005881.13	chr2	156008045	156018279	+	NR	1	1	ENH-GB
ENSMUSG00000005882.18	chr2	155846894	155930310	-	NR	1	1	ENH-GB
ENSMUSG00000005883.15	chr2	172977700	172993576	+	NR	0	1	ENH
ENSMUSG00000005886.14	chr1	13139105	13374083	-	NR	1	1	ENH-GB
ENSMUSG00000005892.4	chr6	92242061	92244650	-	NR	0	1	ENH
ENSMUSG00000005893.14	chr6	92091390	92174294	+	NR	1	1	ENH-GB
ENSMUSG00000005897.14	chr10	94148023	94197211	+	NR	1	1	ENH-GB
ENSMUSG00000005899.14	chr16	17619354	17644828	+	NR	1	1	ENH-GB
ENSMUSG00000005907.14	chr5	3596066	3637232	+	NR	1	1	ENH-GB
ENSMUSG00000005917.15	chr11	21994764	22002897	-	NR	0	0	-H3K79me2
ENSMUSG00000005936.19	chr17	28951950	28969549	+	NR	1	1	ENH-GB
ENSMUSG00000005947.11	chr11	73090583	73147446	+	NR	0	1	ENH
ENSMUSG00000005949.9	chr11	73183596	73199042	-	NR	1	1	ENH-GB
ENSMUSG00000005950.14	chr11	73160421	73172685	+	NR	0	1	ENH
ENSMUSG00000005951.13	chr11	73199460	73224511	+	NR	0	1	ENH
ENSMUSG00000005952.15	chr11	73234292	73261242	+	NR	0	0	-H3K79me2
ENSMUSG00000005958.15	chr16	21204755	21223305	+	NR	1	1	ENH-GB
ENSMUSG00000005968.14	chr3	94612757	94658872	-	NR	0	1	ENH
ENSMUSG00000005973.6	chr2	105386291	105399319	-	NR	1	1	ENH-GB
ENSMUSG00000005981.11	chr16	4039971	4077827	-	NR	1	1	ENH-GB
ENSMUSG00000005982.13	chr16	3872375	3904780	+	NR	1	1	ENH-GB
ENSMUSG00000005983.15	chr16	3895179	3908689	-	NR	0	1	ENH
ENSMUSG00000005986.15	chr19	4270180	4283137	-	NR	1	1	ENH-GB
ENSMUSG00000006005.18	chr1	150392838	150449935	+	NR	1	1	ENH-GB
ENSMUSG00000006010.14	chr1	150361305	150393080	-	NR	0	1	ENH
ENSMUSG00000006019.15	chr7	16197147	16222037	-	NR	0	1	ENH
ENSMUSG00000006021.5	chr7	16119895	16127516	+	NR	0	1	ENH
ENSMUSG00000006024.13	chr7	16098458	16117975	+	NR	1	1	ENH-GB
ENSMUSG00000006050.11	chr18	36666681	36679366	-	NR	1	1	ENH-GB
ENSMUSG00000006057.15	chr11	96068852	96075670	-	NR	1	1	ENH-GB
ENSMUSG00000006058.10	chr11	96034885	96047430	+	NR	1	1	ENH-GB
ENSMUSG00000006095.12	chr7	30224131	30232272	-	NR	0	1	ENH
ENSMUSG00000006127.9	chr11	75630988	75648871	+	NR	1	1	ENH-GB
ENSMUSG00000006134.4	chr16	17451987	17487434	+	NR	1	1	ENH-GB
ENSMUSG00000006143.12	chr5	136054492	136064326	+	NR	0	1	ENH
ENSMUSG00000006169.19	chr11	45852051	45910625	+	NR	1	1	ENH-GB
ENSMUSG00000006179.9	chr13	22002173	22009742	-	NR	0	0	-H3K79me2
ENSMUSG00000006191.17	chr13	29191746	29855674	-	NR	1	0	GB
ENSMUSG00000006204.6	chr7	131174402	131306451	+	NR	0	0	-H3K79me2
ENSMUSG00000006205.13	chr7	130936111	130985660	+	NR	0	1	ENH
ENSMUSG00000006215.12	chr4	141444654	141467930	+	NR	1	1	ENH-GB
ENSMUSG00000006218.4	chr4	141368220	141384175	+	NR	0	1	ENH
ENSMUSG00000006219.12	chr4	141576062	141606096	-	NR	1	1	ENH-GB
ENSMUSG00000006221.7	chr4	141420779	141425311	+	NR	0	1	ENH
ENSMUSG00000006235.6	chr9	21958897	21963506	-	NR	0	1	ENH
ENSMUSG00000006241.16	chr9	21927471	21935872	+	NR	0	1	ENH
ENSMUSG00000006262.15	chr5	88720855	88764220	+	NR	1	1	ENH-GB
ENSMUSG00000006269.7	chr6	83742990	83758855	+	NR	0	1	ENH
ENSMUSG00000006273.14	chr8	69088646	69113711	+	NR	1	1	ENH-GB
ENSMUSG00000006276.10	chr8	72340999	72421460	-	NR	1	1	ENH-GB
ENSMUSG00000006281.8	chr14	50824059	50870560	-	NR	0	1	ENH
ENSMUSG00000006288.8	chr14	50765415	50785519	-	NR	1	1	ENH-GB
ENSMUSG00000006289.14	chr14	50906478	50924893	-	NR	1	1	ENH-GB
ENSMUSG00000006299.13	chr1	74279840	74284738	-	NR	1	1	ENH-GB
ENSMUSG00000006301.17	chr1	74288247	74305622	-	NR	1	1	ENH-GB
ENSMUSG00000006304.14	chr1	74236084	74268209	+	NR	1	1	ENH-GB
ENSMUSG00000006307.16	chr7	30568858	30588726	-	NR	1	1	ENH-GB
ENSMUSG00000006310.10	chr7	30589681	30598909	-	NR	0	1	ENH
ENSMUSG00000006311.8	chr7	30633616	30635852	-	NR	0	0	-H3K79me2
ENSMUSG00000006313.5	chr7	30603092	30612847	-	NR	0	1	ENH
ENSMUSG00000006315.9	chr7	30727701	30729540	-	NR	1	1	ENH-GB
ENSMUSG00000006333.14	chr7	3703993	3706897	+	NR	1	1	ENH-GB
ENSMUSG00000006335.16	chr7	3620324	3629929	-	NR	1	1	ENH-GB
ENSMUSG00000006342.15	chr10	75636706	75644008	-	NR	0	1	ENH
ENSMUSG00000006344.17	chr10	75589340	75617200	+	NR	0	1	ENH
ENSMUSG00000006345.10	chr10	75561604	75586200	+	NR	0	0	-H3K79me2
ENSMUSG00000006356.10	chr12	113140236	113145506	+	NR	0	1	ENH
ENSMUSG00000006360.11	chr12	113146316	113153879	+	NR	0	1	ENH
ENSMUSG00000006362.16	chr8	122625141	122699109	-	NR	0	1	ENH
ENSMUSG00000006369.14	chr15	85205949	85286535	+	NR	1	1	ENH-GB
ENSMUSG00000006373.10	chrX	36598206	36606079	+	NR	0	0	-H3K79me2
ENSMUSG00000006378.15	chr15	79030874	79038353	+	NR	0	1	ENH
ENSMUSG00000006386.15	chr4	94739289	94874976	+	NR	0	0	-H3K79me2
ENSMUSG00000006390.15	chr4	118428093	118432953	+	NR	0	1	ENH
ENSMUSG00000006392.16	chr4	118409337	118415782	+	NR	1	1	ENH-GB
ENSMUSG00000006395.16	chr4	118359990	118362744	+	NR	0	1	ENH
ENSMUSG00000006398.15	chr4	118432901	118437352	-	NR	1	1	ENH-GB
ENSMUSG00000006403.13	chr1	171250421	171260637	+	NR	0	1	ENH
ENSMUSG00000006411.12	chr1	171370099	171388598	+	NR	0	1	ENH
ENSMUSG00000006412.10	chr1	171345670	171359254	+	NR	1	1	ENH-GB
ENSMUSG00000006418.17	chr2	167492645	167516173	+	NR	1	1	ENH-GB
ENSMUSG00000006423.15	chrX	36823737	36874111	-	NR	1	1	ENH-GB
ENSMUSG00000006435.15	chr19	47178820	47259440	+	NR	0	1	ENH
ENSMUSG00000006442.10	chr4	148591503	148594993	+	NR	1	1	ENH-GB
ENSMUSG00000006445.3	chr4	141301240	141329384	+	NR	1	1	ENH-GB
ENSMUSG00000006456.10	chr19	4800569	4811634	-	NR	1	1	ENH-GB
ENSMUSG00000006457.3	chr19	4861223	4877909	-	NR	0	1	ENH
ENSMUSG00000006463.13	chr19	4878668	4885397	+	NR	0	1	ENH
ENSMUSG00000006464.8	chr19	4886898	4906627	-	NR	0	1	ENH
ENSMUSG00000006471.18	chr2	25244821	25256022	-	NR	1	1	ENH-GB
ENSMUSG00000006476.19	chr2	25054355	25062881	+	NR	0	1	ENH
ENSMUSG00000006494.11	chr2	71873224	71903858	+	NR	1	1	ENH-GB
ENSMUSG00000006498.16	chr10	79854427	79864771	+	NR	1	1	ENH-GB
ENSMUSG00000006517.5	chr8	122433601	122443422	-	NR	1	1	ENH-GB
ENSMUSG00000006519.11	chr8	122424776	122432930	-	NR	0	1	ENH
ENSMUSG00000006522.17	chr14	30908572	30923760	-	NR	0	0	-H3K79me2
ENSMUSG00000006526.13	chr14	30825590	30877210	+	NR	1	1	ENH-GB
ENSMUSG00000006527.16	chr14	30714849	30822721	+	NR	1	1	ENH-GB
ENSMUSG00000006538.12	chr1	74945315	74951672	-	NR	0	0	-H3K79me2
ENSMUSG00000006567.11	chr8	21992785	22060305	-	NR	0	1	ENH
ENSMUSG00000006575.14	chr11	102393403	102402555	+	NR	0	1	ENH
ENSMUSG00000006576.16	chr1	75546266	75562172	+	NR	0	1	ENH
ENSMUSG00000006585.3	chr8	122568015	122573554	+	NR	1	1	ENH-GB
ENSMUSG00000006586.15	chr4	13743436	13893649	+	NR	0	0	-H3K79me2
ENSMUSG00000006587.6	chr8	122454208	122460733	-	NR	0	1	ENH
ENSMUSG00000006589.8	chr8	122574635	122576909	-	NR	1	1	ENH-GB
ENSMUSG00000006599.13	chr7	46796103	46823800	+	NR	1	1	ENH-GB
ENSMUSG00000006611.15	chr13	23702034	23710854	-	NR	0	1	ENH
ENSMUSG00000006638.14	chr5	30950066	30955091	+	NR	0	1	ENH
ENSMUSG00000006641.12	chr5	31036036	31048924	-	NR	0	1	ENH
ENSMUSG00000006649.17	chr7	30458315	30487223	+	NR	0	1	ENH
ENSMUSG00000006651.8	chr7	30434982	30445535	-	NR	0	1	ENH
ENSMUSG00000006673.14	chr9	108516806	108560163	+	NR	1	1	ENH-GB
ENSMUSG00000006675.10	chr9	108578862	108597667	-	NR	0	1	ENH
ENSMUSG00000006676.16	chr9	108490602	108502337	+	NR	1	1	ENH-GB
ENSMUSG00000006678.6	chrX	93304767	93632155	-	NR	1	0	GB
ENSMUSG00000006699.17	chr4	137319696	137357720	-	NR	1	1	ENH-GB
ENSMUSG00000006705.12	chr17	31564749	31607684	+	NR	0	1	ENH
ENSMUSG00000006711.15	chr13	24845135	24901270	+	NR	0	1	ENH
ENSMUSG00000006715.11	chr13	24751845	24761923	-	NR	1	1	ENH-GB
ENSMUSG00000006717.7	chr13	24817948	24831540	-	NR	1	1	ENH-GB
ENSMUSG00000006720.16	chr13	21945094	21960779	+	NR	0	0	-H3K79me2
ENSMUSG00000006728.12	chr10	127063534	127067920	+	NR	1	1	ENH-GB
ENSMUSG00000006731.10	chr10	127165225	127172330	+	NR	0	1	ENH
ENSMUSG00000006732.14	chr10	127041414	127046365	+	NR	1	1	ENH-GB
ENSMUSG00000006736.9	chr10	127067280	127070264	-	NR	0	1	ENH
ENSMUSG00000006740.13	chr18	6201002	6242174	-	NR	1	1	ENH-GB
ENSMUSG00000006763.14	chr7	46686108	46710680	-	NR	0	0	-H3K79me2
ENSMUSG00000006777.7	chr11	99477974	99493137	-	NR	0	0	-H3K79me2
ENSMUSG00000006782.16	chr11	100574904	100591729	+	NR	0	1	ENH
ENSMUSG00000006784.14	chr11	100545607	100572568	+	NR	0	1	ENH
ENSMUSG00000006800.14	chr2	166073089	166155663	-	NR	0	0	-H3K79me2
ENSMUSG00000006818.5	chr17	13006846	13040063	+	NR	1	1	ENH-GB
ENSMUSG00000006850.7	chr18	36735068	36742391	+	NR	0	1	ENH
ENSMUSG00000006906.10	chr6	83543211	83572729	-	NR	0	1	ENH
ENSMUSG00000006920.14	chr11	101191115	101226463	-	NR	1	1	ENH-GB
ENSMUSG00000006930.15	chr11	100347327	100356128	-	NR	0	1	ENH
ENSMUSG00000006931.15	chr11	100408456	100414836	-	NR	1	1	ENH-GB
ENSMUSG00000006932.17	chr9	120929216	120960507	+	NR	1	1	ENH-GB
ENSMUSG00000006941.5	chr9	120492232	120495330	+	NR	1	1	ENH-GB
ENSMUSG00000006958.14	chr16	20733127	20742384	+	NR	0	1	ENH
ENSMUSG00000006998.16	chr16	20651652	20663414	+	NR	1	1	ENH-GB
ENSMUSG00000007021.4	chr17	24685092	24689955	-	NR	0	1	ENH
ENSMUSG00000007029.16	chr17	35000987	35016322	+	NR	1	1	ENH-GB
ENSMUSG00000007030.8	chr17	35016579	35026741	+	NR	0	1	ENH
ENSMUSG00000007033.4	chr17	34972703	34979285	+	NR	0	1	ENH
ENSMUSG00000007034.15	chr17	34914466	34930436	+	NR	0	1	ENH
ENSMUSG00000007035.15	chr17	35028605	35046745	-	NR	1	1	ENH-GB
ENSMUSG00000007036.15	chr17	35089263	35102987	+	NR	1	1	ENH-GB
ENSMUSG00000007038.5	chr17	34931253	34935953	+	NR	0	1	ENH
ENSMUSG00000007039.12	chr17	35059035	35062095	+	NR	1	1	ENH-GB
ENSMUSG00000007041.9	chr17	35049966	35058749	+	NR	1	1	ENH-GB
ENSMUSG00000007050.17	chr17	34981862	34985891	+	NR	1	1	ENH-GB
ENSMUSG00000007080.14	chr5	110286306	110337474	+	NR	1	1	ENH-GB
ENSMUSG00000007097.14	chr1	172271709	172298064	-	NR	0	1	ENH
ENSMUSG00000007107.6	chr1	172223513	172258414	-	NR	0	1	ENH
ENSMUSG00000007122.11	chr1	172209894	172219868	-	NR	0	1	ENH
ENSMUSG00000007207.10	chr5	135023482	135051100	+	NR	1	1	ENH-GB
ENSMUSG00000007216.6	chr6	48602063	48623227	+	NR	0	0	-H3K79me2
ENSMUSG00000007279.14	chr7	109798676	109865679	-	NR	0	1	ENH
ENSMUSG00000007338.9	chr19	6053630	6057751	-	NR	1	1	ENH-GB
ENSMUSG00000007379.15	chr3	103102604	103169769	+	NR	1	1	ENH-GB
ENSMUSG00000007411.16	chr12	111574523	111656221	+	NR	1	1	ENH-GB
ENSMUSG00000007415.15	chr5	3632932	3657185	-	NR	1	1	ENH-GB
ENSMUSG00000007458.14	chr6	122308720	122317680	+	NR	1	1	ENH-GB
ENSMUSG00000007476.18	chr2	30237715	30263790	+	NR	0	1	ENH
ENSMUSG00000007564.15	chr17	20945311	20965916	+	NR	1	1	ENH-GB
ENSMUSG00000007570.16	chr17	28313519	28326572	+	NR	1	1	ENH-GB
ENSMUSG00000007589.9	chr14	55674689	55681820	-	NR	1	1	ENH-GB
ENSMUSG00000007591.15	chr14	55650184	55652539	+	NR	0	1	ENH
ENSMUSG00000007594.10	chr8	70083457	70090862	+	NR	0	1	ENH
ENSMUSG00000007603.9	chr17	56764757	56770093	+	NR	1	1	ENH-GB
ENSMUSG00000007610.15	chr8	71488103	71499583	+	NR	1	1	ENH-GB
ENSMUSG00000007613.15	chr4	47353222	47414931	+	NR	1	1	ENH-GB
ENSMUSG00000007617.18	chr13	93299635	93405129	+	NR	1	1	ENH-GB
ENSMUSG00000007646.13	chr11	87376645	87404954	-	NR	1	1	ENH-GB
ENSMUSG00000007656.13	chr9	75037614	75060313	+	NR	1	1	ENH-GB
ENSMUSG00000007659.18	chr2	152780668	152831728	-	NR	1	1	ENH-GB
ENSMUSG00000007670.10	chr17	57021051	57031522	-	NR	1	1	ENH-GB
ENSMUSG00000007682.6	chr12	90724552	90738438	-	NR	0	0	-H3K79me2
ENSMUSG00000007721.6	chr8	70868227	70873935	-	NR	1	1	ENH-GB
ENSMUSG00000007739.10	chr11	22990519	23003780	+	NR	1	1	ENH-GB
ENSMUSG00000007777.9	chr11	51685386	51688874	-	NR	1	1	ENH-GB
ENSMUSG00000007783.10	chr7	44959372	44974851	-	NR	1	1	ENH-GB
ENSMUSG00000007812.16	chr5	145231715	145247302	+	NR	1	1	ENH-GB
ENSMUSG00000007815.13	chr9	108306129	108337934	+	NR	1	1	ENH-GB
ENSMUSG00000007817.15	chr14	25459185	25666743	+	NR	1	1	ENH-GB
ENSMUSG00000007827.10	chr6	118501308	118562226	-	NR	0	1	ENH
ENSMUSG00000007833.15	chr7	45140684	45154584	-	NR	0	1	ENH
ENSMUSG00000007836.6	chr13	58125879	58128556	-	NR	1	1	ENH-GB
ENSMUSG00000007837.11	chr7	45053584	45062677	-	NR	0	1	ENH
ENSMUSG00000007850.16	chr11	50376990	50386528	+	NR	1	1	ENH-GB
ENSMUSG00000007867.9	chr12	86082541	86162459	+	NR	0	0	-H3K79me2
ENSMUSG00000007872.3	chr4	136143497	136145755	+	NR	0	1	ENH
ENSMUSG00000007880.16	chr4	133679008	133756769	-	NR	1	1	ENH-GB
ENSMUSG00000007888.15	chr8	70493158	70504081	+	NR	1	1	ENH-GB
ENSMUSG00000007891.16	chr7	142375911	142388038	-	NR	1	1	ENH-GB
ENSMUSG00000007892.8	chr9	61913284	61914542	-	NR	0	1	ENH
ENSMUSG00000007907.4	chr5	87979439	87981544	+	NR	0	0	-H3K79me2
ENSMUSG00000007908.14	chr9	76014855	76136350	+	NR	0	0	-H3K79me2
ENSMUSG00000007946.11	chr7	101818313	101822726	+	NR	0	1	ENH
ENSMUSG00000007950.9	chr8	71456705	71463655	-	NR	0	1	ENH
ENSMUSG00000007987.12	chr5	136908150	136915404	+	NR	0	1	ENH
ENSMUSG00000007989.7	chr14	65192449	65262463	-	NR	1	1	ENH-GB
ENSMUSG00000008028.15	chr7	44360043	44385820	-	NR	0	0	-H3K79me2
ENSMUSG00000008035.12	chrX	10715013	10719690	+	NR	0	0	-H3K79me2
ENSMUSG00000008036.11	chr7	16738410	16749294	+	NR	1	1	ENH-GB
ENSMUSG00000008090.14	chr5	108692382	108706924	+	NR	1	1	ENH-GB
ENSMUSG00000008129.14	chr8	84148025	84172590	+	NR	1	1	ENH-GB
ENSMUSG00000008136.14	chr1	43123074	43196984	-	NR	1	0	GB
ENSMUSG00000008140.17	chr7	44489937	44496529	-	NR	1	1	ENH-GB
ENSMUSG00000008153.11	chr6	124430759	124464794	-	NR	0	1	ENH
ENSMUSG00000008167.14	chr8	85060055	85067124	+	NR	0	1	ENH
ENSMUSG00000008200.14	chr2	90745370	90781021	+	NR	1	1	ENH-GB
ENSMUSG00000008206.16	chr8	4493026	4531680	+	NR	0	0	-H3K79me2
ENSMUSG00000008226.14	chr2	73312601	73337818	+	NR	0	1	ENH
ENSMUSG00000008301.11	chr18	56562443	56587712	+	NR	1	1	ENH-GB
ENSMUSG00000008305.18	chr4	72117142	72200919	-	NR	1	1	ENH-GB
ENSMUSG00000008307.11	chr5	3571566	3584356	+	NR	0	1	ENH
ENSMUSG00000008318.10	chr7	100845847	100863446	-	NR	1	1	ENH-GB
ENSMUSG00000008333.12	chr2	143063039	143072853	+	NR	1	1	ENH-GB
ENSMUSG00000008348.9	chr5	125385965	125390202	-	NR	1	1	ENH-GB
ENSMUSG00000008373.16	chr7	3629985	3642486	+	NR	0	1	ENH
ENSMUSG00000008384.8	chr7	27486910	27490316	+	NR	1	1	ENH-GB
ENSMUSG00000008393.9	chr16	8658580	8672155	-	NR	1	1	ENH-GB
ENSMUSG00000008398.15	chr10	93247414	93311135	-	NR	1	1	ENH-GB
ENSMUSG00000008429.8	chr9	25108132	25151820	-	NR	1	1	ENH-GB
ENSMUSG00000008435.15	chr7	4424770	4445649	-	NR	0	1	ENH
ENSMUSG00000008438.3	chr12	81558584	81568474	-	NR	0	1	ENH
ENSMUSG00000008450.8	chr8	105860580	105879330	+	NR	1	1	ENH-GB
ENSMUSG00000008475.13	chr1	152766542	152775597	+	NR	1	1	ENH-GB
ENSMUSG00000008482.8	chr17	24715839	24718057	-	NR	0	1	ENH
ENSMUSG00000008489.18	chr4	91250763	91400785	-	NR	1	1	ENH-GB
ENSMUSG00000008496.19	chr7	25087344	25179726	-	NR	1	1	ENH-GB
ENSMUSG00000008540.11	chr6	138140316	138156755	+	NR	0	0	-H3K79me2
ENSMUSG00000008575.17	chr4	82290173	82705750	-	NR	1	0	GB
ENSMUSG00000008590.4	chr9	48935008	48964990	-	NR	0	1	ENH
ENSMUSG00000008601.12	chr3	88542029	88548300	-	NR	0	1	ENH
ENSMUSG00000008604.11	chr3	88553758	88569725	+	NR	1	1	ENH-GB
ENSMUSG00000008668.14	chr17	33951999	33956001	-	NR	1	1	ENH-GB
ENSMUSG00000008682.13	chrX	74270812	74273135	+	NR	0	1	ENH
ENSMUSG00000008683.16	chr7	118104372	118116188	-	NR	1	1	ENH-GB
ENSMUSG00000008690.15	chr15	89355719	89372826	+	NR	1	1	ENH-GB
ENSMUSG00000008730.17	chr3	103739815	103791563	-	NR	0	1	ENH
ENSMUSG00000008734.9	chr7	118972047	118995211	-	NR	0	0	-H3K79me2
ENSMUSG00000008763.16	chr3	100562208	100685503	-	NR	1	1	ENH-GB
ENSMUSG00000008813.13	chr14	51918425	51920700	+	NR	0	1	ENH
ENSMUSG00000008822.15	chr12	85272398	85288438	-	NR	0	1	ENH
ENSMUSG00000008855.17	chr11	102194432	102230166	-	NR	1	1	ENH-GB
ENSMUSG00000008859.8	chr13	17880571	17944239	-	NR	1	1	ENH-GB
ENSMUSG00000008892.12	chr8	22577075	22593813	-	NR	1	1	ENH-GB
ENSMUSG00000008932.9	chr4	107968332	108013532	+	NR	0	0	-H3K79me2
ENSMUSG00000008958.14	chr3	95111022	95123051	+	NR	1	1	ENH-GB
ENSMUSG00000008976.16	chr16	84834925	84863779	+	NR	1	1	ENH-GB
ENSMUSG00000008999.7	chr2	172868012	172940321	-	NR	1	1	ENH-GB
ENSMUSG00000009013.5	chr5	115297110	115300999	-	NR	1	1	ENH-GB
ENSMUSG00000009030.14	chr2	37350074	37359332	-	NR	1	1	ENH-GB
ENSMUSG00000009035.15	chr15	79360684	79403569	-	NR	1	1	ENH-GB
ENSMUSG00000009070.14	chr10	74957477	75032586	-	NR	0	1	ENH
ENSMUSG00000009073.16	chr11	4765845	4849536	-	NR	1	1	ENH-GB
ENSMUSG00000009075.2	chr11	4736892	4746778	-	NR	0	1	ENH
ENSMUSG00000009076.10	chr11	4704678	4737669	+	NR	0	1	ENH
ENSMUSG00000009079.16	chr11	5069689	5099266	-	NR	1	1	ENH-GB
ENSMUSG00000009090.17	chr11	4986824	5042791	+	NR	1	1	ENH-GB
ENSMUSG00000009092.5	chr10	75893413	75895941	+	NR	1	1	ENH-GB
ENSMUSG00000009093.7	chr10	75814943	75822543	-	NR	0	1	ENH
ENSMUSG00000009097.10	chr16	18580979	18590671	-	NR	0	1	ENH
ENSMUSG00000009108.15	chr3	108092789	108101432	+	NR	1	1	ENH-GB
ENSMUSG00000009112.4	chr6	120836212	120892842	+	NR	1	1	ENH-GB
ENSMUSG00000009114.17	chr10	76449081	76461110	+	NR	0	1	ENH
ENSMUSG00000009115.5	chr10	76562272	76570201	+	NR	0	1	ENH
ENSMUSG00000009145.6	chr6	83057844	83067318	+	NR	0	1	ENH
ENSMUSG00000009207.15	chr2	74520291	74579435	-	NR	1	1	ENH-GB
ENSMUSG00000009216.7	chr2	27110380	27142491	-	NR	0	1	ENH
ENSMUSG00000009248.6	chr7	142966829	142969264	-	NR	0	1	ENH
ENSMUSG00000009291.13	chr10	77581720	77598732	+	NR	1	1	ENH-GB
ENSMUSG00000009293.17	chr10	77622275	77645993	+	NR	1	1	ENH-GB
ENSMUSG00000009350.13	chr11	87793581	87804413	+	NR	0	0	-H3K79me2
ENSMUSG00000009356.12	chr11	87806428	87828289	-	NR	0	1	ENH
ENSMUSG00000009376.15	chr6	17463800	17573980	+	NR	0	1	ENH
ENSMUSG00000009378.3	chr19	34668403	34747289	-	NR	0	0	-H3K79me2
ENSMUSG00000009394.13	chr6	115134902	115282006	+	NR	0	0	-H3K79me2
ENSMUSG00000009406.13	chrX	20933395	20950608	-	NR	1	1	ENH-GB
ENSMUSG00000009418.15	chr1	135434580	135607295	-	NR	0	0	-H3K79me2
ENSMUSG00000009470.17	chr13	98839019	98926384	-	NR	1	1	ENH-GB
ENSMUSG00000009487.10	chr7	46240987	46311434	+	NR	0	0	-H3K79me2
ENSMUSG00000009535.13	chr18	68300355	68324852	+	NR	1	1	ENH-GB
ENSMUSG00000009545.14	chr7	143106362	143427042	+	NR	0	0	-H3K79me2
ENSMUSG00000009549.14	chr2	118475850	118479711	-	NR	1	1	ENH-GB
ENSMUSG00000009555.16	chr2	32705784	32713076	-	NR	1	1	ENH-GB
ENSMUSG00000009563.16	chr2	32757234	32762244	+	NR	1	1	ENH-GB
ENSMUSG00000009566.12	chr2	32682609	32704145	-	NR	1	1	ENH-GB
ENSMUSG00000009569.14	chr16	13256481	13417529	+	NR	1	0	GB
ENSMUSG00000009575.14	chr15	103191544	103239816	-	NR	1	1	ENH-GB
ENSMUSG00000009585.18	chr15	79891659	79915906	+	NR	0	1	ENH
ENSMUSG00000009596.9	chrX	134460118	134476490	-	NR	1	1	ENH-GB
ENSMUSG00000009614.16	chr2	27188393	27248337	-	NR	0	0	-H3K79me2
ENSMUSG00000009621.18	chr2	27262104	27427033	-	NR	1	1	ENH-GB
ENSMUSG00000009628.14	chr8	33516738	33585582	+	NR	1	1	ENH-GB
ENSMUSG00000009630.10	chr8	33599625	33619441	+	NR	1	1	ENH-GB
ENSMUSG00000009640.11	chr4	117674681	117682273	-	NR	1	0	GB
ENSMUSG00000009647.13	chr10	59446984	59616692	-	NR	0	1	ENH
ENSMUSG00000009670.11	chrX	100838648	101059667	-	NR	0	0	-H3K79me2
ENSMUSG00000009681.10	chr10	75060592	75184921	+	NR	1	1	ENH-GB
ENSMUSG00000009687.14	chr7	31032722	31042481	-	NR	0	0	-H3K79me2
ENSMUSG00000009731.4	chrX	7822289	7838280	+	NR	0	1	ENH
ENSMUSG00000009733.9	chr15	100498012	100552008	-	NR	1	1	ENH-GB
ENSMUSG00000009734.18	chr13	18121098	18397686	-	NR	0	0	-H3K79me2
ENSMUSG00000009739.17	chr15	100575318	100599984	-	NR	0	1	ENH
ENSMUSG00000009741.15	chr9	113930934	113977202	+	NR	1	1	ENH-GB
ENSMUSG00000009772.15	chr1	132316126	132333488	+	NR	1	1	ENH-GB
ENSMUSG00000009828.15	chr9	78109192	78172107	+	NR	1	1	ENH-GB
ENSMUSG00000009863.14	chr4	140961203	140979193	+	NR	1	1	ENH-GB
ENSMUSG00000009894.15	chr11	59407134	59451186	-	NR	1	1	ENH-GB
ENSMUSG00000009900.7	chr11	59248033	59290752	-	NR	0	1	ENH
ENSMUSG00000009905.5	chr1	106720459	106759727	-	NR	1	1	ENH-GB
ENSMUSG00000009907.17	chr1	106764071	106796728	-	NR	1	1	ENH-GB
ENSMUSG00000009927.9	chr9	44407139	44410427	+	NR	1	1	ENH-GB
ENSMUSG00000009941.10	chrX	134944526	134964754	-	NR	1	1	ENH-GB
ENSMUSG00000009995.17	chrX	74281912	74290151	+	NR	1	1	ENH-GB
ENSMUSG00000010021.13	chr11	114765388	114790739	+	NR	0	1	ENH
ENSMUSG00000010025.19	chr11	61223417	61267464	-	NR	0	1	ENH
ENSMUSG00000010044.12	chr9	107547298	107551319	+	NR	0	1	ENH
ENSMUSG00000010045.2	chr9	107533945	107538673	+	NR	1	1	ENH-GB
ENSMUSG00000010047.12	chr9	107567945	107572779	+	NR	1	1	ENH-GB
ENSMUSG00000010048.10	chr9	107587642	107593385	+	NR	1	1	ENH-GB
ENSMUSG00000010051.15	chr9	107576927	107581710	+	NR	0	1	ENH
ENSMUSG00000010054.4	chr9	107563255	107566112	+	NR	1	1	ENH-GB
ENSMUSG00000010057.8	chr9	107542226	107545706	+	NR	0	1	ENH
ENSMUSG00000010064.15	chr9	107650634	107669530	-	NR	0	1	ENH
ENSMUSG00000010066.15	chr9	107399612	107529343	+	NR	0	1	ENH
ENSMUSG00000010067.13	chr9	107551555	107562267	+	NR	1	1	ENH-GB
ENSMUSG00000010080.15	chr11	94489599	94499974	-	NR	0	0	-H3K79me2
ENSMUSG00000010086.17	chr11	61448442	61454131	-	NR	0	1	ENH
ENSMUSG00000010095.13	chr19	8706882	8723369	-	NR	1	1	ENH-GB
ENSMUSG00000010097.14	chr19	8757073	8772475	+	NR	1	1	ENH-GB
ENSMUSG00000010110.17	chr19	8741413	8756069	+	NR	1	1	ENH-GB
ENSMUSG00000010122.14	chr11	61343401	61378345	-	NR	0	1	ENH
ENSMUSG00000010136.14	chr3	105996957	106014646	-	NR	0	1	ENH
ENSMUSG00000010154.7	chr8	123332713	123369515	+	NR	0	1	ENH
ENSMUSG00000010175.13	chr1	190118035	190170714	-	NR	0	0	-H3K79me2
ENSMUSG00000010277.7	chr11	78261752	78290623	+	NR	1	1	ENH-GB
ENSMUSG00000010290.7	chr1	43098710	43115947	+	NR	1	1	ENH-GB
ENSMUSG00000010307.7	chr7	47050601	47054777	+	NR	1	1	ENH-GB
ENSMUSG00000010311.15	chr1	133897199	133907999	-	NR	0	1	ENH
ENSMUSG00000010342.16	chr11	87405065	87555823	+	NR	1	1	ENH-GB
ENSMUSG00000010358.13	chr11	101448407	101458698	+	NR	0	1	ENH
ENSMUSG00000010362.9	chr11	101627195	101636100	+	NR	0	1	ENH
ENSMUSG00000010376.15	chr14	55662263	55672124	-	NR	1	1	ENH-GB
ENSMUSG00000010392.8	chr11	76726602	76763579	-	NR	1	1	ENH-GB
ENSMUSG00000010406.12	chr14	54426909	54429756	+	NR	1	1	ENH-GB
ENSMUSG00000010435.7	chr8	12573029	12600744	+	NR	0	1	ENH
ENSMUSG00000010453.12	chr1	36335730	36369181	-	NR	1	1	ENH-GB
ENSMUSG00000010461.15	chr10	23102963	23350786	-	NR	0	0	-H3K79me2
ENSMUSG00000010476.14	chr7	137193673	137314445	-	NR	0	0	-H3K79me2
ENSMUSG00000010505.16	chr2	181763332	181827797	+	NR	0	0	-H3K79me2
ENSMUSG00000010517.7	chr4	109676588	109963960	+	NR	1	1	ENH-GB
ENSMUSG00000010529.6	chr12	111484609	111485823	-	NR	0	0	-H3K79me2
ENSMUSG00000010538.14	chr3	88282757	88296999	-	NR	0	1	ENH
ENSMUSG00000010554.14	chr11	74770830	74828525	+	NR	1	1	ENH-GB
ENSMUSG00000010592.9	chr17	50279395	50293636	-	NR	1	1	ENH-GB
ENSMUSG00000010607.8	chr9	22156846	22158358	+	NR	0	1	ENH
ENSMUSG00000010608.15	chr12	83631236	83683123	+	NR	1	1	ENH-GB
ENSMUSG00000010609.15	chr1	180227004	180263438	-	NR	0	1	ENH
ENSMUSG00000010651.4	chr9	119148023	119157093	-	NR	0	0	-H3K79me2
ENSMUSG00000010660.3	chr9	119071527	119093502	-	NR	1	0	GB
ENSMUSG00000010663.4	chr19	10182888	10196870	+	NR	1	1	ENH-GB
ENSMUSG00000010721.15	chr5	29229802	29378390	-	NR	1	0	GB
ENSMUSG00000010751.15	chr7	143634806	143649661	-	NR	0	1	ENH
ENSMUSG00000010755.17	chr7	143557230	143600090	-	NR	1	1	ENH-GB
ENSMUSG00000010760.5	chr7	143501545	143503150	-	NR	0	1	ENH
ENSMUSG00000010796.11	chr6	18050964	18109061	-	NR	1	1	ENH-GB
ENSMUSG00000010797.6	chr6	17988940	18030585	-	NR	0	0	-H3K79me2
ENSMUSG00000010803.13	chr11	42130939	42182930	-	NR	0	0	-H3K79me2
ENSMUSG00000010830.8	chr15	79516411	79527739	+	NR	1	1	ENH-GB
ENSMUSG00000010841.13	chr11	101984279	101992264	+	NR	0	0	-H3K79me2
ENSMUSG00000010911.12	chr2	103073675	103092644	+	NR	1	1	ENH-GB
ENSMUSG00000010914.10	chr2	103021075	103073513	-	NR	1	1	ENH-GB
ENSMUSG00000010936.11	chr8	110618585	110720398	+	NR	1	1	ENH-GB
ENSMUSG00000011034.6	chr5	33104219	33162870	+	NR	0	0	-H3K79me2
ENSMUSG00000011096.17	chr7	44848991	44855421	+	NR	1	1	ENH-GB
ENSMUSG00000011114.18	chr9	37648763	37657312	-	NR	1	1	ENH-GB
ENSMUSG00000011148.14	chr12	112620045	112641360	+	NR	0	1	ENH
ENSMUSG00000011154.17	chr7	83774101	83794880	-	NR	0	0	-H3K79me2
ENSMUSG00000011158.8	chr12	112960085	113000704	-	NR	1	1	ENH-GB
ENSMUSG00000011171.11	chr12	116077726	116146261	+	NR	0	1	ENH
ENSMUSG00000011179.8	chr12	17544794	17551505	+	NR	0	0	-H3K79me2
ENSMUSG00000011254.16	chr11	45946843	45955494	-	NR	0	1	ENH
ENSMUSG00000011256.16	chr11	46055992	46147343	+	NR	0	0	-H3K79me2
ENSMUSG00000011257.19	chr4	123262351	123298925	+	NR	1	1	ENH-GB
ENSMUSG00000011263.16	chr7	19463331	19496762	+	NR	0	1	ENH
ENSMUSG00000011267.8	chr7	19577287	19580656	+	NR	0	1	ENH
ENSMUSG00000011305.11	chr17	56111601	56117596	-	NR	0	1	ENH
ENSMUSG00000011306.7	chr8	70042813	70072347	+	NR	1	1	ENH-GB
ENSMUSG00000011349.5	chr7	24870057	24877651	+	NR	0	1	ENH
ENSMUSG00000011350.15	chr7	24818795	24840275	+	NR	0	1	ENH
ENSMUSG00000011382.8	chr7	45470987	45488805	-	NR	0	1	ENH
ENSMUSG00000011427.16	chr7	29816114	29831005	+	NR	1	1	ENH-GB
ENSMUSG00000011486.14	chr17	57032773	57041654	-	NR	0	1	ENH
ENSMUSG00000011589.9	chr17	55986509	55996881	+	NR	0	1	ENH
ENSMUSG00000011632.7	chr7	24541658	24546118	-	NR	0	0	-H3K79me2
ENSMUSG00000011658.16	chr7	44896079	44902631	+	NR	0	1	ENH
ENSMUSG00000011751.16	chr7	27356383	27447686	-	NR	0	1	ENH
ENSMUSG00000011752.6	chr19	41911871	41918664	+	NR	1	1	ENH-GB
ENSMUSG00000011831.16	chr5	107744795	107875107	-	NR	1	1	ENH-GB
ENSMUSG00000011832.15	chr8	4166567	4211257	+	NR	0	1	ENH
ENSMUSG00000011837.4	chr8	4253080	4256220	+	NR	1	1	ENH-GB
ENSMUSG00000011877.13	chr11	77493562	77507786	+	NR	1	1	ENH-GB
ENSMUSG00000011884.13	chr5	114669398	114690984	-	NR	1	1	ENH-GB
ENSMUSG00000011958.17	chr9	69989466	70008317	+	NR	1	1	ENH-GB
ENSMUSG00000011960.12	chr15	98538689	98570923	-	NR	1	1	ENH-GB
ENSMUSG00000012017.4	chr16	17797282	17808293	+	NR	0	1	ENH
ENSMUSG00000012042.8	chr3	138164078	138193825	-	NR	0	1	ENH
ENSMUSG00000012076.8	chr12	55836324	55869736	+	NR	1	1	ENH-GB
ENSMUSG00000012114.17	chr16	17651208	17732891	-	NR	1	1	ENH-GB
ENSMUSG00000012117.13	chr4	133969028	134000918	-	NR	1	1	ENH-GB
ENSMUSG00000012123.17	chr4	134060815	134092504	+	NR	1	1	ENH-GB
ENSMUSG00000012126.16	chr4	134102570	134127593	+	NR	0	1	ENH
ENSMUSG00000012211.13	chr12	113074502	113088917	+	NR	0	1	ENH
ENSMUSG00000012296.16	chr17	46257851	46283026	-	NR	1	1	ENH-GB
ENSMUSG00000012405.16	chr14	18267823	18271391	-	NR	1	1	ENH-GB
ENSMUSG00000012422.14	chr13	90089123	90143907	+	NR	0	1	ENH
ENSMUSG00000012428.9	chr5	7960457	7982213	+	NR	0	0	-H3K79me2
ENSMUSG00000012429.9	chr13	17695192	17699748	+	NR	0	1	ENH
ENSMUSG00000012443.3	chr19	37376403	37421859	+	NR	1	1	ENH-GB
ENSMUSG00000012483.4	chr6	8255936	8259173	-	NR	1	1	ENH-GB
ENSMUSG00000012519.14	chr8	111311797	111338177	-	NR	0	1	ENH
ENSMUSG00000012535.14	chr6	29540827	29609887	-	NR	1	1	ENH-GB
ENSMUSG00000012609.19	chr12	85824659	86061893	+	NR	1	0	GB
ENSMUSG00000012640.16	chr7	43296197	43313294	-	NR	1	1	ENH-GB
ENSMUSG00000012705.16	chr8	3655770	3660110	+	NR	0	0	-H3K79me2
ENSMUSG00000012777.14	chr7	44252148	44257378	-	NR	0	1	ENH
ENSMUSG00000012819.15	chr10	60302748	60696490	-	NR	0	1	ENH
ENSMUSG00000012848.15	chr7	12922290	12926686	+	NR	1	1	ENH-GB
ENSMUSG00000013033.16	chr8	83900105	83941954	+	NR	1	1	ENH-GB
ENSMUSG00000013076.17	chr9	14541966	14645056	-	NR	1	0	GB
ENSMUSG00000013083.8	chr7	30698926	30700536	+	NR	0	1	ENH
ENSMUSG00000013089.15	chr16	22381309	22439719	-	NR	1	1	ENH-GB
ENSMUSG00000013091.5	chr7	4782937	4784341	+	NR	0	1	ENH
ENSMUSG00000013150.15	chr8	105713854	105758664	-	NR	1	1	ENH-GB
ENSMUSG00000013155.10	chr8	105703651	105708210	-	NR	0	1	ENH
ENSMUSG00000013158.6	chr8	105707655	105710246	+	NR	1	1	ENH-GB
ENSMUSG00000013160.7	chr8	105524465	105566047	-	NR	1	1	ENH-GB
ENSMUSG00000013236.17	chr17	56412426	56476483	-	NR	1	1	ENH-GB
ENSMUSG00000013275.9	chr1	131827493	131848865	+	NR	1	1	ENH-GB
ENSMUSG00000013338.16	chr2	156019139	156052947	-	NR	0	1	ENH
ENSMUSG00000013353.10	chr7	43492044	43505940	-	NR	0	1	ENH
ENSMUSG00000013367.5	chr7	43472904	43490075	-	NR	0	1	ENH
ENSMUSG00000013415.9	chr11	95957163	96005940	-	NR	1	1	ENH-GB
ENSMUSG00000013419.7	chr9	121759330	121771742	+	NR	0	1	ENH
ENSMUSG00000013465.19	chr2	25199712	25211489	-	NR	1	1	ENH-GB
ENSMUSG00000013483.14	chr11	119307768	119345375	+	NR	0	0	-H3K79me2
ENSMUSG00000013495.15	chr5	108629770	108648782	+	NR	1	1	ENH-GB
ENSMUSG00000013523.13	chr2	170346991	170427845	-	NR	0	0	-H3K79me2
ENSMUSG00000013539.14	chr16	18300825	18348103	-	NR	0	1	ENH
ENSMUSG00000013584.5	chr9	71215789	71296243	+	NR	0	0	-H3K79me2
ENSMUSG00000013593.12	chr1	171234853	171251388	-	NR	1	1	ENH-GB
ENSMUSG00000013611.14	chr15	36504062	36555573	-	NR	0	1	ENH
ENSMUSG00000013622.15	chr5	31048312	31054623	+	NR	0	1	ENH
ENSMUSG00000013629.16	chr5	31054780	31078479	+	NR	1	1	ENH-GB
ENSMUSG00000013646.17	chr11	58330724	58347728	+	NR	1	1	ENH-GB
ENSMUSG00000013653.2	chr11	58421111	58426024	+	NR	0	0	-H3K79me2
ENSMUSG00000013662.5	chr19	32672563	32712298	-	NR	1	1	ENH-GB
ENSMUSG00000013663.7	chr19	32757497	32826160	+	NR	1	1	ENH-GB
ENSMUSG00000013668.9	chr7	131137713	131146314	-	NR	0	0	-H3K79me2
ENSMUSG00000013698.12	chr1	172196728	172206804	-	NR	1	1	ENH-GB
ENSMUSG00000013701.13	chr14	32180162	32201898	-	NR	1	1	ENH-GB
ENSMUSG00000013736.16	chr6	106769120	106782474	+	NR	1	1	ENH-GB
ENSMUSG00000013766.11	chr17	35076902	35078804	+	NR	0	1	ENH
ENSMUSG00000013787.15	chr17	34898469	34914052	+	NR	1	1	ENH-GB
ENSMUSG00000013822.7	chr9	22112989	22117172	-	NR	1	1	ENH-GB
ENSMUSG00000013833.15	chr10	79894708	79908923	-	NR	0	1	ENH
ENSMUSG00000013846.10	chr15	67102875	67176830	-	NR	1	1	ENH-GB
ENSMUSG00000013858.14	chr10	79974948	79984330	-	NR	1	1	ENH-GB
ENSMUSG00000013878.18	chr8	26119368	26151790	+	NR	1	1	ENH-GB
ENSMUSG00000013921.15	chr7	30291728	30308367	+	NR	1	1	ENH-GB
ENSMUSG00000013928.13	chr7	30280094	30290237	+	NR	1	1	ENH-GB
ENSMUSG00000013973.12	chr1	171329145	171342331	+	NR	1	1	ENH-GB
ENSMUSG00000013997.10	chr1	171338008	171345646	-	NR	0	1	ENH
ENSMUSG00000014030.15	chr4	44524757	44710487	-	NR	0	1	ENH
ENSMUSG00000014039.18	chr16	97791467	97851850	-	NR	1	1	ENH-GB
ENSMUSG00000014074.17	chr16	32277459	32301434	+	NR	1	1	ENH-GB
ENSMUSG00000014075.15	chr16	32419702	32429099	+	NR	1	1	ENH-GB
ENSMUSG00000014077.13	chr2	119547697	119587027	+	NR	1	1	ENH-GB
ENSMUSG00000014158.12	chr5	114622152	114658421	-	NR	1	1	ENH-GB
ENSMUSG00000014164.15	chr13	58000228	58113592	-	NR	0	1	ENH
ENSMUSG00000014177.10	chr11	62879455	62916780	+	NR	1	1	ENH-GB
ENSMUSG00000014195.15	chr11	100582818	100620168	-	NR	1	1	ENH-GB
ENSMUSG00000014198.15	chr11	100627543	100692455	-	NR	0	1	ENH
ENSMUSG00000014226.10	chr1	160202367	160212875	-	NR	1	1	ENH-GB
ENSMUSG00000014232.14	chr16	3908801	3941147	+	NR	0	1	ENH
ENSMUSG00000014243.5	chr11	62267224	62281375	-	NR	1	1	ENH-GB
ENSMUSG00000014245.8	chr11	62458460	62514417	+	NR	1	1	ENH-GB
ENSMUSG00000014294.4	chr18	36742332	36744557	-	NR	1	1	ENH-GB
ENSMUSG00000014301.13	chr16	4616464	4624988	-	NR	1	1	ENH-GB
ENSMUSG00000014303.13	chr16	4594713	4624924	+	NR	1	1	ENH-GB
ENSMUSG00000014313.15	chr15	35925886	35938246	-	NR	1	1	ENH-GB
ENSMUSG00000014329.14	chr10	70922832	71159700	-	NR	1	1	ENH-GB
ENSMUSG00000014349.7	chr11	96047432	96065388	-	NR	1	1	ENH-GB
ENSMUSG00000014351.12	chr11	96024545	96030831	+	NR	0	0	-H3K79me2
ENSMUSG00000014353.14	chr2	128818118	128854261	+	NR	1	1	ENH-GB
ENSMUSG00000014355.10	chr2	128610104	128687391	-	NR	1	1	ENH-GB
ENSMUSG00000014361.5	chr2	128698956	128802894	+	NR	0	1	ENH
ENSMUSG00000014402.15	chr7	46888949	46919969	-	NR	1	1	ENH-GB
ENSMUSG00000014418.16	chr7	46760466	46796064	-	NR	0	1	ENH
ENSMUSG00000014426.9	chr17	12227621	12318796	-	NR	1	1	ENH-GB
ENSMUSG00000014444.17	chr8	122481698	122551329	-	NR	1	1	ENH-GB
ENSMUSG00000014470.4	chr8	122466147	122476064	-	NR	1	1	ENH-GB
ENSMUSG00000014496.8	chr14	31698768	31830651	-	NR	1	1	ENH-GB
ENSMUSG00000014498.9	chr10	128377115	128408704	+	NR	0	1	ENH
ENSMUSG00000014503.14	chr18	34409423	34442789	+	NR	0	1	ENH
ENSMUSG00000014504.16	chr18	34330847	34336599	+	NR	1	1	ENH-GB
ENSMUSG00000014529.9	chr5	3651181	3680325	+	NR	0	1	ENH
ENSMUSG00000014547.10	chr14	62837678	62961509	+	NR	0	1	ENH
ENSMUSG00000014550.14	chr6	92186712	92214925	-	NR	1	1	ENH-GB
ENSMUSG00000014551.8	chr6	92169525	92184033	-	NR	1	1	ENH-GB
ENSMUSG00000014554.13	chr6	83480217	83506969	-	NR	1	1	ENH-GB
ENSMUSG00000014592.20	chr4	150917322	151861876	-	NR	1	1	ENH-GB
ENSMUSG00000014599.10	chr3	107741048	107760469	-	NR	1	1	ENH-GB
ENSMUSG00000014601.13	chr3	107612532	107631694	-	NR	0	1	ENH
ENSMUSG00000014602.15	chr1	93015464	93101951	-	NR	0	1	ENH
ENSMUSG00000014606.14	chr11	70644196	70647479	-	NR	1	1	ENH-GB
ENSMUSG00000014609.16	chr11	70614883	70619216	-	NR	0	1	ENH
ENSMUSG00000014633.15	chr8	116888685	116921455	-	NR	0	1	ENH
ENSMUSG00000014668.15	chr5	110135842	110171972	+	NR	1	1	ENH-GB
ENSMUSG00000014747.6	chr6	83762644	83768326	+	NR	0	1	ENH
ENSMUSG00000014748.13	chr6	83768885	83775813	-	NR	0	1	ENH
ENSMUSG00000014763.8	chr17	15396202	15433583	+	NR	1	1	ENH-GB
ENSMUSG00000014767.17	chr17	15499888	15528379	+	NR	1	1	ENH-GB
ENSMUSG00000014769.10	chr17	15475021	15499751	-	NR	1	1	ENH-GB
ENSMUSG00000014771.13	chr17	15519208	15527301	-	NR	1	1	ENH-GB
ENSMUSG00000014773.13	chr17	15367354	15376872	-	NR	0	1	ENH
ENSMUSG00000014776.7	chr8	105276140	105281939	+	NR	0	1	ENH
ENSMUSG00000014778.10	chr8	105329163	105347953	-	NR	0	1	ENH
ENSMUSG00000014782.16	chr8	105373274	105382862	+	NR	0	1	ENH
ENSMUSG00000014786.8	chr8	105348843	105369881	+	NR	0	1	ENH
ENSMUSG00000014791.10	chr8	105305601	105310760	+	NR	0	1	ENH
ENSMUSG00000014837.15	chr8	105280409	105289864	-	NR	0	1	ENH
ENSMUSG00000014846.12	chr8	105467493	105471526	-	NR	0	1	ENH
ENSMUSG00000014850.15	chr13	92211872	92355003	-	NR	1	0	GB
ENSMUSG00000014856.12	chr8	105326354	105335219	+	NR	1	1	ENH-GB
ENSMUSG00000014859.9	chr8	105297663	105305370	+	NR	1	1	ENH-GB
ENSMUSG00000014867.9	chr2	26920040	26933928	-	NR	1	1	ENH-GB
ENSMUSG00000014873.15	chr2	26916367	26920183	+	NR	1	1	ENH-GB
ENSMUSG00000014905.4	chr12	44205559	44210326	-	NR	1	1	ENH-GB
ENSMUSG00000014907.10	chr8	66860217	66890564	+	NR	1	1	ENH-GB
ENSMUSG00000014932.15	chr5	32611171	32687057	+	NR	1	1	ENH-GB
ENSMUSG00000014956.15	chr5	32458843	32517433	+	NR	1	1	ENH-GB
ENSMUSG00000014959.12	chr2	70661576	70712636	+	NR	1	1	ENH-GB
ENSMUSG00000014980.14	chr1	152370735	152386688	-	NR	1	1	ENH-GB
ENSMUSG00000015002.18	chr15	65787034	65873816	+	NR	1	1	ENH-GB
ENSMUSG00000015013.9	chr8	122611640	122616660	+	NR	1	1	ENH-GB
ENSMUSG00000015016.8	chr8	122775486	122817880	+	NR	1	1	ENH-GB
ENSMUSG00000015023.7	chr8	110974996	110997800	-	NR	1	1	ENH-GB
ENSMUSG00000015027.11	chr8	122578242	122611463	-	NR	0	1	ENH
ENSMUSG00000015053.14	chr6	88193891	88207032	+	NR	0	0	-H3K79me2
ENSMUSG00000015083.11	chr2	25498651	25501719	-	NR	1	1	ENH-GB
ENSMUSG00000015085.8	chr2	25395874	25401321	+	NR	0	1	ENH
ENSMUSG00000015087.14	chr2	25583018	25608521	-	NR	0	1	ENH
ENSMUSG00000015090.13	chr2	25466709	25470046	-	NR	0	1	ENH
ENSMUSG00000015092.9	chr2	25557847	25562082	+	NR	1	1	ENH-GB
ENSMUSG00000015094.16	chr2	25399351	25409494	+	NR	0	1	ENH
ENSMUSG00000015095.12	chr2	25500750	25505471	+	NR	0	1	ENH
ENSMUSG00000015112.15	chr6	6041218	6217173	-	NR	1	0	GB
ENSMUSG00000015120.15	chr17	25261916	25274622	-	NR	1	1	ENH-GB
ENSMUSG00000015126.9	chr17	25240170	25242798	+	NR	1	1	ENH-GB
ENSMUSG00000015127.14	chr17	25188397	25234443	+	NR	1	1	ENH-GB
ENSMUSG00000015133.17	chr7	66226912	66388350	-	NR	0	0	-H3K79me2
ENSMUSG00000015134.15	chr7	66390890	66427517	-	NR	0	0	-H3K79me2
ENSMUSG00000015143.15	chr12	80167547	80260371	-	NR	1	1	ENH-GB
ENSMUSG00000015149.14	chr7	28766735	28788661	+	NR	1	1	ENH-GB
ENSMUSG00000015165.16	chr7	28808541	28822266	+	NR	1	1	ENH-GB
ENSMUSG00000015176.10	chr19	46075863	46085530	+	NR	1	1	ENH-GB
ENSMUSG00000015189.12	chr6	4600839	4643355	+	NR	0	0	-H3K79me2
ENSMUSG00000015202.13	chr10	7119063	7212237	-	NR	1	1	ENH-GB
ENSMUSG00000015214.14	chrX	71364760	71419196	+	NR	0	0	-H3K79me2
ENSMUSG00000015217.11	chrX	71555918	71560676	+	NR	0	1	ENH
ENSMUSG00000015222.17	chr1	66175273	66442583	+	NR	0	0	-H3K79me2
ENSMUSG00000015242.14	chr4	52989272	53001162	+	NR	0	1	ENH
ENSMUSG00000015243.4	chr4	53030787	53159895	-	NR	1	1	ENH-GB
ENSMUSG00000015247.10	chr4	53011880	53022060	+	NR	1	1	ENH-GB
ENSMUSG00000015289.4	chrX	74351276	74353618	-	NR	0	1	ENH
ENSMUSG00000015290.15	chrX	74365718	74373218	-	NR	1	1	ENH-GB
ENSMUSG00000015291.10	chrX	74304998	74311862	+	NR	1	1	ENH-GB
ENSMUSG00000015305.6	chr10	8722219	8886070	-	NR	0	1	ENH
ENSMUSG00000015312.9	chr10	80930073	80932204	+	NR	1	1	ENH-GB
ENSMUSG00000015335.16	chr2	30090944	30093648	-	NR	0	1	ENH
ENSMUSG00000015337.5	chr2	30171493	30174069	+	NR	0	1	ENH
ENSMUSG00000015341.17	chr8	23241346	23257074	-	NR	1	1	ENH-GB
ENSMUSG00000015342.6	chrX	9272756	9313250	+	NR	0	0	-H3K79me2
ENSMUSG00000015354.8	chr9	95637601	95698096	+	NR	0	0	-H3K79me2
ENSMUSG00000015357.10	chr9	65294260	65330658	+	NR	1	1	ENH-GB
ENSMUSG00000015363.13	chr15	89075124	89087077	+	NR	1	1	ENH-GB
ENSMUSG00000015365.15	chr15	88982909	89055152	+	NR	1	1	ENH-GB
ENSMUSG00000015377.10	chr15	89182213	89196496	-	NR	0	1	ENH
ENSMUSG00000015405.15	chrX	164139332	164188420	+	NR	0	1	ENH
ENSMUSG00000015443.9	chr14	56165797	56174599	-	NR	0	0	-H3K79me2
ENSMUSG00000015451.16	chr17	34809092	34823464	-	NR	0	1	ENH
ENSMUSG00000015452.14	chr17	34597862	34600936	+	NR	0	1	ENH
ENSMUSG00000015461.15	chr17	34647146	34655074	+	NR	1	1	ENH-GB
ENSMUSG00000015467.14	chr17	34613349	34615971	-	NR	0	1	ENH
ENSMUSG00000015468.14	chr17	34564268	34588503	+	NR	0	1	ENH
ENSMUSG00000015474.16	chr17	34616662	34628510	-	NR	0	1	ENH
ENSMUSG00000015476.6	chr17	34629533	34633126	+	NR	0	1	ENH
ENSMUSG00000015478.13	chr17	34601091	34603690	-	NR	1	1	ENH-GB
ENSMUSG00000015484.3	chr1	156075966	156205026	-	NR	0	1	ENH
ENSMUSG00000015488.14	chr2	27009926	27021089	+	NR	1	1	ENH-GB
ENSMUSG00000015501.10	chr10	13966075	14151374	+	NR	1	1	ENH-GB
ENSMUSG00000015522.18	chr3	95434388	95497240	+	NR	1	1	ENH-GB
ENSMUSG00000015533.9	chr13	114833081	114932100	-	NR	0	1	ENH
ENSMUSG00000015536.14	chr13	114818236	114832275	+	NR	1	1	ENH-GB
ENSMUSG00000015542.17	chr11	115182832	115187859	-	NR	1	1	ENH-GB
ENSMUSG00000015568.16	chr8	68880491	68907448	+	NR	0	0	-H3K79me2
ENSMUSG00000015575.14	chr17	26676396	26699644	+	NR	1	1	ENH-GB
ENSMUSG00000015597.17	chr17	46383731	46420920	+	NR	1	1	ENH-GB
ENSMUSG00000015599.9	chr17	46442448	46487675	-	NR	0	1	ENH
ENSMUSG00000015605.6	chr17	46548329	46556175	-	NR	1	1	ENH-GB
ENSMUSG00000015619.10	chr2	9857078	9890034	-	NR	0	0	-H3K79me2
ENSMUSG00000015627.5	chr2	180325133	180334699	-	NR	0	1	ENH
ENSMUSG00000015647.9	chr2	180176373	180225859	-	NR	1	1	ENH-GB
ENSMUSG00000015652.9	chr5	5736317	5749326	-	NR	0	0	-H3K79me2
ENSMUSG00000015653.13	chr5	5664829	5694578	-	NR	0	0	-H3K79me2
ENSMUSG00000015656.17	chr9	40800984	40810087	+	NR	1	1	ENH-GB
ENSMUSG00000015659.12	chr17	6042196	6079741	-	NR	1	1	ENH-GB
ENSMUSG00000015668.13	chrX	100622883	100626568	-	NR	1	1	ENH-GB
ENSMUSG00000015671.11	chr13	14613240	14674236	+	NR	1	1	ENH-GB
ENSMUSG00000015672.4	chr13	14608184	14613165	-	NR	0	1	ENH
ENSMUSG00000015697.14	chr3	95323525	95357202	-	NR	1	1	ENH-GB
ENSMUSG00000015702.13	chr3	95296096	95307176	-	NR	0	1	ENH
ENSMUSG00000015709.9	chr7	84246278	84410176	-	NR	0	0	-H3K79me2
ENSMUSG00000015711.8	chr3	95253674	95282076	-	NR	0	1	ENH
ENSMUSG00000015714.11	chr3	95314791	95323599	+	NR	1	1	ENH-GB
ENSMUSG00000015721.18	chr7	23385889	23441922	+	NR	0	0	-H3K79me2
ENSMUSG00000015733.13	chr6	17636234	17666972	+	NR	1	1	ENH-GB
ENSMUSG00000015745.9	chr3	95988429	95996001	-	NR	0	1	ENH
ENSMUSG00000015747.5	chr3	95999832	96058466	-	NR	1	1	ENH-GB
ENSMUSG00000015748.13	chr3	95830124	95855885	-	NR	1	1	ENH-GB
ENSMUSG00000015749.12	chr3	95929246	95947390	+	NR	1	1	ENH-GB
ENSMUSG00000015750.15	chr3	95893969	95898288	+	NR	1	1	ENH-GB
ENSMUSG00000015755.16	chr10	7905653	7956230	-	NR	1	1	ENH-GB
ENSMUSG00000015757.10	chr10	7792891	7823135	+	NR	1	1	ENH-GB
ENSMUSG00000015759.11	chr14	46775567	46788411	-	NR	1	1	ENH-GB
ENSMUSG00000015766.14	chr6	137477245	137654876	-	NR	1	1	ENH-GB
ENSMUSG00000015776.12	chr2	26905262	26910677	-	NR	1	1	ENH-GB
ENSMUSG00000015787.15	chr2	26842503	26864979	-	NR	0	1	ENH
ENSMUSG00000015790.16	chr2	26913381	26916530	-	NR	0	1	ENH
ENSMUSG00000015804.14	chr5	45520229	45529276	+	NR	1	1	ENH-GB
ENSMUSG00000015806.12	chr5	45434021	45450236	-	NR	1	1	ENH-GB
ENSMUSG00000015812.8	chr14	67745181	67749439	+	NR	0	1	ENH
ENSMUSG00000015837.15	chr11	50199366	50210827	-	NR	1	1	ENH-GB
ENSMUSG00000015839.6	chr2	75675513	75704641	-	NR	1	1	ENH-GB
ENSMUSG00000015846.14	chr2	27676440	27762957	+	NR	1	1	ENH-GB
ENSMUSG00000015850.11	chr3	95676201	95687917	-	NR	0	1	ENH
ENSMUSG00000015854.7	chr3	87357881	87371073	+	NR	0	0	-H3K79me2
ENSMUSG00000015869.16	chr11	116470845	116494202	-	NR	1	1	ENH-GB
ENSMUSG00000015879.8	chr5	45529705	45639614	-	NR	0	1	ENH
ENSMUSG00000015880.13	chr5	45669919	45700546	+	NR	1	1	ENH-GB
ENSMUSG00000015882.17	chr5	45697181	45857615	-	NR	1	1	ENH-GB
ENSMUSG00000015889.8	chr10	93453411	93484875	+	NR	1	1	ENH-GB
ENSMUSG00000015932.8	chr2	143915320	143943324	+	NR	1	1	ENH-GB
ENSMUSG00000015937.15	chr13	56073619	56136361	-	NR	1	1	ENH-GB
ENSMUSG00000015942.9	chr5	134184019	134224355	+	NR	1	1	ENH-GB
ENSMUSG00000015943.11	chr3	96196588	96219709	-	NR	0	1	ENH
ENSMUSG00000015944.9	chr5	134099711	134144343	+	NR	1	1	ENH-GB
ENSMUSG00000015957.12	chr7	98835112	98855195	+	NR	0	0	-H3K79me2
ENSMUSG00000015961.8	chr1	177762962	177796511	-	NR	0	1	ENH
ENSMUSG00000015962.5	chr1	177729814	177753324	+	NR	0	1	ENH
ENSMUSG00000015966.17	chr14	29996135	30008896	-	NR	0	0	-H3K79me2
ENSMUSG00000015968.17	chr14	30039939	30491455	-	NR	1	1	ENH-GB
ENSMUSG00000015970.19	chr14	30009023	30040527	+	NR	0	1	ENH
ENSMUSG00000015971.5	chr14	29978337	30006354	+	NR	1	1	ENH-GB
ENSMUSG00000015980.14	chr7	139212988	139242979	+	NR	0	0	-H3K79me2
ENSMUSG00000015981.12	chr7	139103638	139213307	-	NR	0	0	-H3K79me2
ENSMUSG00000015994.10	chr8	25998722	26015650	-	NR	1	1	ENH-GB
ENSMUSG00000016018.4	chr13	112867418	112927398	-	NR	1	1	ENH-GB
ENSMUSG00000016024.9	chr2	158306493	158332852	+	NR	0	0	-H3K79me2
ENSMUSG00000016028.10	chr15	85898929	86033777	-	NR	0	1	ENH
ENSMUSG00000016087.13	chr9	32422204	32542861	-	NR	0	0	-H3K79me2
ENSMUSG00000016128.14	chr5	151037510	151233836	-	NR	1	0	GB
ENSMUSG00000016179.11	chr1	193346346	193370298	-	NR	0	0	-H3K79me2
ENSMUSG00000016181.9	chr1	193091104	193130272	-	NR	1	1	ENH-GB
ENSMUSG00000016200.14	chr1	192891233	193035775	-	NR	1	1	ENH-GB
ENSMUSG00000016206.6	chr17	37270220	37274484	+	NR	0	0	-H3K79me2
ENSMUSG00000016239.11	chrX	36328353	36362341	+	NR	0	0	-H3K79me2
ENSMUSG00000016252.7	chr2	174461072	174464105	-	NR	1	1	ENH-GB
ENSMUSG00000016253.12	chr2	174415804	174427502	+	NR	1	1	ENH-GB
ENSMUSG00000016256.10	chr2	174427493	174439039	-	NR	1	1	ENH-GB
ENSMUSG00000016257.15	chr2	174465067	174473081	-	NR	1	1	ENH-GB
ENSMUSG00000016262.14	chr1	192844488	192855756	-	NR	0	0	-H3K79me2
ENSMUSG00000016308.12	chrX	36873900	36884222	+	NR	1	1	ENH-GB
ENSMUSG00000016319.3	chrX	36795651	36798807	+	NR	0	1	ENH
ENSMUSG00000016344.14	chr2	181187247	181188771	+	NR	0	1	ENH
ENSMUSG00000016346.17	chr2	181075579	181135300	-	NR	0	1	ENH
ENSMUSG00000016349.10	chr2	181147653	181157014	-	NR	0	0	-H3K79me2
ENSMUSG00000016356.18	chr2	180986535	181018363	+	NR	0	1	ENH
ENSMUSG00000016382.15	chrX	75785654	75875182	-	NR	1	0	GB
ENSMUSG00000016386.15	chr2	106693269	106868356	+	NR	1	1	ENH-GB
ENSMUSG00000016409.4	chrX	37126795	37150746	+	NR	1	1	ENH-GB
ENSMUSG00000016427.7	chrX	37187588	37191163	-	NR	0	1	ENH
ENSMUSG00000016458.14	chr2	105126529	105173616	+	NR	0	0	-H3K79me2
ENSMUSG00000016477.18	chr13	29906575	29986063	-	NR	1	1	ENH-GB
ENSMUSG00000016481.15	chr1	195097382	195131586	-	NR	0	0	-H3K79me2
ENSMUSG00000016487.15	chr6	146888487	147032025	+	NR	1	1	ENH-GB
ENSMUSG00000016493.13	chr1	195036826	195092249	-	NR	0	0	-H3K79me2
ENSMUSG00000016494.9	chr1	194938819	194961279	+	NR	0	0	-H3K79me2
ENSMUSG00000016495.12	chr19	29348599	29367390	-	NR	1	1	ENH-GB
ENSMUSG00000016496.7	chr19	29367455	29388095	+	NR	0	1	ENH
ENSMUSG00000016503.17	chr5	146948657	146955614	+	NR	1	1	ENH-GB
ENSMUSG00000016510.11	chr5	146951573	146963800	-	NR	1	1	ENH-GB
ENSMUSG00000016520.7	chr5	147016655	147076586	-	NR	1	1	ENH-GB
ENSMUSG00000016526.8	chr1	131127455	131138340	-	NR	1	1	ENH-GB
ENSMUSG00000016528.10	chr1	131053700	131097826	-	NR	1	1	ENH-GB
ENSMUSG00000016534.15	chrX	38401357	38456454	-	NR	1	1	ENH-GB
ENSMUSG00000016541.10	chr15	85336245	85463212	+	NR	0	0	-H3K79me2
ENSMUSG00000016552.13	chr15	77940522	77956722	-	NR	0	1	ENH
ENSMUSG00000016554.9	chr15	77958998	77970813	-	NR	1	1	ENH-GB
ENSMUSG00000016559.14	chr11	116021912	116027962	-	NR	1	1	ENH-GB
ENSMUSG00000016619.10	chr15	84923411	84942963	+	NR	1	1	ENH-GB
ENSMUSG00000016624.15	chr15	84785381	84856049	-	NR	1	1	ENH-GB
ENSMUSG00000016626.10	chr7	107166990	107198102	+	NR	0	1	ENH
ENSMUSG00000016637.7	chr15	78159463	78174107	-	NR	0	0	-H3K79me2
ENSMUSG00000016664.16	chr15	83375607	83464606	-	NR	1	1	ENH-GB
ENSMUSG00000016757.11	chr15	83575090	83595157	-	NR	1	1	ENH-GB
ENSMUSG00000016758.4	chr15	83526862	83544634	+	NR	1	1	ENH-GB
ENSMUSG00000016763.15	chr15	83604999	83725021	-	NR	0	1	ENH
ENSMUSG00000016831.12	chr14	52279146	52296401	+	NR	1	1	ENH-GB
ENSMUSG00000016833.14	chr5	100798627	100804471	+	NR	1	1	ENH-GB
ENSMUSG00000016918.15	chr1	12692277	12861192	+	NR	0	0	-H3K79me2
ENSMUSG00000016921.14	chr2	162931528	162937121	+	NR	1	1	ENH-GB
ENSMUSG00000016933.17	chr2	160731300	160775760	+	NR	1	1	ENH-GB
ENSMUSG00000016940.18	chr11	115420128	115431274	+	NR	1	1	ENH-GB
ENSMUSG00000016946.5	chr17	24047734	24073485	-	NR	1	1	ENH-GB
ENSMUSG00000016982.6	chr13	21981194	21988734	+	NR	0	0	-H3K79me2
ENSMUSG00000016984.7	chr11	17938756	17953875	-	NR	1	1	ENH-GB
ENSMUSG00000016995.17	chr2	164389393	164405160	-	NR	0	1	ENH
ENSMUSG00000017004.7	chr2	164332740	164334396	+	NR	0	1	ENH
ENSMUSG00000017007.9	chr2	164403141	164415448	+	NR	0	1	ENH
ENSMUSG00000017009.3	chr2	164424247	164443887	-	NR	1	1	ENH-GB
ENSMUSG00000017049.4	chr8	21969775	21974041	+	NR	0	1	ENH
ENSMUSG00000017057.9	chrX	36112110	36171259	+	NR	1	1	ENH-GB
ENSMUSG00000017119.19	chr11	101552149	101581951	+	NR	1	1	ENH-GB
ENSMUSG00000017132.17	chr11	118132019	118248592	-	NR	1	0	GB
ENSMUSG00000017144.8	chr2	51130438	51149111	-	NR	0	0	-H3K79me2
ENSMUSG00000017146.12	chr11	101488764	101551955	-	NR	1	1	ENH-GB
ENSMUSG00000017167.6	chr11	101170523	101190724	+	NR	1	1	ENH-GB
ENSMUSG00000017176.17	chr11	100422321	100441808	-	NR	0	1	ENH
ENSMUSG00000017188.3	chr11	101277968	101279114	-	NR	1	1	ENH-GB
ENSMUSG00000017195.15	chr11	98551097	98558665	+	NR	0	1	ENH
ENSMUSG00000017204.4	chr11	98664351	98677708	+	NR	0	1	ENH
ENSMUSG00000017210.14	chr11	98704591	98729435	-	NR	1	1	ENH-GB
ENSMUSG00000017221.14	chr11	98682554	98695979	+	NR	0	1	ENH
ENSMUSG00000017264.16	chr4	148558429	148582401	+	NR	1	1	ENH-GB
ENSMUSG00000017286.15	chr11	76120987	76243725	-	NR	1	1	ENH-GB
ENSMUSG00000017288.15	chr11	76046226	76179647	-	NR	1	1	ENH-GB
ENSMUSG00000017291.13	chr11	77529162	77607815	-	NR	1	1	ENH-GB
ENSMUSG00000017299.13	chr2	164745983	164768607	+	NR	1	1	ENH-GB
ENSMUSG00000017307.16	chr2	164792765	164804882	-	NR	1	1	ENH-GB
ENSMUSG00000017314.12	chr11	102057015	102088515	-	NR	0	1	ENH
ENSMUSG00000017376.15	chr11	78567168	78697373	-	NR	1	1	ENH-GB
ENSMUSG00000017386.10	chr11	78158499	78165589	-	NR	1	1	ENH-GB
ENSMUSG00000017390.15	chr11	78322968	78327781	+	NR	0	1	ENH
ENSMUSG00000017400.10	chr11	98036623	98053462	-	NR	0	1	ENH
ENSMUSG00000017404.12	chr11	98026710	98030492	+	NR	1	1	ENH-GB
ENSMUSG00000017405.14	chr11	78166106	78176675	-	NR	0	1	ENH
ENSMUSG00000017412.15	chr2	52428320	52676831	-	NR	1	1	ENH-GB
ENSMUSG00000017417.14	chr11	97923238	97986444	-	NR	0	1	ENH
ENSMUSG00000017418.13	chr2	15049395	15082456	+	NR	1	1	ENH-GB
ENSMUSG00000017421.18	chr11	80383279	80405733	+	NR	1	1	ENH-GB
ENSMUSG00000017428.16	chr11	80428615	80473248	+	NR	1	1	ENH-GB
ENSMUSG00000017466.9	chr11	118301069	118355740	-	NR	1	1	ENH-GB
ENSMUSG00000017478.15	chr8	122376609	122417360	+	NR	1	1	ENH-GB
ENSMUSG00000017485.11	chr14	16365179	16435462	+	NR	1	1	ENH-GB
ENSMUSG00000017491.9	chr14	16430839	16819156	-	NR	0	1	ENH
ENSMUSG00000017493.12	chr11	99041244	99054392	+	NR	0	1	ENH
ENSMUSG00000017499.15	chr11	98907801	98923940	+	NR	1	1	ENH-GB
ENSMUSG00000017548.15	chr11	79993106	80034123	+	NR	1	1	ENH-GB
ENSMUSG00000017550.14	chr11	80089400	80135794	+	NR	1	1	ENH-GB
ENSMUSG00000017561.16	chr11	80046493	80080991	-	NR	1	1	ENH-GB
ENSMUSG00000017588.2	chr11	99345565	99351104	-	NR	0	1	ENH
ENSMUSG00000017607.9	chr11	99065678	99089306	-	NR	0	0	-H3K79me2
ENSMUSG00000017615.12	chr11	78522850	78536332	-	NR	0	1	ENH
ENSMUSG00000017631.18	chr11	76416734	76622314	-	NR	1	1	ENH-GB
ENSMUSG00000017639.13	chr11	79591212	79698023	+	NR	1	1	ENH-GB
ENSMUSG00000017664.16	chr2	165276554	165287869	-	NR	1	1	ENH-GB
ENSMUSG00000017667.9	chr2	165374264	165388259	-	NR	1	1	ENH-GB
ENSMUSG00000017670.16	chr2	165288031	165326479	-	NR	1	1	ENH-GB
ENSMUSG00000017677.11	chr11	79239372	79254671	-	NR	1	1	ENH-GB
ENSMUSG00000017679.16	chr2	163602314	163619013	+	NR	1	1	ENH-GB
ENSMUSG00000017686.16	chr11	80209019	80267907	+	NR	1	1	ENH-GB
ENSMUSG00000017692.8	chr11	80300912	80355955	+	NR	0	1	ENH
ENSMUSG00000017697.3	chr2	163726584	163750239	-	NR	0	1	ENH
ENSMUSG00000017707.9	chr2	163623272	163645131	-	NR	0	1	ENH
ENSMUSG00000017715.11	chr11	117986292	118024011	+	NR	1	1	ENH-GB
ENSMUSG00000017716.15	chr11	117849251	117855743	+	NR	1	1	ENH-GB
ENSMUSG00000017718.15	chr11	117825924	117839908	+	NR	1	1	ENH-GB
ENSMUSG00000017720.2	chr2	164470301	164473724	-	NR	0	1	ENH
ENSMUSG00000017721.15	chr2	164497520	164508301	+	NR	1	1	ENH-GB
ENSMUSG00000017723.11	chr2	164562413	164568510	+	NR	0	1	ENH
ENSMUSG00000017724.14	chr11	101769742	101785371	-	NR	1	1	ENH-GB
ENSMUSG00000017733.4	chr2	164588343	164593594	-	NR	0	1	ENH
ENSMUSG00000017734.15	chr2	164486106	164493319	+	NR	1	1	ENH-GB
ENSMUSG00000017737.2	chr2	164940780	164955850	+	NR	0	1	ENH
ENSMUSG00000017740.17	chr2	164960802	164999731	+	NR	0	1	ENH
ENSMUSG00000017754.13	chr2	164839518	164857711	-	NR	0	1	ENH
ENSMUSG00000017756.9	chr13	73733094	73816754	+	NR	1	1	ENH-GB
ENSMUSG00000017760.16	chr2	164832873	164841032	+	NR	1	1	ENH-GB
ENSMUSG00000017764.2	chr2	164822686	164826871	+	NR	1	1	ENH-GB
ENSMUSG00000017765.17	chr8	105943590	105966097	-	NR	1	1	ENH-GB
ENSMUSG00000017767.3	chr2	164826389	164828537	-	NR	0	1	ENH
ENSMUSG00000017774.19	chr11	75650504	75673910	+	NR	1	1	ENH-GB
ENSMUSG00000017776.15	chr11	75679259	75706908	+	NR	1	1	ENH-GB
ENSMUSG00000017778.14	chr13	86044816	86046904	-	NR	1	0	GB
ENSMUSG00000017781.17	chr11	75588097	75628804	+	NR	1	1	ENH-GB
ENSMUSG00000017801.15	chr11	101087277	101092207	+	NR	0	1	ENH
ENSMUSG00000017802.14	chr11	101096322	101119893	-	NR	1	1	ENH-GB
ENSMUSG00000017817.11	chr2	163336242	163397993	-	NR	0	1	ENH
ENSMUSG00000017830.15	chr11	100694884	100704271	-	NR	0	1	ENH
ENSMUSG00000017831.8	chr17	53479234	53507680	+	NR	0	1	ENH
ENSMUSG00000017832.2	chr11	100713850	100714575	+	NR	1	1	ENH-GB
ENSMUSG00000017837.12	chr11	100619244	100627607	+	NR	1	1	ENH-GB
ENSMUSG00000017843.14	chr12	110447120	110583062	+	NR	1	1	ENH-GB
ENSMUSG00000017858.12	chr2	163017354	163046141	+	NR	1	1	ENH-GB
ENSMUSG00000017861.11	chr2	163054687	163084688	+	NR	1	1	ENH-GB
ENSMUSG00000017868.16	chr2	162987330	163014127	+	NR	0	0	-H3K79me2
ENSMUSG00000017897.18	chr2	165595032	165771727	+	NR	0	1	ENH
ENSMUSG00000017922.14	chr13	27196659	27203749	+	NR	0	0	-H3K79me2
ENSMUSG00000017929.13	chr2	167298444	167349183	-	NR	1	1	ENH-GB
ENSMUSG00000017943.15	chr2	163438476	163455324	+	NR	0	1	ENH
ENSMUSG00000017969.13	chr2	167191805	167240604	-	NR	0	0	-H3K79me2
ENSMUSG00000017978.18	chr6	23262773	23839421	-	NR	0	0	-H3K79me2
ENSMUSG00000017999.16	chr2	167015193	167034947	+	NR	1	1	ENH-GB
ENSMUSG00000018001.18	chr5	143622447	143710250	+	NR	1	1	ENH-GB
ENSMUSG00000018008.8	chr15	78597047	78622019	+	NR	0	0	-H3K79me2
ENSMUSG00000018012.11	chr11	120721470	120723969	+	NR	0	1	ENH
ENSMUSG00000018040.9	chr15	83113433	83122801	-	NR	1	1	ENH-GB
ENSMUSG00000018042.18	chr15	83153494	83172592	-	NR	1	1	ENH-GB
ENSMUSG00000018068.13	chr11	86210681	86257575	-	NR	1	1	ENH-GB
ENSMUSG00000018076.12	chr5	118560679	118765438	+	NR	1	1	ENH-GB
ENSMUSG00000018102.5	chr13	23684199	23692908	+	NR	1	1	ENH-GB
ENSMUSG00000018126.15	chr15	79258195	79285537	-	NR	0	1	ENH
ENSMUSG00000018143.10	chr5	139791513	139802653	+	NR	1	1	ENH-GB
ENSMUSG00000018160.15	chr11	98152154	98193293	-	NR	1	1	ENH-GB
ENSMUSG00000018166.8	chr10	128567523	128589652	-	NR	1	1	ENH-GB
ENSMUSG00000018167.10	chr11	98358368	98381112	+	NR	1	1	ENH-GB
ENSMUSG00000018168.8	chr11	98464902	98546031	-	NR	0	1	ENH
ENSMUSG00000018169.12	chr15	78755882	78773475	-	NR	0	1	ENH
ENSMUSG00000018171.9	chr11	86583865	86683836	-	NR	1	1	ENH-GB
ENSMUSG00000018189.12	chr1	143777272	143807466	+	NR	1	1	ENH-GB
ENSMUSG00000018196.18	chr1	143716338	143749676	+	NR	1	1	ENH-GB
ENSMUSG00000018199.9	chr1	143750790	143777068	-	NR	1	1	ENH-GB
ENSMUSG00000018209.15	chr2	164070322	164155524	+	NR	1	1	ENH-GB
ENSMUSG00000018217.12	chr11	63128982	63159547	+	NR	0	0	-H3K79me2
ENSMUSG00000018238.6	chr11	53431023	53437904	+	NR	0	1	ENH
ENSMUSG00000018239.9	chr11	53324679	53333301	+	NR	1	1	ENH-GB
ENSMUSG00000018263.11	chr5	119832668	119885219	+	NR	0	0	-H3K79me2
ENSMUSG00000018286.6	chr11	70525367	70527858	+	NR	1	1	ENH-GB
ENSMUSG00000018287.12	chr11	70663771	70669416	-	NR	1	1	ENH-GB
ENSMUSG00000018293.4	chr11	70651850	70654644	-	NR	0	1	ENH
ENSMUSG00000018322.10	chr2	164053540	164071169	-	NR	0	1	ENH
ENSMUSG00000018326.9	chr2	163994960	164018588	+	NR	1	1	ENH-GB
ENSMUSG00000018334.18	chr11	79013440	79146407	-	NR	1	0	GB
ENSMUSG00000018339.11	chr11	54902453	54910377	+	NR	0	1	ENH
ENSMUSG00000018340.13	chr11	54979108	55033445	-	NR	1	1	ENH-GB
ENSMUSG00000018347.16	chr11	65807175	65829239	+	NR	1	1	ENH-GB
ENSMUSG00000018362.14	chr11	106988629	106999541	-	NR	1	1	ENH-GB
ENSMUSG00000018363.16	chr11	106820066	106920715	-	NR	1	1	ENH-GB
ENSMUSG00000018372.13	chr11	106789252	106819930	+	NR	1	1	ENH-GB
ENSMUSG00000018377.10	chr11	88068279	88084729	+	NR	1	1	ENH-GB
ENSMUSG00000018378.13	chr11	88098058	88194140	+	NR	0	1	ENH
ENSMUSG00000018379.17	chr11	88047373	88053755	+	NR	1	1	ENH-GB
ENSMUSG00000018381.15	chr11	95830074	95842476	-	NR	1	1	ENH-GB
ENSMUSG00000018395.19	chr11	53567379	53601967	+	NR	1	1	ENH-GB
ENSMUSG00000018398.18	chr11	53519257	53549565	+	NR	1	1	ENH-GB
ENSMUSG00000018401.17	chr11	87592162	87616302	+	NR	1	1	ENH-GB
ENSMUSG00000018405.7	chr11	84813061	84819515	-	NR	0	1	ENH
ENSMUSG00000018411.17	chr11	104231390	104332090	+	NR	0	1	ENH
ENSMUSG00000018412.16	chr11	104333229	104468861	-	NR	1	1	ENH-GB
ENSMUSG00000018415.14	chr11	60417145	60450927	+	NR	1	1	ENH-GB
ENSMUSG00000018417.14	chr1	51749765	51916071	-	NR	1	0	GB
ENSMUSG00000018425.18	chr11	86768846	86807746	-	NR	1	1	ENH-GB
ENSMUSG00000018427.7	chr11	86936425	86993707	-	NR	1	1	ENH-GB
ENSMUSG00000018428.15	chr11	88830792	88864586	-	NR	1	1	ENH-GB
ENSMUSG00000018433.14	chr11	107166663	107189381	-	NR	1	1	ENH-GB
ENSMUSG00000018442.13	chr11	71007164	71019841	-	NR	1	1	ENH-GB
ENSMUSG00000018446.8	chr11	70977836	70983026	-	NR	1	1	ENH-GB
ENSMUSG00000018449.12	chr11	70970213	70977833	+	NR	1	1	ENH-GB
ENSMUSG00000018451.6	chr11	71031941	71033513	-	NR	0	1	ENH
ENSMUSG00000018459.15	chr2	165405028	165473230	-	NR	0	0	-H3K79me2
ENSMUSG00000018470.8	chr11	69326258	69333042	+	NR	1	1	ENH-GB
ENSMUSG00000018474.17	chr11	69343273	69369406	-	NR	1	1	ENH-GB
ENSMUSG00000018476.7	chr11	69398508	69413675	-	NR	1	1	ENH-GB
ENSMUSG00000018479.12	chr11	85170404	85181145	+	NR	0	1	ENH
ENSMUSG00000018481.9	chr11	85187262	85235130	-	NR	1	1	ENH-GB
ENSMUSG00000018486.2	chr11	103727364	103749821	-	NR	0	1	ENH
ENSMUSG00000018500.2	chr11	62248984	62266453	+	NR	1	1	ENH-GB
ENSMUSG00000018501.17	chr11	62316426	62458541	-	NR	1	1	ENH-GB
ENSMUSG00000018507.16	chr11	62574486	62600515	+	NR	0	1	ENH
ENSMUSG00000018509.8	chr11	62524946	62539261	-	NR	1	1	ENH-GB
ENSMUSG00000018537.16	chr11	97688823	97700497	-	NR	1	1	ENH-GB
ENSMUSG00000018541.10	chr11	97745481	97766556	-	NR	1	1	ENH-GB
ENSMUSG00000018543.8	chr11	97771481	97775918	-	NR	0	1	ENH
ENSMUSG00000018547.8	chr11	97715157	97744704	-	NR	1	1	ENH-GB
ENSMUSG00000018548.15	chr11	87127077	87220683	+	NR	1	1	ENH-GB
ENSMUSG00000018554.13	chr11	69935796	69941605	+	NR	0	1	ENH
ENSMUSG00000018559.16	chr11	69981156	69990601	+	NR	1	1	ENH-GB
ENSMUSG00000018565.17	chr11	69968222	69982517	-	NR	0	1	ENH
ENSMUSG00000018566.14	chr11	69942539	69948188	-	NR	0	1	ENH
ENSMUSG00000018567.14	chr11	69991143	69994951	+	NR	0	1	ENH
ENSMUSG00000018569.12	chr11	69964779	69967885	+	NR	0	1	ENH
ENSMUSG00000018570.17	chr11	69897352	69900987	-	NR	0	1	ENH
ENSMUSG00000018572.10	chr11	69995777	70000009	+	NR	1	1	ENH-GB
ENSMUSG00000018574.14	chr11	70010183	70015411	-	NR	0	1	ENH
ENSMUSG00000018581.15	chr12	117877982	118199043	-	NR	0	1	ENH
ENSMUSG00000018583.5	chr11	55469685	55504838	+	NR	0	1	ENH
ENSMUSG00000018585.9	chr11	55446641	55461239	-	NR	1	1	ENH-GB
ENSMUSG00000018593.13	chr11	55394500	55423183	-	NR	1	1	ENH-GB
ENSMUSG00000018599.5	chr11	60728398	60732951	+	NR	0	1	ENH
ENSMUSG00000018604.18	chr5	119670669	119684724	+	NR	0	1	ENH
ENSMUSG00000018634.10	chr11	104132855	104175523	+	NR	0	0	-H3K79me2
ENSMUSG00000018648.15	chr11	84048041	84069261	-	NR	0	1	ENH
ENSMUSG00000018651.14	chr11	84078920	84129600	-	NR	1	1	ENH-GB
ENSMUSG00000018654.17	chr11	11685003	11772926	+	NR	0	1	ENH
ENSMUSG00000018659.12	chr11	96937825	96943986	-	NR	1	1	ENH-GB
ENSMUSG00000018661.17	chr11	113649169	113667054	+	NR	0	1	ENH
ENSMUSG00000018666.13	chr11	96789127	96808640	+	NR	1	1	ENH-GB
ENSMUSG00000018669.14	chr11	96907426	96916496	-	NR	1	1	ENH-GB
ENSMUSG00000018672.15	chr11	96849870	96861203	+	NR	0	1	ENH
ENSMUSG00000018677.9	chr11	102402985	102407946	-	NR	1	1	ENH-GB
ENSMUSG00000018678.13	chr11	96953341	96982959	-	NR	1	1	ENH-GB
ENSMUSG00000018697.14	chr11	84422855	84513522	-	NR	1	1	ENH-GB
ENSMUSG00000018698.15	chr11	84518284	84525535	-	NR	1	1	ENH-GB
ENSMUSG00000018707.13	chr12	110601452	110666945	+	NR	1	1	ENH-GB
ENSMUSG00000018727.19	chr11	113698172	113710017	-	NR	0	1	ENH
ENSMUSG00000018733.10	chr11	83294642	83302586	-	NR	0	1	ENH
ENSMUSG00000018736.14	chr11	68821434	68871858	-	NR	1	1	ENH-GB
ENSMUSG00000018740.14	chr11	68968131	68974365	+	NR	0	1	ENH
ENSMUSG00000018750.14	chr11	69765912	69784023	+	NR	1	1	ENH-GB
ENSMUSG00000018761.14	chr11	69656697	69662642	-	NR	1	1	ENH-GB
ENSMUSG00000018765.5	chr11	69632990	69653297	+	NR	1	1	ENH-GB
ENSMUSG00000018770.9	chr2	73908447	73911326	-	NR	1	1	ENH-GB
ENSMUSG00000018774.13	chr11	69664213	69666153	-	NR	0	1	ENH
ENSMUSG00000018776.10	chr11	69759890	69761968	-	NR	0	1	ENH
ENSMUSG00000018796.13	chr8	46471037	46536051	+	NR	0	1	ENH
ENSMUSG00000018800.14	chr11	110269369	110337716	-	NR	1	1	ENH-GB
ENSMUSG00000018809.2	chr11	75348433	75405705	+	NR	1	1	ENH-GB
ENSMUSG00000018819.10	chr7	142460809	142494867	+	NR	0	0	-H3K79me2
ENSMUSG00000018820.13	chr19	42163951	42194590	+	NR	1	1	ENH-GB
ENSMUSG00000018821.3	chr19	42123273	42129059	-	NR	1	1	ENH-GB
ENSMUSG00000018830.10	chr16	14194535	14291372	-	NR	0	1	ENH
ENSMUSG00000018841.17	chr11	82876434	82890614	-	NR	0	1	ENH
ENSMUSG00000018844.6	chr11	82892124	82900801	+	NR	0	1	ENH
ENSMUSG00000018845.14	chr11	82910550	82943403	+	NR	0	1	ENH
ENSMUSG00000018846.8	chr11	35769484	35791285	+	NR	1	1	ENH-GB
ENSMUSG00000018848.4	chr11	35808381	35834506	-	NR	1	1	ENH-GB
ENSMUSG00000018849.6	chr11	35838400	35980527	-	NR	1	1	ENH-GB
ENSMUSG00000018858.15	chr11	115403752	115412674	+	NR	1	1	ENH-GB
ENSMUSG00000018861.8	chr11	115268024	115277050	-	NR	0	0	-H3K79me2
ENSMUSG00000018865.9	chr15	84076097	84105754	-	NR	1	1	ENH-GB
ENSMUSG00000018882.12	chr11	97315716	97329920	+	NR	1	1	ENH-GB
ENSMUSG00000018899.16	chr11	53770014	53778374	+	NR	1	1	ENH-GB
ENSMUSG00000018900.7	chr11	53864542	53891660	-	NR	1	1	ENH-GB
ENSMUSG00000018906.14	chr11	54100095	54131665	+	NR	0	0	-H3K79me2
ENSMUSG00000018907.10	chr11	70315610	70322628	-	NR	0	1	ENH
ENSMUSG00000018909.15	chr7	99535466	99606771	+	NR	0	0	-H3K79me2
ENSMUSG00000018919.10	chr11	70505244	70511178	+	NR	0	1	ENH
ENSMUSG00000018920.11	chr11	70453983	70459984	-	NR	0	1	ENH
ENSMUSG00000018921.11	chr11	70392883	70410031	-	NR	1	1	ENH-GB
ENSMUSG00000018923.13	chr11	70451919	70453727	+	NR	1	1	ENH-GB
ENSMUSG00000018924.6	chr11	70344152	70352031	-	NR	0	0	-H3K79me2
ENSMUSG00000018925.3	chr11	83511736	83522175	-	NR	0	1	ENH
ENSMUSG00000018931.3	chr11	60902246	60914750	-	NR	1	1	ENH-GB
ENSMUSG00000018932.9	chr11	60932033	60952811	+	NR	1	1	ENH-GB
ENSMUSG00000018965.11	chr5	33018816	33027966	+	NR	1	1	ENH-GB
ENSMUSG00000018974.7	chr5	113742446	113772510	-	NR	1	1	ENH-GB
ENSMUSG00000018983.9	chr4	136172394	136196057	+	NR	0	1	ENH
ENSMUSG00000018995.12	chr7	96951505	97064758	+	NR	1	1	ENH-GB
ENSMUSG00000018999.14	chr6	34153380	34177111	-	NR	1	1	ENH-GB
ENSMUSG00000019027.8	chr14	31260375	31323896	-	NR	0	1	ENH
ENSMUSG00000019039.14	chr9	108569886	108572774	+	NR	0	1	ENH
ENSMUSG00000019054.13	chr5	136953275	136966234	+	NR	1	1	ENH-GB
ENSMUSG00000019055.15	chr4	147909753	147936767	-	NR	1	1	ENH-GB
ENSMUSG00000019066.13	chr9	21907491	21918192	-	NR	0	1	ENH
ENSMUSG00000019080.8	chr15	76701465	76704239	+	NR	0	1	ENH
ENSMUSG00000019082.18	chr7	141429744	141437892	-	NR	1	1	ENH-GB
ENSMUSG00000019087.13	chrX	74297097	74304721	+	NR	0	1	ENH
ENSMUSG00000019088.13	chrX	74273217	74282337	-	NR	0	1	ENH
ENSMUSG00000019102.10	chr11	61207537	61218421	+	NR	0	0	-H3K79me2
ENSMUSG00000019124.10	chr6	54501173	54566489	-	NR	0	1	ENH
ENSMUSG00000019132.11	chr13	24801657	24816197	+	NR	1	1	ENH-GB
ENSMUSG00000019139.10	chr8	70594373	70597290	+	NR	1	1	ENH-GB
ENSMUSG00000019143.15	chr18	36783008	36792562	+	NR	0	1	ENH
ENSMUSG00000019158.9	chr7	16452779	16455494	+	NR	0	1	ENH
ENSMUSG00000019173.11	chr11	100715009	100738215	-	NR	1	1	ENH-GB
ENSMUSG00000019178.17	chr5	135747220	135778385	-	NR	1	1	ENH-GB
ENSMUSG00000019179.10	chr5	135778480	135790398	+	NR	0	1	ENH
ENSMUSG00000019188.16	chr2	152669461	152708670	+	NR	1	1	ENH-GB
ENSMUSG00000019189.13	chr11	44518964	44565520	+	NR	1	1	ENH-GB
ENSMUSG00000019194.15	chr7	31116524	31127003	-	NR	0	1	ENH
ENSMUSG00000019210.10	chr6	120794305	120822793	-	NR	1	1	ENH-GB
ENSMUSG00000019214.13	chr17	25718926	25727419	-	NR	1	1	ENH-GB
ENSMUSG00000019230.14	chr1	138825186	138848577	-	NR	0	0	-H3K79me2
ENSMUSG00000019235.9	chr12	85135249	85151264	-	NR	0	1	ENH
ENSMUSG00000019254.16	chr7	4481520	4501680	-	NR	1	1	ENH-GB
ENSMUSG00000019256.17	chr12	35497974	35535038	-	NR	0	1	ENH
ENSMUSG00000019261.3	chr8	70905932	70917529	+	NR	1	1	ENH-GB
ENSMUSG00000019295.8	chr5	33653216	33658416	-	NR	1	1	ENH-GB
ENSMUSG00000019297.9	chr14	55745693	55755500	+	NR	0	1	ENH
ENSMUSG00000019302.16	chr11	101009452	101063719	+	NR	1	1	ENH-GB
ENSMUSG00000019303.14	chr11	101091823	101095436	-	NR	1	1	ENH-GB
ENSMUSG00000019312.10	chr11	98446394	98455373	+	NR	1	1	ENH-GB
ENSMUSG00000019320.13	chr17	24696234	24700529	+	NR	0	1	ENH
ENSMUSG00000019326.14	chr11	101330605	101341938	+	NR	0	1	ENH
ENSMUSG00000019338.13	chr3	95006590	95015448	-	NR	1	1	ENH-GB
ENSMUSG00000019359.14	chrX	100729873	100738895	+	NR	0	0	-H3K79me2
ENSMUSG00000019362.8	chr8	84246238	84249719	-	NR	1	1	ENH-GB
ENSMUSG00000019368.13	chr11	4031462	4048024	+	NR	0	1	ENH
ENSMUSG00000019370.10	chr7	16915379	16924114	-	NR	1	1	ENH-GB
ENSMUSG00000019373.11	chr11	59817795	59839838	-	NR	1	1	ENH-GB
ENSMUSG00000019428.16	chr8	70527724	70535328	+	NR	1	1	ENH-GB
ENSMUSG00000019432.15	chr17	35241746	35253707	+	NR	1	1	ENH-GB
ENSMUSG00000019433.9	chr8	83652677	83664694	+	NR	1	1	ENH-GB
ENSMUSG00000019437.17	chr11	78176711	78181909	+	NR	0	1	ENH
ENSMUSG00000019461.12	chr11	69846376	69852058	+	NR	1	1	ENH-GB
ENSMUSG00000019464.6	chr8	83666678	83672753	+	NR	0	1	ENH
ENSMUSG00000019467.15	chr10	127182525	127190083	-	NR	1	1	ENH-GB
ENSMUSG00000019470.12	chr8	3608421	3621316	-	NR	1	1	ENH-GB
ENSMUSG00000019471.10	chr9	21133222	21149982	-	NR	1	1	ENH-GB
ENSMUSG00000019478.16	chr8	123805985	123835287	+	NR	1	1	ENH-GB
ENSMUSG00000019487.11	chr17	57249455	57263665	+	NR	1	1	ENH-GB
ENSMUSG00000019489.7	chr17	57145997	57149777	-	NR	0	0	-H3K79me2
ENSMUSG00000019494.14	chr5	138161071	138164646	+	NR	1	1	ENH-GB
ENSMUSG00000019505.7	chr11	62551171	62553213	+	NR	1	1	ENH-GB
ENSMUSG00000019518.11	chr5	138172002	138180429	+	NR	1	1	ENH-GB
ENSMUSG00000019528.18	chr3	20122084	20155317	-	NR	0	1	ENH
ENSMUSG00000019539.11	chr7	45082913	45092221	-	NR	1	1	ENH-GB
ENSMUSG00000019558.14	chrX	73673150	73682502	+	UR	0	1	ENH
ENSMUSG00000019564.12	chr10	79927043	79955018	+	NR	1	1	ENH-GB
ENSMUSG00000019577.6	chr6	5483351	5496309	-	NR	0	0	-H3K79me2
ENSMUSG00000019578.11	chr17	56067045	56075028	-	NR	1	1	ENH-GB
ENSMUSG00000019579.13	chr17	56175744	56183920	-	NR	0	1	ENH
ENSMUSG00000019590.16	chr11	105933702	105953336	-	NR	1	1	ENH-GB
ENSMUSG00000019659.8	chr9	110656503	110711606	+	NR	1	1	ENH-GB
ENSMUSG00000019689.4	chr6	38533502	38539449	+	NR	0	1	ENH
ENSMUSG00000019699.16	chr1	177020073	177258203	-	NR	1	1	ENH-GB
ENSMUSG00000019710.13	chr3	87919506	87923672	+	NR	1	1	ENH-GB
ENSMUSG00000019715.14	chr2	29935426	29960371	+	NR	1	1	ENH-GB
ENSMUSG00000019718.8	chr12	72073428	72085439	-	NR	0	1	ENH
ENSMUSG00000019726.12	chr13	13590397	13778803	+	NR	1	0	GB
ENSMUSG00000019731.13	chr8	72480641	72492614	-	NR	1	1	ENH-GB
ENSMUSG00000019732.14	chr8	72424176	72443870	-	NR	0	1	ENH
ENSMUSG00000019734.16	chr7	3665790	3677553	-	NR	0	1	ENH
ENSMUSG00000019737.14	chr7	30314807	30319046	+	NR	0	1	ENH
ENSMUSG00000019738.15	chr7	30231948	30233390	+	NR	1	1	ENH-GB
ENSMUSG00000019761.10	chr11	99385254	99389364	-	NR	0	1	ENH
ENSMUSG00000019763.11	chr10	4401915	4432388	-	NR	1	1	ENH-GB
ENSMUSG00000019767.12	chr10	4482502	4562231	+	NR	0	1	ENH
ENSMUSG00000019768.16	chr10	4611593	5005614	+	NR	0	0	-H3K79me2
ENSMUSG00000019773.7	chr10	5799160	5805600	-	NR	1	1	ENH-GB
ENSMUSG00000019774.8	chr10	5811887	5823910	-	NR	1	1	ENH-GB
ENSMUSG00000019777.16	chr10	36974544	37001889	+	NR	1	1	ENH-GB
ENSMUSG00000019782.10	chr10	33996555	34019624	-	NR	1	1	ENH-GB
ENSMUSG00000019787.9	chr10	33080554	33476709	+	NR	0	0	-H3K79me2
ENSMUSG00000019789.9	chr10	30832359	30842801	-	NR	0	0	-H3K79me2
ENSMUSG00000019790.17	chr10	9755547	9901079	-	NR	1	1	ENH-GB
ENSMUSG00000019791.12	chr10	30608141	30629632	-	NR	0	1	ENH
ENSMUSG00000019792.8	chr10	30534225	30600749	-	NR	1	1	ENH-GB
ENSMUSG00000019794.13	chr10	7726000	7763150	+	NR	1	1	ENH-GB
ENSMUSG00000019795.17	chr10	7629373	7681136	-	NR	1	1	ENH-GB
ENSMUSG00000019796.12	chr10	7589800	7625483	+	NR	0	1	ENH
ENSMUSG00000019797.11	chr10	43525133	43540994	-	NR	1	1	ENH-GB
ENSMUSG00000019802.13	chr10	42761496	42832514	+	NR	1	1	ENH-GB
ENSMUSG00000019803.11	chr10	42561963	42583632	-	NR	0	1	ENH
ENSMUSG00000019804.12	chr10	42502030	42535381	+	NR	1	1	ENH-GB
ENSMUSG00000019806.13	chr10	13647054	13868980	-	NR	0	1	ENH
ENSMUSG00000019808.8	chr10	13552894	13563376	+	NR	1	1	ENH-GB
ENSMUSG00000019809.16	chr10	13523842	13553142	-	NR	1	1	ENH-GB
ENSMUSG00000019810.15	chr10	13499540	13519035	+	NR	0	1	ENH
ENSMUSG00000019813.16	chr10	41718840	41809871	-	NR	1	1	ENH-GB
ENSMUSG00000019814.5	chr10	13178140	13193168	-	NR	1	1	ENH-GB
ENSMUSG00000019815.7	chr10	13149540	13178023	-	NR	0	0	-H3K79me2
ENSMUSG00000019817.18	chr10	13060504	13131694	+	NR	0	1	ENH
ENSMUSG00000019818.15	chr10	41519414	41531048	+	NR	1	1	ENH-GB
ENSMUSG00000019820.11	chr10	12382188	12869365	-	NR	1	0	GB
ENSMUSG00000019822.12	chr10	41485642	41490369	-	NR	1	1	ENH-GB
ENSMUSG00000019823.17	chr10	41476314	41487032	+	NR	0	1	ENH
ENSMUSG00000019826.11	chr10	41450383	41465574	+	NR	1	1	ENH-GB
ENSMUSG00000019828.13	chr10	10686059	11082356	-	NR	0	0	-H3K79me2
ENSMUSG00000019831.14	chr10	40883475	40938570	+	NR	1	1	ENH-GB
ENSMUSG00000019832.5	chr10	10545002	10558265	-	NR	0	0	-H3K79me2
ENSMUSG00000019834.15	chr10	40570336	40604132	+	NR	0	0	-H3K79me2
ENSMUSG00000019837.8	chr10	40247703	40258108	-	NR	0	1	ENH
ENSMUSG00000019838.11	chr10	40033532	40142258	-	NR	0	0	-H3K79me2
ENSMUSG00000019841.15	chr10	39732118	39875211	+	NR	1	0	GB
ENSMUSG00000019842.6	chr10	39612934	39655307	+	NR	0	1	ENH
ENSMUSG00000019843.14	chr10	39368855	39565381	+	NR	1	1	ENH-GB
ENSMUSG00000019845.8	chr10	39133976	39152542	+	NR	0	0	-H3K79me2
ENSMUSG00000019846.11	chr10	38965515	39110188	+	NR	0	0	-H3K79me2
ENSMUSG00000019848.14	chr10	45178098	45318452	+	NR	0	1	ENH
ENSMUSG00000019849.11	chr10	45067203	45167198	+	NR	1	1	ENH-GB
ENSMUSG00000019850.11	chr10	19000910	19015657	-	NR	1	0	GB
ENSMUSG00000019851.8	chr10	18845020	18857073	+	NR	0	0	-H3K79me2
ENSMUSG00000019852.7	chr10	18581839	18743949	-	NR	0	0	-H3K79me2
ENSMUSG00000019853.6	chr10	18539498	18546076	-	NR	0	0	-H3K79me2
ENSMUSG00000019854.17	chr10	18055861	18125155	+	NR	1	1	ENH-GB
ENSMUSG00000019856.14	chr10	53633145	53751123	-	NR	1	1	ENH-GB
ENSMUSG00000019857.7	chr10	53596757	53609225	+	NR	1	1	ENH-GB
ENSMUSG00000019861.15	chr10	52335850	52382124	-	NR	1	1	ENH-GB
ENSMUSG00000019863.7	chr10	43874188	43901745	-	NR	1	1	ENH-GB
ENSMUSG00000019864.14	chr10	43901807	43957201	+	NR	1	1	ENH-GB
ENSMUSG00000019865.9	chr10	14705591	14770850	+	NR	0	1	ENH
ENSMUSG00000019866.14	chr10	43950636	44148853	-	NR	0	0	-H3K79me2
ENSMUSG00000019868.16	chr10	14654755	14705560	-	NR	1	1	ENH-GB
ENSMUSG00000019872.13	chr10	57794335	57811830	+	NR	0	0	-H3K79me2
ENSMUSG00000019873.8	chr10	67009189	67096945	-	NR	1	1	ENH-GB
ENSMUSG00000019876.15	chr10	57631981	57741112	+	NR	0	0	-H3K79me2
ENSMUSG00000019877.10	chr10	57515774	57532530	-	NR	1	1	ENH-GB
ENSMUSG00000019878.8	chr10	57486385	57513135	+	NR	1	1	ENH-GB
ENSMUSG00000019883.11	chr10	29313166	29347469	+	NR	1	1	ENH-GB
ENSMUSG00000019888.16	chr10	101681487	102391469	+	NR	0	0	-H3K79me2
ENSMUSG00000019889.10	chr10	28074820	28597397	+	NR	0	0	-H3K79me2
ENSMUSG00000019891.15	chr10	52233619	52321378	+	NR	0	1	ENH
ENSMUSG00000019892.13	chr10	103046031	103236322	-	NR	0	0	-H3K79me2
ENSMUSG00000019893.13	chr10	52045721	52195244	-	NR	0	0	-H3K79me2
ENSMUSG00000019897.8	chr10	105841067	105847833	+	NR	1	1	ENH-GB
ENSMUSG00000019899.16	chr10	26980036	27619758	-	NR	0	0	-H3K79me2
ENSMUSG00000019906.15	chr10	107271686	107421474	+	NR	0	0	-H3K79me2
ENSMUSG00000019907.10	chr10	108162193	108284475	+	NR	1	1	ENH-GB
ENSMUSG00000019916.14	chr10	59323296	59373304	+	NR	1	1	ENH-GB
ENSMUSG00000019917.10	chr10	59141627	59221847	-	NR	1	1	ENH-GB
ENSMUSG00000019920.17	chr10	58323466	58424691	+	NR	1	1	ENH-GB
ENSMUSG00000019923.14	chr10	72654845	72674964	+	NR	1	1	ENH-GB
ENSMUSG00000019927.6	chr10	71254980	71285262	-	NR	1	1	ENH-GB
ENSMUSG00000019929.16	chr10	97479609	97518143	+	NR	0	0	-H3K79me2
ENSMUSG00000019936.10	chr10	97644068	97682454	+	NR	0	0	-H3K79me2
ENSMUSG00000019942.13	chr10	69335146	69352938	-	NR	1	1	ENH-GB
ENSMUSG00000019943.10	chr10	98914406	99026143	+	NR	1	1	ENH-GB
ENSMUSG00000019944.14	chr10	69151434	69291791	+	NR	0	1	ENH
ENSMUSG00000019945.10	chr10	68430953	68541896	-	NR	0	0	-H3K79me2
ENSMUSG00000019947.10	chr10	68092520	68278740	-	NR	1	0	GB
ENSMUSG00000019948.4	chr10	89711971	89732295	-	NR	1	1	ENH-GB
ENSMUSG00000019951.10	chr10	89744991	89819871	+	NR	1	1	ENH-GB
ENSMUSG00000019952.15	chr10	99107036	99198074	+	NR	0	0	-H3K79me2
ENSMUSG00000019960.8	chr10	99263231	99267489	+	NR	1	1	ENH-GB
ENSMUSG00000019961.17	chr10	91147571	91181315	-	NR	1	1	ENH-GB
ENSMUSG00000019966.18	chr10	100015630	100100416	+	NR	0	0	-H3K79me2
ENSMUSG00000019969.14	chr12	83688152	83735199	+	NR	1	1	ENH-GB
ENSMUSG00000019970.15	chr10	21882184	21999903	+	NR	0	0	-H3K79me2
ENSMUSG00000019971.10	chr10	100487558	100574840	+	NR	0	1	ENH
ENSMUSG00000019975.12	chr10	91082940	91102607	+	NR	1	1	ENH-GB
ENSMUSG00000019977.16	chr10	21295979	21368898	+	NR	1	1	ENH-GB
ENSMUSG00000019978.16	chr10	25359798	25523519	+	NR	1	1	ENH-GB
ENSMUSG00000019979.12	chr10	90989311	91082770	-	NR	0	1	ENH
ENSMUSG00000019982.15	chr10	21124935	21160984	-	NR	0	0	-H3K79me2
ENSMUSG00000019984.16	chr10	24869986	24913681	+	NR	1	1	ENH-GB
ENSMUSG00000019986.17	chr10	20952547	21080429	+	NR	0	0	-H3K79me2
ENSMUSG00000019988.7	chr10	92684746	92722420	-	NR	1	1	ENH-GB
ENSMUSG00000019989.8	chr10	24772406	24842823	-	NR	0	0	-H3K79me2
ENSMUSG00000019992.8	chr10	20347770	20361304	+	NR	1	1	ENH-GB
ENSMUSG00000019996.17	chr10	20148471	20281590	+	NR	1	1	ENH-GB
ENSMUSG00000019997.11	chr10	24595442	24598683	+	NR	0	0	-H3K79me2
ENSMUSG00000019998.6	chr10	24149302	24190222	+	NR	1	1	ENH-GB
ENSMUSG00000020000.7	chr10	24223517	24302790	+	NR	0	0	-H3K79me2
ENSMUSG00000020003.16	chr10	19853900	19907689	-	NR	1	1	ENH-GB
ENSMUSG00000020007.4	chr10	19712570	19760053	+	NR	0	0	-H3K79me2
ENSMUSG00000020009.13	chr10	19591949	19610229	+	NR	1	1	ENH-GB
ENSMUSG00000020014.17	chr10	92775619	93081618	-	NR	0	1	ENH
ENSMUSG00000020015.10	chr10	93160875	93267071	+	NR	1	1	ENH-GB
ENSMUSG00000020018.6	chr10	93583029	93589706	-	NR	0	1	ENH
ENSMUSG00000020019.4	chr10	93640681	93747207	+	UR	0	1	ENH
ENSMUSG00000020020.8	chr10	93831555	93858088	+	NR	1	1	ENH-GB
ENSMUSG00000020021.4	chr10	94036001	94145339	+	NR	1	1	ENH-GB
ENSMUSG00000020022.17	chr10	94198720	94221443	+	NR	1	1	ENH-GB
ENSMUSG00000020023.18	chr10	94311949	94590956	+	NR	0	0	-H3K79me2
ENSMUSG00000020024.7	chr10	94688654	94790853	+	NR	1	1	ENH-GB
ENSMUSG00000020027.18	chr10	95385362	95417180	-	NR	0	1	ENH
ENSMUSG00000020029.6	chr10	95547007	95564146	-	NR	0	1	ENH
ENSMUSG00000020032.14	chr10	84370905	84440597	-	NR	1	0	GB
ENSMUSG00000020033.2	chr10	84488293	84497435	+	NR	0	1	ENH
ENSMUSG00000020034.7	chr10	84576626	84614359	+	NR	1	1	ENH-GB
ENSMUSG00000020037.15	chr10	84756062	84906538	+	NR	0	0	-H3K79me2
ENSMUSG00000020038.10	chr10	85131700	85185064	-	NR	1	1	ENH-GB
ENSMUSG00000020042.15	chr10	85386814	85660292	+	NR	0	0	-H3K79me2
ENSMUSG00000020044.13	chr10	86300372	86349506	+	NR	0	0	-H3K79me2
ENSMUSG00000020048.13	chr10	86690209	86705509	-	NR	1	1	ENH-GB
ENSMUSG00000020053.18	chr10	87858265	87937042	+	NR	0	0	-H3K79me2
ENSMUSG00000020056.16	chr10	88201093	88246158	+	NR	1	1	ENH-GB
ENSMUSG00000020057.2	chr10	88322804	88379080	-	NR	0	1	ENH
ENSMUSG00000020059.9	chr10	88459569	88473236	+	NR	1	1	ENH-GB
ENSMUSG00000020061.17	chr10	88518279	88605152	-	NR	0	0	-H3K79me2
ENSMUSG00000020063.16	chr10	63319005	63381704	-	NR	1	1	ENH-GB
ENSMUSG00000020064.9	chr10	63243810	63317878	+	NR	1	1	ENH-GB
ENSMUSG00000020067.8	chr10	63115795	63203952	-	NR	0	1	ENH
ENSMUSG00000020069.16	chr10	63014664	63024217	-	NR	1	1	ENH-GB
ENSMUSG00000020070.18	chr10	62980223	63017210	+	NR	1	1	ENH-GB
ENSMUSG00000020072.15	chr10	63024315	63058813	+	NR	0	1	ENH
ENSMUSG00000020074.7	chr10	62743928	62792286	-	NR	1	1	ENH-GB
ENSMUSG00000020075.8	chr10	62580251	62602281	-	NR	1	1	ENH-GB
ENSMUSG00000020076.7	chr10	62615895	62651218	-	NR	1	1	ENH-GB
ENSMUSG00000020077.14	chr10	62493833	62527451	-	NR	0	1	ENH
ENSMUSG00000020078.16	chr10	62455235	62486805	-	NR	1	1	ENH-GB
ENSMUSG00000020079.15	chr10	62429209	62449738	-	NR	0	1	ENH
ENSMUSG00000020083.13	chr10	62107655	62143920	-	NR	0	0	-H3K79me2
ENSMUSG00000020085.15	chr10	61715263	61739260	+	NR	1	1	ENH-GB
ENSMUSG00000020086.6	chr10	61738665	61784147	-	NR	1	1	ENH-GB
ENSMUSG00000020087.5	chr10	61695514	61702773	+	NR	1	1	ENH-GB
ENSMUSG00000020088.10	chr10	61680299	61693297	+	NR	1	1	ENH-GB
ENSMUSG00000020089.8	chr10	61648552	61674168	+	NR	1	1	ENH-GB
ENSMUSG00000020090.7	chr10	61595492	61628565	+	NR	0	1	ENH
ENSMUSG00000020091.15	chr10	61428491	61452661	-	NR	1	1	ENH-GB
ENSMUSG00000020092.9	chr10	61319656	61383530	-	NR	1	1	ENH-GB
ENSMUSG00000020096.20	chr10	61171954	61188841	+	NR	0	1	ENH
ENSMUSG00000020097.14	chr10	61098642	61147703	-	NR	1	1	ENH-GB
ENSMUSG00000020099.8	chr10	60762593	60831581	-	NR	1	1	ENH-GB
ENSMUSG00000020100.15	chr10	60712072	60752794	-	NR	0	1	ENH
ENSMUSG00000020101.14	chr10	60346851	60372684	+	NR	0	1	ENH
ENSMUSG00000020102.15	chr10	125219270	125389465	-	NR	0	0	-H3K79me2
ENSMUSG00000020105.9	chr10	125966168	126015359	+	NR	1	1	ENH-GB
ENSMUSG00000020107.10	chr10	59987409	60003135	-	NR	1	1	ENH-GB
ENSMUSG00000020108.4	chr10	59949669	59951834	-	NR	1	1	ENH-GB
ENSMUSG00000020109.13	chr10	59879556	59899302	+	NR	1	1	ENH-GB
ENSMUSG00000020111.15	chr10	59702477	59864132	+	NR	0	1	ENH
ENSMUSG00000020114.12	chr10	119199255	119240055	-	NR	1	1	ENH-GB
ENSMUSG00000020115.3	chr10	121546455	121586787	-	NR	1	1	ENH-GB
ENSMUSG00000020116.7	chr11	17203198	17211568	-	NR	1	1	ENH-GB
ENSMUSG00000020121.15	chr10	121780991	122047315	-	NR	1	1	ENH-GB
ENSMUSG00000020122.16	chr11	16752203	16918158	+	NR	1	0	GB
[truncated: 16,878 more rows]

## Sheet: SCI
gene_ENS	chr	start	end	strand	gl.x	GB	RE	type
ENSMUSG00000000001.4	chr3	108107280	108146146	-	NR	1	1	ENH-GB
ENSMUSG00000000028.15	chr16	18780447	18811987	-	NR	1	1	ENH-GB
ENSMUSG00000000037.16	chrX	161117193	161258213	+	NR	1	1	ENH-GB
ENSMUSG00000000049.11	chr11	108343354	108414396	+	NR	1	1	ENH-GB
ENSMUSG00000000056.7	chr11	121237253	121255856	+	NR	1	1	ENH-GB
ENSMUSG00000000078.7	chr13	5861482	5870394	+	NR	0	1	ENH
ENSMUSG00000000085.16	chr4	120405281	120530186	+	NR	1	1	ENH-GB
ENSMUSG00000000088.7	chr9	57521274	57532426	+	NR	1	1	ENH-GB
ENSMUSG00000000093.6	chr11	85832551	85841948	+	NR	0	1	ENH
ENSMUSG00000000094.12	chr11	85886422	85916097	+	NR	0	1	ENH
ENSMUSG00000000103.12	chrY	2106015	2170409	-	NR	0	0	-H3K79me2
ENSMUSG00000000120.6	chr11	95568818	95587735	-	NR	0	0	-H3K79me2
ENSMUSG00000000125.5	chr11	103774150	103817957	+	NR	0	0	-H3K79me2
ENSMUSG00000000127.15	chr17	63863062	64139496	+	NR	1	0	GB
ENSMUSG00000000131.15	chr7	126101715	126200501	-	NR	1	1	ENH-GB
ENSMUSG00000000134.17	chrX	7762560	7775202	+	NR	0	0	-H3K79me2
ENSMUSG00000000142.15	chr11	108920349	108950783	+	NR	1	0	GB
ENSMUSG00000000148.17	chr5	140705011	140719379	+	NR	1	1	ENH-GB
ENSMUSG00000000149.10	chr5	140758408	140830431	-	NR	1	1	ENH-GB
ENSMUSG00000000154.16	chr7	143473736	143499334	+	NR	0	1	ENH
ENSMUSG00000000167.14	chr9	50617321	50625000	+	NR	1	1	ENH-GB
ENSMUSG00000000168.9	chr9	50634633	50659780	-	NR	1	1	ENH-GB
ENSMUSG00000000171.5	chr9	50596357	50603812	-	NR	1	1	ENH-GB
ENSMUSG00000000184.12	chr6	127125162	127152193	-	NR	0	1	ENH
ENSMUSG00000000194.13	chr2	31152316	31218775	+	NR	1	1	ENH-GB
ENSMUSG00000000197.8	chr14	123276634	123627144	-	NR	0	0	-H3K79me2
ENSMUSG00000000202.9	chr11	114791217	114795945	-	NR	0	0	-H3K79me2
ENSMUSG00000000204.16	chr11	83175186	83190216	+	UR	0	0	-H3K79me2
ENSMUSG00000000223.13	chrX	134404551	134456573	+	NR	0	0	-H3K79me2
ENSMUSG00000000247.11	chr2	38339281	38369733	+	NR	0	1	ENH
ENSMUSG00000000253.13	chr13	45507444	45553800	+	NR	0	0	-H3K79me2
ENSMUSG00000000275.16	chr11	88999376	89020293	+	NR	0	1	ENH
ENSMUSG00000000276.11	chr11	89035179	89066850	-	NR	1	1	ENH-GB
ENSMUSG00000000278.10	chr11	88924020	88955465	-	NR	1	1	ENH-GB
ENSMUSG00000000282.12	chr11	74830920	74845725	+	NR	1	1	ENH-GB
ENSMUSG00000000295.13	chr10	31313383	31328204	+	NR	0	0	-H3K79me2
ENSMUSG00000000296.8	chr10	31332376	31445958	-	NR	0	0	-H3K79me2
ENSMUSG00000000301.16	chr11	59970614	60046489	-	NR	1	1	ENH-GB
ENSMUSG00000000303.12	chr8	106603351	106670246	+	NR	0	0	-H3K79me2
ENSMUSG00000000305.12	chr2	179442431	179899373	+	NR	0	1	ENH
ENSMUSG00000000308.14	chr2	121357714	121363737	+	NR	0	0	-H3K79me2
ENSMUSG00000000317.11	chr11	70224128	70229798	-	NR	1	1	ENH-GB
ENSMUSG00000000318.16	chr11	70156197	70170834	+	NR	0	1	ENH
ENSMUSG00000000325.16	chr16	18348182	18407076	+	NR	0	1	ENH
ENSMUSG00000000326.13	chr16	18406886	18426852	-	NR	0	0	-H3K79me2
ENSMUSG00000000339.14	chr3	116488963	116508208	-	NR	1	1	ENH-GB
ENSMUSG00000000340.10	chr3	116513070	116549981	+	NR	1	1	ENH-GB
ENSMUSG00000000346.9	chr15	100615349	100620761	+	NR	1	1	ENH-GB
ENSMUSG00000000365.9	chr14	56402581	56525032	+	NR	1	1	ENH-GB
ENSMUSG00000000374.8	chr10	78186725	78244641	-	NR	1	1	ENH-GB
ENSMUSG00000000378.15	chr11	6546887	6596744	+	NR	1	1	ENH-GB
ENSMUSG00000000384.15	chr11	6615598	6626067	-	NR	1	1	ENH-GB
ENSMUSG00000000386.15	chr16	97447035	97462907	-	UR	0	0	-H3K79me2
ENSMUSG00000000399.10	chr6	126821721	126849136	-	NR	1	1	ENH-GB
ENSMUSG00000000409.14	chr4	129548344	129573641	-	NR	0	1	ENH
ENSMUSG00000000411.7	chr4	129489014	129491022	-	NR	1	1	ENH-GB
ENSMUSG00000000416.16	chr6	18366478	18514843	-	NR	0	0	-H3K79me2
ENSMUSG00000000420.15	chr18	24205344	24286818	+	NR	1	1	ENH-GB
ENSMUSG00000000439.9	chr6	115601902	115622624	+	NR	1	1	ENH-GB
ENSMUSG00000000440.12	chr6	115360951	115490399	+	NR	0	0	-H3K79me2
ENSMUSG00000000441.17	chr6	115618067	115676635	-	NR	1	1	ENH-GB
ENSMUSG00000000489.7	chr15	79995874	80014977	-	NR	1	1	ENH-GB
ENSMUSG00000000530.16	chr15	101128522	101145336	+	NR	0	0	-H3K79me2
ENSMUSG00000000531.5	chr15	101224188	101232756	+	NR	0	1	ENH
ENSMUSG00000000532.11	chr15	101174067	101213684	+	NR	1	1	ENH-GB
ENSMUSG00000000538.18	chr11	60226714	60352905	-	NR	1	1	ENH-GB
ENSMUSG00000000552.10	chr15	103313895	103340093	-	NR	1	1	ENH-GB
ENSMUSG00000000555.8	chr15	103344286	103366763	-	NR	0	0	-H3K79me2
ENSMUSG00000000561.14	chr3	105959369	105970037	+	NR	1	1	ENH-GB
ENSMUSG00000000562.5	chr3	105870858	105908926	+	NR	1	1	ENH-GB
ENSMUSG00000000563.17	chr3	105942698	105960099	-	NR	1	1	ENH-GB
ENSMUSG00000000567.5	chr11	112782224	112787760	+	NR	0	0	-H3K79me2
ENSMUSG00000000568.15	chr5	99955935	99978938	-	NR	1	1	ENH-GB
ENSMUSG00000000579.14	chr17	6601671	6609774	+	NR	1	1	ENH-GB
ENSMUSG00000000581.8	chr11	17257579	17269176	+	NR	1	1	ENH-GB
ENSMUSG00000000594.7	chr11	55098115	55113029	+	NR	1	1	ENH-GB
ENSMUSG00000000600.15	chr5	3803184	3845564	+	NR	1	1	ENH-GB
ENSMUSG00000000605.9	chr7	7282309	7300851	-	NR	1	1	ENH-GB
ENSMUSG00000000606.17	chr14	51410820	51420721	+	NR	0	0	-H3K79me2
ENSMUSG00000000617.14	chr11	50850685	50866208	+	NR	0	1	ENH
ENSMUSG00000000627.15	chr6	82911885	82939769	-	NR	0	0	-H3K79me2
ENSMUSG00000000628.10	chr6	82725025	82774454	-	NR	0	0	-H3K79me2
ENSMUSG00000000631.20	chr11	77763246	77865980	+	NR	1	1	ENH-GB
ENSMUSG00000000632.13	chr11	77930800	77979048	+	NR	0	1	ENH
ENSMUSG00000000693.10	chr6	83034173	83052562	+	NR	0	0	-H3K79me2
ENSMUSG00000000708.14	chr17	53566861	53672720	+	NR	1	1	ENH-GB
ENSMUSG00000000711.3	chr10	128677175	128696264	-	NR	1	1	ENH-GB
ENSMUSG00000000730.13	chr10	78041947	78063622	+	NR	0	0	-H3K79me2
ENSMUSG00000000731.15	chr10	78030022	78043610	-	NR	0	0	-H3K79me2
ENSMUSG00000000732.9	chr10	78069302	78083913	+	NR	0	0	-H3K79me2
ENSMUSG00000000738.18	chr8	123062942	123097760	+	NR	1	1	ENH-GB
ENSMUSG00000000739.14	chr8	123140192	123158315	-	NR	0	1	ENH
ENSMUSG00000000740.12	chr8	123102350	123105244	+	NR	1	1	ENH-GB
ENSMUSG00000000743.9	chr8	123204264	123212763	-	NR	1	1	ENH-GB
ENSMUSG00000000751.13	chr11	75298166	75348324	-	NR	1	1	ENH-GB
ENSMUSG00000000753.15	chr11	75409769	75422701	-	NR	0	0	-H3K79me2
ENSMUSG00000000759.14	chr8	12614277	12672248	-	NR	1	1	ENH-GB
ENSMUSG00000000776.13	chr14	70438757	70443447	-	NR	0	1	ENH
ENSMUSG00000000782.15	chr11	52252371	52283014	-	NR	0	1	ENH
ENSMUSG00000000787.12	chrX	13280970	13294052	+	NR	0	0	-H3K79me2
ENSMUSG00000000792.2	chr8	70882889	70892757	-	NR	0	0	-H3K79me2
ENSMUSG00000000794.9	chr3	89520164	89675132	+	NR	0	1	ENH
ENSMUSG00000000804.14	chr11	84984442	85140161	-	NR	1	1	ENH-GB
ENSMUSG00000000805.18	chr11	84957786	84966044	+	NR	0	1	ENH
ENSMUSG00000000811.13	chr6	89643988	89675529	+	NR	1	1	ENH-GB
ENSMUSG00000000817.10	chr1	161780689	161788495	-	NR	0	1	ENH
ENSMUSG00000000823.16	chr2	181582103	181592803	-	NR	1	1	ENH-GB
ENSMUSG00000000826.16	chr2	181520485	181555133	+	NR	1	1	ENH-GB
ENSMUSG00000000827.18	chr2	181497142	181517966	+	NR	1	1	ENH-GB
ENSMUSG00000000838.17	chrX	68678541	68717963	+	NR	0	0	-H3K79me2
ENSMUSG00000000861.15	chr11	24078056	24174123	+	NR	1	1	ENH-GB
ENSMUSG00000000881.12	chrX	100767722	100818410	+	NR	0	0	-H3K79me2
ENSMUSG00000000884.17	chr16	18498713	18566679	+	NR	1	1	ENH-GB
ENSMUSG00000000901.17	chr10	75923222	75936496	-	NR	0	0	-H3K79me2
ENSMUSG00000000902.13	chr10	75896769	75921617	-	NR	1	1	ENH-GB
ENSMUSG00000000915.15	chr5	123973628	124005558	+	NR	1	1	ENH-GB
ENSMUSG00000000916.15	chr5	135369953	135376805	+	NR	1	1	ENH-GB
ENSMUSG00000000934.9	chr15	75657035	75678800	-	NR	0	1	ENH
ENSMUSG00000000942.10	chr6	52189671	52191753	-	NR	1	0	GB
ENSMUSG00000000948.16	chr7	59974149	60005064	-	NR	0	0	-H3K79me2
ENSMUSG00000000957.11	chr14	54431612	54445364	+	NR	0	1	ENH
ENSMUSG00000000958.10	chr14	54369442	54417780	-	NR	0	1	ENH
ENSMUSG00000000959.7	chr14	54360834	54369673	+	NR	0	1	ENH
ENSMUSG00000000976.13	chr11	83753696	83783754	+	NR	1	1	ENH-GB
ENSMUSG00000001016.12	chr3	90476126	90488379	+	NR	1	1	ENH-GB
ENSMUSG00000001017.15	chr3	90498956	90509498	-	NR	1	1	ENH-GB
ENSMUSG00000001018.15	chr3	90488026	90491033	-	NR	1	1	ENH-GB
ENSMUSG00000001025.8	chr3	90612882	90624181	+	NR	0	0	-H3K79me2
ENSMUSG00000001034.17	chr11	61488812	61494406	-	NR	0	1	ENH
ENSMUSG00000001036.17	chr11	61517249	61579687	-	NR	1	1	ENH-GB
ENSMUSG00000001039.12	chr11	61505144	61512931	+	NR	1	1	ENH-GB
ENSMUSG00000001052.15	chr3	129982759	130061553	-	NR	1	1	ENH-GB
ENSMUSG00000001053.15	chr11	51643063	51650842	-	NR	1	1	ENH-GB
ENSMUSG00000001054.9	chr11	51623671	51635896	-	NR	1	1	ENH-GB
ENSMUSG00000001056.3	chr11	51619735	51623714	+	NR	0	1	ENH
ENSMUSG00000001062.18	chr8	123242356	123254348	-	NR	0	1	ENH
ENSMUSG00000001065.15	chr8	123254195	123269745	+	NR	1	1	ENH-GB
ENSMUSG00000001082.12	chr5	34633642	34637212	-	NR	0	1	ENH
ENSMUSG00000001089.14	chr4	136469761	136554780	+	NR	1	1	ENH-GB
ENSMUSG00000001098.15	chr5	114363567	114380508	-	NR	1	1	ENH-GB
ENSMUSG00000001100.10	chr11	78512193	78522736	+	NR	1	1	ENH-GB
ENSMUSG00000001105.15	chr11	78536361	78541737	+	NR	1	1	ENH-GB
ENSMUSG00000001119.7	chr10	76708792	76726168	-	NR	0	1	ENH
ENSMUSG00000001120.15	chr10	76761857	76961887	-	NR	1	1	ENH-GB
ENSMUSG00000001127.12	chrX	20797814	20860519	+	NR	0	0	-H3K79me2
ENSMUSG00000001134.9	chrX	20941722	20962017	-	NR	0	0	-H3K79me2
ENSMUSG00000001138.13	chr1	36511867	36528237	+	NR	1	1	ENH-GB
ENSMUSG00000001143.13	chr1	36419871	36445271	-	NR	1	1	ENH-GB
ENSMUSG00000001150.7	chr10	76468927	76515857	+	NR	1	1	ENH-GB
ENSMUSG00000001151.10	chr10	76351263	76442786	-	NR	1	1	ENH-GB
ENSMUSG00000001156.9	chr6	86647042	86669161	-	NR	1	1	ENH-GB
ENSMUSG00000001157.13	chr6	86691768	86733383	-	NR	1	1	ENH-GB
ENSMUSG00000001158.13	chr6	86675151	86684522	-	NR	1	1	ENH-GB
ENSMUSG00000001166.17	chr5	120800194	120812514	-	NR	0	0	-H3K79me2
ENSMUSG00000001173.15	chrX	47912387	47965868	+	NR	0	0	-H3K79me2
ENSMUSG00000001175.14	chr12	100199435	100209814	+	NR	1	1	ENH-GB
ENSMUSG00000001211.15	chr10	78269178	78352489	-	NR	1	1	ENH-GB
ENSMUSG00000001228.14	chr17	56303321	56323486	+	NR	1	1	ENH-GB
ENSMUSG00000001229.9	chr17	56186807	56218905	-	NR	1	1	ENH-GB
ENSMUSG00000001247.16	chr7	30957770	30973464	-	NR	0	1	ENH
ENSMUSG00000001248.15	chr7	31130127	31155896	-	NR	0	1	ENH
ENSMUSG00000001270.9	chr12	111669361	111672338	-	NR	0	0	-H3K79me2
ENSMUSG00000001280.13	chr15	102406143	102436404	+	NR	1	1	ENH-GB
ENSMUSG00000001285.12	chr15	102331709	102338139	+	NR	1	1	ENH-GB
ENSMUSG00000001288.15	chr15	102234938	102257517	-	NR	0	1	ENH
ENSMUSG00000001289.12	chr15	102326116	102331873	+	NR	1	1	ENH-GB
ENSMUSG00000001300.16	chr8	8617434	8661242	-	NR	0	1	ENH
ENSMUSG00000001305.5	chr1	186720978	186749358	-	NR	1	1	ENH-GB
ENSMUSG00000001313.12	chr11	101464999	101471853	+	NR	1	1	ENH-GB
ENSMUSG00000001323.17	chr11	74906359	74925948	-	NR	1	1	ENH-GB
ENSMUSG00000001334.9	chr4	129136999	129144593	+	NR	1	1	ENH-GB
ENSMUSG00000001348.15	chr9	22126727	22135711	-	NR	0	0	-H3K79me2
ENSMUSG00000001366.14	chr9	78081499	78109065	-	NR	1	1	ENH-GB
ENSMUSG00000001376.17	chr6	3498382	3603531	+	NR	1	0	GB
ENSMUSG00000001380.6	chr18	36766530	36783205	-	NR	1	1	ENH-GB
ENSMUSG00000001383.8	chr18	36793923	36799660	+	NR	1	1	ENH-GB
ENSMUSG00000001403.13	chr2	164769898	164778822	+	NR	1	1	ENH-GB
ENSMUSG00000001415.10	chr3	88336260	88362338	+	NR	1	1	ENH-GB
ENSMUSG00000001416.13	chr3	88297116	88321767	+	NR	1	1	ENH-GB
ENSMUSG00000001418.13	chr3	88325023	88331313	+	NR	0	1	ENH
ENSMUSG00000001419.17	chr3	88142372	88172086	+	NR	1	1	ENH-GB
ENSMUSG00000001420.13	chr3	88328655	88336148	-	NR	0	1	ENH
ENSMUSG00000001424.14	chr6	28475139	28935162	+	NR	1	1	ENH-GB
ENSMUSG00000001435.15	chr10	77052178	77166548	-	NR	1	1	ENH-GB
ENSMUSG00000001440.5	chr11	97159714	97187881	-	NR	1	1	ENH-GB
ENSMUSG00000001441.13	chr11	97205842	97280638	-	NR	1	1	ENH-GB
ENSMUSG00000001445.10	chr11	97041560	97049213	+	NR	1	1	ENH-GB
ENSMUSG00000001467.5	chr5	4081145	4104746	-	NR	1	1	ENH-GB
ENSMUSG00000001472.17	chr8	123373753	123403835	+	NR	1	1	ENH-GB
ENSMUSG00000001473.6	chr18	67390717	67402748	+	NR	1	1	ENH-GB
ENSMUSG00000001482.15	chr8	123423527	123463270	+	NR	0	1	ENH
ENSMUSG00000001493.9	chr11	101877510	101894374	-	NR	0	0	-H3K79me2
ENSMUSG00000001494.6	chr11	101962458	101967015	-	NR	1	1	ENH-GB
ENSMUSG00000001497.18	chr12	56691767	56712822	+	NR	1	1	ENH-GB
ENSMUSG00000001504.10	chr13	72628820	72634198	+	NR	0	0	-H3K79me2
ENSMUSG00000001506.10	chr11	94936224	94953042	+	NR	0	1	ENH
ENSMUSG00000001507.16	chr11	95044474	95076801	-	NR	0	0	-H3K79me2
ENSMUSG00000001508.15	chr11	94962791	94976327	-	NR	1	1	ENH-GB
ENSMUSG00000001517.14	chr6	128362967	128376146	+	NR	1	1	ENH-GB
ENSMUSG00000001518.12	chr6	128409444	128424931	-	NR	1	1	ENH-GB
ENSMUSG00000001520.12	chr6	128399296	128416427	+	NR	0	1	ENH
ENSMUSG00000001521.12	chr6	128321161	128355851	-	NR	0	1	ENH
ENSMUSG00000001524.14	chr17	35667730	35673739	-	NR	0	0	-H3K79me2
ENSMUSG00000001525.10	chr17	35833921	35838306	-	NR	0	1	ENH
ENSMUSG00000001542.7	chr13	75706757	75772364	+	NR	1	0	GB
ENSMUSG00000001552.14	chr11	100368958	100397763	-	NR	1	1	ENH-GB
ENSMUSG00000001555.10	chr11	100415697	100424824	+	UR	0	1	ENH
ENSMUSG00000001558.5	chr11	100441917	100457022	+	NR	1	1	ENH-GB
ENSMUSG00000001569.10	chr5	29434664	29457843	+	NR	1	1	ENH-GB
ENSMUSG00000001576.14	chr17	26561489	26656931	+	NR	1	1	ENH-GB
ENSMUSG00000001588.12	chr11	69881567	69895539	-	NR	0	1	ENH
ENSMUSG00000001604.14	chr4	136247729	136274898	+	NR	0	0	-H3K79me2
ENSMUSG00000001627.12	chr12	40201567	40248504	-	NR	1	1	ENH-GB
ENSMUSG00000001630.13	chr6	146724995	146778812	+	NR	1	1	ENH-GB
ENSMUSG00000001632.16	chr6	113307137	113324860	+	NR	1	1	ENH-GB
ENSMUSG00000001642.18	chr6	34302434	34317478	-	NR	1	1	ENH-GB
ENSMUSG00000001665.11	chr10	75774115	75781414	-	NR	1	1	ENH-GB
ENSMUSG00000001666.8	chr10	75771230	75773414	-	NR	1	1	ENH-GB
ENSMUSG00000001672.14	chr8	109947914	109962203	-	NR	0	1	ENH
ENSMUSG00000001674.11	chr1	121553835	121567989	-	NR	1	1	ENH-GB
ENSMUSG00000001687.15	chr5	148504635	148552789	-	NR	1	1	ENH-GB
ENSMUSG00000001700.9	chr18	56432132	56503792	+	NR	0	1	ENH
ENSMUSG00000001707.8	chr13	38644207	38659058	-	NR	1	1	ENH-GB
ENSMUSG00000001729.14	chr12	112653821	112674884	-	NR	1	1	ENH-GB
ENSMUSG00000001739.14	chr5	136966616	136975858	+	NR	0	0	-H3K79me2
ENSMUSG00000001741.12	chr7	83642825	83745726	-	NR	0	1	ENH
ENSMUSG00000001750.15	chr19	3896050	3907133	-	NR	0	1	ENH
ENSMUSG00000001751.9	chr11	101070012	101077672	+	NR	1	1	ENH-GB
ENSMUSG00000001755.12	chr11	101082565	101086619	+	NR	1	1	ENH-GB
ENSMUSG00000001761.7	chr6	29735503	29761365	+	NR	0	0	-H3K79me2
ENSMUSG00000001763.14	chr6	29694222	29718559	+	NR	1	1	ENH-GB
ENSMUSG00000001767.5	chr2	145917479	145935014	-	NR	1	1	ENH-GB
ENSMUSG00000001768.16	chr2	145675215	145887616	+	NR	0	0	-H3K79me2
ENSMUSG00000001773.14	chr7	86718977	86775943	-	NR	1	0	GB
ENSMUSG00000001774.8	chr9	18292125	18317442	+	NR	1	1	ENH-GB
ENSMUSG00000001783.3	chr10	85938637	85957823	-	NR	1	1	ENH-GB
ENSMUSG00000001785.13	chr10	85829494	85889096	+	NR	1	1	ENH-GB
ENSMUSG00000001786.14	chr10	86021972	86051873	+	NR	0	1	ENH
ENSMUSG00000001794.13	chr7	30186936	30198811	-	NR	1	1	ENH-GB
ENSMUSG00000001827.12	chr7	101858331	101870788	-	NR	0	1	ENH
ENSMUSG00000001829.17	chr7	101663633	101795506	+	NR	1	1	ENH-GB
ENSMUSG00000001833.17	chr9	25252439	25308571	+	NR	1	1	ENH-GB
ENSMUSG00000001844.10	chr5	143316489	143329256	-	NR	1	1	ENH-GB
ENSMUSG00000001847.14	chr5	143503634	143528036	-	NR	1	1	ENH-GB
ENSMUSG00000001855.15	chr2	31974436	32053975	+	NR	1	1	ENH-GB
ENSMUSG00000001870.15	chr17	75005568	75392512	+	NR	1	0	GB
ENSMUSG00000001891.16	chr11	21321138	21371201	-	NR	1	1	ENH-GB
ENSMUSG00000001901.15	chr11	106008124	106034549	+	NR	0	1	ENH
ENSMUSG00000001909.16	chr8	84686307	84699808	+	NR	1	1	ENH-GB
ENSMUSG00000001910.4	chr8	84670483	84687862	-	NR	0	1	ENH
ENSMUSG00000001911.16	chr8	84699876	84800344	-	NR	1	1	ENH-GB
ENSMUSG00000001918.17	chr7	16781340	16798274	+	NR	0	1	ENH
ENSMUSG00000001924.15	chrX	20658326	20683179	+	NR	0	0	-H3K79me2
ENSMUSG00000001930.17	chr6	125546774	125686679	+	NR	0	0	-H3K79me2
ENSMUSG00000001942.8	chr9	37555698	37649655	+	NR	1	1	ENH-GB
ENSMUSG00000001948.10	chr9	37603290	37613722	-	NR	0	1	ENH
ENSMUSG00000001962.8	chrX	74313033	74320149	+	NR	0	0	-H3K79me2
ENSMUSG00000001964.14	chrX	74254687	74261548	+	NR	0	0	-H3K79me2
ENSMUSG00000001983.7	chr11	106066061	106073612	+	NR	1	1	ENH-GB
ENSMUSG00000001985.9	chr4	125490700	125714173	+	NR	0	0	-H3K79me2
ENSMUSG00000001988.9	chr7	16455721	16477728	-	UR	0	1	ENH
ENSMUSG00000001995.9	chr8	125418063	125569808	-	NR	1	1	ENH-GB
ENSMUSG00000001998.15	chr2	127008717	127067909	+	NR	1	1	ENH-GB
ENSMUSG00000001999.15	chr2	127070665	127097084	+	NR	0	1	ENH
ENSMUSG00000002006.12	chrX	73793359	73824969	-	DR	0	0	-H3K79me2
ENSMUSG00000002010.17	chrX	73778963	73786897	-	NR	0	0	-H3K79me2
ENSMUSG00000002014.12	chrX	73787028	73790830	+	NR	0	0	-H3K79me2
ENSMUSG00000002015.5	chrX	73686178	73716175	-	NR	0	0	-H3K79me2
ENSMUSG00000002017.9	chr17	75537086	75551946	-	NR	1	1	ENH-GB
ENSMUSG00000002028.13	chr9	44803355	44881296	-	NR	0	1	ENH
ENSMUSG00000002031.12	chr9	44767908	44793447	+	NR	1	1	ENH-GB
ENSMUSG00000002032.17	chr9	44793769	44799307	-	NR	0	1	ENH
ENSMUSG00000002043.17	chr7	19508395	19516145	+	NR	1	1	ENH-GB
ENSMUSG00000002052.6	chr11	78206746	78245987	-	NR	1	1	ENH-GB
ENSMUSG00000002055.9	chr11	78301529	78322457	+	NR	1	1	ENH-GB
ENSMUSG00000002058.13	chr11	78343482	78349164	+	NR	0	1	ENH
ENSMUSG00000002059.18	chr11	78188430	78192193	+	NR	0	1	ENH
ENSMUSG00000002064.10	chr11	78245746	78255496	+	NR	1	1	ENH-GB
ENSMUSG00000002068.16	chr7	38097984	38107534	-	NR	0	1	ENH
ENSMUSG00000002076.11	chr17	31944769	32034508	-	NR	1	1	ENH-GB
ENSMUSG00000002083.13	chr7	16308393	16318205	+	NR	1	1	ENH-GB
ENSMUSG00000002102.15	chr2	91054009	91066369	+	NR	1	1	ENH-GB
ENSMUSG00000002103.15	chr2	91202885	91214098	+	NR	1	1	ENH-GB
ENSMUSG00000002104.11	chr2	91035620	91045729	+	NR	0	1	ENH
ENSMUSG00000002105.15	chr2	91061791	91070417	-	NR	0	1	ENH
ENSMUSG00000002107.18	chr2	6539694	7509563	-	NR	1	0	GB
ENSMUSG00000002108.10	chr2	91184061	91202834	-	NR	0	1	ENH
ENSMUSG00000002109.14	chr2	91211572	91236982	-	NR	0	1	ENH
ENSMUSG00000002129.11	chr11	4160350	4182541	+	NR	1	1	ENH-GB
ENSMUSG00000002147.18	chr10	127642986	127660957	+	NR	0	1	ENH
ENSMUSG00000002190.13	chr8	83389867	83428552	+	NR	1	1	ENH-GB
ENSMUSG00000002205.16	chr7	44748413	44777515	+	NR	1	1	ENH-GB
ENSMUSG00000002210.11	chr7	24399619	24422778	+	NR	1	1	ENH-GB
ENSMUSG00000002221.11	chr5	27740080	27791691	-	NR	1	1	ENH-GB
ENSMUSG00000002222.14	chr6	71388634	71440637	-	NR	1	1	ENH-GB
ENSMUSG00000002227.15	chr3	104794836	104818563	-	NR	0	1	ENH
ENSMUSG00000002228.7	chr3	104781056	104786018	+	NR	0	1	ENH
ENSMUSG00000002233.13	chr3	104788375	104794459	+	NR	0	0	-H3K79me2
ENSMUSG00000002240.12	chr5	87825686	87846387	+	NR	0	1	ENH
ENSMUSG00000002249.21	chr17	28331671	28350817	-	NR	0	0	-H3K79me2
ENSMUSG00000002250.16	chr17	28232700	28301474	+	NR	0	0	-H3K79me2
ENSMUSG00000002257.8	chr17	28207778	28228608	+	NR	0	0	-H3K79me2
ENSMUSG00000002265.16	chr7	6703892	6730431	-	NR	0	0	-H3K79me2
ENSMUSG00000002274.12	chr17	25794571	25797136	-	NR	0	1	ENH
ENSMUSG00000002279.18	chr17	25579174	25662826	+	NR	1	1	ENH-GB
ENSMUSG00000002280.10	chr17	25773776	25783332	+	NR	1	1	ENH-GB
ENSMUSG00000002289.15	chr17	33773750	33781575	-	NR	0	1	ENH
ENSMUSG00000002297.16	chr5	8396973	8422716	-	NR	1	1	ENH-GB
ENSMUSG00000002307.15	chr17	33909414	33915589	+	NR	1	1	ENH-GB
ENSMUSG00000002308.15	chr17	33843091	33849774	+	NR	1	1	ENH-GB
ENSMUSG00000002319.16	chr14	55625400	55635957	-	NR	1	1	ENH-GB
ENSMUSG00000002320.15	chr14	55635965	55643806	-	NR	1	1	ENH-GB
ENSMUSG00000002324.8	chr14	55618037	55625395	+	NR	1	1	ENH-GB
ENSMUSG00000002325.15	chr14	55603571	55610030	+	NR	0	0	-H3K79me2
ENSMUSG00000002326.6	chr14	55671941	55679200	+	NR	1	1	ENH-GB
ENSMUSG00000002329.7	chr14	55657879	55660508	-	NR	0	0	-H3K79me2
ENSMUSG00000002332.16	chr14	55739020	55745690	-	NR	1	1	ENH-GB
ENSMUSG00000002341.8	chr8	70093085	70120873	-	NR	0	1	ENH
ENSMUSG00000002342.17	chr8	70172356	70183681	+	NR	0	1	ENH
ENSMUSG00000002343.11	chr8	70220172	70234466	-	NR	1	1	ENH-GB
ENSMUSG00000002345.18	chr8	70139499	70147319	+	NR	1	1	ENH-GB
ENSMUSG00000002346.16	chr8	70184340	70212305	-	NR	1	1	ENH-GB
ENSMUSG00000002365.10	chr17	5841329	5931954	+	NR	1	1	ENH-GB
ENSMUSG00000002372.9	chr17	56673294	56711764	+	NR	1	1	ENH-GB
ENSMUSG00000002379.7	chr17	56717767	56722141	+	NR	1	1	ENH-GB
ENSMUSG00000002393.14	chr8	71374123	71381960	-	NR	0	1	ENH
ENSMUSG00000002395.14	chr8	71366848	71369732	+	NR	1	1	ENH-GB
ENSMUSG00000002396.8	chr8	71371298	71379361	+	NR	1	1	ENH-GB
ENSMUSG00000002409.18	chr7	28179469	28187294	+	NR	1	1	ENH-GB
ENSMUSG00000002413.15	chr6	39603237	39725463	-	NR	1	1	ENH-GB
ENSMUSG00000002416.13	chr6	39592574	39603382	+	NR	0	1	ENH
ENSMUSG00000002428.12	chr3	20057811	20118490	+	NR	0	0	-H3K79me2
ENSMUSG00000002455.14	chr2	181591868	181655660	+	NR	1	1	ENH-GB
ENSMUSG00000002458.13	chr2	181688419	181693977	-	NR	1	1	ENH-GB
ENSMUSG00000002475.15	chr18	10644411	10706771	-	NR	0	1	ENH
ENSMUSG00000002477.4	chr18	10617796	10628230	+	NR	1	1	ENH-GB
ENSMUSG00000002486.15	chr5	114707760	114722327	+	NR	1	1	ENH-GB
ENSMUSG00000002489.16	chr16	89787111	90143769	-	NR	1	1	ENH-GB
ENSMUSG00000002496.10	chr17	24595816	24632630	-	NR	0	1	ENH
ENSMUSG00000002500.15	chr17	24727820	24736143	+	NR	0	0	-H3K79me2
ENSMUSG00000002524.17	chr15	76070182	76080924	-	NR	1	1	ENH-GB
ENSMUSG00000002546.16	chr2	32287384	32307921	+	NR	1	1	ENH-GB
ENSMUSG00000002550.16	chr2	32255002	32260159	-	NR	1	1	ENH-GB
ENSMUSG00000002578.17	chr10	128630843	128645991	-	NR	0	1	ENH
ENSMUSG00000002580.7	chr11	98437708	98438991	-	NR	0	1	ENH
ENSMUSG00000002602.16	chr7	25757273	25788705	-	NR	0	1	ENH
ENSMUSG00000002603.15	chr7	25687002	25705077	+	NR	0	1	ENH
ENSMUSG00000002608.8	chr7	25711106	25719088	-	NR	1	1	ENH-GB
ENSMUSG00000002625.9	chr17	32321425	32350581	-	NR	1	1	ENH-GB
ENSMUSG00000002635.11	chr7	34184499	34196661	-	NR	1	1	ENH-GB
ENSMUSG00000002658.9	chr17	57003405	57011288	-	NR	1	1	ENH-GB
ENSMUSG00000002660.8	chr17	56990305	56996188	+	NR	0	1	ENH
ENSMUSG00000002661.14	chr17	56997339	56999322	+	NR	1	1	ENH-GB
ENSMUSG00000002679.14	chr12	81573557	81595008	-	NR	1	1	ENH-GB
ENSMUSG00000002688.8	chr12	50341231	50649098	-	NR	0	0	-H3K79me2
ENSMUSG00000002718.14	chr2	166906040	166946389	+	NR	1	1	ENH-GB
ENSMUSG00000002728.14	chr2	145902099	145916425	+	NR	1	1	ENH-GB
ENSMUSG00000002731.6	chr2	76629898	76648015	-	NR	0	1	ENH
ENSMUSG00000002732.14	chr2	76663044	76673116	-	NR	1	1	ENH-GB
ENSMUSG00000002733.8	chr2	76675281	76696828	+	NR	1	1	ENH-GB
ENSMUSG00000002741.9	chr11	5955693	5967780	+	NR	1	1	ENH-GB
ENSMUSG00000002748.7	chr5	135187264	135246129	+	NR	1	1	ENH-GB
ENSMUSG00000002763.16	chr17	46711463	46725541	+	NR	1	1	ENH-GB
ENSMUSG00000002767.13	chr17	46646229	46650139	+	NR	1	1	ENH-GB
ENSMUSG00000002768.8	chr17	46678793	46683111	+	NR	1	1	ENH-GB
ENSMUSG00000002769.9	chr17	46725664	46729168	-	NR	0	0	-H3K79me2
ENSMUSG00000002771.12	chr7	45831883	45878378	-	NR	1	1	ENH-GB
ENSMUSG00000002778.14	chr7	45872772	45883732	+	NR	1	1	ENH-GB
ENSMUSG00000002781.19	chr7	45896941	45917413	+	NR	0	1	ENH
ENSMUSG00000002797.9	chr6	54982580	54992950	-	NR	1	1	ENH-GB
ENSMUSG00000002799.6	chr12	112907819	112929776	-	NR	1	1	ENH-GB
ENSMUSG00000002803.14	chr12	112976482	112978945	+	NR	1	1	ENH-GB
ENSMUSG00000002804.4	chr12	112934291	112942124	-	NR	0	1	ENH
ENSMUSG00000002812.4	chr11	60714123	60727263	-	NR	0	1	ENH
ENSMUSG00000002814.15	chr11	60740058	60777365	-	NR	1	1	ENH-GB
ENSMUSG00000002820.6	chr9	21265293	21277772	+	NR	1	1	ENH-GB
ENSMUSG00000002825.8	chr9	21411837	21420274	+	NR	1	1	ENH-GB
ENSMUSG00000002831.13	chr17	56100591	56109803	-	NR	0	1	ENH
ENSMUSG00000002833.11	chr17	56079634	56100607	+	NR	1	1	ENH-GB
ENSMUSG00000002835.9	chr17	56040439	56072289	+	NR	1	1	ENH-GB
ENSMUSG00000002844.9	chr16	38444030	38452703	-	NR	1	1	ENH-GB
ENSMUSG00000002845.14	chr16	38558698	38592162	+	NR	1	1	ENH-GB
ENSMUSG00000002846.9	chr16	38498347	38522663	-	NR	1	1	ENH-GB
ENSMUSG00000002870.8	chr6	88883474	88898780	-	NR	0	1	ENH
ENSMUSG00000002871.14	chr6	88902251	88912238	+	NR	0	0	-H3K79me2
ENSMUSG00000002881.14	chr1	52457294	52500679	-	NR	0	0	-H3K79me2
ENSMUSG00000002885.14	chr8	83723251	83741326	-	NR	0	1	ENH
ENSMUSG00000002897.5	chr6	120463247	120487559	+	NR	1	0	GB
ENSMUSG00000002900.16	chr12	31265234	31329644	+	NR	0	1	ENH
ENSMUSG00000002908.17	chr8	70842049	70863258	-	NR	0	0	-H3K79me2
ENSMUSG00000002910.11	chr8	70835129	70839720	-	NR	1	1	ENH-GB
ENSMUSG00000002944.15	chr5	17781690	17888801	-	NR	0	0	-H3K79me2
ENSMUSG00000002948.19	chr8	4238740	4247897	+	NR	1	1	ENH-GB
ENSMUSG00000002949.15	chr8	4259731	4275913	-	NR	1	1	ENH-GB
ENSMUSG00000002957.11	chr7	141562173	141633011	+	NR	1	1	ENH-GB
ENSMUSG00000002963.17	chr7	44857139	44862992	+	NR	1	1	ENH-GB
ENSMUSG00000002968.9	chr7	44876765	44892712	-	NR	1	1	ENH-GB
ENSMUSG00000002981.10	chr7	19631571	19665033	-	NR	1	1	ENH-GB
ENSMUSG00000002983.17	chr7	19606217	19629438	-	NR	0	1	ENH
ENSMUSG00000002984.17	chr7	19701313	19715438	-	NR	1	1	ENH-GB
ENSMUSG00000002985.16	chr7	19696109	19699188	-	NR	0	1	ENH
ENSMUSG00000002996.17	chr12	31926254	31950535	-	NR	1	1	ENH-GB
ENSMUSG00000002997.15	chr12	31958476	32061296	-	NR	0	1	ENH
ENSMUSG00000003031.14	chr6	134920401	134925513	+	NR	0	1	ENH
ENSMUSG00000003032.8	chr4	55527143	55532466	-	NR	1	0	GB
ENSMUSG00000003033.15	chr8	72240018	72257385	+	NR	1	1	ENH-GB
ENSMUSG00000003037.16	chr8	72161200	72183904	+	NR	1	1	ENH-GB
ENSMUSG00000003038.15	chr4	133964738	133968650	-	NR	1	1	ENH-GB
ENSMUSG00000003039.9	chr8	72219730	72224418	+	NR	1	1	ENH-GB
ENSMUSG00000003053.17	chr19	39269405	39330713	+	NR	0	0	-H3K79me2
ENSMUSG00000003062.13	chr13	19357676	19395795	-	NR	1	0	GB
ENSMUSG00000003068.16	chr10	80115803	80130682	+	NR	1	1	ENH-GB
ENSMUSG00000003072.15	chr10	80138632	80145818	+	NR	1	1	ENH-GB
ENSMUSG00000003099.11	chr7	17004640	17027924	-	NR	1	1	ENH-GB
ENSMUSG00000003119.14	chr11	98203059	98278504	+	NR	1	1	ENH-GB
ENSMUSG00000003123.15	chr7	25379527	25398710	-	NR	1	1	ENH-GB
ENSMUSG00000003131.7	chr9	45962859	46012690	-	NR	1	1	ENH-GB
ENSMUSG00000003134.10	chr1	39371492	39478755	-	NR	0	1	ENH
ENSMUSG00000003135.15	chr1	39534992	39546889	+	NR	1	1	ENH-GB
ENSMUSG00000003153.10	chr6	122727809	122801640	-	NR	1	1	ENH-GB
ENSMUSG00000003154.15	chr6	122819914	122845366	+	NR	0	1	ENH
ENSMUSG00000003161.15	chr5	8046078	8069379	+	UR	0	0	-H3K79me2
ENSMUSG00000003166.20	chr16	17839482	17898562	-	NR	1	1	ENH-GB
ENSMUSG00000003184.15	chr7	44997648	45002848	+	NR	1	1	ENH-GB
ENSMUSG00000003190.12	chr7	44991222	44998712	-	NR	1	1	ENH-GB
ENSMUSG00000003198.10	chr17	55892093	55898928	+	NR	0	0	-H3K79me2
ENSMUSG00000003199.16	chr17	56005711	56016790	+	NR	1	1	ENH-GB
ENSMUSG00000003200.10	chr17	56016750	56036635	-	NR	1	1	ENH-GB
ENSMUSG00000003208.9	chr17	55959099	55968285	+	NR	0	1	ENH
ENSMUSG00000003226.7	chr10	58446920	58494356	+	NR	1	1	ENH-GB
ENSMUSG00000003227.4	chr10	58600789	58675654	-	NR	0	1	ENH
ENSMUSG00000003228.8	chr19	60889749	61092553	+	NR	0	1	ENH
ENSMUSG00000003233.12	chr16	20516982	20534010	+	NR	0	1	ENH
ENSMUSG00000003234.16	chr16	20548577	20561379	+	NR	1	1	ENH-GB
ENSMUSG00000003235.13	chr16	20498817	20509323	+	NR	1	1	ENH-GB
ENSMUSG00000003269.17	chr7	45806637	45814581	-	NR	1	1	ENH-GB
ENSMUSG00000003271.17	chr7	45729983	45784669	-	NR	0	1	ENH
ENSMUSG00000003279.17	chr17	69969073	70821413	+	NR	0	0	-H3K79me2
ENSMUSG00000003282.9	chr4	3900996	3938423	-	NR	1	1	ENH-GB
ENSMUSG00000003299.10	chr9	21002738	21008839	+	NR	1	1	ENH-GB
ENSMUSG00000003308.15	chr9	21229730	21239361	-	NR	1	1	ENH-GB
ENSMUSG00000003309.14	chr9	21294275	21312337	-	NR	0	1	ENH
ENSMUSG00000003316.14	chr8	111154421	111259216	-	NR	1	1	ENH-GB
ENSMUSG00000003341.9	chr10	80519584	80539124	-	NR	1	1	ENH-GB
ENSMUSG00000003344.14	chr10	80642617	80657071	-	NR	1	1	ENH-GB
ENSMUSG00000003345.16	chr10	80622838	80640749	+	NR	1	1	ENH-GB
ENSMUSG00000003346.14	chr10	80583654	80590341	-	NR	1	1	ENH-GB
ENSMUSG00000003348.10	chr10	80685253	80701977	-	NR	1	1	ENH-GB
ENSMUSG00000003352.14	chr15	98630840	98644529	+	NR	0	1	ENH
ENSMUSG00000003354.6	chr15	98708207	98723336	+	NR	1	1	ENH-GB
ENSMUSG00000003360.15	chr15	98645134	98662894	-	NR	1	1	ENH-GB
ENSMUSG00000003363.15	chr7	27532000	27553218	-	NR	0	1	ENH
ENSMUSG00000003378.9	chr7	25009849	25072346	-	NR	1	1	ENH-GB
ENSMUSG00000003380.11	chr7	24969752	24972754	-	NR	0	1	ENH
ENSMUSG00000003382.18	chr3	87525407	87540156	+	NR	1	1	ENH-GB
ENSMUSG00000003402.14	chr9	22002806	22014222	+	NR	1	1	ENH-GB
ENSMUSG00000003410.8	chr9	22015005	22052023	-	NR	0	0	-H3K79me2
ENSMUSG00000003411.10	chr4	108879063	108943324	+	NR	0	0	-H3K79me2
ENSMUSG00000003420.8	chr7	45092990	45103851	-	NR	0	0	-H3K79me2
ENSMUSG00000003421.13	chr7	45062429	45078210	+	NR	1	1	ENH-GB
ENSMUSG00000003423.15	chr7	45154303	45160065	+	NR	1	1	ENH-GB
ENSMUSG00000003429.11	chr7	45122379	45124439	-	NR	1	1	ENH-GB
ENSMUSG00000003435.9	chr7	28314891	28338746	-	NR	1	1	ENH-GB
ENSMUSG00000003436.11	chr7	28293553	28302238	-	NR	1	1	ENH-GB
ENSMUSG00000003437.14	chr7	28392951	28399388	+	NR	1	1	ENH-GB
ENSMUSG00000003438.17	chr7	28305516	28312072	-	NR	0	1	ENH
ENSMUSG00000003444.8	chr7	28386146	28392708	-	NR	1	1	ENH-GB
ENSMUSG00000003452.15	chr6	149408886	149563329	+	NR	0	0	-H3K79me2
ENSMUSG00000003458.12	chr1	172066013	172082795	-	NR	1	1	ENH-GB
ENSMUSG00000003464.13	chr1	172126755	172136493	+	NR	1	1	ENH-GB
ENSMUSG00000003469.9	chr14	70457476	70468832	+	NR	0	1	ENH
ENSMUSG00000003500.13	chr6	29200434	29216364	-	NR	0	1	ENH
ENSMUSG00000003518.13	chr11	101971143	101987013	-	NR	1	1	ENH-GB
ENSMUSG00000003527.9	chr16	17900709	17911348	-	NR	1	1	ENH-GB
ENSMUSG00000003528.15	chr16	17925223	17928219	-	NR	0	1	ENH
ENSMUSG00000003531.15	chr16	18052860	18071632	+	NR	1	1	ENH-GB
ENSMUSG00000003534.17	chr17	35681567	35704621	-	NR	0	0	-H3K79me2
ENSMUSG00000003541.6	chr17	35821684	35822923	+	NR	0	0	-H3K79me2
ENSMUSG00000003545.3	chr7	19302696	19310051	-	NR	0	1	ENH
ENSMUSG00000003546.10	chr17	46630624	46646022	-	NR	1	1	ENH-GB
ENSMUSG00000003549.9	chr7	19344778	19356524	+	NR	1	1	ENH-GB
ENSMUSG00000003555.7	chr19	46667165	46672974	-	NR	0	1	ENH
ENSMUSG00000003559.7	chr19	46707443	46741095	+	NR	1	1	ENH-GB
ENSMUSG00000003573.15	chr8	70282827	70294361	+	NR	0	1	ENH
ENSMUSG00000003575.13	chr8	70382355	70439579	-	NR	1	1	ENH-GB
ENSMUSG00000003581.14	chr11	4135202	4141172	+	NR	0	1	ENH
ENSMUSG00000003585.13	chr11	4097039	4123415	-	NR	0	1	ENH
ENSMUSG00000003604.14	chr2	112492964	112634573	+	NR	1	1	ENH-GB
ENSMUSG00000003617.16	chr3	19957054	20009145	+	NR	0	0	-H3K79me2
ENSMUSG00000003623.4	chr5	8966033	8997324	-	NR	1	1	ENH-GB
ENSMUSG00000003644.17	chr4	133847290	133887797	-	NR	0	1	ENH
ENSMUSG00000003657.9	chr8	110137502	110168210	-	NR	0	0	-H3K79me2
ENSMUSG00000003660.10	chr2	127208386	127240451	+	NR	1	1	ENH-GB
ENSMUSG00000003662.10	chr2	127240938	127247816	-	NR	1	1	ENH-GB
ENSMUSG00000003680.15	chr19	8772522	8786417	-	NR	1	1	ENH-GB
ENSMUSG00000003721.14	chr1	121304353	121332589	-	NR	1	1	ENH-GB
ENSMUSG00000003731.13	chr4	129643980	129672767	-	NR	1	1	ENH-GB
ENSMUSG00000003746.16	chr10	53904785	54076609	-	NR	0	0	-H3K79me2
ENSMUSG00000003752.9	chr7	27207172	27228661	-	NR	1	1	ENH-GB
ENSMUSG00000003762.13	chr7	27233023	27257950	+	NR	0	1	ENH
ENSMUSG00000003778.14	chr18	34598615	34624601	-	NR	1	1	ENH-GB
ENSMUSG00000003779.15	chr18	34624624	34633265	+	NR	0	1	ENH
ENSMUSG00000003808.18	chr8	84856989	84869257	+	NR	1	1	ENH-GB
ENSMUSG00000003809.14	chr8	84886393	84893921	-	NR	0	1	ENH
ENSMUSG00000003810.12	chr4	116306762	116464183	-	NR	1	1	ENH-GB
ENSMUSG00000003812.13	chr8	84908560	84922915	+	NR	0	0	-H3K79me2
ENSMUSG00000003813.15	chr8	84834019	84840665	-	NR	1	1	ENH-GB
ENSMUSG00000003814.8	chr8	84841850	84846934	-	NR	1	1	ENH-GB
ENSMUSG00000003824.12	chr8	84872111	84888221	+	NR	1	1	ENH-GB
ENSMUSG00000003847.16	chr8	107293470	107379517	+	NR	1	1	ENH-GB
ENSMUSG00000003848.14	chr8	107412486	107425051	-	NR	1	1	ENH-GB
ENSMUSG00000003849.8	chr8	107388225	107403206	-	NR	0	1	ENH
ENSMUSG00000003863.18	chr7	45339122	45367019	-	NR	0	1	ENH
ENSMUSG00000003865.16	chr7	45434844	45456619	+	NR	0	0	-H3K79me2
ENSMUSG00000003868.14	chr7	45421760	45438096	-	NR	1	1	ENH-GB
ENSMUSG00000003872.9	chr7	45367891	45370583	-	NR	0	1	ENH
ENSMUSG00000003873.11	chr7	45461697	45466898	-	NR	0	0	-H3K79me2
ENSMUSG00000003923.14	chr10	71225464	71238280	-	NR	1	1	ENH-GB
ENSMUSG00000003929.10	chr17	33329342	33358878	-	NR	1	1	ENH-GB
ENSMUSG00000003934.5	chr11	69554092	69560205	-	NR	0	1	ENH
ENSMUSG00000003955.8	chr16	36043761	36071594	-	NR	1	1	ENH-GB
ENSMUSG00000003970.9	chr15	76904078	76906314	+	NR	1	1	ENH-GB
ENSMUSG00000003974.6	chr5	9485541	9725170	-	NR	0	0	-H3K79me2
ENSMUSG00000003992.15	chr13	91460283	91703429	+	NR	1	0	GB
ENSMUSG00000004018.9	chr11	26386135	26471876	+	NR	1	1	ENH-GB
ENSMUSG00000004032.10	chr3	107895821	107898686	+	NR	1	1	ENH-GB
ENSMUSG00000004035.12	chr3	107926334	107931817	-	NR	0	1	ENH
ENSMUSG00000004040.16	chr11	100885098	100939540	-	NR	1	1	ENH-GB
ENSMUSG00000004043.14	chr11	100859351	100885169	+	NR	1	1	ENH-GB
ENSMUSG00000004044.9	chr11	100956733	100970887	-	NR	0	0	-H3K79me2
ENSMUSG00000004054.8	chr19	5689131	5702862	+	NR	1	1	ENH-GB
ENSMUSG00000004056.15	chr7	27591552	27640826	+	NR	1	1	ENH-GB
ENSMUSG00000004069.17	chr16	4639989	4707695	+	NR	1	1	ENH-GB
ENSMUSG00000004070.15	chr16	4726361	4766742	+	NR	1	1	ENH-GB
ENSMUSG00000004071.13	chr16	4750348	4790292	-	NR	1	1	ENH-GB
ENSMUSG00000004085.14	chr2	72285637	72442610	+	NR	1	1	ENH-GB
ENSMUSG00000004096.9	chr9	14500617	14510577	+	NR	1	1	ENH-GB
ENSMUSG00000004098.7	chr9	20770050	20815067	-	NR	0	0	-H3K79me2
ENSMUSG00000004099.16	chr9	20907209	20959888	-	NR	1	1	ENH-GB
ENSMUSG00000004100.12	chr9	20888175	20892178	+	NR	1	1	ENH-GB
ENSMUSG00000004110.16	chr1	154390731	154884501	-	NR	0	0	-H3K79me2
ENSMUSG00000004113.18	chr2	24603887	24763152	-	NR	0	0	-H3K79me2
ENSMUSG00000004127.12	chr3	138143448	138159821	+	NR	1	1	ENH-GB
ENSMUSG00000004151.17	chr12	38779380	38870484	+	NR	0	0	-H3K79me2
ENSMUSG00000004187.11	chr15	76659858	76668196	+	NR	0	1	ENH
ENSMUSG00000004207.14	chr10	60277627	60302597	+	NR	1	1	ENH-GB
ENSMUSG00000004221.16	chrX	74393290	74453854	+	NR	0	0	-H3K79me2
ENSMUSG00000004231.15	chr19	44756045	44837871	+	NR	0	0	-H3K79me2
ENSMUSG00000004233.14	chr3	99141068	99239186	+	NR	1	0	GB
ENSMUSG00000004263.15	chr6	124742544	124756524	-	NR	0	1	ENH
ENSMUSG00000004264.17	chr6	124712336	124716950	+	NR	1	1	ENH-GB
ENSMUSG00000004266.15	chr6	124720707	124738714	-	NR	1	1	ENH-GB
ENSMUSG00000004267.16	chr6	124760053	124769673	-	NR	0	0	-H3K79me2
ENSMUSG00000004268.11	chr6	124704085	124712178	-	NR	1	1	ENH-GB
ENSMUSG00000004270.13	chr6	124663027	124704418	+	NR	1	1	ENH-GB
ENSMUSG00000004285.12	chr6	29467718	29470512	+	NR	1	1	ENH-GB
ENSMUSG00000004317.14	chrX	7153810	7319358	-	NR	0	0	-H3K79me2
ENSMUSG00000004319.15	chr8	60910389	60983300	-	NR	1	1	ENH-GB
ENSMUSG00000004328.15	chr7	17031507	17062427	-	NR	0	1	ENH
ENSMUSG00000004341.8	chr13	21312125	21319624	+	NR	1	1	ENH-GB
ENSMUSG00000004347.16	chr6	56069804	56569103	-	NR	1	0	GB
ENSMUSG00000004356.8	chr10	88746607	88826804	-	NR	1	1	ENH-GB
ENSMUSG00000004364.14	chr1	80264923	80340480	-	NR	1	1	ENH-GB
ENSMUSG00000004371.14	chr7	4772373	4782857	-	NR	1	1	ENH-GB
ENSMUSG00000004383.18	chr8	72814599	73353540	-	NR	0	0	-H3K79me2
ENSMUSG00000004393.10	chr11	6258919	6267772	-	NR	1	1	ENH-GB
ENSMUSG00000004394.12	chr11	6270369	6274870	-	NR	1	1	ENH-GB
ENSMUSG00000004415.15	chr5	136741759	136883209	-	NR	0	1	ENH
ENSMUSG00000004446.12	chr6	120891930	120916853	-	NR	0	0	-H3K79me2
ENSMUSG00000004451.14	chr1	119470305	119504794	-	NR	0	1	ENH
ENSMUSG00000004455.16	chr5	122158278	122175273	+	NR	1	1	ENH-GB
ENSMUSG00000004460.17	chr16	22857845	22879634	+	NR	1	1	ENH-GB
ENSMUSG00000004462.7	chr16	22813214	22857669	-	NR	1	1	ENH-GB
ENSMUSG00000004473.10	chr7	44302687	44306902	-	NR	0	1	ENH
ENSMUSG00000004500.9	chr7	12965838	12974236	+	NR	0	0	-H3K79me2
ENSMUSG00000004508.6	chr7	97081586	97308946	+	NR	1	1	ENH-GB
ENSMUSG00000004530.12	chr5	113842436	113908758	-	NR	1	1	ENH-GB
ENSMUSG00000004535.12	chr6	52713729	52766780	+	NR	1	1	ENH-GB
ENSMUSG00000004540.7	chr7	18813937	18821607	-	DR	0	1	ENH
ENSMUSG00000004542.15	chr7	18789567	18798520	-	NR	0	0	-H3K79me2
ENSMUSG00000004558.15	chr14	51905271	51914158	-	NR	0	1	ENH
ENSMUSG00000004561.14	chr14	51884842	51893039	+	NR	1	1	ENH-GB
ENSMUSG00000004562.16	chr14	51984719	52006251	+	NR	0	1	ENH
ENSMUSG00000004565.15	chr8	3515384	3544267	+	NR	0	1	ENH
ENSMUSG00000004567.16	chr8	3500457	3515232	+	NR	0	1	ENH
ENSMUSG00000004568.12	chr8	3393006	3456601	+	NR	1	1	ENH-GB
ENSMUSG00000004591.16	chr3	142790902	142882004	-	NR	1	1	ENH-GB
ENSMUSG00000004610.4	chr7	43444083	43457800	+	NR	1	1	ENH-GB
ENSMUSG00000004626.14	chr8	3630955	3643644	+	NR	1	1	ENH-GB
ENSMUSG00000004631.15	chr6	4674350	4747207	-	NR	0	0	-H3K79me2
ENSMUSG00000004633.17	chr6	54039554	54301810	+	NR	0	0	-H3K79me2
ENSMUSG00000004637.15	chr8	114439655	115352708	+	NR	1	1	ENH-GB
ENSMUSG00000004642.13	chr5	33634952	33652574	-	NR	1	1	ENH-GB
ENSMUSG00000004661.15	chr9	57790353	57836793	-	NR	1	1	ENH-GB
ENSMUSG00000004665.10	chr10	79988584	79996062	+	NR	0	0	-H3K79me2
ENSMUSG00000004667.18	chr10	80035949	80039795	-	NR	1	1	ENH-GB
ENSMUSG00000004668.14	chr11	9191942	9684259	+	UR	0	0	-H3K79me2
ENSMUSG00000004677.17	chr8	71272714	71360713	+	NR	0	1	ENH
ENSMUSG00000004698.10	chr12	34047580	34917095	-	NR	0	1	ENH
ENSMUSG00000004707.14	chr1	171588624	171607410	-	NR	0	1	ENH
ENSMUSG00000004709.14	chr1	171559193	171609746	+	NR	0	1	ENH
ENSMUSG00000004730.15	chr17	57358691	57483527	+	NR	0	0	-H3K79me2
ENSMUSG00000004748.5	chr11	4091480	4095445	-	NR	1	1	ENH-GB
ENSMUSG00000004768.14	chr1	33719887	33742564	+	NR	1	1	ENH-GB
ENSMUSG00000004771.12	chr9	64715299	64737758	-	NR	1	1	ENH-GB
ENSMUSG00000004788.11	chr12	85219481	85226628	+	NR	1	1	ENH-GB
ENSMUSG00000004789.10	chr12	85110833	85134845	+	NR	1	1	ENH-GB
ENSMUSG00000004791.7	chr12	85166635	85177790	-	NR	0	1	ENH
ENSMUSG00000004798.14	chr11	61775649	61855073	-	NR	1	1	ENH-GB
ENSMUSG00000004815.12	chr5	108646693	108669672	-	NR	0	0	-H3K79me2
ENSMUSG00000004837.2	chr11	61653265	61672784	+	NR	1	1	ENH-GB
ENSMUSG00000004843.7	chr16	65539128	65562726	-	NR	1	1	ENH-GB
ENSMUSG00000004846.10	chr5	136987019	136996648	+	NR	0	1	ENH
ENSMUSG00000004849.14	chr5	137034993	137046135	-	NR	0	1	ENH
ENSMUSG00000004865.16	chr17	28587648	28622709	-	NR	1	1	ENH-GB
ENSMUSG00000004872.15	chr1	78101267	78197134	-	NR	0	0	-H3K79me2
ENSMUSG00000004880.11	chr1	181815335	181843046	-	NR	0	1	ENH
ENSMUSG00000004892.13	chr3	87987531	88000230	-	NR	0	0	-H3K79me2
ENSMUSG00000004894.10	chr3	88021750	88027583	-	NR	0	1	ENH
ENSMUSG00000004895.9	chr3	87858903	87885608	-	NR	1	1	ENH-GB
ENSMUSG00000004896.16	chr3	87922601	87930717	-	NR	1	1	ENH-GB
ENSMUSG00000004897.16	chr3	87906321	87916132	+	NR	1	1	ENH-GB
ENSMUSG00000004902.7	chr6	120773578	120794336	+	NR	0	1	ENH
ENSMUSG00000004929.12	chr10	81070035	81082559	+	NR	1	1	ENH-GB
ENSMUSG00000004931.11	chr10	81266960	81273246	+	NR	1	1	ENH-GB
ENSMUSG00000004933.17	chr10	81252935	81263365	+	NR	1	1	ENH-GB
ENSMUSG00000004934.14	chr10	81153266	81167923	-	NR	1	1	ENH-GB
ENSMUSG00000004936.8	chr9	64185770	64253631	-	NR	1	1	ENH-GB
ENSMUSG00000004937.6	chr10	81044075	81060181	-	NR	1	1	ENH-GB
ENSMUSG00000004945.15	chr17	5410870	5440259	-	NR	1	1	ENH-GB
ENSMUSG00000004947.15	chr5	135994800	136032872	+	NR	1	1	ENH-GB
ENSMUSG00000004951.10	chr5	135887919	135889563	+	NR	0	1	ENH
ENSMUSG00000004952.13	chr5	136083916	136111860	+	NR	0	1	ENH
ENSMUSG00000004961.7	chr7	4539765	4547541	-	NR	0	1	ENH
ENSMUSG00000004980.16	chr6	51460932	51469894	-	NR	1	1	ENH-GB
ENSMUSG00000004994.12	chr8	84257795	84270380	-	NR	1	1	ENH-GB
ENSMUSG00000004996.9	chr8	84249906	84257326	-	NR	0	1	ENH
ENSMUSG00000005034.15	chr3	146729574	146812990	-	NR	1	1	ENH-GB
ENSMUSG00000005043.13	chr11	119343425	119355536	-	NR	0	1	ENH
ENSMUSG00000005045.16	chr4	152338651	152390194	+	NR	1	1	ENH-GB
ENSMUSG00000005054.7	chr10	78425669	78427622	+	NR	0	1	ENH
ENSMUSG00000005057.13	chr5	136218147	136246556	-	NR	1	1	ENH-GB
ENSMUSG00000005069.12	chr6	124396816	124415067	-	NR	1	1	ENH-GB
ENSMUSG00000005078.16	chr12	72085589	72101461	+	NR	0	0	-H3K79me2
ENSMUSG00000005089.15	chr2	102658659	102790784	+	NR	1	1	ENH-GB
ENSMUSG00000005102.13	chr2	118388618	118475234	+	NR	1	1	ENH-GB
ENSMUSG00000005103.12	chr5	38526813	38563221	-	NR	1	1	ENH-GB
ENSMUSG00000005125.13	chr15	66929318	66969640	-	NR	0	0	-H3K79me2
ENSMUSG00000005131.4	chr9	53402325	53434402	+	NR	1	1	ENH-GB
ENSMUSG00000005142.10	chr8	85083270	85098282	+	NR	0	1	ENH
ENSMUSG00000005148.8	chr14	99298691	99315036	+	NR	0	0	-H3K79me2
ENSMUSG00000005150.16	chr8	85075035	85081306	-	NR	1	1	ENH-GB
ENSMUSG00000005161.15	chr8	84969587	84974834	+	NR	1	1	ENH-GB
ENSMUSG00000005198.15	chr11	69733997	69758637	-	NR	1	1	ENH-GB
ENSMUSG00000005204.12	chr11	69673115	69682084	-	NR	1	1	ENH-GB
ENSMUSG00000005220.10	chr5	72300025	72504473	-	NR	0	1	ENH
ENSMUSG00000005225.15	chr6	54595111	54645839	+	NR	1	1	ENH-GB
ENSMUSG00000005233.16	chr2	69193895	69206194	-	NR	1	1	ENH-GB
ENSMUSG00000005237.14	chr11	69420809	69549110	-	NR	1	1	ENH-GB
ENSMUSG00000005251.15	chr16	97741933	97763787	-	NR	0	0	-H3K79me2
ENSMUSG00000005262.13	chr16	18811779	18835261	+	NR	1	1	ENH-GB
ENSMUSG00000005267.13	chr11	62700356	62731905	-	NR	1	1	ENH-GB
ENSMUSG00000005268.20	chr15	10177238	10349180	+	NR	0	0	-H3K79me2
ENSMUSG00000005299.6	chr5	33739673	33782817	-	NR	1	1	ENH-GB
ENSMUSG00000005312.15	chr13	58176156	58215653	-	NR	1	1	ENH-GB
ENSMUSG00000005320.9	chr13	55152640	55168759	+	NR	0	1	ENH
ENSMUSG00000005354.16	chr15	77915047	77929006	-	NR	1	1	ENH-GB
ENSMUSG00000005357.9	chr10	78780496	78814765	+	NR	0	1	ENH
ENSMUSG00000005360.14	chr15	8634124	8710764	-	NR	0	0	-H3K79me2
ENSMUSG00000005362.14	chr6	106780201	106800077	-	NR	1	1	ENH-GB
ENSMUSG00000005370.3	chr17	87975050	87990883	+	NR	1	1	ENH-GB
ENSMUSG00000005371.14	chr17	87990859	88065291	-	NR	1	1	ENH-GB
ENSMUSG00000005373.13	chr5	135089890	135138382	+	NR	0	0	-H3K79me2
ENSMUSG00000005374.13	chr5	135149657	135165760	+	NR	1	1	ENH-GB
ENSMUSG00000005378.17	chr5	135052957	135064959	-	NR	1	1	ENH-GB
ENSMUSG00000005397.8	chr13	13437551	13512269	+	NR	0	0	-H3K79me2
ENSMUSG00000005410.6	chr8	75109569	75128439	+	NR	1	1	ENH-GB
ENSMUSG00000005413.8	chr8	75093621	75100589	+	NR	0	0	-H3K79me2
ENSMUSG00000005417.17	chr11	59661305	59780860	+	NR	1	1	ENH-GB
ENSMUSG00000005442.13	chr7	25267704	25294159	+	NR	1	1	ENH-GB
ENSMUSG00000005447.12	chr7	25295049	25297986	-	NR	1	1	ENH-GB
ENSMUSG00000005469.10	chr8	83972993	83996443	+	NR	1	1	ENH-GB
ENSMUSG00000005470.8	chr8	83955507	83970197	+	NR	1	1	ENH-GB
ENSMUSG00000005474.9	chr5	136693146	136701094	+	NR	1	0	GB
ENSMUSG00000005481.18	chr8	83715177	83726892	+	NR	1	1	ENH-GB
ENSMUSG00000005483.10	chr8	83608193	83612653	+	NR	1	1	ENH-GB
ENSMUSG00000005493.15	chr3	153857149	153906138	-	NR	1	1	ENH-GB
ENSMUSG00000005501.14	chr1	87945119	88008551	-	NR	1	1	ENH-GB
ENSMUSG00000005505.12	chr2	90904740	90911626	+	NR	1	1	ENH-GB
ENSMUSG00000005506.16	chr2	90940382	91019497	+	NR	1	1	ENH-GB
ENSMUSG00000005510.9	chr2	90894634	90904827	-	NR	1	1	ENH-GB
ENSMUSG00000005514.14	chr5	135670033	135735326	+	NR	1	1	ENH-GB
ENSMUSG00000005533.10	chr7	67952827	68233668	+	NR	1	0	GB
ENSMUSG00000005534.10	chr8	3122061	3279617	-	NR	0	0	-H3K79me2
ENSMUSG00000005540.10	chr8	3681737	3694175	-	NR	0	1	ENH
ENSMUSG00000005553.14	chr7	30712209	30725534	+	NR	0	0	-H3K79me2
ENSMUSG00000005566.14	chr7	12999114	13031035	+	NR	1	1	ENH-GB
ENSMUSG00000005575.16	chr7	13035120	13038275	-	NR	1	1	ENH-GB
ENSMUSG00000005580.11	chr16	4287529	4420498	-	NR	0	0	-H3K79me2
ENSMUSG00000005583.16	chr13	83504034	83667080	+	NR	0	0	-H3K79me2
ENSMUSG00000005609.16	chr7	111028951	111056377	+	NR	1	1	ENH-GB
ENSMUSG00000005610.17	chr7	111067750	111083030	-	NR	1	1	ENH-GB
ENSMUSG00000005611.15	chr7	110868266	110982461	-	NR	0	1	ENH
ENSMUSG00000005615.15	chr16	32430921	32475070	+	NR	1	1	ENH-GB
ENSMUSG00000005621.11	chr7	80993681	81045164	+	NR	1	1	ENH-GB
ENSMUSG00000005625.15	chr3	95032694	95042614	-	NR	1	1	ENH-GB
ENSMUSG00000005656.9	chr12	54746349	54795703	-	NR	1	1	ENH-GB
ENSMUSG00000005667.8	chr6	83305691	83325908	-	NR	1	1	ENH-GB
ENSMUSG00000005672.12	chr5	75574916	75656722	+	NR	1	0	GB
ENSMUSG00000005674.9	chr1	171216011	171222514	-	NR	0	1	ENH
ENSMUSG00000005681.12	chr1	171225054	171226379	+	NR	0	0	-H3K79me2
ENSMUSG00000005682.9	chr10	128303335	128321358	+	NR	1	1	ENH-GB
ENSMUSG00000005683.8	chr10	128337734	128362479	+	NR	0	1	ENH
ENSMUSG00000005687.14	chr3	103171655	103179166	+	NR	1	1	ENH-GB
ENSMUSG00000005698.15	chr8	105636568	105682922	+	NR	1	1	ENH-GB
ENSMUSG00000005699.16	chr8	105701148	105703496	+	NR	1	1	ENH-GB
ENSMUSG00000005718.8	chr16	4544661	4559854	-	NR	0	1	ENH
ENSMUSG00000005732.14	chr16	18239784	18248732	-	NR	1	1	ENH-GB
ENSMUSG00000005763.15	chr1	165788681	165877277	+	NR	1	1	ENH-GB
ENSMUSG00000005774.12	chr3	94954075	94961561	+	NR	1	1	ENH-GB
ENSMUSG00000005779.12	chr3	94884093	94886961	-	NR	1	1	ENH-GB
ENSMUSG00000005802.12	chr2	122681233	122702663	-	NR	0	1	ENH
ENSMUSG00000005803.14	chr2	122765237	122809569	+	NR	1	1	ENH-GB
ENSMUSG00000005804.14	chr2	122738503	122749475	+	NR	1	1	ENH-GB
ENSMUSG00000005813.12	chr3	138458956	138489515	-	NR	1	1	ENH-GB
ENSMUSG00000005823.9	chr17	57234635	57248446	-	NR	1	0	GB
ENSMUSG00000005836.9	chr18	11052508	11085635	+	NR	0	0	-H3K79me2
ENSMUSG00000005846.12	chr16	11192970	11203331	-	NR	1	1	ENH-GB
ENSMUSG00000005871.14	chr18	34220924	34322189	+	NR	1	1	ENH-GB
ENSMUSG00000005873.5	chr18	34344889	34373415	-	NR	0	1	ENH
ENSMUSG00000005881.13	chr2	156008045	156018279	+	NR	1	1	ENH-GB
ENSMUSG00000005882.18	chr2	155846894	155930310	-	NR	1	1	ENH-GB
ENSMUSG00000005883.15	chr2	172977700	172993576	+	NR	1	1	ENH-GB
ENSMUSG00000005886.14	chr1	13139105	13374083	-	NR	1	1	ENH-GB
ENSMUSG00000005892.4	chr6	92242061	92244650	-	NR	0	1	ENH
ENSMUSG00000005893.14	chr6	92091390	92174294	+	NR	1	1	ENH-GB
ENSMUSG00000005897.14	chr10	94148023	94197211	+	NR	1	1	ENH-GB
ENSMUSG00000005899.14	chr16	17619354	17644828	+	NR	1	1	ENH-GB
ENSMUSG00000005907.14	chr5	3596066	3637232	+	NR	0	1	ENH
ENSMUSG00000005936.19	chr17	28951950	28969549	+	NR	1	1	ENH-GB
ENSMUSG00000005947.11	chr11	73090583	73147446	+	NR	0	1	ENH
ENSMUSG00000005949.9	chr11	73183596	73199042	-	NR	0	1	ENH
ENSMUSG00000005950.14	chr11	73160421	73172685	+	NR	0	1	ENH
ENSMUSG00000005951.13	chr11	73199460	73224511	+	NR	0	1	ENH
ENSMUSG00000005952.15	chr11	73234292	73261242	+	NR	0	1	ENH
ENSMUSG00000005958.15	chr16	21204755	21223305	+	NR	0	0	-H3K79me2
ENSMUSG00000005968.14	chr3	94612757	94658872	-	NR	1	1	ENH-GB
ENSMUSG00000005973.6	chr2	105386291	105399319	-	NR	1	0	GB
ENSMUSG00000005981.11	chr16	4039971	4077827	-	NR	1	1	ENH-GB
ENSMUSG00000005982.13	chr16	3872375	3904780	+	NR	1	1	ENH-GB
ENSMUSG00000005983.15	chr16	3895179	3908689	-	NR	1	1	ENH-GB
ENSMUSG00000005986.15	chr19	4270180	4283137	-	NR	0	1	ENH
ENSMUSG00000006005.18	chr1	150392838	150449935	+	NR	1	1	ENH-GB
ENSMUSG00000006010.14	chr1	150361305	150393080	-	NR	1	1	ENH-GB
ENSMUSG00000006019.15	chr7	16197147	16222037	-	NR	1	1	ENH-GB
ENSMUSG00000006021.5	chr7	16119895	16127516	+	NR	0	1	ENH
ENSMUSG00000006024.13	chr7	16098458	16117975	+	NR	1	1	ENH-GB
ENSMUSG00000006050.11	chr18	36666681	36679366	-	NR	1	1	ENH-GB
ENSMUSG00000006057.15	chr11	96068852	96075670	-	NR	1	1	ENH-GB
ENSMUSG00000006058.10	chr11	96034885	96047430	+	NR	1	1	ENH-GB
ENSMUSG00000006095.12	chr7	30224131	30232272	-	NR	0	1	ENH
ENSMUSG00000006127.9	chr11	75630988	75648871	+	NR	1	1	ENH-GB
ENSMUSG00000006134.4	chr16	17451987	17487434	+	NR	1	1	ENH-GB
ENSMUSG00000006143.12	chr5	136054492	136064326	+	NR	1	1	ENH-GB
ENSMUSG00000006169.19	chr11	45852051	45910625	+	NR	1	1	ENH-GB
ENSMUSG00000006191.17	chr13	29191746	29855674	-	NR	1	0	GB
ENSMUSG00000006204.6	chr7	131174402	131306451	+	UR	0	0	-H3K79me2
ENSMUSG00000006205.13	chr7	130936111	130985660	+	NR	0	0	-H3K79me2
ENSMUSG00000006215.12	chr4	141444654	141467930	+	NR	1	1	ENH-GB
ENSMUSG00000006216.10	chr4	141404353	141416014	-	NR	0	1	ENH
ENSMUSG00000006219.12	chr4	141576062	141606096	-	NR	0	1	ENH
ENSMUSG00000006221.7	chr4	141420779	141425311	+	NR	0	1	ENH
ENSMUSG00000006235.6	chr9	21958897	21963506	-	NR	0	1	ENH
ENSMUSG00000006241.16	chr9	21927471	21935872	+	NR	0	1	ENH
ENSMUSG00000006262.15	chr5	88720855	88764220	+	NR	1	1	ENH-GB
ENSMUSG00000006269.7	chr6	83742990	83758855	+	NR	1	1	ENH-GB
ENSMUSG00000006273.14	chr8	69088646	69113711	+	NR	1	1	ENH-GB
ENSMUSG00000006276.10	chr8	72340999	72421460	-	NR	1	1	ENH-GB
ENSMUSG00000006281.8	chr14	50824059	50870560	-	NR	1	1	ENH-GB
ENSMUSG00000006288.8	chr14	50765415	50785519	-	NR	1	1	ENH-GB
ENSMUSG00000006289.14	chr14	50906478	50924893	-	NR	1	1	ENH-GB
ENSMUSG00000006299.13	chr1	74279840	74284738	-	NR	1	1	ENH-GB
ENSMUSG00000006301.17	chr1	74288247	74305622	-	NR	1	1	ENH-GB
ENSMUSG00000006304.14	chr1	74236084	74268209	+	NR	1	1	ENH-GB
ENSMUSG00000006307.16	chr7	30568858	30588726	-	NR	1	1	ENH-GB
ENSMUSG00000006310.10	chr7	30589681	30598909	-	NR	0	1	ENH
ENSMUSG00000006311.8	chr7	30633616	30635852	-	NR	0	1	ENH
ENSMUSG00000006315.9	chr7	30727701	30729540	-	NR	0	1	ENH
ENSMUSG00000006333.14	chr7	3703993	3706897	+	NR	1	1	ENH-GB
ENSMUSG00000006335.16	chr7	3620324	3629929	-	NR	1	1	ENH-GB
ENSMUSG00000006342.15	chr10	75636706	75644008	-	NR	0	1	ENH
ENSMUSG00000006344.17	chr10	75589340	75617200	+	NR	0	0	-H3K79me2
ENSMUSG00000006345.10	chr10	75561604	75586200	+	NR	0	1	ENH
ENSMUSG00000006356.10	chr12	113140236	113145506	+	NR	1	1	ENH-GB
ENSMUSG00000006360.11	chr12	113146316	113153879	+	NR	1	1	ENH-GB
ENSMUSG00000006362.16	chr8	122625141	122699109	-	NR	0	1	ENH
ENSMUSG00000006369.14	chr15	85205949	85286535	+	NR	0	1	ENH
ENSMUSG00000006373.10	chrX	36598206	36606079	+	NR	0	0	-H3K79me2
ENSMUSG00000006386.15	chr4	94739289	94874976	+	NR	0	0	-H3K79me2
ENSMUSG00000006390.15	chr4	118428093	118432953	+	NR	0	1	ENH
ENSMUSG00000006392.16	chr4	118409337	118415782	+	NR	1	1	ENH-GB
ENSMUSG00000006395.16	chr4	118359990	118362744	+	NR	0	0	-H3K79me2
ENSMUSG00000006398.15	chr4	118432901	118437352	-	NR	1	1	ENH-GB
ENSMUSG00000006403.13	chr1	171250421	171260637	+	NR	0	0	-H3K79me2
ENSMUSG00000006411.12	chr1	171370099	171388598	+	NR	0	1	ENH
ENSMUSG00000006412.10	chr1	171345670	171359254	+	NR	1	1	ENH-GB
ENSMUSG00000006418.17	chr2	167492645	167516173	+	NR	1	1	ENH-GB
ENSMUSG00000006423.15	chrX	36823737	36874111	-	NR	0	0	-H3K79me2
ENSMUSG00000006435.15	chr19	47178820	47259440	+	NR	0	1	ENH
ENSMUSG00000006442.10	chr4	148591503	148594993	+	NR	0	1	ENH
ENSMUSG00000006445.3	chr4	141301240	141329384	+	NR	0	0	-H3K79me2
ENSMUSG00000006456.10	chr19	4800569	4811634	-	NR	1	1	ENH-GB
ENSMUSG00000006457.3	chr19	4861223	4877909	-	NR	0	1	ENH
ENSMUSG00000006463.13	chr19	4878668	4885397	+	NR	0	1	ENH
ENSMUSG00000006464.8	chr19	4886898	4906627	-	NR	1	1	ENH-GB
ENSMUSG00000006471.18	chr2	25244821	25256022	-	NR	1	1	ENH-GB
ENSMUSG00000006476.19	chr2	25054355	25062881	+	NR	0	1	ENH
ENSMUSG00000006494.11	chr2	71873224	71903858	+	NR	0	0	-H3K79me2
ENSMUSG00000006498.16	chr10	79854427	79864771	+	NR	1	1	ENH-GB
ENSMUSG00000006517.5	chr8	122433601	122443422	-	NR	0	1	ENH
ENSMUSG00000006522.17	chr14	30908572	30923760	-	NR	0	1	ENH
ENSMUSG00000006526.13	chr14	30825590	30877210	+	NR	1	1	ENH-GB
ENSMUSG00000006527.16	chr14	30714849	30822721	+	NR	1	1	ENH-GB
ENSMUSG00000006538.12	chr1	74945315	74951672	-	NR	0	1	ENH
ENSMUSG00000006546.3	chr1	74889934	74893143	-	NR	0	1	ENH
ENSMUSG00000006567.11	chr8	21992785	22060305	-	NR	1	1	ENH-GB
ENSMUSG00000006575.14	chr11	102393403	102402555	+	NR	1	1	ENH-GB
ENSMUSG00000006576.16	chr1	75546266	75562172	+	NR	0	1	ENH
ENSMUSG00000006585.3	chr8	122568015	122573554	+	NR	0	0	-H3K79me2
ENSMUSG00000006586.15	chr4	13743436	13893649	+	NR	0	0	-H3K79me2
ENSMUSG00000006587.6	chr8	122454208	122460733	-	NR	0	1	ENH
ENSMUSG00000006589.8	chr8	122574635	122576909	-	NR	1	1	ENH-GB
ENSMUSG00000006599.13	chr7	46796103	46823800	+	NR	1	1	ENH-GB
ENSMUSG00000006611.15	chr13	23702034	23710854	-	NR	0	1	ENH
ENSMUSG00000006638.14	chr5	30950066	30955091	+	NR	0	0	-H3K79me2
ENSMUSG00000006641.12	chr5	31036036	31048924	-	NR	0	0	-H3K79me2
ENSMUSG00000006651.8	chr7	30434982	30445535	-	NR	0	1	ENH
ENSMUSG00000006673.14	chr9	108516806	108560163	+	NR	1	1	ENH-GB
ENSMUSG00000006675.10	chr9	108578862	108597667	-	NR	1	1	ENH-GB
ENSMUSG00000006676.16	chr9	108490602	108502337	+	NR	1	1	ENH-GB
ENSMUSG00000006699.17	chr4	137319696	137357720	-	NR	1	1	ENH-GB
ENSMUSG00000006705.12	chr17	31564749	31607684	+	NR	1	1	ENH-GB
ENSMUSG00000006711.15	chr13	24845135	24901270	+	NR	1	1	ENH-GB
ENSMUSG00000006715.11	chr13	24751845	24761923	-	NR	1	1	ENH-GB
ENSMUSG00000006717.7	chr13	24817948	24831540	-	NR	0	0	-H3K79me2
ENSMUSG00000006720.16	chr13	21945094	21960779	+	NR	1	1	ENH-GB
ENSMUSG00000006728.12	chr10	127063534	127067920	+	NR	1	1	ENH-GB
ENSMUSG00000006731.10	chr10	127165225	127172330	+	NR	1	1	ENH-GB
ENSMUSG00000006732.14	chr10	127041414	127046365	+	NR	1	1	ENH-GB
ENSMUSG00000006736.9	chr10	127067280	127070264	-	NR	0	1	ENH
ENSMUSG00000006740.13	chr18	6201002	6242174	-	NR	1	1	ENH-GB
ENSMUSG00000006763.14	chr7	46686108	46710680	-	NR	1	1	ENH-GB
ENSMUSG00000006764.8	chr10	115078641	115185022	-	NR	0	1	ENH
ENSMUSG00000006777.7	chr11	99477974	99493137	-	NR	0	0	-H3K79me2
ENSMUSG00000006782.16	chr11	100574904	100591729	+	NR	0	1	ENH
ENSMUSG00000006784.14	chr11	100545607	100572568	+	NR	1	1	ENH-GB
ENSMUSG00000006800.14	chr2	166073089	166155663	-	NR	0	0	-H3K79me2
ENSMUSG00000006818.5	chr17	13006846	13040063	+	NR	1	1	ENH-GB
ENSMUSG00000006850.7	chr18	36735068	36742391	+	NR	0	1	ENH
ENSMUSG00000006906.10	chr6	83543211	83572729	-	NR	1	1	ENH-GB
ENSMUSG00000006920.14	chr11	101191115	101226463	-	NR	1	1	ENH-GB
ENSMUSG00000006930.15	chr11	100347327	100356128	-	NR	0	1	ENH
ENSMUSG00000006931.15	chr11	100408456	100414836	-	NR	0	1	ENH
ENSMUSG00000006932.17	chr9	120929216	120960507	+	NR	1	1	ENH-GB
ENSMUSG00000006941.5	chr9	120492232	120495330	+	NR	0	1	ENH
ENSMUSG00000006958.14	chr16	20733127	20742384	+	NR	0	0	-H3K79me2
ENSMUSG00000006998.16	chr16	20651652	20663414	+	NR	1	1	ENH-GB
ENSMUSG00000007021.4	chr17	24685092	24689955	-	NR	1	0	GB
ENSMUSG00000007029.16	chr17	35000987	35016322	+	NR	1	1	ENH-GB
ENSMUSG00000007030.8	chr17	35016579	35026741	+	NR	0	0	-H3K79me2
ENSMUSG00000007033.4	chr17	34972703	34979285	+	NR	1	1	ENH-GB
ENSMUSG00000007035.15	chr17	35028605	35046745	-	NR	0	1	ENH
ENSMUSG00000007036.15	chr17	35089263	35102987	+	NR	1	1	ENH-GB
ENSMUSG00000007038.5	chr17	34931253	34935953	+	NR	0	1	ENH
ENSMUSG00000007039.12	chr17	35059035	35062095	+	NR	0	1	ENH
ENSMUSG00000007041.9	chr17	35049966	35058749	+	NR	0	1	ENH
ENSMUSG00000007050.17	chr17	34981862	34985891	+	NR	1	1	ENH-GB
ENSMUSG00000007080.14	chr5	110286306	110337474	+	NR	1	1	ENH-GB
ENSMUSG00000007097.14	chr1	172271709	172298064	-	NR	0	1	ENH
ENSMUSG00000007107.6	chr1	172223513	172258414	-	NR	0	1	ENH
ENSMUSG00000007122.11	chr1	172209894	172219868	-	NR	0	1	ENH
ENSMUSG00000007207.10	chr5	135023482	135051100	+	NR	0	0	-H3K79me2
ENSMUSG00000007216.6	chr6	48602063	48623227	+	UR	0	1	ENH
ENSMUSG00000007279.14	chr7	109798676	109865679	-	NR	0	1	ENH
ENSMUSG00000007338.9	chr19	6053630	6057751	-	NR	1	1	ENH-GB
ENSMUSG00000007379.15	chr3	103102604	103169769	+	NR	0	1	ENH
ENSMUSG00000007411.16	chr12	111574523	111656221	+	NR	1	1	ENH-GB
ENSMUSG00000007415.15	chr5	3632932	3657185	-	NR	1	1	ENH-GB
ENSMUSG00000007458.14	chr6	122308720	122317680	+	NR	1	1	ENH-GB
ENSMUSG00000007476.18	chr2	30237715	30263790	+	NR	1	1	ENH-GB
ENSMUSG00000007564.15	chr17	20945311	20965916	+	NR	1	1	ENH-GB
ENSMUSG00000007570.16	chr17	28313519	28326572	+	NR	0	0	-H3K79me2
ENSMUSG00000007589.9	chr14	55674689	55681820	-	NR	1	1	ENH-GB
ENSMUSG00000007591.15	chr14	55650184	55652539	+	NR	1	1	ENH-GB
ENSMUSG00000007594.10	chr8	70083457	70090862	+	NR	0	0	-H3K79me2
ENSMUSG00000007603.9	chr17	56764757	56770093	+	NR	1	1	ENH-GB
ENSMUSG00000007610.15	chr8	71488103	71499583	+	NR	0	0	-H3K79me2
ENSMUSG00000007613.15	chr4	47353222	47414931	+	NR	1	1	ENH-GB
ENSMUSG00000007617.18	chr13	93299635	93405129	+	NR	1	1	ENH-GB
ENSMUSG00000007646.13	chr11	87376645	87404954	-	NR	1	1	ENH-GB
ENSMUSG00000007655.16	chr6	17306335	17341452	+	NR	0	0	-H3K79me2
ENSMUSG00000007656.13	chr9	75037614	75060313	+	NR	1	1	ENH-GB
ENSMUSG00000007659.18	chr2	152780668	152831728	-	NR	1	1	ENH-GB
ENSMUSG00000007670.10	chr17	57021051	57031522	-	NR	1	1	ENH-GB
ENSMUSG00000007682.6	chr12	90724552	90738438	-	NR	1	1	ENH-GB
ENSMUSG00000007721.6	chr8	70868227	70873935	-	NR	1	1	ENH-GB
ENSMUSG00000007739.10	chr11	22990519	23003780	+	NR	1	1	ENH-GB
ENSMUSG00000007777.9	chr11	51685386	51688874	-	NR	1	1	ENH-GB
ENSMUSG00000007783.10	chr7	44959372	44974851	-	NR	1	1	ENH-GB
ENSMUSG00000007812.16	chr5	145231715	145247302	+	NR	1	1	ENH-GB
ENSMUSG00000007815.13	chr9	108306129	108337934	+	NR	1	1	ENH-GB
ENSMUSG00000007817.15	chr14	25459185	25666743	+	NR	0	1	ENH
ENSMUSG00000007827.10	chr6	118501308	118562226	-	NR	1	1	ENH-GB
ENSMUSG00000007833.15	chr7	45140684	45154584	-	NR	0	1	ENH
ENSMUSG00000007836.6	chr13	58125879	58128556	-	NR	1	1	ENH-GB
ENSMUSG00000007837.11	chr7	45053584	45062677	-	NR	0	1	ENH
ENSMUSG00000007850.16	chr11	50376990	50386528	+	NR	1	1	ENH-GB
ENSMUSG00000007867.9	chr12	86082541	86162459	+	NR	1	1	ENH-GB
ENSMUSG00000007872.3	chr4	136143497	136145755	+	NR	0	1	ENH
ENSMUSG00000007880.16	chr4	133679008	133756769	-	NR	1	1	ENH-GB
ENSMUSG00000007888.15	chr8	70493158	70504081	+	NR	1	1	ENH-GB
ENSMUSG00000007891.16	chr7	142375911	142388038	-	NR	0	0	-H3K79me2
ENSMUSG00000007892.8	chr9	61913284	61914542	-	NR	1	1	ENH-GB
ENSMUSG00000007907.4	chr5	87979439	87981544	+	NR	0	0	-H3K79me2
ENSMUSG00000007908.14	chr9	76014855	76136350	+	NR	0	0	-H3K79me2
ENSMUSG00000007950.9	chr8	71456705	71463655	-	NR	1	1	ENH-GB
ENSMUSG00000007987.12	chr5	136908150	136915404	+	NR	1	1	ENH-GB
ENSMUSG00000007989.7	chr14	65192449	65262463	-	NR	1	0	GB
ENSMUSG00000008028.15	chr7	44360043	44385820	-	NR	1	1	ENH-GB
ENSMUSG00000008035.12	chrX	10715013	10719690	+	NR	0	0	-H3K79me2
ENSMUSG00000008036.11	chr7	16738410	16749294	+	NR	1	1	ENH-GB
ENSMUSG00000008090.14	chr5	108692382	108706924	+	NR	1	1	ENH-GB
ENSMUSG00000008129.14	chr8	84148025	84172590	+	NR	1	1	ENH-GB
ENSMUSG00000008136.14	chr1	43123074	43196984	-	NR	0	0	-H3K79me2
ENSMUSG00000008140.17	chr7	44489937	44496529	-	NR	1	1	ENH-GB
ENSMUSG00000008153.11	chr6	124430759	124464794	-	NR	0	1	ENH
ENSMUSG00000008167.14	chr8	85060055	85067124	+	NR	1	1	ENH-GB
ENSMUSG00000008200.14	chr2	90745370	90781021	+	NR	1	1	ENH-GB
ENSMUSG00000008206.16	chr8	4493026	4531680	+	NR	0	0	-H3K79me2
ENSMUSG00000008226.14	chr2	73312601	73337818	+	NR	0	1	ENH
ENSMUSG00000008301.11	chr18	56562443	56587712	+	NR	0	1	ENH
ENSMUSG00000008305.18	chr4	72117142	72200919	-	NR	1	1	ENH-GB
ENSMUSG00000008307.11	chr5	3571566	3584356	+	NR	1	1	ENH-GB
ENSMUSG00000008318.10	chr7	100845847	100863446	-	NR	0	0	-H3K79me2
ENSMUSG00000008333.12	chr2	143063039	143072853	+	NR	1	1	ENH-GB
ENSMUSG00000008348.9	chr5	125385965	125390202	-	NR	1	1	ENH-GB
ENSMUSG00000008373.16	chr7	3629985	3642486	+	NR	0	1	ENH
ENSMUSG00000008384.8	chr7	27486910	27490316	+	NR	1	1	ENH-GB
ENSMUSG00000008393.9	chr16	8658580	8672155	-	NR	1	1	ENH-GB
ENSMUSG00000008429.8	chr9	25108132	25151820	-	NR	1	1	ENH-GB
ENSMUSG00000008435.15	chr7	4424770	4445649	-	NR	0	0	-H3K79me2
ENSMUSG00000008438.3	chr12	81558584	81568474	-	NR	1	1	ENH-GB
ENSMUSG00000008450.8	chr8	105860580	105879330	+	NR	1	1	ENH-GB
ENSMUSG00000008475.13	chr1	152766542	152775597	+	NR	1	1	ENH-GB
ENSMUSG00000008482.8	chr17	24715839	24718057	-	NR	1	1	ENH-GB
ENSMUSG00000008489.18	chr4	91250763	91400785	-	NR	0	0	-H3K79me2
ENSMUSG00000008496.19	chr7	25087344	25179726	-	NR	0	1	ENH
ENSMUSG00000008540.11	chr6	138140316	138156755	+	NR	0	0	-H3K79me2
ENSMUSG00000008575.17	chr4	82290173	82705750	-	NR	0	0	-H3K79me2
ENSMUSG00000008590.4	chr9	48935008	48964990	-	NR	0	0	-H3K79me2
ENSMUSG00000008604.11	chr3	88553758	88569725	+	NR	1	1	ENH-GB
ENSMUSG00000008668.14	chr17	33951999	33956001	-	NR	1	1	ENH-GB
ENSMUSG00000008682.13	chrX	74270812	74273135	+	NR	0	0	-H3K79me2
ENSMUSG00000008683.16	chr7	118104372	118116188	-	NR	1	1	ENH-GB
ENSMUSG00000008690.15	chr15	89355719	89372826	+	NR	1	1	ENH-GB
ENSMUSG00000008730.17	chr3	103739815	103791563	-	NR	1	1	ENH-GB
ENSMUSG00000008734.9	chr7	118972047	118995211	-	NR	1	0	GB
ENSMUSG00000008763.16	chr3	100562208	100685503	-	NR	1	1	ENH-GB
ENSMUSG00000008813.13	chr14	51918425	51920700	+	NR	0	1	ENH
ENSMUSG00000008822.15	chr12	85272398	85288438	-	NR	1	1	ENH-GB
ENSMUSG00000008855.17	chr11	102194432	102230166	-	NR	0	1	ENH
ENSMUSG00000008859.8	chr13	17880571	17944239	-	NR	1	1	ENH-GB
ENSMUSG00000008892.12	chr8	22577075	22593813	-	NR	1	1	ENH-GB
ENSMUSG00000008932.9	chr4	107968332	108013532	+	NR	1	1	ENH-GB
ENSMUSG00000008958.14	chr3	95111022	95123051	+	NR	1	1	ENH-GB
ENSMUSG00000008976.16	chr16	84834925	84863779	+	NR	1	1	ENH-GB
ENSMUSG00000009013.5	chr5	115297110	115300999	-	NR	1	1	ENH-GB
ENSMUSG00000009030.14	chr2	37350074	37359332	-	NR	1	1	ENH-GB
ENSMUSG00000009035.15	chr15	79360684	79403569	-	NR	1	1	ENH-GB
ENSMUSG00000009070.14	chr10	74957477	75032586	-	NR	1	1	ENH-GB
ENSMUSG00000009073.16	chr11	4765845	4849536	-	NR	1	1	ENH-GB
ENSMUSG00000009076.10	chr11	4704678	4737669	+	NR	1	1	ENH-GB
ENSMUSG00000009079.16	chr11	5069689	5099266	-	NR	1	1	ENH-GB
ENSMUSG00000009090.17	chr11	4986824	5042791	+	NR	1	1	ENH-GB
ENSMUSG00000009092.5	chr10	75893413	75895941	+	NR	1	1	ENH-GB
ENSMUSG00000009093.7	chr10	75814943	75822543	-	NR	1	1	ENH-GB
ENSMUSG00000009097.10	chr16	18580979	18590671	-	NR	0	1	ENH
ENSMUSG00000009112.4	chr6	120836212	120892842	+	NR	1	1	ENH-GB
ENSMUSG00000009114.17	chr10	76449081	76461110	+	NR	0	1	ENH
ENSMUSG00000009115.5	chr10	76562272	76570201	+	NR	1	1	ENH-GB
ENSMUSG00000009145.6	chr6	83057844	83067318	+	NR	0	1	ENH
ENSMUSG00000009207.15	chr2	74520291	74579435	-	NR	1	1	ENH-GB
ENSMUSG00000009291.13	chr10	77581720	77598732	+	NR	1	1	ENH-GB
ENSMUSG00000009293.17	chr10	77622275	77645993	+	NR	1	1	ENH-GB
ENSMUSG00000009350.13	chr11	87793581	87804413	+	NR	0	1	ENH
ENSMUSG00000009378.3	chr19	34668403	34747289	-	NR	0	0	-H3K79me2
ENSMUSG00000009394.13	chr6	115134902	115282006	+	NR	0	0	-H3K79me2
ENSMUSG00000009406.13	chrX	20933395	20950608	-	NR	0	0	-H3K79me2
ENSMUSG00000009418.15	chr1	135434580	135607295	-	NR	0	0	-H3K79me2
ENSMUSG00000009470.17	chr13	98839019	98926384	-	NR	1	1	ENH-GB
ENSMUSG00000009487.10	chr7	46240987	46311434	+	NR	0	0	-H3K79me2
ENSMUSG00000009535.13	chr18	68300355	68324852	+	NR	1	1	ENH-GB
ENSMUSG00000009545.14	chr7	143106362	143427042	+	NR	0	1	ENH
ENSMUSG00000009549.14	chr2	118475850	118479711	-	NR	1	1	ENH-GB
ENSMUSG00000009555.16	chr2	32705784	32713076	-	NR	1	1	ENH-GB
ENSMUSG00000009563.16	chr2	32757234	32762244	+	NR	0	1	ENH
ENSMUSG00000009566.12	chr2	32682609	32704145	-	NR	1	1	ENH-GB
ENSMUSG00000009569.14	chr16	13256481	13417529	+	NR	1	0	GB
ENSMUSG00000009575.14	chr15	103191544	103239816	-	NR	1	1	ENH-GB
ENSMUSG00000009596.9	chrX	134460118	134476490	-	NR	0	0	-H3K79me2
ENSMUSG00000009614.16	chr2	27188393	27248337	-	NR	0	0	-H3K79me2
ENSMUSG00000009621.18	chr2	27262104	27427033	-	NR	0	1	ENH
ENSMUSG00000009628.14	chr8	33516738	33585582	+	NR	1	1	ENH-GB
ENSMUSG00000009630.10	chr8	33599625	33619441	+	NR	1	1	ENH-GB
ENSMUSG00000009640.11	chr4	117674681	117682273	-	NR	1	1	ENH-GB
ENSMUSG00000009647.13	chr10	59446984	59616692	-	NR	0	0	-H3K79me2
ENSMUSG00000009670.11	chrX	100838648	101059667	-	NR	0	0	-H3K79me2
ENSMUSG00000009681.10	chr10	75060592	75184921	+	NR	0	1	ENH
ENSMUSG00000009687.14	chr7	31032722	31042481	-	NR	0	1	ENH
ENSMUSG00000009731.4	chrX	7822289	7838280	+	NR	0	1	ENH
ENSMUSG00000009733.9	chr15	100498012	100552008	-	NR	1	1	ENH-GB
ENSMUSG00000009739.17	chr15	100575318	100599984	-	NR	1	1	ENH-GB
ENSMUSG00000009741.15	chr9	113930934	113977202	+	NR	1	1	ENH-GB
ENSMUSG00000009772.15	chr1	132316126	132333488	+	NR	0	1	ENH
ENSMUSG00000009828.15	chr9	78109192	78172107	+	NR	1	1	ENH-GB
ENSMUSG00000009863.14	chr4	140961203	140979193	+	NR	1	1	ENH-GB
ENSMUSG00000009894.15	chr11	59407134	59451186	-	NR	1	1	ENH-GB
ENSMUSG00000009900.7	chr11	59248033	59290752	-	NR	0	1	ENH
ENSMUSG00000009905.5	chr1	106720459	106759727	-	NR	0	1	ENH
ENSMUSG00000009907.17	chr1	106764071	106796728	-	NR	1	1	ENH-GB
ENSMUSG00000009927.9	chr9	44407139	44410427	+	NR	1	1	ENH-GB
ENSMUSG00000009941.10	chrX	134944526	134964754	-	NR	0	0	-H3K79me2
ENSMUSG00000010021.13	chr11	114765388	114790739	+	NR	0	1	ENH
ENSMUSG00000010025.19	chr11	61223417	61267464	-	NR	1	1	ENH-GB
ENSMUSG00000010044.12	chr9	107547298	107551319	+	NR	1	1	ENH-GB
ENSMUSG00000010045.2	chr9	107533945	107538673	+	NR	1	1	ENH-GB
ENSMUSG00000010047.12	chr9	107567945	107572779	+	NR	0	1	ENH
ENSMUSG00000010048.10	chr9	107587642	107593385	+	NR	0	1	ENH
ENSMUSG00000010051.15	chr9	107576927	107581710	+	NR	1	1	ENH-GB
ENSMUSG00000010054.4	chr9	107563255	107566112	+	NR	1	1	ENH-GB
ENSMUSG00000010057.8	chr9	107542226	107545706	+	NR	0	1	ENH
ENSMUSG00000010066.15	chr9	107399612	107529343	+	NR	0	0	-H3K79me2
ENSMUSG00000010067.13	chr9	107551555	107562267	+	NR	1	1	ENH-GB
ENSMUSG00000010080.15	chr11	94489599	94499974	-	NR	0	1	ENH
ENSMUSG00000010086.17	chr11	61448442	61454131	-	NR	1	1	ENH-GB
ENSMUSG00000010095.13	chr19	8706882	8723369	-	NR	1	1	ENH-GB
ENSMUSG00000010097.14	chr19	8757073	8772475	+	NR	1	1	ENH-GB
ENSMUSG00000010110.17	chr19	8741413	8756069	+	NR	1	1	ENH-GB
ENSMUSG00000010122.14	chr11	61343401	61378345	-	NR	1	0	GB
ENSMUSG00000010136.14	chr3	105996957	106014646	-	NR	1	1	ENH-GB
ENSMUSG00000010154.7	chr8	123332713	123369515	+	NR	1	1	ENH-GB
ENSMUSG00000010175.13	chr1	190118035	190170714	-	NR	0	0	-H3K79me2
ENSMUSG00000010277.7	chr11	78261752	78290623	+	NR	1	1	ENH-GB
ENSMUSG00000010290.7	chr1	43098710	43115947	+	NR	1	1	ENH-GB
ENSMUSG00000010307.7	chr7	47050601	47054777	+	NR	0	1	ENH
ENSMUSG00000010311.15	chr1	133897199	133907999	-	NR	0	0	-H3K79me2
ENSMUSG00000010342.16	chr11	87405065	87555823	+	NR	1	1	ENH-GB
ENSMUSG00000010362.9	chr11	101627195	101636100	+	NR	0	1	ENH
ENSMUSG00000010376.15	chr14	55662263	55672124	-	NR	1	1	ENH-GB
ENSMUSG00000010392.8	chr11	76726602	76763579	-	NR	1	1	ENH-GB
ENSMUSG00000010406.12	chr14	54426909	54429756	+	NR	1	1	ENH-GB
ENSMUSG00000010435.7	chr8	12573029	12600744	+	NR	1	1	ENH-GB
ENSMUSG00000010453.12	chr1	36335730	36369181	-	NR	1	1	ENH-GB
ENSMUSG00000010461.15	chr10	23102963	23350786	-	NR	0	0	-H3K79me2
ENSMUSG00000010476.14	chr7	137193673	137314445	-	NR	0	0	-H3K79me2
ENSMUSG00000010505.16	chr2	181763332	181827797	+	NR	0	1	ENH
ENSMUSG00000010517.7	chr4	109676588	109963960	+	NR	1	1	ENH-GB
ENSMUSG00000010529.6	chr12	111484609	111485823	-	NR	0	1	ENH
ENSMUSG00000010538.14	chr3	88282757	88296999	-	NR	1	1	ENH-GB
ENSMUSG00000010554.14	chr11	74770830	74828525	+	NR	1	1	ENH-GB
ENSMUSG00000010592.9	chr17	50279395	50293636	-	NR	1	1	ENH-GB
ENSMUSG00000010607.8	chr9	22156846	22158358	+	NR	0	1	ENH
ENSMUSG00000010608.15	chr12	83631236	83683123	+	NR	1	1	ENH-GB
ENSMUSG00000010609.15	chr1	180227004	180263438	-	NR	1	0	GB
ENSMUSG00000010660.3	chr9	119071527	119093502	-	NR	0	1	ENH
ENSMUSG00000010663.4	chr19	10182888	10196870	+	NR	0	1	ENH
ENSMUSG00000010721.15	chr5	29229802	29378390	-	NR	1	1	ENH-GB
ENSMUSG00000010755.17	chr7	143557230	143600090	-	NR	1	1	ENH-GB
ENSMUSG00000010796.11	chr6	18050964	18109061	-	NR	1	1	ENH-GB
ENSMUSG00000010797.6	chr6	17988940	18030585	-	NR	0	0	-H3K79me2
ENSMUSG00000010803.13	chr11	42130939	42182930	-	NR	0	0	-H3K79me2
ENSMUSG00000010830.8	chr15	79516411	79527739	+	NR	0	1	ENH
ENSMUSG00000010841.13	chr11	101984279	101992264	+	NR	1	1	ENH-GB
ENSMUSG00000010911.12	chr2	103073675	103092644	+	NR	1	1	ENH-GB
ENSMUSG00000010914.10	chr2	103021075	103073513	-	NR	1	1	ENH-GB
ENSMUSG00000010936.11	chr8	110618585	110720398	+	NR	1	1	ENH-GB
ENSMUSG00000011052.6	chr17	26554254	26561499	-	NR	0	1	ENH
ENSMUSG00000011096.17	chr7	44848991	44855421	+	NR	0	1	ENH
ENSMUSG00000011114.18	chr9	37648763	37657312	-	NR	1	1	ENH-GB
ENSMUSG00000011148.14	chr12	112620045	112641360	+	NR	0	1	ENH
ENSMUSG00000011154.17	chr7	83774101	83794880	-	NR	1	1	ENH-GB
ENSMUSG00000011158.8	chr12	112960085	113000704	-	NR	1	1	ENH-GB
ENSMUSG00000011179.8	chr12	17544794	17551505	+	NR	1	1	ENH-GB
ENSMUSG00000011254.16	chr11	45946843	45955494	-	NR	1	1	ENH-GB
ENSMUSG00000011256.16	chr11	46055992	46147343	+	NR	0	0	-H3K79me2
ENSMUSG00000011257.19	chr4	123262351	123298925	+	NR	0	0	-H3K79me2
ENSMUSG00000011263.16	chr7	19463331	19496762	+	NR	0	1	ENH
ENSMUSG00000011267.8	chr7	19577287	19580656	+	NR	0	1	ENH
ENSMUSG00000011305.11	chr17	56111601	56117596	-	NR	0	0	-H3K79me2
ENSMUSG00000011306.7	chr8	70042813	70072347	+	NR	1	1	ENH-GB
ENSMUSG00000011349.5	chr7	24870057	24877651	+	NR	1	1	ENH-GB
ENSMUSG00000011350.15	chr7	24818795	24840275	+	NR	0	1	ENH
ENSMUSG00000011382.8	chr7	45470987	45488805	-	NR	0	1	ENH
ENSMUSG00000011427.16	chr7	29816114	29831005	+	NR	0	0	-H3K79me2
ENSMUSG00000011486.14	chr17	57032773	57041654	-	NR	0	1	ENH
ENSMUSG00000011589.9	chr17	55986509	55996881	+	UR	0	1	ENH
ENSMUSG00000011632.7	chr7	24541658	24546118	-	NR	1	1	ENH-GB
ENSMUSG00000011658.16	chr7	44896079	44902631	+	NR	1	1	ENH-GB
ENSMUSG00000011751.16	chr7	27356383	27447686	-	NR	0	1	ENH
ENSMUSG00000011752.6	chr19	41911871	41918664	+	NR	1	1	ENH-GB
ENSMUSG00000011831.16	chr5	107744795	107875107	-	NR	1	1	ENH-GB
ENSMUSG00000011832.15	chr8	4166567	4211257	+	NR	1	1	ENH-GB
ENSMUSG00000011837.4	chr8	4253080	4256220	+	NR	1	1	ENH-GB
ENSMUSG00000011877.13	chr11	77493562	77507786	+	NR	1	1	ENH-GB
ENSMUSG00000011884.13	chr5	114669398	114690984	-	NR	0	1	ENH
ENSMUSG00000011958.17	chr9	69989466	70008317	+	NR	1	1	ENH-GB
ENSMUSG00000011960.12	chr15	98538689	98570923	-	NR	1	1	ENH-GB
ENSMUSG00000012017.4	chr16	17797282	17808293	+	NR	1	1	ENH-GB
ENSMUSG00000012042.8	chr3	138164078	138193825	-	NR	1	1	ENH-GB
ENSMUSG00000012076.8	chr12	55836324	55869736	+	NR	1	1	ENH-GB
ENSMUSG00000012114.17	chr16	17651208	17732891	-	NR	1	1	ENH-GB
ENSMUSG00000012117.13	chr4	133969028	134000918	-	NR	1	1	ENH-GB
ENSMUSG00000012123.17	chr4	134060815	134092504	+	NR	0	1	ENH
ENSMUSG00000012126.16	chr4	134102570	134127593	+	NR	1	1	ENH-GB
ENSMUSG00000012211.13	chr12	113074502	113088917	+	NR	1	1	ENH-GB
ENSMUSG00000012296.16	chr17	46257851	46283026	-	NR	1	1	ENH-GB
ENSMUSG00000012405.16	chr14	18267823	18271391	-	NR	1	1	ENH-GB
ENSMUSG00000012422.14	chr13	90089123	90143907	+	NR	1	1	ENH-GB
ENSMUSG00000012428.9	chr5	7960457	7982213	+	NR	0	0	-H3K79me2
ENSMUSG00000012429.9	chr13	17695192	17699748	+	NR	1	1	ENH-GB
ENSMUSG00000012443.3	chr19	37376403	37421859	+	NR	1	1	ENH-GB
ENSMUSG00000012483.4	chr6	8255936	8259173	-	NR	1	1	ENH-GB
ENSMUSG00000012535.14	chr6	29540827	29609887	-	NR	1	1	ENH-GB
ENSMUSG00000012609.19	chr12	85824659	86061893	+	NR	1	1	ENH-GB
ENSMUSG00000012640.16	chr7	43296197	43313294	-	NR	1	1	ENH-GB
ENSMUSG00000012705.16	chr8	3655770	3660110	+	NR	0	1	ENH
ENSMUSG00000012777.14	chr7	44252148	44257378	-	NR	0	1	ENH
ENSMUSG00000012819.15	chr10	60302748	60696490	-	NR	0	1	ENH
ENSMUSG00000012848.15	chr7	12922290	12926686	+	NR	1	1	ENH-GB
ENSMUSG00000013033.16	chr8	83900105	83941954	+	NR	1	1	ENH-GB
ENSMUSG00000013076.17	chr9	14541966	14645056	-	NR	1	1	ENH-GB
ENSMUSG00000013083.8	chr7	30698926	30700536	+	NR	0	1	ENH
ENSMUSG00000013089.15	chr16	22381309	22439719	-	NR	0	0	-H3K79me2
ENSMUSG00000013091.5	chr7	4782937	4784341	+	NR	1	1	ENH-GB
ENSMUSG00000013150.15	chr8	105713854	105758664	-	NR	1	1	ENH-GB
ENSMUSG00000013155.10	chr8	105703651	105708210	-	NR	0	1	ENH
ENSMUSG00000013158.6	chr8	105707655	105710246	+	NR	0	1	ENH
ENSMUSG00000013160.7	chr8	105524465	105566047	-	NR	1	1	ENH-GB
ENSMUSG00000013236.17	chr17	56412426	56476483	-	NR	1	1	ENH-GB
ENSMUSG00000013275.9	chr1	131827493	131848865	+	NR	1	1	ENH-GB
ENSMUSG00000013338.16	chr2	156019139	156052947	-	NR	0	1	ENH
ENSMUSG00000013353.10	chr7	43492044	43505940	-	NR	1	1	ENH-GB
ENSMUSG00000013367.5	chr7	43472904	43490075	-	NR	0	1	ENH
ENSMUSG00000013415.9	chr11	95957163	96005940	-	NR	0	1	ENH
ENSMUSG00000013419.7	chr9	121759330	121771742	+	NR	0	1	ENH
ENSMUSG00000013465.19	chr2	25199712	25211489	-	NR	1	1	ENH-GB
ENSMUSG00000013483.14	chr11	119307768	119345375	+	NR	0	1	ENH
ENSMUSG00000013495.15	chr5	108629770	108648782	+	NR	1	1	ENH-GB
ENSMUSG00000013523.13	chr2	170346991	170427845	-	NR	1	1	ENH-GB
ENSMUSG00000013539.14	chr16	18300825	18348103	-	NR	0	1	ENH
ENSMUSG00000013584.5	chr9	71215789	71296243	+	NR	1	1	ENH-GB
ENSMUSG00000013593.12	chr1	171234853	171251388	-	NR	1	1	ENH-GB
ENSMUSG00000013611.14	chr15	36504062	36555573	-	NR	0	0	-H3K79me2
ENSMUSG00000013622.15	chr5	31048312	31054623	+	NR	0	1	ENH
ENSMUSG00000013629.16	chr5	31054780	31078479	+	NR	0	1	ENH
ENSMUSG00000013643.13	chr11	58379043	58390728	+	NR	0	1	ENH
ENSMUSG00000013646.17	chr11	58330724	58347728	+	NR	1	1	ENH-GB
ENSMUSG00000013653.2	chr11	58421111	58426024	+	NR	0	1	ENH
ENSMUSG00000013662.5	chr19	32672563	32712298	-	NR	1	1	ENH-GB
ENSMUSG00000013663.7	chr19	32757497	32826160	+	NR	1	1	ENH-GB
ENSMUSG00000013668.9	chr7	131137713	131146314	-	NR	0	0	-H3K79me2
ENSMUSG00000013698.12	chr1	172196728	172206804	-	NR	0	1	ENH
ENSMUSG00000013701.13	chr14	32180162	32201898	-	NR	1	1	ENH-GB
ENSMUSG00000013736.16	chr6	106769120	106782474	+	NR	1	1	ENH-GB
ENSMUSG00000013787.15	chr17	34898469	34914052	+	NR	1	1	ENH-GB
ENSMUSG00000013822.7	chr9	22112989	22117172	-	NR	1	1	ENH-GB
ENSMUSG00000013833.15	chr10	79894708	79908923	-	NR	1	1	ENH-GB
ENSMUSG00000013858.14	chr10	79974948	79984330	-	NR	1	1	ENH-GB
ENSMUSG00000013878.18	chr8	26119368	26151790	+	NR	0	1	ENH
ENSMUSG00000013921.15	chr7	30291728	30308367	+	NR	0	1	ENH
ENSMUSG00000013928.13	chr7	30280094	30290237	+	NR	1	1	ENH-GB
ENSMUSG00000013973.12	chr1	171329145	171342331	+	NR	1	1	ENH-GB
ENSMUSG00000013997.10	chr1	171338008	171345646	-	NR	0	1	ENH
ENSMUSG00000014030.15	chr4	44524757	44710487	-	NR	1	1	ENH-GB
ENSMUSG00000014039.18	chr16	97791467	97851850	-	NR	1	1	ENH-GB
ENSMUSG00000014074.17	chr16	32277459	32301434	+	NR	1	1	ENH-GB
ENSMUSG00000014075.15	chr16	32419702	32429099	+	NR	1	1	ENH-GB
ENSMUSG00000014077.13	chr2	119547697	119587027	+	NR	1	1	ENH-GB
ENSMUSG00000014158.12	chr5	114622152	114658421	-	NR	0	0	-H3K79me2
ENSMUSG00000014164.15	chr13	58000228	58113592	-	NR	1	1	ENH-GB
ENSMUSG00000014177.10	chr11	62879455	62916780	+	NR	1	1	ENH-GB
ENSMUSG00000014195.15	chr11	100582818	100620168	-	NR	1	1	ENH-GB
ENSMUSG00000014198.15	chr11	100627543	100692455	-	NR	0	0	-H3K79me2
ENSMUSG00000014226.10	chr1	160202367	160212875	-	NR	1	1	ENH-GB
ENSMUSG00000014232.14	chr16	3908801	3941147	+	NR	0	1	ENH
ENSMUSG00000014243.5	chr11	62267224	62281375	-	NR	1	1	ENH-GB
ENSMUSG00000014245.8	chr11	62458460	62514417	+	NR	1	1	ENH-GB
ENSMUSG00000014294.4	chr18	36742332	36744557	-	NR	1	1	ENH-GB
ENSMUSG00000014301.13	chr16	4616464	4624988	-	NR	1	1	ENH-GB
ENSMUSG00000014303.13	chr16	4594713	4624924	+	NR	1	1	ENH-GB
ENSMUSG00000014313.15	chr15	35925886	35938246	-	NR	1	1	ENH-GB
ENSMUSG00000014329.14	chr10	70922832	71159700	-	NR	1	1	ENH-GB
ENSMUSG00000014349.7	chr11	96047432	96065388	-	NR	1	1	ENH-GB
ENSMUSG00000014351.12	chr11	96024545	96030831	+	NR	0	1	ENH
ENSMUSG00000014353.14	chr2	128818118	128854261	+	NR	1	1	ENH-GB
ENSMUSG00000014355.10	chr2	128610104	128687391	-	NR	1	1	ENH-GB
ENSMUSG00000014361.5	chr2	128698956	128802894	+	NR	0	1	ENH
ENSMUSG00000014402.15	chr7	46888949	46919969	-	NR	1	1	ENH-GB
ENSMUSG00000014418.16	chr7	46760466	46796064	-	NR	1	1	ENH-GB
ENSMUSG00000014426.9	chr17	12227621	12318796	-	NR	1	1	ENH-GB
ENSMUSG00000014444.17	chr8	122481698	122551329	-	NR	0	0	-H3K79me2
ENSMUSG00000014470.4	chr8	122466147	122476064	-	NR	1	1	ENH-GB
ENSMUSG00000014496.8	chr14	31698768	31830651	-	NR	1	1	ENH-GB
ENSMUSG00000014498.9	chr10	128377115	128408704	+	NR	0	1	ENH
ENSMUSG00000014503.14	chr18	34409423	34442789	+	NR	1	1	ENH-GB
ENSMUSG00000014504.16	chr18	34330847	34336599	+	NR	1	1	ENH-GB
ENSMUSG00000014529.9	chr5	3651181	3680325	+	NR	1	1	ENH-GB
ENSMUSG00000014547.10	chr14	62837678	62961509	+	NR	0	1	ENH
ENSMUSG00000014550.14	chr6	92186712	92214925	-	NR	1	1	ENH-GB
ENSMUSG00000014551.8	chr6	92169525	92184033	-	NR	1	1	ENH-GB
ENSMUSG00000014554.13	chr6	83480217	83506969	-	NR	1	1	ENH-GB
ENSMUSG00000014592.20	chr4	150917322	151861876	-	NR	1	1	ENH-GB
ENSMUSG00000014599.10	chr3	107741048	107760469	-	NR	1	0	GB
ENSMUSG00000014601.13	chr3	107612532	107631694	-	NR	1	1	ENH-GB
ENSMUSG00000014602.15	chr1	93015464	93101951	-	NR	0	1	ENH
ENSMUSG00000014606.14	chr11	70644196	70647479	-	NR	1	1	ENH-GB
ENSMUSG00000014609.16	chr11	70614883	70619216	-	NR	1	1	ENH-GB
ENSMUSG00000014633.15	chr8	116888685	116921455	-	NR	1	1	ENH-GB
ENSMUSG00000014668.15	chr5	110135842	110171972	+	NR	1	1	ENH-GB
ENSMUSG00000014747.6	chr6	83762644	83768326	+	NR	0	1	ENH
ENSMUSG00000014748.13	chr6	83768885	83775813	-	NR	1	1	ENH-GB
ENSMUSG00000014763.8	chr17	15396202	15433583	+	NR	1	1	ENH-GB
ENSMUSG00000014767.17	chr17	15499888	15528379	+	NR	1	1	ENH-GB
ENSMUSG00000014769.10	chr17	15475021	15499751	-	NR	1	1	ENH-GB
ENSMUSG00000014771.13	chr17	15519208	15527301	-	NR	0	1	ENH
ENSMUSG00000014773.13	chr17	15367354	15376872	-	NR	0	0	-H3K79me2
ENSMUSG00000014778.10	chr8	105329163	105347953	-	NR	1	1	ENH-GB
ENSMUSG00000014782.16	chr8	105373274	105382862	+	NR	1	1	ENH-GB
ENSMUSG00000014786.8	chr8	105348843	105369881	+	NR	1	1	ENH-GB
ENSMUSG00000014791.10	chr8	105305601	105310760	+	NR	0	0	-H3K79me2
ENSMUSG00000014837.15	chr8	105280409	105289864	-	NR	0	1	ENH
ENSMUSG00000014846.12	chr8	105467493	105471526	-	NR	0	1	ENH
ENSMUSG00000014850.15	chr13	92211872	92355003	-	NR	1	0	GB
ENSMUSG00000014856.12	chr8	105326354	105335219	+	NR	1	1	ENH-GB
ENSMUSG00000014859.9	chr8	105297663	105305370	+	NR	1	1	ENH-GB
ENSMUSG00000014867.9	chr2	26920040	26933928	-	NR	1	1	ENH-GB
ENSMUSG00000014873.15	chr2	26916367	26920183	+	NR	1	1	ENH-GB
ENSMUSG00000014905.4	chr12	44205559	44210326	-	NR	1	1	ENH-GB
ENSMUSG00000014907.10	chr8	66860217	66890564	+	NR	1	1	ENH-GB
ENSMUSG00000014932.15	chr5	32611171	32687057	+	NR	1	1	ENH-GB
ENSMUSG00000014956.15	chr5	32458843	32517433	+	NR	1	1	ENH-GB
ENSMUSG00000014959.12	chr2	70661576	70712636	+	NR	1	1	ENH-GB
ENSMUSG00000014980.14	chr1	152370735	152386688	-	NR	1	1	ENH-GB
ENSMUSG00000015001.17	chr15	65876053	65912397	-	NR	0	1	ENH
ENSMUSG00000015002.18	chr15	65787034	65873816	+	NR	1	1	ENH-GB
ENSMUSG00000015013.9	chr8	122611640	122616660	+	NR	0	1	ENH
ENSMUSG00000015016.8	chr8	122775486	122817880	+	NR	1	1	ENH-GB
ENSMUSG00000015023.7	chr8	110974996	110997800	-	NR	1	1	ENH-GB
ENSMUSG00000015027.11	chr8	122578242	122611463	-	NR	0	1	ENH
ENSMUSG00000015053.14	chr6	88193891	88207032	+	NR	0	1	ENH
ENSMUSG00000015083.11	chr2	25498651	25501719	-	NR	1	1	ENH-GB
ENSMUSG00000015085.8	chr2	25395874	25401321	+	NR	0	0	-H3K79me2
ENSMUSG00000015087.14	chr2	25583018	25608521	-	NR	1	1	ENH-GB
ENSMUSG00000015090.13	chr2	25466709	25470046	-	NR	0	1	ENH
ENSMUSG00000015092.9	chr2	25557847	25562082	+	NR	1	1	ENH-GB
ENSMUSG00000015094.16	chr2	25399351	25409494	+	NR	0	1	ENH
ENSMUSG00000015095.12	chr2	25500750	25505471	+	NR	0	1	ENH
ENSMUSG00000015112.15	chr6	6041218	6217173	-	NR	0	1	ENH
ENSMUSG00000015120.15	chr17	25261916	25274622	-	NR	1	1	ENH-GB
ENSMUSG00000015126.9	chr17	25240170	25242798	+	NR	1	1	ENH-GB
ENSMUSG00000015127.14	chr17	25188397	25234443	+	NR	1	1	ENH-GB
ENSMUSG00000015134.15	chr7	66390890	66427517	-	NR	0	0	-H3K79me2
ENSMUSG00000015143.15	chr12	80167547	80260371	-	NR	1	1	ENH-GB
ENSMUSG00000015149.14	chr7	28766735	28788661	+	NR	1	1	ENH-GB
ENSMUSG00000015165.16	chr7	28808541	28822266	+	NR	1	1	ENH-GB
ENSMUSG00000015176.10	chr19	46075863	46085530	+	NR	1	1	ENH-GB
ENSMUSG00000015189.12	chr6	4600839	4643355	+	NR	1	1	ENH-GB
ENSMUSG00000015202.13	chr10	7119063	7212237	-	NR	0	0	-H3K79me2
ENSMUSG00000015214.14	chrX	71364760	71419196	+	NR	0	0	-H3K79me2
ENSMUSG00000015217.11	chrX	71555918	71560676	+	NR	0	0	-H3K79me2
ENSMUSG00000015222.17	chr1	66175273	66442583	+	NR	0	0	-H3K79me2
ENSMUSG00000015242.14	chr4	52989272	53001162	+	NR	1	0	GB
ENSMUSG00000015243.4	chr4	53030787	53159895	-	NR	0	0	-H3K79me2
ENSMUSG00000015247.10	chr4	53011880	53022060	+	NR	0	0	-H3K79me2
ENSMUSG00000015290.15	chrX	74365718	74373218	-	NR	0	0	-H3K79me2
ENSMUSG00000015291.10	chrX	74304998	74311862	+	NR	0	0	-H3K79me2
ENSMUSG00000015305.6	chr10	8722219	8886070	-	NR	0	0	-H3K79me2
ENSMUSG00000015312.9	chr10	80930073	80932204	+	NR	1	1	ENH-GB
ENSMUSG00000015316.11	chr1	171767127	171801184	+	NR	0	0	-H3K79me2
ENSMUSG00000015335.16	chr2	30090944	30093648	-	NR	1	1	ENH-GB
ENSMUSG00000015337.5	chr2	30171493	30174069	+	NR	0	0	-H3K79me2
ENSMUSG00000015341.17	chr8	23241346	23257074	-	NR	1	1	ENH-GB
ENSMUSG00000015342.6	chrX	9272756	9313250	+	NR	0	0	-H3K79me2
ENSMUSG00000015354.8	chr9	95637601	95698096	+	NR	0	1	ENH
ENSMUSG00000015355.13	chr1	171682009	171705258	+	NR	0	1	ENH
ENSMUSG00000015357.10	chr9	65294260	65330658	+	NR	1	1	ENH-GB
ENSMUSG00000015363.13	chr15	89075124	89087077	+	NR	1	1	ENH-GB
ENSMUSG00000015365.15	chr15	88982909	89055152	+	NR	1	1	ENH-GB
ENSMUSG00000015377.10	chr15	89182213	89196496	-	NR	1	1	ENH-GB
ENSMUSG00000015443.9	chr14	56165797	56174599	-	NR	0	0	-H3K79me2
ENSMUSG00000015451.16	chr17	34809092	34823464	-	NR	0	1	ENH
ENSMUSG00000015461.15	chr17	34647146	34655074	+	NR	1	1	ENH-GB
ENSMUSG00000015468.14	chr17	34564268	34588503	+	NR	1	1	ENH-GB
ENSMUSG00000015474.16	chr17	34616662	34628510	-	NR	0	1	ENH
ENSMUSG00000015476.6	chr17	34629533	34633126	+	NR	0	1	ENH
ENSMUSG00000015478.13	chr17	34601091	34603690	-	NR	1	1	ENH-GB
ENSMUSG00000015488.14	chr2	27009926	27021089	+	NR	1	1	ENH-GB
ENSMUSG00000015501.10	chr10	13966075	14151374	+	NR	0	0	-H3K79me2
ENSMUSG00000015522.18	chr3	95434388	95497240	+	NR	1	1	ENH-GB
ENSMUSG00000015533.9	chr13	114833081	114932100	-	NR	0	1	ENH
ENSMUSG00000015536.14	chr13	114818236	114832275	+	NR	1	1	ENH-GB
ENSMUSG00000015542.17	chr11	115182832	115187859	-	NR	1	1	ENH-GB
ENSMUSG00000015568.16	chr8	68880491	68907448	+	NR	0	1	ENH
ENSMUSG00000015575.14	chr17	26676396	26699644	+	NR	1	1	ENH-GB
ENSMUSG00000015597.17	chr17	46383731	46420920	+	NR	1	1	ENH-GB
ENSMUSG00000015599.9	chr17	46442448	46487675	-	NR	1	1	ENH-GB
ENSMUSG00000015605.6	chr17	46548329	46556175	-	NR	1	1	ENH-GB
ENSMUSG00000015619.10	chr2	9857078	9890034	-	NR	1	0	GB
ENSMUSG00000015627.5	chr2	180325133	180334699	-	NR	0	1	ENH
ENSMUSG00000015647.9	chr2	180176373	180225859	-	NR	0	1	ENH
ENSMUSG00000015652.9	chr5	5736317	5749326	-	UR	0	1	ENH
ENSMUSG00000015653.13	chr5	5664829	5694578	-	NR	1	1	ENH-GB
ENSMUSG00000015656.17	chr9	40800984	40810087	+	NR	1	1	ENH-GB
ENSMUSG00000015659.12	chr17	6042196	6079741	-	NR	1	1	ENH-GB
ENSMUSG00000015668.13	chrX	100622883	100626568	-	NR	0	0	-H3K79me2
ENSMUSG00000015671.11	chr13	14613240	14674236	+	NR	1	1	ENH-GB
ENSMUSG00000015672.4	chr13	14608184	14613165	-	NR	0	1	ENH
ENSMUSG00000015697.14	chr3	95323525	95357202	-	NR	1	1	ENH-GB
ENSMUSG00000015702.13	chr3	95296096	95307176	-	NR	0	1	ENH
ENSMUSG00000015709.9	chr7	84246278	84410176	-	UR	0	0	-H3K79me2
ENSMUSG00000015711.8	chr3	95253674	95282076	-	NR	0	1	ENH
ENSMUSG00000015714.11	chr3	95314791	95323599	+	NR	0	1	ENH
ENSMUSG00000015721.18	chr7	23385889	23441922	+	NR	0	0	-H3K79me2
ENSMUSG00000015733.13	chr6	17636234	17666972	+	NR	1	1	ENH-GB
ENSMUSG00000015745.9	chr3	95988429	95996001	-	NR	1	1	ENH-GB
ENSMUSG00000015747.5	chr3	95999832	96058466	-	NR	1	1	ENH-GB
ENSMUSG00000015748.13	chr3	95830124	95855885	-	NR	1	1	ENH-GB
ENSMUSG00000015749.12	chr3	95929246	95947390	+	NR	1	1	ENH-GB
ENSMUSG00000015750.15	chr3	95893969	95898288	+	NR	1	1	ENH-GB
ENSMUSG00000015755.16	chr10	7905653	7956230	-	NR	1	1	ENH-GB
ENSMUSG00000015757.10	chr10	7792891	7823135	+	NR	1	1	ENH-GB
ENSMUSG00000015759.11	chr14	46775567	46788411	-	NR	0	1	ENH
ENSMUSG00000015766.14	chr6	137477245	137654876	-	NR	0	1	ENH
ENSMUSG00000015776.12	chr2	26905262	26910677	-	NR	1	1	ENH-GB
ENSMUSG00000015787.15	chr2	26842503	26864979	-	NR	0	1	ENH
ENSMUSG00000015790.16	chr2	26913381	26916530	-	NR	0	1	ENH
ENSMUSG00000015804.14	chr5	45520229	45529276	+	NR	1	1	ENH-GB
ENSMUSG00000015806.12	chr5	45434021	45450236	-	NR	0	1	ENH
ENSMUSG00000015812.8	chr14	67745181	67749439	+	NR	0	1	ENH
ENSMUSG00000015837.15	chr11	50199366	50210827	-	NR	1	1	ENH-GB
ENSMUSG00000015839.6	chr2	75675513	75704641	-	NR	1	1	ENH-GB
ENSMUSG00000015846.14	chr2	27676440	27762957	+	NR	1	1	ENH-GB
ENSMUSG00000015850.11	chr3	95676201	95687917	-	NR	1	1	ENH-GB
ENSMUSG00000015854.7	chr3	87357881	87371073	+	NR	0	1	ENH
ENSMUSG00000015869.16	chr11	116470845	116494202	-	NR	1	1	ENH-GB
ENSMUSG00000015880.13	chr5	45669919	45700546	+	NR	1	1	ENH-GB
ENSMUSG00000015882.17	chr5	45697181	45857615	-	NR	1	1	ENH-GB
ENSMUSG00000015889.8	chr10	93453411	93484875	+	NR	1	1	ENH-GB
ENSMUSG00000015932.8	chr2	143915320	143943324	+	NR	1	1	ENH-GB
ENSMUSG00000015937.15	chr13	56073619	56136361	-	NR	1	1	ENH-GB
ENSMUSG00000015942.9	chr5	134184019	134224355	+	NR	1	1	ENH-GB
ENSMUSG00000015943.11	chr3	96196588	96219709	-	NR	1	1	ENH-GB
ENSMUSG00000015944.9	chr5	134099711	134144343	+	NR	1	1	ENH-GB
ENSMUSG00000015957.12	chr7	98835112	98855195	+	NR	0	0	-H3K79me2
ENSMUSG00000015961.8	chr1	177762962	177796511	-	NR	1	1	ENH-GB
ENSMUSG00000015962.5	chr1	177729814	177753324	+	NR	0	1	ENH
ENSMUSG00000015966.17	chr14	29996135	30008896	-	NR	0	0	-H3K79me2
ENSMUSG00000015968.17	chr14	30039939	30491455	-	NR	1	1	ENH-GB
ENSMUSG00000015970.19	chr14	30009023	30040527	+	NR	1	1	ENH-GB
ENSMUSG00000015971.5	chr14	29978337	30006354	+	NR	1	1	ENH-GB
ENSMUSG00000015980.14	chr7	139212988	139242979	+	NR	1	1	ENH-GB
ENSMUSG00000015981.12	chr7	139103638	139213307	-	NR	1	1	ENH-GB
ENSMUSG00000015994.10	chr8	25998722	26015650	-	NR	1	1	ENH-GB
ENSMUSG00000016018.4	chr13	112867418	112927398	-	NR	1	1	ENH-GB
ENSMUSG00000016024.9	chr2	158306493	158332852	+	NR	0	0	-H3K79me2
ENSMUSG00000016028.10	chr15	85898929	86033777	-	NR	0	1	ENH
ENSMUSG00000016128.14	chr5	151037510	151233836	-	NR	1	0	GB
ENSMUSG00000016179.11	chr1	193346346	193370298	-	NR	1	0	GB
ENSMUSG00000016181.9	chr1	193091104	193130272	-	NR	1	1	ENH-GB
ENSMUSG00000016200.14	chr1	192891233	193035775	-	NR	1	1	ENH-GB
ENSMUSG00000016206.6	chr17	37270220	37274484	+	NR	0	0	-H3K79me2
ENSMUSG00000016239.11	chrX	36328353	36362341	+	NR	0	0	-H3K79me2
ENSMUSG00000016252.7	chr2	174461072	174464105	-	NR	1	1	ENH-GB
ENSMUSG00000016253.12	chr2	174415804	174427502	+	NR	1	1	ENH-GB
ENSMUSG00000016256.10	chr2	174427493	174439039	-	NR	0	1	ENH
ENSMUSG00000016257.15	chr2	174465067	174473081	-	NR	1	1	ENH-GB
ENSMUSG00000016262.14	chr1	192844488	192855756	-	NR	0	0	-H3K79me2
ENSMUSG00000016308.12	chrX	36873900	36884222	+	DR	0	0	-H3K79me2
ENSMUSG00000016319.3	chrX	36795651	36798807	+	NR	0	0	-H3K79me2
ENSMUSG00000016344.14	chr2	181187247	181188771	+	NR	0	0	-H3K79me2
ENSMUSG00000016346.17	chr2	181075579	181135300	-	NR	0	0	-H3K79me2
ENSMUSG00000016349.10	chr2	181147653	181157014	-	NR	0	0	-H3K79me2
ENSMUSG00000016356.18	chr2	180986535	181018363	+	NR	0	1	ENH
ENSMUSG00000016382.15	chrX	75785654	75875182	-	NR	0	0	-H3K79me2
ENSMUSG00000016386.15	chr2	106693269	106868356	+	NR	0	0	-H3K79me2
ENSMUSG00000016427.7	chrX	37187588	37191163	-	NR	0	0	-H3K79me2
ENSMUSG00000016458.14	chr2	105126529	105173616	+	NR	0	0	-H3K79me2
ENSMUSG00000016481.15	chr1	195097382	195131586	-	UR	0	0	-H3K79me2
ENSMUSG00000016487.15	chr6	146888487	147032025	+	NR	1	1	ENH-GB
ENSMUSG00000016493.13	chr1	195036826	195092249	-	NR	0	0	-H3K79me2
ENSMUSG00000016494.9	chr1	194938819	194961279	+	NR	0	0	-H3K79me2
ENSMUSG00000016495.12	chr19	29348599	29367390	-	NR	0	0	-H3K79me2
ENSMUSG00000016496.7	chr19	29367455	29388095	+	NR	0	0	-H3K79me2
ENSMUSG00000016503.17	chr5	146948657	146955614	+	NR	0	1	ENH
ENSMUSG00000016510.11	chr5	146951573	146963800	-	NR	1	1	ENH-GB
ENSMUSG00000016520.7	chr5	147016655	147076586	-	NR	1	1	ENH-GB
ENSMUSG00000016526.8	chr1	131127455	131138340	-	NR	1	1	ENH-GB
ENSMUSG00000016528.10	chr1	131053700	131097826	-	NR	1	1	ENH-GB
ENSMUSG00000016534.15	chrX	38401357	38456454	-	NR	0	0	-H3K79me2
ENSMUSG00000016541.10	chr15	85336245	85463212	+	NR	1	1	ENH-GB
ENSMUSG00000016552.13	chr15	77940522	77956722	-	NR	0	0	-H3K79me2
ENSMUSG00000016554.9	chr15	77958998	77970813	-	NR	1	1	ENH-GB
ENSMUSG00000016559.14	chr11	116021912	116027962	-	NR	1	1	ENH-GB
ENSMUSG00000016619.10	chr15	84923411	84942963	+	NR	1	1	ENH-GB
ENSMUSG00000016624.15	chr15	84785381	84856049	-	NR	0	0	-H3K79me2
ENSMUSG00000016626.10	chr7	107166990	107198102	+	NR	1	1	ENH-GB
ENSMUSG00000016637.7	chr15	78159463	78174107	-	NR	1	1	ENH-GB
ENSMUSG00000016664.16	chr15	83375607	83464606	-	NR	1	1	ENH-GB
ENSMUSG00000016757.11	chr15	83575090	83595157	-	NR	0	1	ENH
ENSMUSG00000016758.4	chr15	83526862	83544634	+	NR	0	0	-H3K79me2
ENSMUSG00000016763.15	chr15	83604999	83725021	-	NR	0	1	ENH
ENSMUSG00000016831.12	chr14	52279146	52296401	+	NR	1	1	ENH-GB
ENSMUSG00000016833.14	chr5	100798627	100804471	+	NR	1	1	ENH-GB
ENSMUSG00000016918.15	chr1	12692277	12861192	+	NR	0	0	-H3K79me2
ENSMUSG00000016921.14	chr2	162931528	162937121	+	NR	1	1	ENH-GB
ENSMUSG00000016933.17	chr2	160731300	160775760	+	NR	1	1	ENH-GB
ENSMUSG00000016940.18	chr11	115420128	115431274	+	NR	1	1	ENH-GB
ENSMUSG00000016946.5	chr17	24047734	24073485	-	NR	1	1	ENH-GB
ENSMUSG00000016982.6	chr13	21981194	21988734	+	NR	1	1	ENH-GB
ENSMUSG00000016984.7	chr11	17938756	17953875	-	NR	1	1	ENH-GB
ENSMUSG00000016998.2	chr2	164275952	164278459	-	NR	0	1	ENH
ENSMUSG00000017004.7	chr2	164332740	164334396	+	NR	0	0	-H3K79me2
ENSMUSG00000017009.3	chr2	164424247	164443887	-	NR	0	1	ENH
ENSMUSG00000017049.4	chr8	21969775	21974041	+	NR	1	1	ENH-GB
ENSMUSG00000017119.19	chr11	101552149	101581951	+	NR	1	1	ENH-GB
ENSMUSG00000017132.17	chr11	118132019	118248592	-	NR	1	1	ENH-GB
ENSMUSG00000017146.12	chr11	101488764	101551955	-	NR	1	1	ENH-GB
ENSMUSG00000017176.17	chr11	100422321	100441808	-	NR	0	1	ENH
ENSMUSG00000017188.3	chr11	101277968	101279114	-	NR	1	1	ENH-GB
ENSMUSG00000017195.15	chr11	98551097	98558665	+	NR	1	1	ENH-GB
ENSMUSG00000017204.4	chr11	98664351	98677708	+	NR	0	1	ENH
ENSMUSG00000017210.14	chr11	98704591	98729435	-	NR	1	1	ENH-GB
ENSMUSG00000017221.14	chr11	98682554	98695979	+	NR	1	1	ENH-GB
ENSMUSG00000017264.16	chr4	148558429	148582401	+	NR	1	1	ENH-GB
ENSMUSG00000017286.15	chr11	76120987	76243725	-	NR	1	1	ENH-GB
ENSMUSG00000017288.15	chr11	76046226	76179647	-	NR	1	1	ENH-GB
ENSMUSG00000017291.13	chr11	77529162	77607815	-	NR	1	1	ENH-GB
ENSMUSG00000017299.13	chr2	164745983	164768607	+	NR	1	1	ENH-GB
ENSMUSG00000017307.16	chr2	164792765	164804882	-	NR	1	1	ENH-GB
ENSMUSG00000017314.12	chr11	102057015	102088515	-	NR	0	1	ENH
ENSMUSG00000017376.15	chr11	78567168	78697373	-	NR	1	1	ENH-GB
ENSMUSG00000017386.10	chr11	78158499	78165589	-	NR	0	1	ENH
ENSMUSG00000017390.15	chr11	78322968	78327781	+	NR	0	0	-H3K79me2
ENSMUSG00000017400.10	chr11	98036623	98053462	-	NR	0	1	ENH
ENSMUSG00000017404.12	chr11	98026710	98030492	+	NR	1	1	ENH-GB
ENSMUSG00000017405.14	chr11	78166106	78176675	-	NR	0	1	ENH
ENSMUSG00000017412.15	chr2	52428320	52676831	-	NR	0	1	ENH
ENSMUSG00000017417.14	chr11	97923238	97986444	-	NR	1	1	ENH-GB
ENSMUSG00000017418.13	chr2	15049395	15082456	+	NR	1	1	ENH-GB
ENSMUSG00000017421.18	chr11	80383279	80405733	+	NR	1	1	ENH-GB
ENSMUSG00000017428.16	chr11	80428615	80473248	+	NR	1	1	ENH-GB
ENSMUSG00000017466.9	chr11	118301069	118355740	-	NR	0	1	ENH
ENSMUSG00000017478.15	chr8	122376609	122417360	+	NR	1	1	ENH-GB
ENSMUSG00000017485.11	chr14	16365179	16435462	+	NR	1	1	ENH-GB
ENSMUSG00000017493.12	chr11	99041244	99054392	+	NR	0	1	ENH
ENSMUSG00000017499.15	chr11	98907801	98923940	+	NR	1	1	ENH-GB
ENSMUSG00000017548.15	chr11	79993106	80034123	+	NR	1	1	ENH-GB
ENSMUSG00000017550.14	chr11	80089400	80135794	+	NR	1	1	ENH-GB
ENSMUSG00000017561.16	chr11	80046493	80080991	-	NR	1	0	GB
ENSMUSG00000017607.9	chr11	99065678	99089306	-	NR	0	1	ENH
ENSMUSG00000017615.12	chr11	78522850	78536332	-	NR	1	1	ENH-GB
ENSMUSG00000017631.18	chr11	76416734	76622314	-	NR	0	1	ENH
ENSMUSG00000017639.13	chr11	79591212	79698023	+	NR	1	1	ENH-GB
ENSMUSG00000017664.16	chr2	165276554	165287869	-	NR	1	1	ENH-GB
ENSMUSG00000017667.9	chr2	165374264	165388259	-	NR	1	1	ENH-GB
ENSMUSG00000017670.16	chr2	165288031	165326479	-	NR	1	1	ENH-GB
ENSMUSG00000017677.11	chr11	79239372	79254671	-	NR	1	1	ENH-GB
ENSMUSG00000017679.16	chr2	163602314	163619013	+	NR	1	1	ENH-GB
ENSMUSG00000017686.16	chr11	80209019	80267907	+	NR	1	1	ENH-GB
ENSMUSG00000017692.8	chr11	80300912	80355955	+	NR	0	1	ENH
ENSMUSG00000017707.9	chr2	163623272	163645131	-	NR	1	1	ENH-GB
ENSMUSG00000017715.11	chr11	117986292	118024011	+	NR	1	1	ENH-GB
ENSMUSG00000017716.15	chr11	117849251	117855743	+	NR	1	1	ENH-GB
ENSMUSG00000017718.15	chr11	117825924	117839908	+	NR	0	0	-H3K79me2
ENSMUSG00000017720.2	chr2	164470301	164473724	-	NR	1	1	ENH-GB
ENSMUSG00000017721.15	chr2	164497520	164508301	+	NR	1	1	ENH-GB
ENSMUSG00000017724.14	chr11	101769742	101785371	-	NR	0	0	-H3K79me2
ENSMUSG00000017733.4	chr2	164588343	164593594	-	NR	0	1	ENH
ENSMUSG00000017734.15	chr2	164486106	164493319	+	NR	0	1	ENH
ENSMUSG00000017737.2	chr2	164940780	164955850	+	NR	0	0	-H3K79me2
ENSMUSG00000017740.17	chr2	164960802	164999731	+	NR	1	1	ENH-GB
ENSMUSG00000017754.13	chr2	164839518	164857711	-	NR	0	1	ENH
ENSMUSG00000017756.9	chr13	73733094	73816754	+	NR	0	0	-H3K79me2
ENSMUSG00000017760.16	chr2	164832873	164841032	+	NR	1	0	GB
ENSMUSG00000017764.2	chr2	164822686	164826871	+	NR	1	1	ENH-GB
ENSMUSG00000017765.17	chr8	105943590	105966097	-	NR	0	1	ENH
ENSMUSG00000017767.3	chr2	164826389	164828537	-	NR	1	1	ENH-GB
ENSMUSG00000017774.19	chr11	75650504	75673910	+	NR	1	1	ENH-GB
ENSMUSG00000017776.15	chr11	75679259	75706908	+	NR	1	1	ENH-GB
ENSMUSG00000017778.14	chr13	86044816	86046904	-	NR	1	1	ENH-GB
ENSMUSG00000017781.17	chr11	75588097	75628804	+	NR	1	1	ENH-GB
ENSMUSG00000017801.15	chr11	101087277	101092207	+	NR	0	1	ENH
ENSMUSG00000017802.14	chr11	101096322	101119893	-	NR	1	1	ENH-GB
ENSMUSG00000017817.11	chr2	163336242	163397993	-	NR	1	1	ENH-GB
ENSMUSG00000017830.15	chr11	100694884	100704271	-	NR	0	1	ENH
ENSMUSG00000017831.8	chr17	53479234	53507680	+	NR	1	1	ENH-GB
ENSMUSG00000017832.2	chr11	100713850	100714575	+	NR	1	1	ENH-GB
ENSMUSG00000017837.12	chr11	100619244	100627607	+	NR	0	1	ENH
ENSMUSG00000017843.14	chr12	110447120	110583062	+	NR	1	1	ENH-GB
ENSMUSG00000017858.12	chr2	163017354	163046141	+	NR	1	1	ENH-GB
ENSMUSG00000017861.11	chr2	163054687	163084688	+	NR	0	1	ENH
ENSMUSG00000017868.16	chr2	162987330	163014127	+	NR	0	1	ENH
ENSMUSG00000017897.18	chr2	165595032	165771727	+	NR	0	0	-H3K79me2
ENSMUSG00000017922.14	chr13	27196659	27203749	+	NR	0	0	-H3K79me2
ENSMUSG00000017929.13	chr2	167298444	167349183	-	NR	1	1	ENH-GB
ENSMUSG00000017943.15	chr2	163438476	163455324	+	NR	0	0	-H3K79me2
ENSMUSG00000017969.13	chr2	167191805	167240604	-	NR	0	0	-H3K79me2
ENSMUSG00000017978.18	chr6	23262773	23839421	-	NR	0	0	-H3K79me2
ENSMUSG00000017999.16	chr2	167015193	167034947	+	NR	1	1	ENH-GB
ENSMUSG00000018001.18	chr5	143622447	143710250	+	NR	1	1	ENH-GB
ENSMUSG00000018012.11	chr11	120721470	120723969	+	NR	0	1	ENH
ENSMUSG00000018040.9	chr15	83113433	83122801	-	NR	1	1	ENH-GB
ENSMUSG00000018042.18	chr15	83153494	83172592	-	NR	1	1	ENH-GB
ENSMUSG00000018068.13	chr11	86210681	86257575	-	NR	1	1	ENH-GB
ENSMUSG00000018076.12	chr5	118560679	118765438	+	NR	1	1	ENH-GB
ENSMUSG00000018102.5	chr13	23684199	23692908	+	NR	0	0	-H3K79me2
ENSMUSG00000018126.15	chr15	79258195	79285537	-	NR	0	1	ENH
ENSMUSG00000018143.10	chr5	139791513	139802653	+	NR	1	1	ENH-GB
ENSMUSG00000018160.15	chr11	98152154	98193293	-	NR	1	1	ENH-GB
ENSMUSG00000018167.10	chr11	98358368	98381112	+	NR	1	1	ENH-GB
ENSMUSG00000018171.9	chr11	86583865	86683836	-	NR	1	1	ENH-GB
ENSMUSG00000018189.12	chr1	143777272	143807466	+	NR	1	1	ENH-GB
ENSMUSG00000018196.18	chr1	143716338	143749676	+	NR	1	1	ENH-GB
ENSMUSG00000018199.9	chr1	143750790	143777068	-	NR	0	1	ENH
ENSMUSG00000018209.15	chr2	164070322	164155524	+	NR	1	1	ENH-GB
ENSMUSG00000018217.12	chr11	63128982	63159547	+	NR	0	0	-H3K79me2
ENSMUSG00000018238.6	chr11	53431023	53437904	+	NR	1	1	ENH-GB
ENSMUSG00000018239.9	chr11	53324679	53333301	+	NR	1	1	ENH-GB
ENSMUSG00000018263.11	chr5	119832668	119885219	+	NR	0	0	-H3K79me2
ENSMUSG00000018286.6	chr11	70525367	70527858	+	NR	1	1	ENH-GB
ENSMUSG00000018287.12	chr11	70663771	70669416	-	NR	1	1	ENH-GB
ENSMUSG00000018293.4	chr11	70651850	70654644	-	NR	0	1	ENH
ENSMUSG00000018322.10	chr2	164053540	164071169	-	NR	1	1	ENH-GB
ENSMUSG00000018326.9	chr2	163994960	164018588	+	NR	1	1	ENH-GB
ENSMUSG00000018334.18	chr11	79013440	79146407	-	NR	0	0	-H3K79me2
ENSMUSG00000018339.11	chr11	54902453	54910377	+	NR	0	1	ENH
ENSMUSG00000018340.13	chr11	54979108	55033445	-	NR	0	1	ENH
ENSMUSG00000018347.16	chr11	65807175	65829239	+	NR	1	1	ENH-GB
ENSMUSG00000018362.14	chr11	106988629	106999541	-	NR	1	1	ENH-GB
ENSMUSG00000018363.16	chr11	106820066	106920715	-	NR	1	1	ENH-GB
ENSMUSG00000018372.13	chr11	106789252	106819930	+	NR	1	1	ENH-GB
ENSMUSG00000018377.10	chr11	88068279	88084729	+	NR	1	1	ENH-GB
ENSMUSG00000018378.13	chr11	88098058	88194140	+	NR	0	0	-H3K79me2
ENSMUSG00000018379.17	chr11	88047373	88053755	+	NR	1	1	ENH-GB
ENSMUSG00000018387.12	chr11	53457205	53467766	+	NR	0	1	ENH
ENSMUSG00000018395.19	chr11	53567379	53601967	+	NR	1	1	ENH-GB
ENSMUSG00000018398.18	chr11	53519257	53549565	+	NR	0	0	-H3K79me2
ENSMUSG00000018401.17	chr11	87592162	87616302	+	NR	1	1	ENH-GB
ENSMUSG00000018405.7	chr11	84813061	84819515	-	NR	0	0	-H3K79me2
ENSMUSG00000018411.17	chr11	104231390	104332090	+	NR	0	1	ENH
ENSMUSG00000018412.16	chr11	104333229	104468861	-	NR	1	1	ENH-GB
ENSMUSG00000018415.14	chr11	60417145	60450927	+	NR	0	1	ENH
ENSMUSG00000018417.14	chr1	51749765	51916071	-	NR	0	0	-H3K79me2
ENSMUSG00000018425.18	chr11	86768846	86807746	-	NR	1	1	ENH-GB
ENSMUSG00000018427.7	chr11	86936425	86993707	-	NR	1	1	ENH-GB
ENSMUSG00000018428.15	chr11	88830792	88864586	-	NR	1	1	ENH-GB
ENSMUSG00000018433.14	chr11	107166663	107189381	-	NR	1	1	ENH-GB
ENSMUSG00000018442.13	chr11	71007164	71019841	-	NR	1	1	ENH-GB
ENSMUSG00000018446.8	chr11	70977836	70983026	-	NR	1	1	ENH-GB
ENSMUSG00000018449.12	chr11	70970213	70977833	+	NR	1	1	ENH-GB
ENSMUSG00000018459.15	chr2	165405028	165473230	-	NR	0	1	ENH
ENSMUSG00000018470.8	chr11	69326258	69333042	+	NR	0	1	ENH
ENSMUSG00000018474.17	chr11	69343273	69369406	-	NR	1	1	ENH-GB
ENSMUSG00000018476.7	chr11	69398508	69413675	-	NR	1	1	ENH-GB
ENSMUSG00000018479.12	chr11	85170404	85181145	+	NR	1	1	ENH-GB
ENSMUSG00000018481.9	chr11	85187262	85235130	-	NR	1	1	ENH-GB
ENSMUSG00000018501.17	chr11	62316426	62458541	-	NR	1	1	ENH-GB
ENSMUSG00000018507.16	chr11	62574486	62600515	+	NR	0	0	-H3K79me2
ENSMUSG00000018509.8	chr11	62524946	62539261	-	NR	1	1	ENH-GB
ENSMUSG00000018537.16	chr11	97688823	97700497	-	NR	1	1	ENH-GB
ENSMUSG00000018541.10	chr11	97745481	97766556	-	NR	1	1	ENH-GB
ENSMUSG00000018543.8	chr11	97771481	97775918	-	NR	1	1	ENH-GB
ENSMUSG00000018547.8	chr11	97715157	97744704	-	NR	0	1	ENH
ENSMUSG00000018548.15	chr11	87127077	87220683	+	NR	1	1	ENH-GB
ENSMUSG00000018554.13	chr11	69935796	69941605	+	NR	1	1	ENH-GB
ENSMUSG00000018559.16	chr11	69981156	69990601	+	NR	1	1	ENH-GB
ENSMUSG00000018565.17	chr11	69968222	69982517	-	NR	1	1	ENH-GB
ENSMUSG00000018566.14	chr11	69942539	69948188	-	NR	0	1	ENH
ENSMUSG00000018567.14	chr11	69991143	69994951	+	NR	1	1	ENH-GB
ENSMUSG00000018569.12	chr11	69964779	69967885	+	NR	0	0	-H3K79me2
ENSMUSG00000018570.17	chr11	69897352	69900987	-	NR	1	1	ENH-GB
ENSMUSG00000018572.10	chr11	69995777	70000009	+	NR	0	1	ENH
ENSMUSG00000018574.14	chr11	70010183	70015411	-	NR	0	1	ENH
ENSMUSG00000018581.15	chr12	117877982	118199043	-	NR	0	0	-H3K79me2
ENSMUSG00000018583.5	chr11	55469685	55504838	+	NR	1	1	ENH-GB
ENSMUSG00000018585.9	chr11	55446641	55461239	-	NR	1	1	ENH-GB
ENSMUSG00000018593.13	chr11	55394500	55423183	-	NR	0	1	ENH
ENSMUSG00000018599.5	chr11	60728398	60732951	+	NR	0	1	ENH
ENSMUSG00000018604.18	chr5	119670669	119684724	+	NR	0	0	-H3K79me2
ENSMUSG00000018634.10	chr11	104132855	104175523	+	NR	0	0	-H3K79me2
ENSMUSG00000018651.14	chr11	84078920	84129600	-	NR	0	1	ENH
ENSMUSG00000018654.17	chr11	11685003	11772926	+	UR	0	0	-H3K79me2
ENSMUSG00000018659.12	chr11	96937825	96943986	-	NR	0	1	ENH
ENSMUSG00000018661.17	chr11	113649169	113667054	+	NR	1	1	ENH-GB
ENSMUSG00000018666.13	chr11	96789127	96808640	+	NR	1	1	ENH-GB
ENSMUSG00000018669.14	chr11	96907426	96916496	-	NR	1	1	ENH-GB
ENSMUSG00000018677.9	chr11	102402985	102407946	-	NR	1	1	ENH-GB
ENSMUSG00000018678.13	chr11	96953341	96982959	-	NR	1	1	ENH-GB
ENSMUSG00000018697.14	chr11	84422855	84513522	-	NR	1	1	ENH-GB
ENSMUSG00000018707.13	chr12	110601452	110666945	+	NR	1	1	ENH-GB
ENSMUSG00000018727.19	chr11	113698172	113710017	-	NR	0	1	ENH
ENSMUSG00000018733.10	chr11	83294642	83302586	-	NR	1	1	ENH-GB
ENSMUSG00000018736.14	chr11	68821434	68871858	-	NR	1	1	ENH-GB
ENSMUSG00000018740.14	chr11	68968131	68974365	+	NR	1	1	ENH-GB
ENSMUSG00000018750.14	chr11	69765912	69784023	+	NR	1	1	ENH-GB
ENSMUSG00000018761.14	chr11	69656697	69662642	-	NR	1	1	ENH-GB
ENSMUSG00000018765.5	chr11	69632990	69653297	+	NR	1	1	ENH-GB
ENSMUSG00000018770.9	chr2	73908447	73911326	-	NR	1	1	ENH-GB
ENSMUSG00000018774.13	chr11	69664213	69666153	-	NR	1	0	GB
ENSMUSG00000018776.10	chr11	69759890	69761968	-	NR	0	1	ENH
ENSMUSG00000018796.13	chr8	46471037	46536051	+	NR	1	1	ENH-GB
ENSMUSG00000018800.14	chr11	110269369	110337716	-	NR	1	1	ENH-GB
ENSMUSG00000018809.2	chr11	75348433	75405705	+	NR	1	1	ENH-GB
ENSMUSG00000018820.13	chr19	42163951	42194590	+	NR	1	1	ENH-GB
ENSMUSG00000018821.3	chr19	42123273	42129059	-	NR	1	1	ENH-GB
ENSMUSG00000018841.17	chr11	82876434	82890614	-	NR	1	1	ENH-GB
ENSMUSG00000018844.6	chr11	82892124	82900801	+	NR	0	1	ENH
ENSMUSG00000018845.14	chr11	82910550	82943403	+	NR	0	1	ENH
ENSMUSG00000018846.8	chr11	35769484	35791285	+	NR	1	1	ENH-GB
ENSMUSG00000018848.4	chr11	35808381	35834506	-	NR	1	1	ENH-GB
ENSMUSG00000018858.15	chr11	115403752	115412674	+	NR	0	1	ENH
ENSMUSG00000018861.8	chr11	115268024	115277050	-	NR	1	1	ENH-GB
ENSMUSG00000018865.9	chr15	84076097	84105754	-	NR	0	1	ENH
ENSMUSG00000018882.12	chr11	97315716	97329920	+	NR	1	1	ENH-GB
ENSMUSG00000018899.16	chr11	53770014	53778374	+	NR	0	1	ENH
ENSMUSG00000018900.7	chr11	53864542	53891660	-	NR	1	1	ENH-GB
ENSMUSG00000018906.14	chr11	54100095	54131665	+	NR	0	0	-H3K79me2
ENSMUSG00000018909.15	chr7	99535466	99606771	+	NR	1	1	ENH-GB
ENSMUSG00000018919.10	chr11	70505244	70511178	+	NR	0	0	-H3K79me2
ENSMUSG00000018920.11	chr11	70453983	70459984	-	NR	0	1	ENH
ENSMUSG00000018921.11	chr11	70392883	70410031	-	NR	1	1	ENH-GB
ENSMUSG00000018923.13	chr11	70451919	70453727	+	NR	1	1	ENH-GB
ENSMUSG00000018924.6	chr11	70344152	70352031	-	NR	0	1	ENH
ENSMUSG00000018925.3	chr11	83511736	83522175	-	NR	0	1	ENH
ENSMUSG00000018931.3	chr11	60902246	60914750	-	NR	1	1	ENH-GB
ENSMUSG00000018932.9	chr11	60932033	60952811	+	NR	1	1	ENH-GB
ENSMUSG00000018965.11	chr5	33018816	33027966	+	NR	1	1	ENH-GB
ENSMUSG00000018974.7	chr5	113742446	113772510	-	NR	1	1	ENH-GB
ENSMUSG00000018983.9	chr4	136172394	136196057	+	NR	0	1	ENH
ENSMUSG00000018986.10	chr11	83191330	83215154	+	NR	0	0	-H3K79me2
ENSMUSG00000018995.12	chr7	96951505	97064758	+	NR	0	1	ENH
ENSMUSG00000018999.14	chr6	34153380	34177111	-	NR	1	1	ENH-GB
ENSMUSG00000019027.8	chr14	31260375	31323896	-	NR	1	1	ENH-GB
ENSMUSG00000019039.14	chr9	108569886	108572774	+	NR	1	1	ENH-GB
ENSMUSG00000019054.13	chr5	136953275	136966234	+	NR	1	1	ENH-GB
ENSMUSG00000019055.15	chr4	147909753	147936767	-	NR	0	1	ENH
ENSMUSG00000019066.13	chr9	21907491	21918192	-	NR	0	1	ENH
ENSMUSG00000019080.8	chr15	76701465	76704239	+	NR	0	1	ENH
ENSMUSG00000019082.18	chr7	141429744	141437892	-	NR	0	1	ENH
ENSMUSG00000019087.13	chrX	74297097	74304721	+	NR	0	0	-H3K79me2
ENSMUSG00000019102.10	chr11	61207537	61218421	+	NR	0	0	-H3K79me2
ENSMUSG00000019124.10	chr6	54501173	54566489	-	NR	0	1	ENH
ENSMUSG00000019132.11	chr13	24801657	24816197	+	NR	1	1	ENH-GB
ENSMUSG00000019139.10	chr8	70594373	70597290	+	NR	1	1	ENH-GB
ENSMUSG00000019143.15	chr18	36783008	36792562	+	NR	0	1	ENH
ENSMUSG00000019173.11	chr11	100715009	100738215	-	NR	1	1	ENH-GB
ENSMUSG00000019178.17	chr5	135747220	135778385	-	NR	1	1	ENH-GB
ENSMUSG00000019179.10	chr5	135778480	135790398	+	NR	1	1	ENH-GB
ENSMUSG00000019188.16	chr2	152669461	152708670	+	NR	1	1	ENH-GB
ENSMUSG00000019189.13	chr11	44518964	44565520	+	NR	1	1	ENH-GB
ENSMUSG00000019210.10	chr6	120794305	120822793	-	NR	1	1	ENH-GB
ENSMUSG00000019214.13	chr17	25718926	25727419	-	NR	0	1	ENH
ENSMUSG00000019230.14	chr1	138825186	138848577	-	NR	0	0	-H3K79me2
ENSMUSG00000019254.16	chr7	4481520	4501680	-	NR	1	1	ENH-GB
ENSMUSG00000019256.17	chr12	35497974	35535038	-	NR	0	0	-H3K79me2
ENSMUSG00000019261.3	chr8	70905932	70917529	+	NR	1	1	ENH-GB
ENSMUSG00000019278.5	chr8	123186242	123201812	+	NR	0	0	-H3K79me2
ENSMUSG00000019295.8	chr5	33653216	33658416	-	NR	1	1	ENH-GB
ENSMUSG00000019297.9	chr14	55745693	55755500	+	NR	1	1	ENH-GB
ENSMUSG00000019302.16	chr11	101009452	101063719	+	NR	1	1	ENH-GB
ENSMUSG00000019303.14	chr11	101091823	101095436	-	NR	1	1	ENH-GB
ENSMUSG00000019312.10	chr11	98446394	98455373	+	UR	0	1	ENH
ENSMUSG00000019320.13	chr17	24696234	24700529	+	NR	1	1	ENH-GB
ENSMUSG00000019326.14	chr11	101330605	101341938	+	NR	0	1	ENH
ENSMUSG00000019338.13	chr3	95006590	95015448	-	NR	1	1	ENH-GB
ENSMUSG00000019362.8	chr8	84246238	84249719	-	NR	1	1	ENH-GB
ENSMUSG00000019368.13	chr11	4031462	4048024	+	NR	0	0	-H3K79me2
ENSMUSG00000019370.10	chr7	16915379	16924114	-	NR	1	1	ENH-GB
ENSMUSG00000019373.11	chr11	59817795	59839838	-	NR	1	1	ENH-GB
ENSMUSG00000019428.16	chr8	70527724	70535328	+	NR	1	1	ENH-GB
ENSMUSG00000019432.15	chr17	35241746	35253707	+	NR	1	1	ENH-GB
ENSMUSG00000019433.9	chr8	83652677	83664694	+	NR	1	1	ENH-GB
ENSMUSG00000019437.17	chr11	78176711	78181909	+	NR	1	1	ENH-GB
ENSMUSG00000019461.12	chr11	69846376	69852058	+	NR	0	0	-H3K79me2
ENSMUSG00000019464.6	chr8	83666678	83672753	+	NR	0	1	ENH
ENSMUSG00000019467.15	chr10	127182525	127190083	-	NR	0	1	ENH
ENSMUSG00000019470.12	chr8	3608421	3621316	-	NR	1	1	ENH-GB
ENSMUSG00000019471.10	chr9	21133222	21149982	-	NR	1	1	ENH-GB
ENSMUSG00000019478.16	chr8	123805985	123835287	+	NR	0	0	-H3K79me2
ENSMUSG00000019487.11	chr17	57249455	57263665	+	NR	0	0	-H3K79me2
ENSMUSG00000019494.14	chr5	138161071	138164646	+	NR	1	1	ENH-GB
ENSMUSG00000019505.7	chr11	62551171	62553213	+	NR	1	1	ENH-GB
ENSMUSG00000019518.11	chr5	138172002	138180429	+	NR	1	1	ENH-GB
ENSMUSG00000019528.18	chr3	20122084	20155317	-	NR	0	0	-H3K79me2
ENSMUSG00000019539.11	chr7	45082913	45092221	-	NR	0	0	-H3K79me2
ENSMUSG00000019558.14	chrX	73673150	73682502	+	DR	0	0	-H3K79me2
ENSMUSG00000019564.12	chr10	79927043	79955018	+	NR	1	1	ENH-GB
ENSMUSG00000019578.11	chr17	56067045	56075028	-	NR	1	1	ENH-GB
ENSMUSG00000019579.13	chr17	56175744	56183920	-	NR	1	1	ENH-GB
ENSMUSG00000019590.16	chr11	105933702	105953336	-	NR	1	1	ENH-GB
ENSMUSG00000019659.8	chr9	110656503	110711606	+	NR	1	1	ENH-GB
ENSMUSG00000019689.4	chr6	38533502	38539449	+	NR	1	1	ENH-GB
ENSMUSG00000019699.16	chr1	177020073	177258203	-	NR	1	0	GB
ENSMUSG00000019710.13	chr3	87919506	87923672	+	NR	1	1	ENH-GB
ENSMUSG00000019715.14	chr2	29935426	29960371	+	NR	1	1	ENH-GB
ENSMUSG00000019726.12	chr13	13590397	13778803	+	NR	1	0	GB
ENSMUSG00000019731.13	chr8	72480641	72492614	-	NR	1	1	ENH-GB
ENSMUSG00000019732.14	chr8	72424176	72443870	-	NR	1	1	ENH-GB
ENSMUSG00000019734.16	chr7	3665790	3677553	-	NR	0	1	ENH
ENSMUSG00000019737.14	chr7	30314807	30319046	+	NR	0	1	ENH
ENSMUSG00000019738.15	chr7	30231948	30233390	+	NR	1	1	ENH-GB
ENSMUSG00000019761.10	chr11	99385254	99389364	-	NR	0	0	-H3K79me2
ENSMUSG00000019763.11	chr10	4401915	4432388	-	NR	1	1	ENH-GB
ENSMUSG00000019768.16	chr10	4611593	5005614	+	NR	0	0	-H3K79me2
ENSMUSG00000019773.7	chr10	5799160	5805600	-	NR	0	0	-H3K79me2
ENSMUSG00000019774.8	chr10	5811887	5823910	-	NR	0	0	-H3K79me2
ENSMUSG00000019777.16	chr10	36974544	37001889	+	NR	1	1	ENH-GB
ENSMUSG00000019782.10	chr10	33996555	34019624	-	NR	1	1	ENH-GB
ENSMUSG00000019787.9	chr10	33080554	33476709	+	NR	0	0	-H3K79me2
ENSMUSG00000019789.9	chr10	30832359	30842801	-	NR	0	0	-H3K79me2
ENSMUSG00000019790.17	chr10	9755547	9901079	-	NR	1	1	ENH-GB
ENSMUSG00000019791.12	chr10	30608141	30629632	-	NR	1	1	ENH-GB
ENSMUSG00000019792.8	chr10	30534225	30600749	-	NR	1	0	GB
ENSMUSG00000019794.13	chr10	7726000	7763150	+	NR	1	1	ENH-GB
ENSMUSG00000019795.17	chr10	7629373	7681136	-	NR	1	1	ENH-GB
ENSMUSG00000019796.12	chr10	7589800	7625483	+	NR	0	1	ENH
ENSMUSG00000019797.11	chr10	43525133	43540994	-	NR	1	1	ENH-GB
ENSMUSG00000019802.13	chr10	42761496	42832514	+	NR	1	1	ENH-GB
ENSMUSG00000019804.12	chr10	42502030	42535381	+	NR	1	1	ENH-GB
ENSMUSG00000019806.13	chr10	13647054	13868980	-	NR	0	0	-H3K79me2
ENSMUSG00000019808.8	chr10	13552894	13563376	+	NR	1	1	ENH-GB
ENSMUSG00000019809.16	chr10	13523842	13553142	-	NR	1	1	ENH-GB
ENSMUSG00000019810.15	chr10	13499540	13519035	+	NR	0	0	-H3K79me2
ENSMUSG00000019813.16	chr10	41718840	41809871	-	NR	1	1	ENH-GB
ENSMUSG00000019814.5	chr10	13178140	13193168	-	NR	1	1	ENH-GB
ENSMUSG00000019815.7	chr10	13149540	13178023	-	NR	0	1	ENH
ENSMUSG00000019817.18	chr10	13060504	13131694	+	NR	0	0	-H3K79me2
ENSMUSG00000019818.15	chr10	41519414	41531048	+	NR	1	1	ENH-GB
ENSMUSG00000019820.11	chr10	12382188	12869365	-	NR	0	0	-H3K79me2
ENSMUSG00000019822.12	chr10	41485642	41490369	-	NR	1	1	ENH-GB
ENSMUSG00000019826.11	chr10	41450383	41465574	+	NR	1	1	ENH-GB
ENSMUSG00000019828.13	chr10	10686059	11082356	-	NR	0	1	ENH
ENSMUSG00000019831.14	chr10	40883475	40938570	+	NR	1	1	ENH-GB
ENSMUSG00000019832.5	chr10	10545002	10558265	-	NR	0	0	-H3K79me2
ENSMUSG00000019834.15	chr10	40570336	40604132	+	NR	1	1	ENH-GB
ENSMUSG00000019837.8	chr10	40247703	40258108	-	NR	1	1	ENH-GB
ENSMUSG00000019838.11	chr10	40033532	40142258	-	NR	1	1	ENH-GB
ENSMUSG00000019841.15	chr10	39732118	39875211	+	NR	1	1	ENH-GB
ENSMUSG00000019842.6	chr10	39612934	39655307	+	NR	0	0	-H3K79me2
ENSMUSG00000019843.14	chr10	39368855	39565381	+	NR	0	1	ENH
ENSMUSG00000019845.8	chr10	39133976	39152542	+	NR	1	1	ENH-GB
ENSMUSG00000019846.11	chr10	38965515	39110188	+	NR	0	1	ENH
ENSMUSG00000019849.11	chr10	45067203	45167198	+	NR	1	1	ENH-GB
ENSMUSG00000019850.11	chr10	19000910	19015657	-	NR	0	0	-H3K79me2
ENSMUSG00000019851.8	chr10	18845020	18857073	+	NR	0	1	ENH
ENSMUSG00000019852.7	chr10	18581839	18743949	-	NR	1	1	ENH-GB
ENSMUSG00000019853.6	chr10	18539498	18546076	-	NR	0	0	-H3K79me2
ENSMUSG00000019854.17	chr10	18055861	18125155	+	NR	1	1	ENH-GB
ENSMUSG00000019856.14	chr10	53633145	53751123	-	NR	1	1	ENH-GB
ENSMUSG00000019857.7	chr10	53596757	53609225	+	NR	1	1	ENH-GB
ENSMUSG00000019861.15	chr10	52335850	52382124	-	NR	1	1	ENH-GB
ENSMUSG00000019863.7	chr10	43874188	43901745	-	NR	1	1	ENH-GB
ENSMUSG00000019864.14	chr10	43901807	43957201	+	NR	1	1	ENH-GB
ENSMUSG00000019865.9	chr10	14705591	14770850	+	NR	1	1	ENH-GB
ENSMUSG00000019866.14	chr10	43950636	44148853	-	NR	0	1	ENH
ENSMUSG00000019868.16	chr10	14654755	14705560	-	NR	1	1	ENH-GB
ENSMUSG00000019872.13	chr10	57794335	57811830	+	NR	0	0	-H3K79me2
ENSMUSG00000019873.8	chr10	67009189	67096945	-	NR	0	1	ENH
ENSMUSG00000019876.15	chr10	57631981	57741112	+	NR	0	0	-H3K79me2
ENSMUSG00000019877.10	chr10	57515774	57532530	-	NR	1	1	ENH-GB
ENSMUSG00000019878.8	chr10	57486385	57513135	+	NR	1	1	ENH-GB
ENSMUSG00000019883.11	chr10	29313166	29347469	+	NR	1	1	ENH-GB
ENSMUSG00000019888.16	chr10	101681487	102391469	+	NR	1	0	GB
ENSMUSG00000019889.10	chr10	28074820	28597397	+	NR	0	0	-H3K79me2
ENSMUSG00000019891.15	chr10	52233619	52321378	+	NR	0	1	ENH
ENSMUSG00000019892.13	chr10	103046031	103236322	-	NR	1	1	ENH-GB
ENSMUSG00000019893.13	chr10	52045721	52195244	-	NR	0	1	ENH
ENSMUSG00000019897.8	chr10	105841067	105847833	+	NR	1	1	ENH-GB
ENSMUSG00000019899.16	chr10	26980036	27619758	-	NR	0	0	-H3K79me2
ENSMUSG00000019900.19	chr10	51677756	51730432	+	NR	0	0	-H3K79me2
ENSMUSG00000019906.15	chr10	107271686	107421474	+	NR	1	0	GB
ENSMUSG00000019907.10	chr10	108162193	108284475	+	NR	1	1	ENH-GB
ENSMUSG00000019916.14	chr10	59323296	59373304	+	NR	1	0	GB
ENSMUSG00000019917.10	chr10	59141627	59221847	-	NR	1	1	ENH-GB
ENSMUSG00000019920.17	chr10	58323466	58424691	+	NR	1	1	ENH-GB
ENSMUSG00000019923.14	chr10	72654845	72674964	+	NR	1	1	ENH-GB
ENSMUSG00000019927.6	chr10	71254980	71285262	-	NR	0	0	-H3K79me2
ENSMUSG00000019929.16	chr10	97479609	97518143	+	NR	0	0	-H3K79me2
ENSMUSG00000019935.16	chr10	89574020	89621253	-	NR	0	1	ENH
ENSMUSG00000019936.10	chr10	97644068	97682454	+	NR	0	0	-H3K79me2
ENSMUSG00000019942.13	chr10	69335146	69352938	-	NR	1	1	ENH-GB
ENSMUSG00000019943.10	chr10	98914406	99026143	+	NR	1	1	ENH-GB
ENSMUSG00000019944.14	chr10	69151434	69291791	+	DR	1	1	ENH-GB
ENSMUSG00000019945.10	chr10	68430953	68541896	-	NR	1	1	ENH-GB
ENSMUSG00000019947.10	chr10	68092520	68278740	-	NR	1	1	ENH-GB
ENSMUSG00000019948.4	chr10	89711971	89732295	-	NR	1	1	ENH-GB
ENSMUSG00000019951.10	chr10	89744991	89819871	+	NR	1	1	ENH-GB
ENSMUSG00000019952.15	chr10	99107036	99198074	+	NR	1	1	ENH-GB
ENSMUSG00000019961.17	chr10	91147571	91181315	-	NR	1	1	ENH-GB
ENSMUSG00000019966.18	chr10	100015630	100100416	+	NR	0	0	-H3K79me2
ENSMUSG00000019969.14	chr12	83688152	83735199	+	NR	1	1	ENH-GB
ENSMUSG00000019970.15	chr10	21882184	21999903	+	NR	0	0	-H3K79me2
ENSMUSG00000019971.10	chr10	100487558	100574840	+	NR	1	1	ENH-GB
ENSMUSG00000019975.12	chr10	91082940	91102607	+	NR	0	0	-H3K79me2
ENSMUSG00000019977.16	chr10	21295979	21368898	+	NR	1	1	ENH-GB
ENSMUSG00000019978.16	chr10	25359798	25523519	+	NR	1	1	ENH-GB
ENSMUSG00000019979.12	chr10	90989311	91082770	-	NR	0	1	ENH
ENSMUSG00000019984.16	chr10	24869986	24913681	+	NR	1	1	ENH-GB
ENSMUSG00000019986.17	chr10	20952547	21080429	+	NR	1	0	GB
ENSMUSG00000019988.7	chr10	92684746	92722420	-	NR	1	1	ENH-GB
ENSMUSG00000019989.8	chr10	24772406	24842823	-	NR	0	1	ENH
ENSMUSG00000019992.8	chr10	20347770	20361304	+	NR	1	1	ENH-GB
ENSMUSG00000019996.17	chr10	20148471	20281590	+	NR	1	1	ENH-GB
ENSMUSG00000019997.11	chr10	24595442	24598683	+	NR	0	0	-H3K79me2
ENSMUSG00000019998.6	chr10	24149302	24190222	+	NR	0	0	-H3K79me2
ENSMUSG00000020003.16	chr10	19853900	19907689	-	NR	1	1	ENH-GB
ENSMUSG00000020007.4	chr10	19712570	19760053	+	NR	0	0	-H3K79me2
ENSMUSG00000020009.13	chr10	19591949	19610229	+	NR	0	0	-H3K79me2
ENSMUSG00000020014.17	chr10	92775619	93081618	-	NR	1	1	ENH-GB
ENSMUSG00000020015.10	chr10	93160875	93267071	+	NR	1	1	ENH-GB
ENSMUSG00000020018.6	chr10	93583029	93589706	-	NR	1	1	ENH-GB
ENSMUSG00000020019.4	chr10	93640681	93747207	+	NR	0	1	ENH
ENSMUSG00000020020.8	chr10	93831555	93858088	+	NR	1	1	ENH-GB
ENSMUSG00000020021.4	chr10	94036001	94145339	+	NR	1	1	ENH-GB
ENSMUSG00000020022.17	chr10	94198720	94221443	+	NR	1	1	ENH-GB
ENSMUSG00000020023.18	chr10	94311949	94590956	+	NR	1	1	ENH-GB
ENSMUSG00000020024.7	chr10	94688654	94790853	+	NR	1	1	ENH-GB
ENSMUSG00000020027.18	chr10	95385362	95417180	-	NR	0	1	ENH
ENSMUSG00000020029.6	chr10	95547007	95564146	-	NR	1	1	ENH-GB
ENSMUSG00000020032.14	chr10	84370905	84440597	-	NR	0	0	-H3K79me2
ENSMUSG00000020033.2	chr10	84488293	84497435	+	NR	1	1	ENH-GB
ENSMUSG00000020034.7	chr10	84576626	84614359	+	NR	1	1	ENH-GB
ENSMUSG00000020037.15	chr10	84756062	84906538	+	NR	1	1	ENH-GB
ENSMUSG00000020038.10	chr10	85131700	85185064	-	NR	1	1	ENH-GB
ENSMUSG00000020042.15	chr10	85386814	85660292	+	NR	0	1	ENH
ENSMUSG00000020044.13	chr10	86300372	86349506	+	NR	0	0	-H3K79me2
ENSMUSG00000020048.13	chr10	86690209	86705509	-	NR	1	1	ENH-GB
ENSMUSG00000020053.18	chr10	87858265	87937042	+	NR	0	0	-H3K79me2
ENSMUSG00000020056.16	chr10	88201093	88246158	+	NR	1	1	ENH-GB
ENSMUSG00000020057.2	chr10	88322804	88379080	-	NR	1	1	ENH-GB
ENSMUSG00000020059.9	chr10	88459569	88473236	+	NR	1	1	ENH-GB
ENSMUSG00000020061.17	chr10	88518279	88605152	-	UR	0	0	-H3K79me2
ENSMUSG00000020063.16	chr10	63319005	63381704	-	NR	1	1	ENH-GB
ENSMUSG00000020064.9	chr10	63243810	63317878	+	NR	1	1	ENH-GB
ENSMUSG00000020067.8	chr10	63115795	63203952	-	NR	0	1	ENH
ENSMUSG00000020069.16	chr10	63014664	63024217	-	NR	1	1	ENH-GB
ENSMUSG00000020070.18	chr10	62980223	63017210	+	NR	0	1	ENH
ENSMUSG00000020072.15	chr10	63024315	63058813	+	NR	1	1	ENH-GB
ENSMUSG00000020074.7	chr10	62743928	62792286	-	NR	1	1	ENH-GB
ENSMUSG00000020075.8	chr10	62580251	62602281	-	NR	1	1	ENH-GB
ENSMUSG00000020076.7	chr10	62615895	62651218	-	NR	1	1	ENH-GB
ENSMUSG00000020077.14	chr10	62493833	62527451	-	NR	1	1	ENH-GB
ENSMUSG00000020078.16	chr10	62455235	62486805	-	NR	1	1	ENH-GB
ENSMUSG00000020079.15	chr10	62429209	62449738	-	NR	1	1	ENH-GB
ENSMUSG00000020083.13	chr10	62107655	62143920	-	NR	0	0	-H3K79me2
ENSMUSG00000020085.15	chr10	61715263	61739260	+	NR	1	1	ENH-GB
ENSMUSG00000020086.6	chr10	61738665	61784147	-	NR	0	1	ENH
ENSMUSG00000020087.5	chr10	61695514	61702773	+	NR	1	1	ENH-GB
ENSMUSG00000020088.10	chr10	61680299	61693297	+	NR	1	1	ENH-GB
ENSMUSG00000020089.8	chr10	61648552	61674168	+	NR	0	1	ENH
ENSMUSG00000020090.7	chr10	61595492	61628565	+	NR	0	1	ENH
ENSMUSG00000020091.15	chr10	61428491	61452661	-	NR	0	1	ENH
ENSMUSG00000020092.9	chr10	61319656	61383530	-	NR	0	0	-H3K79me2
ENSMUSG00000020096.20	chr10	61171954	61188841	+	NR	1	0	GB
ENSMUSG00000020097.14	chr10	61098642	61147703	-	NR	1	1	ENH-GB
ENSMUSG00000020099.8	chr10	60762593	60831581	-	NR	0	0	-H3K79me2
ENSMUSG00000020100.15	chr10	60712072	60752794	-	NR	0	0	-H3K79me2
ENSMUSG00000020102.15	chr10	125219270	125389465	-	NR	1	1	ENH-GB
ENSMUSG00000020107.10	chr10	59987409	60003135	-	NR	1	1	ENH-GB
ENSMUSG00000020108.4	chr10	59949669	59951834	-	NR	0	1	ENH
ENSMUSG00000020109.13	chr10	59879556	59899302	+	NR	1	1	ENH-GB
ENSMUSG00000020111.15	chr10	59702477	59864132	+	NR	0	1	ENH
ENSMUSG00000020114.12	chr10	119199255	119240055	-	NR	1	1	ENH-GB
ENSMUSG00000020115.3	chr10	121546455	121586787	-	NR	1	1	ENH-GB
ENSMUSG00000020116.7	chr11	17203198	17211568	-	NR	1	1	ENH-GB
ENSMUSG00000020121.15	chr10	121780991	122047315	-	NR	1	0	GB
ENSMUSG00000020122.16	chr11	16752203	16918158	+	NR	0	1	ENH
ENSMUSG00000020124.10	chr10	123105006	123196995	-	NR	1	1	ENH-GB
ENSMUSG00000020128.15	chr11	21239281	21321136	+	NR	1	1	ENH-GB
ENSMUSG00000020130.9	chr10	115197872	115251467	-	NR	1	1	ENH-GB
ENSMUSG00000020131.14	chr10	80321283	80329498	-	NR	1	1	ENH-GB
ENSMUSG00000020132.10	chr10	115287084	115315594	-	NR	1	1	ENH-GB
ENSMUSG00000020133.8	chr10	80318254	80320537	-	NR	1	1	ENH-GB
ENSMUSG00000020134.13	chr11	21091291	21150323	+	NR	1	1	ENH-GB
ENSMUSG00000020135.13	chr10	80295977	80318263	+	NR	0	1	ENH
ENSMUSG00000020137.5	chr10	115368404	115384443	-	NR	1	1	ENH-GB
ENSMUSG00000020142.12	chr11	20302180	20332713	-	NR	0	1	ENH
ENSMUSG00000020143.15	chr11	34226815	34783892	-	NR	1	1	ENH-GB
ENSMUSG00000020149.17	chr11	20201432	20226856	+	NR	1	1	ENH-GB
ENSMUSG00000020150.13	chr10	80258151	80261012	-	NR	0	1	ENH
ENSMUSG00000020151.16	chr10	116018213	116274932	+	NR	0	0	-H3K79me2
ENSMUSG00000020152.7	chr11	20062304	20112913	-	NR	1	1	ENH-GB
ENSMUSG00000020153.14	chr10	80249121	80256794	+	NR	1	1	ENH-GB
ENSMUSG00000020154.10	chr10	116275523	116389535	+	NR	0	0	-H3K79me2
ENSMUSG00000020156.16	chr10	80226434	80243903	+	NR	1	1	ENH-GB
ENSMUSG00000020160.18	chr11	18879817	19018985	-	NR	0	0	-H3K79me2
ENSMUSG00000020163.12	chr10	80402997	80406830	-	NR	1	1	ENH-GB
ENSMUSG00000020164.7	chr10	116418052	116421237	+	NR	1	1	ENH-GB
ENSMUSG00000020166.15	chr10	116485161	116581511	-	NR	1	1	ENH-GB
ENSMUSG00000020167.14	chr10	80409514	80433647	-	NR	0	1	ENH
ENSMUSG00000020169.4	chr10	116986314	117025040	+	NR	0	0	-H3K79me2
ENSMUSG00000020170.4	chr10	117069427	117148534	-	NR	1	1	ENH-GB
ENSMUSG00000020171.8	chr10	117215221	117224507	-	NR	1	1	ENH-GB
ENSMUSG00000020173.17	chr11	12236608	12464960	-	NR	0	0	-H3K79me2
ENSMUSG00000020175.14	chr10	75037058	75054748	+	NR	1	1	ENH-GB
ENSMUSG00000020176.17	chr11	11930508	12038683	-	NR	1	1	ENH-GB
ENSMUSG00000020178.6	chr10	75316877	75334784	+	NR	0	0	-H3K79me2
ENSMUSG00000020180.10	chr10	75517551	75537381	+	NR	1	1	ENH-GB
ENSMUSG00000020181.16	chr10	109681259	110456204	-	NR	0	0	-H3K79me2
ENSMUSG00000020182.16	chr11	11814101	11898144	-	NR	0	0	-H3K79me2
ENSMUSG00000020184.15	chr10	117688875	117710758	-	NR	1	1	ENH-GB
ENSMUSG00000020185.16	chr10	110745439	110787384	+	NR	0	0	-H3K79me2
ENSMUSG00000020186.7	chr10	110919789	110939622	+	NR	0	1	ENH
ENSMUSG00000020189.14	chr10	111164752	111297249	+	NR	1	1	ENH-GB
ENSMUSG00000020190.13	chr10	80665327	80678112	-	NR	1	1	ENH-GB
ENSMUSG00000020191.11	chr11	11462094	11515192	+	NR	1	1	ENH-GB
ENSMUSG00000020193.3	chr11	11279626	11462408	-	NR	0	1	ENH
ENSMUSG00000020196.10	chr10	75646112	75764341	-	NR	1	1	ENH-GB
ENSMUSG00000020198.8	chr10	80706956	80742264	-	NR	1	1	ENH-GB
ENSMUSG00000020205.8	chr10	111506286	111508645	+	NR	0	0	-H3K79me2
ENSMUSG00000020211.15	chr10	80798198	80804924	+	NR	1	1	ENH-GB
ENSMUSG00000020212.14	chr10	118141811	118168997	+	NR	1	1	ENH-GB
ENSMUSG00000020213.6	chr10	112060189	112078510	+	NR	1	1	ENH-GB
ENSMUSG00000020214.10	chr10	112083354	112108098	+	NR	1	1	ENH-GB
ENSMUSG00000020216.13	chr10	80808496	80813498	-	NR	0	1	ENH
ENSMUSG00000020218.11	chr10	121033960	121100650	+	NR	0	0	-H3K79me2
ENSMUSG00000020219.7	chr10	80899450	80900969	-	NR	1	1	ENH-GB
ENSMUSG00000020220.16	chr4	144972622	145195005	-	NR	1	0	GB
ENSMUSG00000020224.15	chr10	120227070	120232582	+	NR	1	1	ENH-GB
ENSMUSG00000020225.10	chr10	120201590	120224917	+	NR	1	1	ENH-GB
ENSMUSG00000020226.9	chr10	76057494	76110961	-	NR	0	1	ENH
ENSMUSG00000020227.10	chr10	120141648	120202130	-	NR	1	1	ENH-GB
ENSMUSG00000020228.11	chr10	120083608	120112987	-	NR	0	0	-H3K79me2
ENSMUSG00000020229.4	chr10	76147451	76189265	+	NR	0	0	-H3K79me2
ENSMUSG00000020230.15	chr10	76207222	76237865	-	UR	0	0	-H3K79me2
ENSMUSG00000020231.15	chr10	76259429	76345291	-	NR	1	1	ENH-GB
ENSMUSG00000020232.17	chr10	81346048	81350480	-	NR	0	1	ENH
ENSMUSG00000020234.10	chr10	81363067	81365816	-	NR	1	1	ENH-GB
ENSMUSG00000020235.16	chr10	81366222	81378516	-	NR	1	1	ENH-GB
ENSMUSG00000020238.14	chr10	81486249	81496392	-	NR	1	1	ENH-GB
ENSMUSG00000020241.13	chr10	76595762	76623630	-	NR	0	1	ENH
ENSMUSG00000020246.13	chr10	82696160	82742428	+	NR	1	1	ENH-GB
ENSMUSG00000020248.18	chr10	82748701	82764144	-	NR	1	1	ENH-GB
ENSMUSG00000020250.10	chr10	82833951	82897712	+	NR	1	1	ENH-GB
ENSMUSG00000020251.13	chr10	82650433	82690650	-	NR	0	1	ENH
ENSMUSG00000020253.15	chr9	106194947	106199746	-	NR	0	1	ENH
ENSMUSG00000020255.8	chr10	83360221	83488505	+	NR	1	1	ENH-GB
ENSMUSG00000020257.13	chr9	106170928	106191139	+	NR	1	1	ENH-GB
ENSMUSG00000020258.16	chr9	106152857	106158138	-	NR	1	1	ENH-GB
ENSMUSG00000020260.9	chr10	77259218	77269575	+	NR	1	1	ENH-GB
ENSMUSG00000020261.15	chr11	55204350	55236330	+	NR	1	1	ENH-GB
ENSMUSG00000020262.15	chr10	77290726	77418270	-	NR	1	1	ENH-GB
ENSMUSG00000020263.14	chr10	83600033	83648738	-	NR	1	1	ENH-GB
ENSMUSG00000020264.5	chr11	55158470	55185077	-	UR	0	1	ENH
ENSMUSG00000020265.16	chr10	77606097	77618331	+	NR	1	1	ENH-GB
ENSMUSG00000020267.6	chr11	54866383	54870501	+	NR	1	1	ENH-GB
ENSMUSG00000020268.13	chr11	54826866	54860916	-	NR	1	1	ENH-GB
ENSMUSG00000020270.9	chr11	32818529	32824605	-	NR	0	1	ENH
ENSMUSG00000020271.17	chr11	32642724	32746816	+	NR	1	1	ENH-GB
ENSMUSG00000020272.8	chr11	32533305	32624587	+	NR	1	1	ENH-GB
ENSMUSG00000020273.13	chr11	23862646	23895253	-	NR	1	1	ENH-GB
ENSMUSG00000020275.9	chr11	23736847	23770970	-	NR	1	0	GB
ENSMUSG00000020277.10	chr10	77986947	78010083	-	NR	0	0	-H3K79me2
ENSMUSG00000020279.10	chr11	32187541	32200279	-	NR	0	1	ENH
ENSMUSG00000020280.12	chr11	23665674	23732876	+	NR	1	1	ENH-GB
ENSMUSG00000020282.18	chr11	32209585	32222300	-	NR	0	0	-H3K79me2
ENSMUSG00000020283.5	chr11	23646479	23665959	-	NR	0	1	ENH
ENSMUSG00000020284.16	chr10	77978524	77986905	+	NR	1	0	GB
ENSMUSG00000020286.12	chr11	23516203	23521155	-	NR	1	1	ENH-GB
ENSMUSG00000020287.15	chr11	32226505	32232700	+	NR	0	1	ENH
ENSMUSG00000020288.13	chr11	23487882	23498030	-	NR	1	1	ENH-GB
ENSMUSG00000020289.15	chr11	32225628	32267707	-	NR	1	1	ENH-GB
ENSMUSG00000020290.14	chr11	23256041	23298249	+	NR	1	1	ENH-GB
ENSMUSG00000020299.6	chr11	31965592	31979651	+	NR	1	1	ENH-GB
ENSMUSG00000020300.14	chr11	31872211	31935634	+	NR	1	1	ENH-GB
ENSMUSG00000020305.13	chr11	30885416	31102704	+	NR	1	0	GB
ENSMUSG00000020307.15	chr10	79682195	79688398	+	NR	1	1	ENH-GB
ENSMUSG00000020308.6	chr10	79669369	79676127	+	NR	1	1	ENH-GB
ENSMUSG00000020309.6	chr11	30976707	30986350	-	NR	1	1	ENH-GB
ENSMUSG00000020311.17	chr11	30930774	30954335	-	NR	0	1	ENH
ENSMUSG00000020312.12	chr10	79618051	79637918	-	NR	0	0	-H3K79me2
ENSMUSG00000020315.18	chr11	30099395	30268175	-	NR	1	1	ENH-GB
ENSMUSG00000020317.14	chr10	79576379	79587331	-	NR	1	1	ENH-GB
ENSMUSG00000020319.9	chr11	21572235	21898989	+	NR	1	1	ENH-GB
ENSMUSG00000020321.15	chr11	21556787	21572367	-	NR	1	1	ENH-GB
ENSMUSG00000020325.10	chr10	79777272	79782630	+	NR	0	1	ENH
ENSMUSG00000020326.7	chr11	40748552	40755311	-	NR	0	1	ENH
ENSMUSG00000020327.4	chr10	79755076	79758596	+	NR	0	0	-H3K79me2
ENSMUSG00000020328.10	chr11	40733667	40740046	+	NR	1	1	ENH-GB
[truncated: 16,522 more rows]

## Sheet: RS
gene_ENS	chr	start	end	strand	gl.x	GB	RE	type
ENSMUSG00000000001.4	chr3	108107280	108146146	-	NR	1	1	ENH-GB
ENSMUSG00000000028.15	chr16	18780447	18811987	-	NR	1	1	ENH-GB
ENSMUSG00000000037.16	chrX	161117193	161258213	+	NR	1	1	ENH-GB
ENSMUSG00000000049.11	chr11	108343354	108414396	+	NR	1	1	ENH-GB
ENSMUSG00000000056.7	chr11	121237253	121255856	+	NR	1	1	ENH-GB
ENSMUSG00000000078.7	chr13	5861482	5870394	+	NR	0	1	ENH
ENSMUSG00000000085.16	chr4	120405281	120530186	+	NR	1	1	ENH-GB
ENSMUSG00000000088.7	chr9	57521274	57532426	+	NR	1	1	ENH-GB
ENSMUSG00000000093.6	chr11	85832551	85841948	+	NR	0	0	-H3K79me2
ENSMUSG00000000094.12	chr11	85886422	85916097	+	NR	0	0	-H3K79me2
ENSMUSG00000000103.12	chrY	2106015	2170409	-	NR	1	1	ENH-GB
ENSMUSG00000000120.6	chr11	95568818	95587735	-	NR	1	1	ENH-GB
ENSMUSG00000000125.5	chr11	103774150	103817957	+	NR	0	0	-H3K79me2
ENSMUSG00000000127.15	chr17	63863062	64139496	+	NR	1	1	ENH-GB
ENSMUSG00000000131.15	chr7	126101715	126200501	-	NR	1	1	ENH-GB
ENSMUSG00000000134.17	chrX	7762560	7775202	+	NR	0	1	ENH
ENSMUSG00000000142.15	chr11	108920349	108950783	+	NR	1	1	ENH-GB
ENSMUSG00000000148.17	chr5	140705011	140719379	+	NR	1	1	ENH-GB
ENSMUSG00000000149.10	chr5	140758408	140830431	-	NR	1	1	ENH-GB
ENSMUSG00000000154.16	chr7	143473736	143499334	+	NR	0	1	ENH
ENSMUSG00000000167.14	chr9	50617321	50625000	+	NR	1	1	ENH-GB
ENSMUSG00000000168.9	chr9	50634633	50659780	-	NR	1	1	ENH-GB
ENSMUSG00000000171.5	chr9	50596357	50603812	-	NR	1	1	ENH-GB
ENSMUSG00000000184.12	chr6	127125162	127152193	-	NR	0	1	ENH
ENSMUSG00000000194.13	chr2	31152316	31218775	+	NR	1	1	ENH-GB
ENSMUSG00000000197.8	chr14	123276634	123627144	-	NR	1	0	GB
ENSMUSG00000000204.16	chr11	83175186	83190216	+	UR	0	0	-H3K79me2
ENSMUSG00000000214.11	chr7	142892752	142931128	-	NR	0	0	-H3K79me2
ENSMUSG00000000223.13	chrX	134404551	134456573	+	NR	0	0	-H3K79me2
ENSMUSG00000000247.11	chr2	38339281	38369733	+	NR	0	1	ENH
ENSMUSG00000000253.13	chr13	45507444	45553800	+	NR	1	1	ENH-GB
ENSMUSG00000000275.16	chr11	88999376	89020293	+	NR	0	1	ENH
ENSMUSG00000000276.11	chr11	89035179	89066850	-	NR	1	1	ENH-GB
ENSMUSG00000000278.10	chr11	88924020	88955465	-	NR	1	1	ENH-GB
ENSMUSG00000000282.12	chr11	74830920	74845725	+	NR	1	1	ENH-GB
ENSMUSG00000000295.13	chr10	31313383	31328204	+	NR	0	0	-H3K79me2
ENSMUSG00000000296.8	chr10	31332376	31445958	-	NR	0	0	-H3K79me2
ENSMUSG00000000301.16	chr11	59970614	60046489	-	NR	1	1	ENH-GB
ENSMUSG00000000303.12	chr8	106603351	106670246	+	NR	1	0	GB
ENSMUSG00000000305.12	chr2	179442431	179899373	+	NR	1	1	ENH-GB
ENSMUSG00000000308.14	chr2	121357714	121363737	+	NR	0	0	-H3K79me2
ENSMUSG00000000317.11	chr11	70224128	70229798	-	NR	1	1	ENH-GB
ENSMUSG00000000318.16	chr11	70156197	70170834	+	NR	0	1	ENH
ENSMUSG00000000325.16	chr16	18348182	18407076	+	NR	0	1	ENH
ENSMUSG00000000339.14	chr3	116488963	116508208	-	NR	1	1	ENH-GB
ENSMUSG00000000340.10	chr3	116513070	116549981	+	NR	1	1	ENH-GB
ENSMUSG00000000346.9	chr15	100615349	100620761	+	NR	1	1	ENH-GB
ENSMUSG00000000365.9	chr14	56402581	56525032	+	NR	1	1	ENH-GB
ENSMUSG00000000374.8	chr10	78186725	78244641	-	NR	1	1	ENH-GB
ENSMUSG00000000378.15	chr11	6546887	6596744	+	NR	1	1	ENH-GB
ENSMUSG00000000384.15	chr11	6615598	6626067	-	NR	1	1	ENH-GB
ENSMUSG00000000386.15	chr16	97447035	97462907	-	NR	1	1	ENH-GB
ENSMUSG00000000399.10	chr6	126821721	126849136	-	NR	1	1	ENH-GB
ENSMUSG00000000409.14	chr4	129548344	129573641	-	NR	0	1	ENH
ENSMUSG00000000411.7	chr4	129489014	129491022	-	NR	1	1	ENH-GB
ENSMUSG00000000416.16	chr6	18366478	18514843	-	NR	0	0	-H3K79me2
ENSMUSG00000000420.15	chr18	24205344	24286818	+	NR	1	1	ENH-GB
ENSMUSG00000000439.9	chr6	115601902	115622624	+	NR	1	1	ENH-GB
ENSMUSG00000000440.12	chr6	115360951	115490399	+	NR	1	0	GB
ENSMUSG00000000441.17	chr6	115618067	115676635	-	NR	1	1	ENH-GB
ENSMUSG00000000489.7	chr15	79995874	80014977	-	NR	1	1	ENH-GB
ENSMUSG00000000531.5	chr15	101224188	101232756	+	NR	0	1	ENH
ENSMUSG00000000532.11	chr15	101174067	101213684	+	NR	1	1	ENH-GB
ENSMUSG00000000538.18	chr11	60226714	60352905	-	NR	1	1	ENH-GB
ENSMUSG00000000552.10	chr15	103313895	103340093	-	NR	1	1	ENH-GB
ENSMUSG00000000555.8	chr15	103344286	103366763	-	NR	0	0	-H3K79me2
ENSMUSG00000000561.14	chr3	105959369	105970037	+	NR	1	1	ENH-GB
ENSMUSG00000000562.5	chr3	105870858	105908926	+	NR	1	1	ENH-GB
ENSMUSG00000000563.17	chr3	105942698	105960099	-	NR	1	1	ENH-GB
ENSMUSG00000000567.5	chr11	112782224	112787760	+	NR	0	0	-H3K79me2
ENSMUSG00000000568.15	chr5	99955935	99978938	-	NR	1	1	ENH-GB
ENSMUSG00000000579.14	chr17	6601671	6609774	+	NR	1	1	ENH-GB
ENSMUSG00000000581.8	chr11	17257579	17269176	+	NR	1	1	ENH-GB
ENSMUSG00000000594.7	chr11	55098115	55113029	+	NR	1	1	ENH-GB
ENSMUSG00000000600.15	chr5	3803184	3845564	+	NR	1	1	ENH-GB
ENSMUSG00000000605.9	chr7	7282309	7300851	-	NR	1	1	ENH-GB
ENSMUSG00000000606.17	chr14	51410820	51420721	+	NR	0	1	ENH
ENSMUSG00000000617.14	chr11	50850685	50866208	+	NR	0	1	ENH
ENSMUSG00000000627.15	chr6	82911885	82939769	-	NR	0	1	ENH
ENSMUSG00000000628.10	chr6	82725025	82774454	-	UR	0	1	ENH
ENSMUSG00000000631.20	chr11	77763246	77865980	+	NR	1	1	ENH-GB
ENSMUSG00000000632.13	chr11	77930800	77979048	+	NR	0	1	ENH
ENSMUSG00000000708.14	chr17	53566861	53672720	+	NR	1	1	ENH-GB
ENSMUSG00000000711.3	chr10	128677175	128696264	-	NR	1	1	ENH-GB
ENSMUSG00000000730.13	chr10	78041947	78063622	+	NR	1	1	ENH-GB
ENSMUSG00000000731.15	chr10	78030022	78043610	-	NR	0	1	ENH
ENSMUSG00000000732.9	chr10	78069302	78083913	+	NR	1	1	ENH-GB
ENSMUSG00000000738.18	chr8	123062942	123097760	+	NR	1	1	ENH-GB
ENSMUSG00000000739.14	chr8	123140192	123158315	-	NR	0	1	ENH
ENSMUSG00000000740.12	chr8	123102350	123105244	+	NR	1	1	ENH-GB
ENSMUSG00000000743.9	chr8	123204264	123212763	-	NR	1	1	ENH-GB
ENSMUSG00000000751.13	chr11	75298166	75348324	-	NR	1	1	ENH-GB
ENSMUSG00000000759.14	chr8	12614277	12672248	-	NR	1	1	ENH-GB
ENSMUSG00000000776.13	chr14	70438757	70443447	-	NR	1	1	ENH-GB
ENSMUSG00000000782.15	chr11	52252371	52283014	-	NR	0	1	ENH
ENSMUSG00000000787.12	chrX	13280970	13294052	+	NR	0	1	ENH
ENSMUSG00000000794.9	chr3	89520164	89675132	+	NR	0	1	ENH
ENSMUSG00000000804.14	chr11	84984442	85140161	-	NR	1	1	ENH-GB
ENSMUSG00000000805.18	chr11	84957786	84966044	+	NR	1	1	ENH-GB
ENSMUSG00000000811.13	chr6	89643988	89675529	+	NR	1	1	ENH-GB
ENSMUSG00000000817.10	chr1	161780689	161788495	-	NR	0	1	ENH
ENSMUSG00000000823.16	chr2	181582103	181592803	-	NR	1	1	ENH-GB
ENSMUSG00000000826.16	chr2	181520485	181555133	+	NR	1	1	ENH-GB
ENSMUSG00000000827.18	chr2	181497142	181517966	+	NR	1	1	ENH-GB
ENSMUSG00000000838.17	chrX	68678541	68717963	+	NR	1	1	ENH-GB
ENSMUSG00000000861.15	chr11	24078056	24174123	+	NR	1	1	ENH-GB
ENSMUSG00000000876.11	chr2	154585758	154603708	-	NR	0	1	ENH
ENSMUSG00000000881.12	chrX	100767722	100818410	+	NR	0	0	-H3K79me2
ENSMUSG00000000884.17	chr16	18498713	18566679	+	NR	1	1	ENH-GB
ENSMUSG00000000902.13	chr10	75896769	75921617	-	NR	1	1	ENH-GB
ENSMUSG00000000915.15	chr5	123973628	124005558	+	NR	1	1	ENH-GB
ENSMUSG00000000916.15	chr5	135369953	135376805	+	NR	1	1	ENH-GB
ENSMUSG00000000934.9	chr15	75657035	75678800	-	NR	0	1	ENH
ENSMUSG00000000942.10	chr6	52189671	52191753	-	NR	0	0	-H3K79me2
ENSMUSG00000000957.11	chr14	54431612	54445364	+	UR	0	1	ENH
ENSMUSG00000000958.10	chr14	54369442	54417780	-	NR	1	1	ENH-GB
ENSMUSG00000000959.7	chr14	54360834	54369673	+	NR	1	1	ENH-GB
ENSMUSG00000000976.13	chr11	83753696	83783754	+	NR	1	1	ENH-GB
ENSMUSG00000001016.12	chr3	90476126	90488379	+	NR	1	1	ENH-GB
ENSMUSG00000001017.15	chr3	90498956	90509498	-	NR	1	1	ENH-GB
ENSMUSG00000001018.15	chr3	90488026	90491033	-	NR	1	1	ENH-GB
ENSMUSG00000001025.8	chr3	90612882	90624181	+	NR	0	0	-H3K79me2
ENSMUSG00000001034.17	chr11	61488812	61494406	-	NR	0	1	ENH
ENSMUSG00000001036.17	chr11	61517249	61579687	-	NR	1	1	ENH-GB
ENSMUSG00000001039.12	chr11	61505144	61512931	+	NR	1	1	ENH-GB
ENSMUSG00000001052.15	chr3	129982759	130061553	-	NR	1	1	ENH-GB
ENSMUSG00000001053.15	chr11	51643063	51650842	-	NR	1	1	ENH-GB
ENSMUSG00000001054.9	chr11	51623671	51635896	-	NR	1	1	ENH-GB
ENSMUSG00000001056.3	chr11	51619735	51623714	+	NR	0	1	ENH
ENSMUSG00000001062.18	chr8	123242356	123254348	-	NR	0	1	ENH
ENSMUSG00000001065.15	chr8	123254195	123269745	+	NR	1	1	ENH-GB
ENSMUSG00000001082.12	chr5	34633642	34637212	-	NR	0	1	ENH
ENSMUSG00000001089.14	chr4	136469761	136554780	+	NR	1	1	ENH-GB
ENSMUSG00000001098.15	chr5	114363567	114380508	-	NR	1	1	ENH-GB
ENSMUSG00000001100.10	chr11	78512193	78522736	+	NR	1	1	ENH-GB
ENSMUSG00000001105.15	chr11	78536361	78541737	+	NR	1	1	ENH-GB
ENSMUSG00000001119.7	chr10	76708792	76726168	-	UR	0	1	ENH
ENSMUSG00000001120.15	chr10	76761857	76961887	-	NR	1	1	ENH-GB
ENSMUSG00000001127.12	chrX	20797814	20860519	+	NR	1	1	ENH-GB
ENSMUSG00000001128.7	chrX	20925454	20931555	-	NR	0	0	-H3K79me2
ENSMUSG00000001134.9	chrX	20941722	20962017	-	NR	1	1	ENH-GB
ENSMUSG00000001138.13	chr1	36511867	36528237	+	NR	1	1	ENH-GB
ENSMUSG00000001143.13	chr1	36419871	36445271	-	NR	1	1	ENH-GB
ENSMUSG00000001150.7	chr10	76468927	76515857	+	NR	1	1	ENH-GB
ENSMUSG00000001151.10	chr10	76351263	76442786	-	NR	1	1	ENH-GB
ENSMUSG00000001156.9	chr6	86647042	86669161	-	NR	1	1	ENH-GB
ENSMUSG00000001157.13	chr6	86691768	86733383	-	NR	1	1	ENH-GB
ENSMUSG00000001158.13	chr6	86675151	86684522	-	NR	1	1	ENH-GB
ENSMUSG00000001166.17	chr5	120800194	120812514	-	NR	0	1	ENH
ENSMUSG00000001175.14	chr12	100199435	100209814	+	NR	1	1	ENH-GB
ENSMUSG00000001211.15	chr10	78269178	78352489	-	NR	1	1	ENH-GB
ENSMUSG00000001228.14	chr17	56303321	56323486	+	NR	1	1	ENH-GB
ENSMUSG00000001229.9	chr17	56186807	56218905	-	NR	1	1	ENH-GB
ENSMUSG00000001247.16	chr7	30957770	30973464	-	NR	0	1	ENH
ENSMUSG00000001248.15	chr7	31130127	31155896	-	DR	0	1	ENH
ENSMUSG00000001280.13	chr15	102406143	102436404	+	NR	1	1	ENH-GB
ENSMUSG00000001285.12	chr15	102331709	102338139	+	NR	1	1	ENH-GB
ENSMUSG00000001288.15	chr15	102234938	102257517	-	NR	0	1	ENH
ENSMUSG00000001289.12	chr15	102326116	102331873	+	NR	1	1	ENH-GB
ENSMUSG00000001300.16	chr8	8617434	8661242	-	NR	0	1	ENH
ENSMUSG00000001305.5	chr1	186720978	186749358	-	NR	1	1	ENH-GB
ENSMUSG00000001313.12	chr11	101464999	101471853	+	NR	1	1	ENH-GB
ENSMUSG00000001323.17	chr11	74906359	74925948	-	NR	1	1	ENH-GB
ENSMUSG00000001334.9	chr4	129136999	129144593	+	NR	1	1	ENH-GB
ENSMUSG00000001348.15	chr9	22126727	22135711	-	NR	0	0	-H3K79me2
ENSMUSG00000001349.5	chr9	22099216	22109630	+	NR	0	1	ENH
ENSMUSG00000001366.14	chr9	78081499	78109065	-	NR	1	1	ENH-GB
ENSMUSG00000001376.17	chr6	3498382	3603531	+	NR	1	1	ENH-GB
ENSMUSG00000001380.6	chr18	36766530	36783205	-	NR	1	1	ENH-GB
ENSMUSG00000001383.8	chr18	36793923	36799660	+	NR	1	1	ENH-GB
ENSMUSG00000001403.13	chr2	164769898	164778822	+	NR	1	1	ENH-GB
ENSMUSG00000001415.10	chr3	88336260	88362338	+	NR	1	1	ENH-GB
ENSMUSG00000001416.13	chr3	88297116	88321767	+	NR	1	1	ENH-GB
ENSMUSG00000001418.13	chr3	88325023	88331313	+	NR	0	1	ENH
ENSMUSG00000001419.17	chr3	88142372	88172086	+	NR	1	1	ENH-GB
ENSMUSG00000001420.13	chr3	88328655	88336148	-	NR	1	1	ENH-GB
ENSMUSG00000001424.14	chr6	28475139	28935162	+	NR	0	1	ENH
ENSMUSG00000001435.15	chr10	77052178	77166548	-	NR	1	1	ENH-GB
ENSMUSG00000001440.5	chr11	97159714	97187881	-	NR	1	1	ENH-GB
ENSMUSG00000001441.13	chr11	97205842	97280638	-	NR	1	1	ENH-GB
ENSMUSG00000001445.10	chr11	97041560	97049213	+	NR	1	1	ENH-GB
ENSMUSG00000001467.5	chr5	4081145	4104746	-	NR	1	1	ENH-GB
ENSMUSG00000001472.17	chr8	123373753	123403835	+	NR	0	1	ENH
ENSMUSG00000001473.6	chr18	67390717	67402748	+	NR	1	1	ENH-GB
ENSMUSG00000001482.15	chr8	123423527	123463270	+	NR	0	1	ENH
ENSMUSG00000001493.9	chr11	101877510	101894374	-	NR	1	1	ENH-GB
ENSMUSG00000001494.6	chr11	101962458	101967015	-	NR	1	1	ENH-GB
ENSMUSG00000001497.18	chr12	56691767	56712822	+	NR	1	0	GB
ENSMUSG00000001504.10	chr13	72628820	72634198	+	NR	0	0	-H3K79me2
ENSMUSG00000001506.10	chr11	94936224	94953042	+	NR	0	1	ENH
ENSMUSG00000001508.15	chr11	94962791	94976327	-	NR	1	1	ENH-GB
ENSMUSG00000001517.14	chr6	128362967	128376146	+	NR	1	1	ENH-GB
ENSMUSG00000001518.12	chr6	128409444	128424931	-	NR	1	1	ENH-GB
ENSMUSG00000001520.12	chr6	128399296	128416427	+	NR	0	1	ENH
ENSMUSG00000001521.12	chr6	128321161	128355851	-	NR	1	1	ENH-GB
ENSMUSG00000001524.14	chr17	35667730	35673739	-	NR	0	0	-H3K79me2
ENSMUSG00000001525.10	chr17	35833921	35838306	-	NR	0	1	ENH
ENSMUSG00000001542.7	chr13	75706757	75772364	+	NR	1	1	ENH-GB
ENSMUSG00000001552.14	chr11	100368958	100397763	-	NR	1	1	ENH-GB
ENSMUSG00000001555.10	chr11	100415697	100424824	+	UR	0	1	ENH
ENSMUSG00000001558.5	chr11	100441917	100457022	+	NR	1	1	ENH-GB
ENSMUSG00000001566.9	chr5	29473034	29478470	-	NR	0	0	-H3K79me2
ENSMUSG00000001569.10	chr5	29434664	29457843	+	NR	1	1	ENH-GB
ENSMUSG00000001576.14	chr17	26561489	26656931	+	NR	1	1	ENH-GB
ENSMUSG00000001583.13	chr11	69851005	69858730	-	NR	0	1	ENH
ENSMUSG00000001588.12	chr11	69881567	69895539	-	NR	0	1	ENH
ENSMUSG00000001604.14	chr4	136247729	136274898	+	NR	0	0	-H3K79me2
ENSMUSG00000001627.12	chr12	40201567	40248504	-	NR	1	1	ENH-GB
ENSMUSG00000001630.13	chr6	146724995	146778812	+	NR	1	1	ENH-GB
ENSMUSG00000001632.16	chr6	113307137	113324860	+	NR	1	1	ENH-GB
ENSMUSG00000001642.18	chr6	34302434	34317478	-	NR	1	1	ENH-GB
ENSMUSG00000001665.11	chr10	75774115	75781414	-	NR	1	1	ENH-GB
ENSMUSG00000001666.8	chr10	75771230	75773414	-	NR	1	1	ENH-GB
ENSMUSG00000001672.14	chr8	109947914	109962203	-	NR	1	1	ENH-GB
ENSMUSG00000001674.11	chr1	121553835	121567989	-	NR	1	1	ENH-GB
ENSMUSG00000001687.15	chr5	148504635	148552789	-	NR	1	1	ENH-GB
ENSMUSG00000001700.9	chr18	56432132	56503792	+	NR	1	1	ENH-GB
ENSMUSG00000001707.8	chr13	38644207	38659058	-	NR	1	1	ENH-GB
ENSMUSG00000001729.14	chr12	112653821	112674884	-	NR	1	1	ENH-GB
ENSMUSG00000001741.12	chr7	83642825	83745726	-	NR	0	1	ENH
ENSMUSG00000001750.15	chr19	3896050	3907133	-	NR	0	1	ENH
ENSMUSG00000001751.9	chr11	101070012	101077672	+	NR	0	1	ENH
ENSMUSG00000001755.12	chr11	101082565	101086619	+	NR	0	1	ENH
ENSMUSG00000001763.14	chr6	29694222	29718559	+	NR	1	1	ENH-GB
ENSMUSG00000001767.5	chr2	145917479	145935014	-	NR	1	1	ENH-GB
ENSMUSG00000001768.16	chr2	145675215	145887616	+	NR	1	0	GB
ENSMUSG00000001773.14	chr7	86718977	86775943	-	NR	0	0	-H3K79me2
ENSMUSG00000001774.8	chr9	18292125	18317442	+	NR	1	1	ENH-GB
ENSMUSG00000001783.3	chr10	85938637	85957823	-	NR	1	1	ENH-GB
ENSMUSG00000001785.13	chr10	85829494	85889096	+	NR	1	1	ENH-GB
ENSMUSG00000001786.14	chr10	86021972	86051873	+	NR	1	1	ENH-GB
ENSMUSG00000001794.13	chr7	30186936	30198811	-	NR	1	1	ENH-GB
ENSMUSG00000001802.16	chr7	35200027	35215498	-	NR	0	0	-H3K79me2
ENSMUSG00000001827.12	chr7	101858331	101870788	-	NR	0	1	ENH
ENSMUSG00000001829.17	chr7	101663633	101795506	+	NR	1	1	ENH-GB
ENSMUSG00000001833.17	chr9	25252439	25308571	+	NR	1	1	ENH-GB
ENSMUSG00000001844.10	chr5	143316489	143329256	-	NR	1	1	ENH-GB
ENSMUSG00000001847.14	chr5	143503634	143528036	-	NR	1	1	ENH-GB
ENSMUSG00000001855.15	chr2	31974436	32053975	+	NR	1	1	ENH-GB
ENSMUSG00000001870.15	chr17	75005568	75392512	+	NR	1	1	ENH-GB
ENSMUSG00000001891.16	chr11	21321138	21371201	-	NR	1	1	ENH-GB
ENSMUSG00000001901.15	chr11	106008124	106034549	+	NR	0	1	ENH
ENSMUSG00000001909.16	chr8	84686307	84699808	+	NR	1	1	ENH-GB
ENSMUSG00000001910.4	chr8	84670483	84687862	-	NR	0	1	ENH
ENSMUSG00000001911.16	chr8	84699876	84800344	-	NR	0	1	ENH
ENSMUSG00000001918.17	chr7	16781340	16798274	+	NR	1	1	ENH-GB
ENSMUSG00000001924.15	chrX	20658326	20683179	+	NR	1	1	ENH-GB
ENSMUSG00000001930.17	chr6	125546774	125686679	+	NR	0	0	-H3K79me2
ENSMUSG00000001942.8	chr9	37555698	37649655	+	NR	1	1	ENH-GB
ENSMUSG00000001948.10	chr9	37603290	37613722	-	NR	0	1	ENH
ENSMUSG00000001964.14	chrX	74254687	74261548	+	NR	1	1	ENH-GB
ENSMUSG00000001983.7	chr11	106066061	106073612	+	NR	1	1	ENH-GB
ENSMUSG00000001985.9	chr4	125490700	125714173	+	NR	0	0	-H3K79me2
ENSMUSG00000001988.9	chr7	16455721	16477728	-	UR	0	1	ENH
ENSMUSG00000001995.9	chr8	125418063	125569808	-	NR	1	1	ENH-GB
ENSMUSG00000001998.15	chr2	127008717	127067909	+	NR	1	1	ENH-GB
ENSMUSG00000001999.15	chr2	127070665	127097084	+	NR	0	1	ENH
ENSMUSG00000002006.12	chrX	73793359	73824969	-	DR	1	1	ENH-GB
ENSMUSG00000002010.17	chrX	73778963	73786897	-	NR	1	1	ENH-GB
ENSMUSG00000002012.13	chrX	73655994	73660117	-	NR	0	0	-H3K79me2
ENSMUSG00000002014.12	chrX	73787028	73790830	+	NR	0	1	ENH
ENSMUSG00000002015.5	chrX	73686178	73716175	-	DR	1	1	ENH-GB
ENSMUSG00000002017.9	chr17	75537086	75551946	-	NR	1	1	ENH-GB
ENSMUSG00000002028.13	chr9	44803355	44881296	-	NR	0	1	ENH
ENSMUSG00000002031.12	chr9	44767908	44793447	+	NR	1	1	ENH-GB
ENSMUSG00000002032.17	chr9	44793769	44799307	-	NR	0	1	ENH
ENSMUSG00000002043.17	chr7	19508395	19516145	+	NR	1	1	ENH-GB
ENSMUSG00000002052.6	chr11	78206746	78245987	-	NR	1	1	ENH-GB
ENSMUSG00000002055.9	chr11	78301529	78322457	+	NR	1	1	ENH-GB
ENSMUSG00000002058.13	chr11	78343482	78349164	+	NR	0	1	ENH
ENSMUSG00000002059.18	chr11	78188430	78192193	+	NR	1	1	ENH-GB
ENSMUSG00000002064.10	chr11	78245746	78255496	+	NR	1	1	ENH-GB
ENSMUSG00000002068.16	chr7	38097984	38107534	-	NR	0	1	ENH
ENSMUSG00000002076.11	chr17	31944769	32034508	-	NR	1	1	ENH-GB
ENSMUSG00000002083.13	chr7	16308393	16318205	+	NR	1	1	ENH-GB
ENSMUSG00000002102.15	chr2	91054009	91066369	+	NR	1	1	ENH-GB
ENSMUSG00000002103.15	chr2	91202885	91214098	+	NR	1	1	ENH-GB
ENSMUSG00000002104.11	chr2	91035620	91045729	+	NR	0	1	ENH
ENSMUSG00000002105.15	chr2	91061791	91070417	-	NR	1	1	ENH-GB
ENSMUSG00000002107.18	chr2	6539694	7509563	-	NR	1	0	GB
ENSMUSG00000002108.10	chr2	91184061	91202834	-	NR	0	1	ENH
ENSMUSG00000002109.14	chr2	91211572	91236982	-	NR	0	1	ENH
ENSMUSG00000002129.11	chr11	4160350	4182541	+	NR	1	1	ENH-GB
ENSMUSG00000002147.18	chr10	127642986	127660957	+	NR	0	1	ENH
ENSMUSG00000002190.13	chr8	83389867	83428552	+	NR	1	1	ENH-GB
ENSMUSG00000002205.16	chr7	44748413	44777515	+	NR	1	1	ENH-GB
ENSMUSG00000002210.11	chr7	24399619	24422778	+	NR	1	1	ENH-GB
ENSMUSG00000002221.11	chr5	27740080	27791691	-	NR	1	1	ENH-GB
ENSMUSG00000002222.14	chr6	71388634	71440637	-	NR	1	1	ENH-GB
ENSMUSG00000002227.15	chr3	104794836	104818563	-	NR	0	1	ENH
ENSMUSG00000002228.7	chr3	104781056	104786018	+	NR	1	1	ENH-GB
ENSMUSG00000002240.12	chr5	87825686	87846387	+	NR	1	1	ENH-GB
ENSMUSG00000002257.8	chr17	28207778	28228608	+	NR	0	0	-H3K79me2
ENSMUSG00000002265.16	chr7	6703892	6730431	-	NR	0	0	-H3K79me2
ENSMUSG00000002274.12	chr17	25794571	25797136	-	NR	1	1	ENH-GB
ENSMUSG00000002279.18	chr17	25579174	25662826	+	NR	1	1	ENH-GB
ENSMUSG00000002280.10	chr17	25773776	25783332	+	NR	1	1	ENH-GB
ENSMUSG00000002289.15	chr17	33773750	33781575	-	NR	0	1	ENH
ENSMUSG00000002297.16	chr5	8396973	8422716	-	NR	1	1	ENH-GB
ENSMUSG00000002307.15	chr17	33909414	33915589	+	NR	1	1	ENH-GB
ENSMUSG00000002308.15	chr17	33843091	33849774	+	NR	1	1	ENH-GB
ENSMUSG00000002319.16	chr14	55625400	55635957	-	NR	1	1	ENH-GB
ENSMUSG00000002320.15	chr14	55635965	55643806	-	NR	0	1	ENH
ENSMUSG00000002324.8	chr14	55618037	55625395	+	NR	1	1	ENH-GB
ENSMUSG00000002326.6	chr14	55671941	55679200	+	NR	1	1	ENH-GB
ENSMUSG00000002332.16	chr14	55739020	55745690	-	NR	1	1	ENH-GB
ENSMUSG00000002341.8	chr8	70093085	70120873	-	NR	1	1	ENH-GB
ENSMUSG00000002342.17	chr8	70172356	70183681	+	NR	0	1	ENH
ENSMUSG00000002343.11	chr8	70220172	70234466	-	NR	1	1	ENH-GB
ENSMUSG00000002345.18	chr8	70139499	70147319	+	NR	1	1	ENH-GB
ENSMUSG00000002346.16	chr8	70184340	70212305	-	NR	1	1	ENH-GB
ENSMUSG00000002365.10	chr17	5841329	5931954	+	NR	1	1	ENH-GB
ENSMUSG00000002372.9	chr17	56673294	56711764	+	NR	1	1	ENH-GB
ENSMUSG00000002379.7	chr17	56717767	56722141	+	NR	0	1	ENH
ENSMUSG00000002384.2	chr4	123105165	123132099	+	NR	1	0	GB
ENSMUSG00000002393.14	chr8	71374123	71381960	-	NR	0	1	ENH
ENSMUSG00000002395.14	chr8	71366848	71369732	+	NR	1	1	ENH-GB
ENSMUSG00000002396.8	chr8	71371298	71379361	+	NR	0	1	ENH
ENSMUSG00000002409.18	chr7	28179469	28187294	+	NR	1	1	ENH-GB
ENSMUSG00000002413.15	chr6	39603237	39725463	-	NR	1	1	ENH-GB
ENSMUSG00000002416.13	chr6	39592574	39603382	+	NR	1	1	ENH-GB
ENSMUSG00000002428.12	chr3	20057811	20118490	+	NR	0	0	-H3K79me2
ENSMUSG00000002455.14	chr2	181591868	181655660	+	NR	1	1	ENH-GB
ENSMUSG00000002458.13	chr2	181688419	181693977	-	NR	1	1	ENH-GB
ENSMUSG00000002475.15	chr18	10644411	10706771	-	NR	0	1	ENH
ENSMUSG00000002477.4	chr18	10617796	10628230	+	NR	1	1	ENH-GB
ENSMUSG00000002486.15	chr5	114707760	114722327	+	NR	1	1	ENH-GB
ENSMUSG00000002489.16	chr16	89787111	90143769	-	NR	1	1	ENH-GB
ENSMUSG00000002496.10	chr17	24595816	24632630	-	NR	0	1	ENH
ENSMUSG00000002524.17	chr15	76070182	76080924	-	NR	1	1	ENH-GB
ENSMUSG00000002546.16	chr2	32287384	32307921	+	NR	1	1	ENH-GB
ENSMUSG00000002550.16	chr2	32255002	32260159	-	NR	1	1	ENH-GB
ENSMUSG00000002578.17	chr10	128630843	128645991	-	NR	0	1	ENH
ENSMUSG00000002580.7	chr11	98437708	98438991	-	NR	0	1	ENH
ENSMUSG00000002602.16	chr7	25757273	25788705	-	NR	0	1	ENH
ENSMUSG00000002603.15	chr7	25687002	25705077	+	NR	0	1	ENH
ENSMUSG00000002608.8	chr7	25711106	25719088	-	NR	1	1	ENH-GB
ENSMUSG00000002625.9	chr17	32321425	32350581	-	NR	1	1	ENH-GB
ENSMUSG00000002635.11	chr7	34184499	34196661	-	NR	1	1	ENH-GB
ENSMUSG00000002658.9	chr17	57003405	57011288	-	NR	1	1	ENH-GB
ENSMUSG00000002660.8	chr17	56990305	56996188	+	NR	0	1	ENH
ENSMUSG00000002661.14	chr17	56997339	56999322	+	NR	1	1	ENH-GB
ENSMUSG00000002679.14	chr12	81573557	81595008	-	NR	1	1	ENH-GB
ENSMUSG00000002688.8	chr12	50341231	50649098	-	NR	0	0	-H3K79me2
ENSMUSG00000002718.14	chr2	166906040	166946389	+	NR	1	1	ENH-GB
ENSMUSG00000002728.14	chr2	145902099	145916425	+	NR	1	1	ENH-GB
ENSMUSG00000002731.6	chr2	76629898	76648015	-	NR	0	1	ENH
ENSMUSG00000002732.14	chr2	76663044	76673116	-	NR	1	1	ENH-GB
ENSMUSG00000002733.8	chr2	76675281	76696828	+	NR	1	1	ENH-GB
ENSMUSG00000002741.9	chr11	5955693	5967780	+	NR	1	1	ENH-GB
ENSMUSG00000002748.7	chr5	135187264	135246129	+	NR	1	1	ENH-GB
ENSMUSG00000002763.16	chr17	46711463	46725541	+	NR	1	1	ENH-GB
ENSMUSG00000002767.13	chr17	46646229	46650139	+	NR	1	1	ENH-GB
ENSMUSG00000002768.8	chr17	46678793	46683111	+	NR	1	1	ENH-GB
ENSMUSG00000002771.12	chr7	45831883	45878378	-	NR	1	1	ENH-GB
ENSMUSG00000002778.14	chr7	45872772	45883732	+	NR	1	1	ENH-GB
ENSMUSG00000002781.19	chr7	45896941	45917413	+	NR	0	1	ENH
ENSMUSG00000002797.9	chr6	54982580	54992950	-	NR	1	1	ENH-GB
ENSMUSG00000002799.6	chr12	112907819	112929776	-	NR	1	1	ENH-GB
ENSMUSG00000002803.14	chr12	112976482	112978945	+	NR	0	1	ENH
ENSMUSG00000002804.4	chr12	112934291	112942124	-	NR	0	1	ENH
ENSMUSG00000002812.4	chr11	60714123	60727263	-	NR	0	1	ENH
ENSMUSG00000002814.15	chr11	60740058	60777365	-	NR	1	1	ENH-GB
ENSMUSG00000002820.6	chr9	21265293	21277772	+	NR	0	1	ENH
ENSMUSG00000002825.8	chr9	21411837	21420274	+	NR	1	1	ENH-GB
ENSMUSG00000002831.13	chr17	56100591	56109803	-	NR	0	1	ENH
ENSMUSG00000002833.11	chr17	56079634	56100607	+	NR	1	1	ENH-GB
ENSMUSG00000002835.9	chr17	56040439	56072289	+	NR	1	1	ENH-GB
ENSMUSG00000002844.9	chr16	38444030	38452703	-	NR	1	1	ENH-GB
ENSMUSG00000002845.14	chr16	38558698	38592162	+	NR	1	1	ENH-GB
ENSMUSG00000002846.9	chr16	38498347	38522663	-	NR	1	1	ENH-GB
ENSMUSG00000002870.8	chr6	88883474	88898780	-	NR	0	1	ENH
ENSMUSG00000002881.14	chr1	52457294	52500679	-	NR	0	1	ENH
ENSMUSG00000002885.14	chr8	83723251	83741326	-	NR	0	1	ENH
ENSMUSG00000002897.5	chr6	120463247	120487559	+	NR	0	0	-H3K79me2
ENSMUSG00000002900.16	chr12	31265234	31329644	+	NR	0	1	ENH
ENSMUSG00000002908.17	chr8	70842049	70863258	-	NR	0	0	-H3K79me2
ENSMUSG00000002910.11	chr8	70835129	70839720	-	NR	1	1	ENH-GB
ENSMUSG00000002944.15	chr5	17781690	17888801	-	NR	0	0	-H3K79me2
ENSMUSG00000002948.19	chr8	4238740	4247897	+	NR	1	1	ENH-GB
ENSMUSG00000002949.15	chr8	4259731	4275913	-	NR	1	1	ENH-GB
ENSMUSG00000002957.11	chr7	141562173	141633011	+	NR	1	1	ENH-GB
ENSMUSG00000002963.17	chr7	44857139	44862992	+	NR	1	1	ENH-GB
ENSMUSG00000002968.9	chr7	44876765	44892712	-	NR	1	1	ENH-GB
ENSMUSG00000002981.10	chr7	19631571	19665033	-	NR	1	1	ENH-GB
ENSMUSG00000002983.17	chr7	19606217	19629438	-	NR	0	1	ENH
ENSMUSG00000002984.17	chr7	19701313	19715438	-	NR	1	1	ENH-GB
ENSMUSG00000002985.16	chr7	19696109	19699188	-	NR	0	1	ENH
ENSMUSG00000002996.17	chr12	31926254	31950535	-	NR	1	1	ENH-GB
ENSMUSG00000002997.15	chr12	31958476	32061296	-	NR	0	1	ENH
ENSMUSG00000003031.14	chr6	134920401	134925513	+	NR	0	1	ENH
ENSMUSG00000003032.8	chr4	55527143	55532466	-	NR	1	1	ENH-GB
ENSMUSG00000003033.15	chr8	72240018	72257385	+	NR	1	1	ENH-GB
ENSMUSG00000003037.16	chr8	72161200	72183904	+	NR	1	1	ENH-GB
ENSMUSG00000003038.15	chr4	133964738	133968650	-	NR	1	1	ENH-GB
ENSMUSG00000003039.9	chr8	72219730	72224418	+	NR	1	1	ENH-GB
ENSMUSG00000003053.17	chr19	39269405	39330713	+	NR	0	0	-H3K79me2
ENSMUSG00000003062.13	chr13	19357676	19395795	-	NR	1	0	GB
ENSMUSG00000003068.16	chr10	80115803	80130682	+	NR	1	1	ENH-GB
ENSMUSG00000003072.15	chr10	80138632	80145818	+	NR	1	1	ENH-GB
ENSMUSG00000003099.11	chr7	17004640	17027924	-	NR	1	1	ENH-GB
ENSMUSG00000003119.14	chr11	98203059	98278504	+	NR	1	1	ENH-GB
ENSMUSG00000003123.15	chr7	25379527	25398710	-	NR	1	1	ENH-GB
ENSMUSG00000003131.7	chr9	45962859	46012690	-	NR	1	1	ENH-GB
ENSMUSG00000003134.10	chr1	39371492	39478755	-	UR	0	1	ENH
ENSMUSG00000003135.15	chr1	39534992	39546889	+	NR	1	1	ENH-GB
ENSMUSG00000003153.10	chr6	122727809	122801640	-	NR	1	1	ENH-GB
ENSMUSG00000003154.15	chr6	122819914	122845366	+	NR	0	1	ENH
ENSMUSG00000003161.15	chr5	8046078	8069379	+	UR	0	0	-H3K79me2
ENSMUSG00000003166.20	chr16	17839482	17898562	-	NR	1	1	ENH-GB
ENSMUSG00000003184.15	chr7	44997648	45002848	+	NR	1	1	ENH-GB
ENSMUSG00000003190.12	chr7	44991222	44998712	-	NR	1	1	ENH-GB
ENSMUSG00000003199.16	chr17	56005711	56016790	+	NR	0	1	ENH
ENSMUSG00000003200.10	chr17	56016750	56036635	-	NR	0	1	ENH
ENSMUSG00000003208.9	chr17	55959099	55968285	+	NR	0	1	ENH
ENSMUSG00000003226.7	chr10	58446920	58494356	+	NR	1	1	ENH-GB
ENSMUSG00000003227.4	chr10	58600789	58675654	-	NR	0	1	ENH
ENSMUSG00000003228.8	chr19	60889749	61092553	+	NR	1	1	ENH-GB
ENSMUSG00000003233.12	chr16	20516982	20534010	+	NR	0	1	ENH
ENSMUSG00000003234.16	chr16	20548577	20561379	+	NR	1	1	ENH-GB
ENSMUSG00000003235.13	chr16	20498817	20509323	+	NR	1	1	ENH-GB
ENSMUSG00000003269.17	chr7	45806637	45814581	-	NR	1	1	ENH-GB
ENSMUSG00000003271.17	chr7	45729983	45784669	-	NR	0	1	ENH
ENSMUSG00000003279.17	chr17	69969073	70821413	+	UR	1	1	ENH-GB
ENSMUSG00000003282.9	chr4	3900996	3938423	-	NR	0	1	ENH
ENSMUSG00000003299.10	chr9	21002738	21008839	+	NR	1	1	ENH-GB
ENSMUSG00000003308.15	chr9	21229730	21239361	-	NR	1	1	ENH-GB
ENSMUSG00000003309.14	chr9	21294275	21312337	-	NR	0	1	ENH
ENSMUSG00000003316.14	chr8	111154421	111259216	-	NR	1	1	ENH-GB
ENSMUSG00000003341.9	chr10	80519584	80539124	-	NR	1	1	ENH-GB
ENSMUSG00000003344.14	chr10	80642617	80657071	-	NR	1	1	ENH-GB
ENSMUSG00000003345.16	chr10	80622838	80640749	+	NR	1	1	ENH-GB
ENSMUSG00000003346.14	chr10	80583654	80590341	-	NR	1	1	ENH-GB
ENSMUSG00000003348.10	chr10	80685253	80701977	-	NR	1	1	ENH-GB
ENSMUSG00000003352.14	chr15	98630840	98644529	+	NR	0	1	ENH
ENSMUSG00000003354.6	chr15	98708207	98723336	+	NR	1	1	ENH-GB
ENSMUSG00000003360.15	chr15	98645134	98662894	-	NR	1	1	ENH-GB
ENSMUSG00000003363.15	chr7	27532000	27553218	-	NR	0	1	ENH
ENSMUSG00000003378.9	chr7	25009849	25072346	-	NR	1	1	ENH-GB
ENSMUSG00000003380.11	chr7	24969752	24972754	-	NR	0	1	ENH
ENSMUSG00000003382.18	chr3	87525407	87540156	+	NR	1	1	ENH-GB
ENSMUSG00000003402.14	chr9	22002806	22014222	+	NR	1	1	ENH-GB
ENSMUSG00000003410.8	chr9	22015005	22052023	-	NR	0	0	-H3K79me2
ENSMUSG00000003411.10	chr4	108879063	108943324	+	NR	0	0	-H3K79me2
ENSMUSG00000003418.11	chr2	13651021	13794064	-	NR	0	0	-H3K79me2
ENSMUSG00000003421.13	chr7	45062429	45078210	+	NR	1	1	ENH-GB
ENSMUSG00000003423.15	chr7	45154303	45160065	+	NR	1	1	ENH-GB
ENSMUSG00000003429.11	chr7	45122379	45124439	-	NR	1	1	ENH-GB
ENSMUSG00000003435.9	chr7	28314891	28338746	-	NR	1	1	ENH-GB
ENSMUSG00000003436.11	chr7	28293553	28302238	-	NR	1	1	ENH-GB
ENSMUSG00000003437.14	chr7	28392951	28399388	+	NR	1	1	ENH-GB
ENSMUSG00000003438.17	chr7	28305516	28312072	-	NR	0	1	ENH
ENSMUSG00000003444.8	chr7	28386146	28392708	-	NR	1	1	ENH-GB
ENSMUSG00000003452.15	chr6	149408886	149563329	+	NR	1	1	ENH-GB
ENSMUSG00000003458.12	chr1	172066013	172082795	-	NR	1	1	ENH-GB
ENSMUSG00000003464.13	chr1	172126755	172136493	+	NR	1	1	ENH-GB
ENSMUSG00000003469.9	chr14	70457476	70468832	+	NR	0	1	ENH
ENSMUSG00000003500.13	chr6	29200434	29216364	-	NR	1	1	ENH-GB
ENSMUSG00000003518.13	chr11	101971143	101987013	-	NR	1	1	ENH-GB
ENSMUSG00000003527.9	chr16	17900709	17911348	-	NR	1	1	ENH-GB
ENSMUSG00000003528.15	chr16	17925223	17928219	-	NR	0	1	ENH
ENSMUSG00000003531.15	chr16	18052860	18071632	+	NR	1	1	ENH-GB
ENSMUSG00000003534.17	chr17	35681567	35704621	-	UR	0	0	-H3K79me2
ENSMUSG00000003545.3	chr7	19302696	19310051	-	NR	1	1	ENH-GB
ENSMUSG00000003546.10	chr17	46630624	46646022	-	NR	1	1	ENH-GB
ENSMUSG00000003549.9	chr7	19344778	19356524	+	NR	1	1	ENH-GB
ENSMUSG00000003555.7	chr19	46667165	46672974	-	NR	1	1	ENH-GB
ENSMUSG00000003559.7	chr19	46707443	46741095	+	NR	1	1	ENH-GB
ENSMUSG00000003573.15	chr8	70282827	70294361	+	NR	0	1	ENH
ENSMUSG00000003575.13	chr8	70382355	70439579	-	NR	1	1	ENH-GB
ENSMUSG00000003581.14	chr11	4135202	4141172	+	NR	0	1	ENH
ENSMUSG00000003585.13	chr11	4097039	4123415	-	UR	0	1	ENH
ENSMUSG00000003604.14	chr2	112492964	112634573	+	NR	1	1	ENH-GB
ENSMUSG00000003617.16	chr3	19957054	20009145	+	NR	0	0	-H3K79me2
ENSMUSG00000003623.4	chr5	8966033	8997324	-	NR	1	1	ENH-GB
ENSMUSG00000003644.17	chr4	133847290	133887797	-	NR	1	1	ENH-GB
ENSMUSG00000003657.9	chr8	110137502	110168210	-	NR	0	0	-H3K79me2
ENSMUSG00000003660.10	chr2	127208386	127240451	+	NR	1	1	ENH-GB
ENSMUSG00000003662.10	chr2	127240938	127247816	-	NR	1	1	ENH-GB
ENSMUSG00000003680.15	chr19	8772522	8786417	-	NR	1	1	ENH-GB
ENSMUSG00000003721.14	chr1	121304353	121332589	-	NR	1	1	ENH-GB
ENSMUSG00000003731.13	chr4	129643980	129672767	-	NR	1	1	ENH-GB
ENSMUSG00000003752.9	chr7	27207172	27228661	-	NR	1	1	ENH-GB
ENSMUSG00000003762.13	chr7	27233023	27257950	+	NR	1	1	ENH-GB
ENSMUSG00000003778.14	chr18	34598615	34624601	-	NR	1	1	ENH-GB
ENSMUSG00000003779.15	chr18	34624624	34633265	+	NR	1	1	ENH-GB
ENSMUSG00000003808.18	chr8	84856989	84869257	+	NR	1	1	ENH-GB
ENSMUSG00000003809.14	chr8	84886393	84893921	-	NR	0	1	ENH
ENSMUSG00000003810.12	chr4	116306762	116464183	-	NR	1	1	ENH-GB
ENSMUSG00000003813.15	chr8	84834019	84840665	-	NR	1	1	ENH-GB
ENSMUSG00000003814.8	chr8	84841850	84846934	-	NR	1	1	ENH-GB
ENSMUSG00000003824.12	chr8	84872111	84888221	+	NR	1	1	ENH-GB
ENSMUSG00000003847.16	chr8	107293470	107379517	+	NR	1	1	ENH-GB
ENSMUSG00000003848.14	chr8	107412486	107425051	-	NR	1	1	ENH-GB
ENSMUSG00000003849.8	chr8	107388225	107403206	-	NR	0	1	ENH
ENSMUSG00000003863.18	chr7	45339122	45367019	-	UR	0	1	ENH
ENSMUSG00000003865.16	chr7	45434844	45456619	+	NR	0	0	-H3K79me2
ENSMUSG00000003868.14	chr7	45421760	45438096	-	NR	1	1	ENH-GB
ENSMUSG00000003872.9	chr7	45367891	45370583	-	NR	0	1	ENH
ENSMUSG00000003923.14	chr10	71225464	71238280	-	NR	1	1	ENH-GB
ENSMUSG00000003929.10	chr17	33329342	33358878	-	NR	1	1	ENH-GB
ENSMUSG00000003934.5	chr11	69554092	69560205	-	NR	0	1	ENH
ENSMUSG00000003955.8	chr16	36043761	36071594	-	NR	1	1	ENH-GB
ENSMUSG00000003970.9	chr15	76904078	76906314	+	NR	1	1	ENH-GB
ENSMUSG00000003974.6	chr5	9485541	9725170	-	NR	0	0	-H3K79me2
ENSMUSG00000003992.15	chr13	91460283	91703429	+	NR	1	0	GB
ENSMUSG00000004018.9	chr11	26386135	26471876	+	NR	1	1	ENH-GB
ENSMUSG00000004032.10	chr3	107895821	107898686	+	NR	1	1	ENH-GB
ENSMUSG00000004035.12	chr3	107926334	107931817	-	NR	0	1	ENH
ENSMUSG00000004040.16	chr11	100885098	100939540	-	NR	1	1	ENH-GB
ENSMUSG00000004043.14	chr11	100859351	100885169	+	NR	1	1	ENH-GB
ENSMUSG00000004054.8	chr19	5689131	5702862	+	NR	1	1	ENH-GB
ENSMUSG00000004056.15	chr7	27591552	27640826	+	NR	1	1	ENH-GB
ENSMUSG00000004069.17	chr16	4639989	4707695	+	NR	1	1	ENH-GB
ENSMUSG00000004070.15	chr16	4726361	4766742	+	NR	1	1	ENH-GB
ENSMUSG00000004071.13	chr16	4750348	4790292	-	NR	1	1	ENH-GB
ENSMUSG00000004085.14	chr2	72285637	72442610	+	NR	1	1	ENH-GB
ENSMUSG00000004096.9	chr9	14500617	14510577	+	NR	1	1	ENH-GB
ENSMUSG00000004098.7	chr9	20770050	20815067	-	UR	0	0	-H3K79me2
ENSMUSG00000004099.16	chr9	20907209	20959888	-	NR	1	1	ENH-GB
ENSMUSG00000004100.12	chr9	20888175	20892178	+	NR	1	1	ENH-GB
ENSMUSG00000004110.16	chr1	154390731	154884501	-	UR	1	1	ENH-GB
ENSMUSG00000004113.18	chr2	24603887	24763152	-	NR	0	0	-H3K79me2
ENSMUSG00000004127.12	chr3	138143448	138159821	+	NR	1	1	ENH-GB
ENSMUSG00000004151.17	chr12	38779380	38870484	+	NR	1	0	GB
ENSMUSG00000004187.11	chr15	76659858	76668196	+	NR	0	1	ENH
ENSMUSG00000004207.14	chr10	60277627	60302597	+	NR	1	0	GB
ENSMUSG00000004221.16	chrX	74393290	74453854	+	NR	0	1	ENH
ENSMUSG00000004231.15	chr19	44756045	44837871	+	NR	0	0	-H3K79me2
ENSMUSG00000004233.14	chr3	99141068	99239186	+	NR	1	1	ENH-GB
ENSMUSG00000004263.15	chr6	124742544	124756524	-	NR	1	1	ENH-GB
ENSMUSG00000004264.17	chr6	124712336	124716950	+	NR	1	1	ENH-GB
ENSMUSG00000004266.15	chr6	124720707	124738714	-	NR	1	1	ENH-GB
ENSMUSG00000004267.16	chr6	124760053	124769673	-	NR	0	0	-H3K79me2
ENSMUSG00000004268.11	chr6	124704085	124712178	-	NR	1	1	ENH-GB
ENSMUSG00000004270.13	chr6	124663027	124704418	+	NR	1	1	ENH-GB
ENSMUSG00000004285.12	chr6	29467718	29470512	+	NR	1	1	ENH-GB
ENSMUSG00000004319.15	chr8	60910389	60983300	-	NR	1	1	ENH-GB
ENSMUSG00000004328.15	chr7	17031507	17062427	-	NR	0	1	ENH
ENSMUSG00000004341.8	chr13	21312125	21319624	+	NR	1	1	ENH-GB
ENSMUSG00000004347.16	chr6	56069804	56569103	-	NR	1	0	GB
ENSMUSG00000004356.8	chr10	88746607	88826804	-	NR	1	1	ENH-GB
ENSMUSG00000004364.14	chr1	80264923	80340480	-	NR	1	1	ENH-GB
ENSMUSG00000004371.14	chr7	4772373	4782857	-	NR	1	1	ENH-GB
ENSMUSG00000004383.18	chr8	72814599	73353540	-	NR	0	0	-H3K79me2
ENSMUSG00000004393.10	chr11	6258919	6267772	-	NR	1	1	ENH-GB
ENSMUSG00000004394.12	chr11	6270369	6274870	-	NR	1	1	ENH-GB
ENSMUSG00000004415.15	chr5	136741759	136883209	-	NR	0	1	ENH
ENSMUSG00000004451.14	chr1	119470305	119504794	-	NR	0	1	ENH
ENSMUSG00000004455.16	chr5	122158278	122175273	+	NR	1	1	ENH-GB
ENSMUSG00000004460.17	chr16	22857845	22879634	+	NR	1	1	ENH-GB
ENSMUSG00000004462.7	chr16	22813214	22857669	-	NR	1	1	ENH-GB
ENSMUSG00000004473.10	chr7	44302687	44306902	-	NR	1	1	ENH-GB
ENSMUSG00000004500.9	chr7	12965838	12974236	+	NR	0	0	-H3K79me2
ENSMUSG00000004508.6	chr7	97081586	97308946	+	NR	1	1	ENH-GB
ENSMUSG00000004530.12	chr5	113842436	113908758	-	NR	1	1	ENH-GB
ENSMUSG00000004535.12	chr6	52713729	52766780	+	NR	1	1	ENH-GB
ENSMUSG00000004540.7	chr7	18813937	18821607	-	DR	0	1	ENH
ENSMUSG00000004542.15	chr7	18789567	18798520	-	NR	1	1	ENH-GB
ENSMUSG00000004558.15	chr14	51905271	51914158	-	NR	0	1	ENH
ENSMUSG00000004561.14	chr14	51884842	51893039	+	NR	1	1	ENH-GB
ENSMUSG00000004562.16	chr14	51984719	52006251	+	NR	0	1	ENH
ENSMUSG00000004565.15	chr8	3515384	3544267	+	NR	0	1	ENH
ENSMUSG00000004567.16	chr8	3500457	3515232	+	NR	0	1	ENH
ENSMUSG00000004568.12	chr8	3393006	3456601	+	NR	1	1	ENH-GB
ENSMUSG00000004591.16	chr3	142790902	142882004	-	NR	1	1	ENH-GB
ENSMUSG00000004609.11	chr7	43524216	43544428	-	NR	0	1	ENH
ENSMUSG00000004610.4	chr7	43444083	43457800	+	NR	1	1	ENH-GB
ENSMUSG00000004626.14	chr8	3630955	3643644	+	NR	1	1	ENH-GB
ENSMUSG00000004631.15	chr6	4674350	4747207	-	NR	0	1	ENH
ENSMUSG00000004633.17	chr6	54039554	54301810	+	NR	1	1	ENH-GB
ENSMUSG00000004637.15	chr8	114439655	115352708	+	NR	1	1	ENH-GB
ENSMUSG00000004642.13	chr5	33634952	33652574	-	NR	1	1	ENH-GB
ENSMUSG00000004661.15	chr9	57790353	57836793	-	NR	1	1	ENH-GB
ENSMUSG00000004667.18	chr10	80035949	80039795	-	NR	1	1	ENH-GB
ENSMUSG00000004668.14	chr11	9191942	9684259	+	UR	0	0	-H3K79me2
ENSMUSG00000004677.17	chr8	71272714	71360713	+	NR	0	1	ENH
ENSMUSG00000004698.10	chr12	34047580	34917095	-	NR	1	1	ENH-GB
ENSMUSG00000004707.14	chr1	171588624	171607410	-	NR	0	1	ENH
ENSMUSG00000004709.14	chr1	171559193	171609746	+	NR	0	1	ENH
ENSMUSG00000004730.15	chr17	57358691	57483527	+	NR	0	0	-H3K79me2
ENSMUSG00000004748.5	chr11	4091480	4095445	-	NR	1	1	ENH-GB
ENSMUSG00000004768.14	chr1	33719887	33742564	+	NR	1	1	ENH-GB
ENSMUSG00000004771.12	chr9	64715299	64737758	-	NR	1	1	ENH-GB
ENSMUSG00000004788.11	chr12	85219481	85226628	+	NR	1	1	ENH-GB
ENSMUSG00000004789.10	chr12	85110833	85134845	+	NR	1	1	ENH-GB
ENSMUSG00000004791.7	chr12	85166635	85177790	-	NR	0	1	ENH
ENSMUSG00000004798.14	chr11	61775649	61855073	-	NR	1	1	ENH-GB
ENSMUSG00000004837.2	chr11	61653265	61672784	+	NR	1	1	ENH-GB
ENSMUSG00000004843.7	chr16	65539128	65562726	-	NR	1	1	ENH-GB
ENSMUSG00000004846.10	chr5	136987019	136996648	+	NR	1	1	ENH-GB
ENSMUSG00000004849.14	chr5	137034993	137046135	-	NR	0	1	ENH
ENSMUSG00000004865.16	chr17	28587648	28622709	-	NR	1	1	ENH-GB
ENSMUSG00000004872.15	chr1	78101267	78197134	-	NR	0	0	-H3K79me2
ENSMUSG00000004880.11	chr1	181815335	181843046	-	NR	0	1	ENH
ENSMUSG00000004892.13	chr3	87987531	88000230	-	NR	0	0	-H3K79me2
ENSMUSG00000004894.10	chr3	88021750	88027583	-	NR	0	1	ENH
ENSMUSG00000004895.9	chr3	87858903	87885608	-	NR	1	1	ENH-GB
ENSMUSG00000004896.16	chr3	87922601	87930717	-	NR	1	1	ENH-GB
ENSMUSG00000004897.16	chr3	87906321	87916132	+	NR	1	1	ENH-GB
ENSMUSG00000004902.7	chr6	120773578	120794336	+	NR	0	1	ENH
ENSMUSG00000004929.12	chr10	81070035	81082559	+	NR	1	1	ENH-GB
ENSMUSG00000004931.11	chr10	81266960	81273246	+	NR	1	1	ENH-GB
ENSMUSG00000004933.17	chr10	81252935	81263365	+	NR	1	1	ENH-GB
ENSMUSG00000004934.14	chr10	81153266	81167923	-	NR	1	1	ENH-GB
ENSMUSG00000004936.8	chr9	64185770	64253631	-	UR	1	1	ENH-GB
ENSMUSG00000004937.6	chr10	81044075	81060181	-	NR	1	1	ENH-GB
ENSMUSG00000004945.15	chr17	5410870	5440259	-	NR	1	1	ENH-GB
ENSMUSG00000004947.15	chr5	135994800	136032872	+	NR	1	1	ENH-GB
ENSMUSG00000004951.10	chr5	135887919	135889563	+	NR	0	1	ENH
ENSMUSG00000004952.13	chr5	136083916	136111860	+	NR	0	1	ENH
ENSMUSG00000004961.7	chr7	4539765	4547541	-	NR	0	1	ENH
ENSMUSG00000004980.16	chr6	51460932	51469894	-	NR	1	1	ENH-GB
ENSMUSG00000004994.12	chr8	84257795	84270380	-	NR	1	1	ENH-GB
ENSMUSG00000004996.9	chr8	84249906	84257326	-	NR	0	1	ENH
ENSMUSG00000005034.15	chr3	146729574	146812990	-	NR	1	1	ENH-GB
ENSMUSG00000005043.13	chr11	119343425	119355536	-	NR	0	1	ENH
ENSMUSG00000005045.16	chr4	152338651	152390194	+	NR	1	1	ENH-GB
ENSMUSG00000005054.7	chr10	78425669	78427622	+	NR	0	1	ENH
ENSMUSG00000005057.13	chr5	136218147	136246556	-	NR	1	1	ENH-GB
ENSMUSG00000005069.12	chr6	124396816	124415067	-	NR	1	1	ENH-GB
ENSMUSG00000005089.15	chr2	102658659	102790784	+	NR	1	1	ENH-GB
ENSMUSG00000005102.13	chr2	118388618	118475234	+	NR	0	1	ENH
ENSMUSG00000005103.12	chr5	38526813	38563221	-	NR	1	1	ENH-GB
ENSMUSG00000005131.4	chr9	53402325	53434402	+	NR	1	1	ENH-GB
ENSMUSG00000005142.10	chr8	85083270	85098282	+	NR	0	1	ENH
ENSMUSG00000005148.8	chr14	99298691	99315036	+	NR	1	1	ENH-GB
ENSMUSG00000005150.16	chr8	85075035	85081306	-	NR	1	1	ENH-GB
ENSMUSG00000005161.15	chr8	84969587	84974834	+	NR	1	1	ENH-GB
ENSMUSG00000005198.15	chr11	69733997	69758637	-	NR	1	1	ENH-GB
ENSMUSG00000005204.12	chr11	69673115	69682084	-	NR	1	1	ENH-GB
ENSMUSG00000005220.10	chr5	72300025	72504473	-	NR	0	1	ENH
ENSMUSG00000005225.15	chr6	54595111	54645839	+	NR	1	1	ENH-GB
ENSMUSG00000005233.16	chr2	69193895	69206194	-	NR	1	1	ENH-GB
ENSMUSG00000005237.14	chr11	69420809	69549110	-	NR	1	1	ENH-GB
ENSMUSG00000005251.15	chr16	97741933	97763787	-	NR	0	0	-H3K79me2
ENSMUSG00000005262.13	chr16	18811779	18835261	+	NR	1	1	ENH-GB
ENSMUSG00000005267.13	chr11	62700356	62731905	-	NR	1	1	ENH-GB
ENSMUSG00000005299.6	chr5	33739673	33782817	-	NR	1	1	ENH-GB
ENSMUSG00000005312.15	chr13	58176156	58215653	-	NR	1	1	ENH-GB
ENSMUSG00000005320.9	chr13	55152640	55168759	+	NR	0	1	ENH
ENSMUSG00000005354.16	chr15	77915047	77929006	-	NR	1	1	ENH-GB
ENSMUSG00000005357.9	chr10	78780496	78814765	+	NR	0	1	ENH
ENSMUSG00000005360.14	chr15	8634124	8710764	-	NR	0	0	-H3K79me2
ENSMUSG00000005362.14	chr6	106780201	106800077	-	NR	1	1	ENH-GB
ENSMUSG00000005370.3	chr17	87975050	87990883	+	NR	1	1	ENH-GB
ENSMUSG00000005371.14	chr17	87990859	88065291	-	NR	1	1	ENH-GB
ENSMUSG00000005373.13	chr5	135089890	135138382	+	NR	0	0	-H3K79me2
ENSMUSG00000005374.13	chr5	135149657	135165760	+	NR	1	1	ENH-GB
ENSMUSG00000005378.17	chr5	135052957	135064959	-	NR	1	1	ENH-GB
ENSMUSG00000005397.8	chr13	13437551	13512269	+	NR	0	0	-H3K79me2
ENSMUSG00000005410.6	chr8	75109569	75128439	+	NR	1	1	ENH-GB
ENSMUSG00000005417.17	chr11	59661305	59780860	+	NR	1	1	ENH-GB
ENSMUSG00000005442.13	chr7	25267704	25294159	+	NR	1	1	ENH-GB
ENSMUSG00000005447.12	chr7	25295049	25297986	-	NR	0	1	ENH
ENSMUSG00000005469.10	chr8	83972993	83996443	+	NR	1	1	ENH-GB
ENSMUSG00000005470.8	chr8	83955507	83970197	+	NR	1	1	ENH-GB
ENSMUSG00000005474.9	chr5	136693146	136701094	+	NR	1	0	GB
ENSMUSG00000005481.18	chr8	83715177	83726892	+	NR	1	1	ENH-GB
ENSMUSG00000005483.10	chr8	83608193	83612653	+	NR	1	1	ENH-GB
ENSMUSG00000005493.15	chr3	153857149	153906138	-	NR	1	1	ENH-GB
ENSMUSG00000005501.14	chr1	87945119	88008551	-	NR	0	0	-H3K79me2
ENSMUSG00000005505.12	chr2	90904740	90911626	+	NR	1	1	ENH-GB
ENSMUSG00000005506.16	chr2	90940382	91019497	+	NR	1	1	ENH-GB
ENSMUSG00000005510.9	chr2	90894634	90904827	-	NR	1	1	ENH-GB
ENSMUSG00000005514.14	chr5	135670033	135735326	+	NR	1	1	ENH-GB
ENSMUSG00000005533.10	chr7	67952827	68233668	+	NR	1	0	GB
ENSMUSG00000005534.10	chr8	3122061	3279617	-	NR	0	0	-H3K79me2
ENSMUSG00000005540.10	chr8	3681737	3694175	-	NR	0	1	ENH
ENSMUSG00000005553.14	chr7	30712209	30725534	+	NR	0	0	-H3K79me2
ENSMUSG00000005566.14	chr7	12999114	13031035	+	NR	1	1	ENH-GB
ENSMUSG00000005575.16	chr7	13035120	13038275	-	NR	1	1	ENH-GB
ENSMUSG00000005583.16	chr13	83504034	83667080	+	NR	0	0	-H3K79me2
ENSMUSG00000005609.16	chr7	111028951	111056377	+	NR	1	1	ENH-GB
ENSMUSG00000005610.17	chr7	111067750	111083030	-	NR	1	1	ENH-GB
ENSMUSG00000005611.15	chr7	110868266	110982461	-	NR	0	1	ENH
ENSMUSG00000005615.15	chr16	32430921	32475070	+	NR	1	1	ENH-GB
ENSMUSG00000005621.11	chr7	80993681	81045164	+	NR	1	1	ENH-GB
ENSMUSG00000005625.15	chr3	95032694	95042614	-	NR	1	1	ENH-GB
ENSMUSG00000005656.9	chr12	54746349	54795703	-	NR	0	1	ENH
ENSMUSG00000005667.8	chr6	83305691	83325908	-	NR	1	1	ENH-GB
ENSMUSG00000005672.12	chr5	75574916	75656722	+	NR	1	0	GB
ENSMUSG00000005674.9	chr1	171216011	171222514	-	NR	0	1	ENH
ENSMUSG00000005681.12	chr1	171225054	171226379	+	NR	0	0	-H3K79me2
ENSMUSG00000005682.9	chr10	128303335	128321358	+	NR	1	1	ENH-GB
ENSMUSG00000005683.8	chr10	128337734	128362479	+	NR	1	1	ENH-GB
ENSMUSG00000005687.14	chr3	103171655	103179166	+	NR	1	1	ENH-GB
ENSMUSG00000005698.15	chr8	105636568	105682922	+	NR	1	1	ENH-GB
ENSMUSG00000005699.16	chr8	105701148	105703496	+	NR	1	1	ENH-GB
ENSMUSG00000005718.8	chr16	4544661	4559854	-	NR	0	1	ENH
ENSMUSG00000005732.14	chr16	18239784	18248732	-	NR	1	1	ENH-GB
ENSMUSG00000005763.15	chr1	165788681	165877277	+	NR	1	1	ENH-GB
ENSMUSG00000005774.12	chr3	94954075	94961561	+	NR	1	1	ENH-GB
ENSMUSG00000005779.12	chr3	94884093	94886961	-	NR	1	1	ENH-GB
ENSMUSG00000005802.12	chr2	122681233	122702663	-	NR	0	1	ENH
ENSMUSG00000005803.14	chr2	122765237	122809569	+	NR	1	1	ENH-GB
ENSMUSG00000005804.14	chr2	122738503	122749475	+	NR	1	1	ENH-GB
ENSMUSG00000005813.12	chr3	138458956	138489515	-	NR	1	1	ENH-GB
ENSMUSG00000005823.9	chr17	57234635	57248446	-	NR	1	1	ENH-GB
ENSMUSG00000005836.9	chr18	11052508	11085635	+	UR	0	0	-H3K79me2
ENSMUSG00000005846.12	chr16	11192970	11203331	-	NR	1	1	ENH-GB
ENSMUSG00000005871.14	chr18	34220924	34322189	+	NR	1	1	ENH-GB
ENSMUSG00000005873.5	chr18	34344889	34373415	-	NR	0	1	ENH
ENSMUSG00000005881.13	chr2	156008045	156018279	+	NR	1	1	ENH-GB
ENSMUSG00000005882.18	chr2	155846894	155930310	-	NR	1	1	ENH-GB
ENSMUSG00000005883.15	chr2	172977700	172993576	+	NR	1	1	ENH-GB
ENSMUSG00000005886.14	chr1	13139105	13374083	-	NR	1	1	ENH-GB
ENSMUSG00000005892.4	chr6	92242061	92244650	-	UR	0	1	ENH
ENSMUSG00000005893.14	chr6	92091390	92174294	+	NR	1	1	ENH-GB
ENSMUSG00000005897.14	chr10	94148023	94197211	+	NR	1	1	ENH-GB
ENSMUSG00000005899.14	chr16	17619354	17644828	+	NR	1	1	ENH-GB
ENSMUSG00000005907.14	chr5	3596066	3637232	+	NR	1	1	ENH-GB
ENSMUSG00000005936.19	chr17	28951950	28969549	+	NR	1	1	ENH-GB
ENSMUSG00000005947.11	chr11	73090583	73147446	+	NR	0	1	ENH
ENSMUSG00000005949.9	chr11	73183596	73199042	-	NR	0	1	ENH
ENSMUSG00000005950.14	chr11	73160421	73172685	+	NR	0	1	ENH
ENSMUSG00000005951.13	chr11	73199460	73224511	+	NR	0	1	ENH
ENSMUSG00000005952.15	chr11	73234292	73261242	+	NR	0	1	ENH
ENSMUSG00000005958.15	chr16	21204755	21223305	+	NR	0	0	-H3K79me2
ENSMUSG00000005968.14	chr3	94612757	94658872	-	NR	1	1	ENH-GB
ENSMUSG00000005981.11	chr16	4039971	4077827	-	NR	1	1	ENH-GB
ENSMUSG00000005982.13	chr16	3872375	3904780	+	NR	1	1	ENH-GB
ENSMUSG00000005983.15	chr16	3895179	3908689	-	NR	1	1	ENH-GB
ENSMUSG00000005986.15	chr19	4270180	4283137	-	NR	0	1	ENH
ENSMUSG00000006005.18	chr1	150392838	150449935	+	NR	1	1	ENH-GB
ENSMUSG00000006010.14	chr1	150361305	150393080	-	NR	0	1	ENH
ENSMUSG00000006019.15	chr7	16197147	16222037	-	NR	1	1	ENH-GB
ENSMUSG00000006021.5	chr7	16119895	16127516	+	NR	0	1	ENH
ENSMUSG00000006024.13	chr7	16098458	16117975	+	NR	1	1	ENH-GB
ENSMUSG00000006050.11	chr18	36666681	36679366	-	NR	1	1	ENH-GB
ENSMUSG00000006057.15	chr11	96068852	96075670	-	NR	1	1	ENH-GB
ENSMUSG00000006058.10	chr11	96034885	96047430	+	NR	1	1	ENH-GB
ENSMUSG00000006095.12	chr7	30224131	30232272	-	NR	1	1	ENH-GB
ENSMUSG00000006127.9	chr11	75630988	75648871	+	NR	1	1	ENH-GB
ENSMUSG00000006134.4	chr16	17451987	17487434	+	NR	1	1	ENH-GB
ENSMUSG00000006143.12	chr5	136054492	136064326	+	NR	0	1	ENH
ENSMUSG00000006169.19	chr11	45852051	45910625	+	NR	1	1	ENH-GB
ENSMUSG00000006191.17	chr13	29191746	29855674	-	NR	1	0	GB
ENSMUSG00000006204.6	chr7	131174402	131306451	+	UR	0	0	-H3K79me2
ENSMUSG00000006205.13	chr7	130936111	130985660	+	NR	0	0	-H3K79me2
ENSMUSG00000006215.12	chr4	141444654	141467930	+	NR	1	1	ENH-GB
ENSMUSG00000006216.10	chr4	141404353	141416014	-	NR	0	1	ENH
ENSMUSG00000006218.4	chr4	141368220	141384175	+	NR	0	0	-H3K79me2
ENSMUSG00000006219.12	chr4	141576062	141606096	-	NR	0	1	ENH
ENSMUSG00000006221.7	chr4	141420779	141425311	+	NR	0	1	ENH
ENSMUSG00000006235.6	chr9	21958897	21963506	-	NR	0	1	ENH
ENSMUSG00000006241.16	chr9	21927471	21935872	+	NR	1	1	ENH-GB
ENSMUSG00000006262.15	chr5	88720855	88764220	+	NR	1	1	ENH-GB
ENSMUSG00000006269.7	chr6	83742990	83758855	+	NR	1	1	ENH-GB
ENSMUSG00000006273.14	chr8	69088646	69113711	+	NR	1	1	ENH-GB
ENSMUSG00000006276.10	chr8	72340999	72421460	-	NR	1	1	ENH-GB
ENSMUSG00000006281.8	chr14	50824059	50870560	-	NR	1	1	ENH-GB
ENSMUSG00000006288.8	chr14	50765415	50785519	-	NR	1	1	ENH-GB
ENSMUSG00000006289.14	chr14	50906478	50924893	-	NR	1	1	ENH-GB
ENSMUSG00000006299.13	chr1	74279840	74284738	-	NR	1	1	ENH-GB
ENSMUSG00000006301.17	chr1	74288247	74305622	-	NR	1	1	ENH-GB
ENSMUSG00000006304.14	chr1	74236084	74268209	+	NR	1	1	ENH-GB
ENSMUSG00000006307.16	chr7	30568858	30588726	-	NR	1	1	ENH-GB
ENSMUSG00000006310.10	chr7	30589681	30598909	-	NR	0	1	ENH
ENSMUSG00000006311.8	chr7	30633616	30635852	-	NR	1	1	ENH-GB
ENSMUSG00000006315.9	chr7	30727701	30729540	-	NR	0	1	ENH
ENSMUSG00000006333.14	chr7	3703993	3706897	+	NR	1	1	ENH-GB
ENSMUSG00000006335.16	chr7	3620324	3629929	-	NR	1	1	ENH-GB
ENSMUSG00000006342.15	chr10	75636706	75644008	-	NR	0	1	ENH
ENSMUSG00000006345.10	chr10	75561604	75586200	+	NR	0	1	ENH
ENSMUSG00000006356.10	chr12	113140236	113145506	+	NR	1	1	ENH-GB
ENSMUSG00000006360.11	chr12	113146316	113153879	+	NR	1	1	ENH-GB
ENSMUSG00000006362.16	chr8	122625141	122699109	-	NR	0	1	ENH
ENSMUSG00000006369.14	chr15	85205949	85286535	+	NR	0	1	ENH
ENSMUSG00000006373.10	chrX	36598206	36606079	+	DR	1	1	ENH-GB
ENSMUSG00000006386.15	chr4	94739289	94874976	+	NR	0	0	-H3K79me2
ENSMUSG00000006390.15	chr4	118428093	118432953	+	NR	0	1	ENH
ENSMUSG00000006392.16	chr4	118409337	118415782	+	NR	1	1	ENH-GB
ENSMUSG00000006398.15	chr4	118432901	118437352	-	NR	1	1	ENH-GB
ENSMUSG00000006403.13	chr1	171250421	171260637	+	NR	0	0	-H3K79me2
ENSMUSG00000006411.12	chr1	171370099	171388598	+	NR	0	1	ENH
ENSMUSG00000006412.10	chr1	171345670	171359254	+	NR	1	1	ENH-GB
ENSMUSG00000006418.17	chr2	167492645	167516173	+	NR	1	1	ENH-GB
ENSMUSG00000006423.15	chrX	36823737	36874111	-	NR	1	1	ENH-GB
ENSMUSG00000006435.15	chr19	47178820	47259440	+	NR	1	1	ENH-GB
ENSMUSG00000006442.10	chr4	148591503	148594993	+	NR	0	1	ENH
ENSMUSG00000006445.3	chr4	141301240	141329384	+	NR	0	0	-H3K79me2
ENSMUSG00000006456.10	chr19	4800569	4811634	-	NR	1	1	ENH-GB
ENSMUSG00000006457.3	chr19	4861223	4877909	-	NR	0	1	ENH
ENSMUSG00000006463.13	chr19	4878668	4885397	+	NR	0	1	ENH
ENSMUSG00000006464.8	chr19	4886898	4906627	-	NR	1	1	ENH-GB
ENSMUSG00000006471.18	chr2	25244821	25256022	-	NR	1	1	ENH-GB
ENSMUSG00000006476.19	chr2	25054355	25062881	+	NR	0	1	ENH
ENSMUSG00000006494.11	chr2	71873224	71903858	+	NR	0	0	-H3K79me2
ENSMUSG00000006498.16	chr10	79854427	79864771	+	NR	1	1	ENH-GB
ENSMUSG00000006517.5	chr8	122433601	122443422	-	NR	0	1	ENH
ENSMUSG00000006522.17	chr14	30908572	30923760	-	NR	0	1	ENH
ENSMUSG00000006526.13	chr14	30825590	30877210	+	NR	1	1	ENH-GB
ENSMUSG00000006527.16	chr14	30714849	30822721	+	NR	1	1	ENH-GB
ENSMUSG00000006538.12	chr1	74945315	74951672	-	NR	0	1	ENH
ENSMUSG00000006546.3	chr1	74889934	74893143	-	NR	0	1	ENH
ENSMUSG00000006567.11	chr8	21992785	22060305	-	NR	1	1	ENH-GB
ENSMUSG00000006575.14	chr11	102393403	102402555	+	NR	1	1	ENH-GB
ENSMUSG00000006576.16	chr1	75546266	75562172	+	NR	0	1	ENH
ENSMUSG00000006586.15	chr4	13743436	13893649	+	NR	1	0	GB
ENSMUSG00000006587.6	chr8	122454208	122460733	-	NR	0	1	ENH
ENSMUSG00000006589.8	chr8	122574635	122576909	-	NR	1	1	ENH-GB
ENSMUSG00000006599.13	chr7	46796103	46823800	+	NR	1	1	ENH-GB
ENSMUSG00000006611.15	chr13	23702034	23710854	-	NR	0	1	ENH
ENSMUSG00000006651.8	chr7	30434982	30445535	-	NR	1	1	ENH-GB
ENSMUSG00000006673.14	chr9	108516806	108560163	+	NR	1	1	ENH-GB
ENSMUSG00000006675.10	chr9	108578862	108597667	-	NR	1	1	ENH-GB
ENSMUSG00000006676.16	chr9	108490602	108502337	+	NR	1	1	ENH-GB
ENSMUSG00000006699.17	chr4	137319696	137357720	-	NR	1	1	ENH-GB
ENSMUSG00000006705.12	chr17	31564749	31607684	+	NR	1	1	ENH-GB
ENSMUSG00000006711.15	chr13	24845135	24901270	+	NR	0	1	ENH
ENSMUSG00000006715.11	chr13	24751845	24761923	-	NR	1	1	ENH-GB
ENSMUSG00000006717.7	chr13	24817948	24831540	-	NR	0	0	-H3K79me2
ENSMUSG00000006720.16	chr13	21945094	21960779	+	NR	1	1	ENH-GB
ENSMUSG00000006728.12	chr10	127063534	127067920	+	NR	1	1	ENH-GB
ENSMUSG00000006731.10	chr10	127165225	127172330	+	NR	1	1	ENH-GB
ENSMUSG00000006732.14	chr10	127041414	127046365	+	NR	0	1	ENH
ENSMUSG00000006736.9	chr10	127067280	127070264	-	NR	0	1	ENH
ENSMUSG00000006740.13	chr18	6201002	6242174	-	NR	1	1	ENH-GB
ENSMUSG00000006763.14	chr7	46686108	46710680	-	NR	1	1	ENH-GB
ENSMUSG00000006764.8	chr10	115078641	115185022	-	NR	0	1	ENH
ENSMUSG00000006777.7	chr11	99477974	99493137	-	NR	0	0	-H3K79me2
ENSMUSG00000006782.16	chr11	100574904	100591729	+	NR	0	1	ENH
ENSMUSG00000006784.14	chr11	100545607	100572568	+	NR	1	1	ENH-GB
ENSMUSG00000006800.14	chr2	166073089	166155663	-	UR	0	0	-H3K79me2
ENSMUSG00000006818.5	chr17	13006846	13040063	+	NR	1	1	ENH-GB
ENSMUSG00000006850.7	chr18	36735068	36742391	+	UR	1	1	ENH-GB
ENSMUSG00000006906.10	chr6	83543211	83572729	-	NR	1	1	ENH-GB
ENSMUSG00000006920.14	chr11	101191115	101226463	-	NR	1	1	ENH-GB
ENSMUSG00000006930.15	chr11	100347327	100356128	-	NR	0	1	ENH
ENSMUSG00000006931.15	chr11	100408456	100414836	-	NR	0	1	ENH
ENSMUSG00000006932.17	chr9	120929216	120960507	+	NR	1	1	ENH-GB
ENSMUSG00000006941.5	chr9	120492232	120495330	+	NR	1	1	ENH-GB
ENSMUSG00000006998.16	chr16	20651652	20663414	+	NR	1	1	ENH-GB
ENSMUSG00000007029.16	chr17	35000987	35016322	+	NR	1	1	ENH-GB
ENSMUSG00000007030.8	chr17	35016579	35026741	+	NR	0	0	-H3K79me2
ENSMUSG00000007033.4	chr17	34972703	34979285	+	NR	1	1	ENH-GB
ENSMUSG00000007035.15	chr17	35028605	35046745	-	NR	1	1	ENH-GB
ENSMUSG00000007036.15	chr17	35089263	35102987	+	NR	1	1	ENH-GB
ENSMUSG00000007038.5	chr17	34931253	34935953	+	NR	0	1	ENH
ENSMUSG00000007039.12	chr17	35059035	35062095	+	NR	0	1	ENH
ENSMUSG00000007041.9	chr17	35049966	35058749	+	NR	0	1	ENH
ENSMUSG00000007050.17	chr17	34981862	34985891	+	NR	1	1	ENH-GB
ENSMUSG00000007080.14	chr5	110286306	110337474	+	NR	1	1	ENH-GB
ENSMUSG00000007097.14	chr1	172271709	172298064	-	NR	0	1	ENH
ENSMUSG00000007107.6	chr1	172223513	172258414	-	NR	1	1	ENH-GB
ENSMUSG00000007122.11	chr1	172209894	172219868	-	NR	0	1	ENH
ENSMUSG00000007216.6	chr6	48602063	48623227	+	NR	1	1	ENH-GB
ENSMUSG00000007279.14	chr7	109798676	109865679	-	NR	1	1	ENH-GB
ENSMUSG00000007338.9	chr19	6053630	6057751	-	NR	1	1	ENH-GB
ENSMUSG00000007379.15	chr3	103102604	103169769	+	NR	1	1	ENH-GB
ENSMUSG00000007411.16	chr12	111574523	111656221	+	NR	1	1	ENH-GB
ENSMUSG00000007415.15	chr5	3632932	3657185	-	NR	1	1	ENH-GB
ENSMUSG00000007458.14	chr6	122308720	122317680	+	NR	1	1	ENH-GB
ENSMUSG00000007476.18	chr2	30237715	30263790	+	NR	1	1	ENH-GB
ENSMUSG00000007564.15	chr17	20945311	20965916	+	NR	1	1	ENH-GB
ENSMUSG00000007589.9	chr14	55674689	55681820	-	NR	1	1	ENH-GB
ENSMUSG00000007591.15	chr14	55650184	55652539	+	NR	0	1	ENH
ENSMUSG00000007594.10	chr8	70083457	70090862	+	NR	0	0	-H3K79me2
ENSMUSG00000007603.9	chr17	56764757	56770093	+	NR	1	1	ENH-GB
ENSMUSG00000007613.15	chr4	47353222	47414931	+	NR	1	1	ENH-GB
ENSMUSG00000007617.18	chr13	93299635	93405129	+	NR	1	1	ENH-GB
ENSMUSG00000007646.13	chr11	87376645	87404954	-	NR	1	1	ENH-GB
ENSMUSG00000007656.13	chr9	75037614	75060313	+	NR	1	1	ENH-GB
ENSMUSG00000007659.18	chr2	152780668	152831728	-	NR	1	1	ENH-GB
ENSMUSG00000007670.10	chr17	57021051	57031522	-	NR	1	1	ENH-GB
ENSMUSG00000007682.6	chr12	90724552	90738438	-	NR	1	0	GB
ENSMUSG00000007721.6	chr8	70868227	70873935	-	NR	1	1	ENH-GB
ENSMUSG00000007739.10	chr11	22990519	23003780	+	NR	1	1	ENH-GB
ENSMUSG00000007777.9	chr11	51685386	51688874	-	NR	1	1	ENH-GB
ENSMUSG00000007783.10	chr7	44959372	44974851	-	NR	1	1	ENH-GB
ENSMUSG00000007812.16	chr5	145231715	145247302	+	NR	1	1	ENH-GB
ENSMUSG00000007815.13	chr9	108306129	108337934	+	NR	1	1	ENH-GB
ENSMUSG00000007817.15	chr14	25459185	25666743	+	NR	1	1	ENH-GB
ENSMUSG00000007827.10	chr6	118501308	118562226	-	NR	1	1	ENH-GB
ENSMUSG00000007833.15	chr7	45140684	45154584	-	NR	0	1	ENH
ENSMUSG00000007836.6	chr13	58125879	58128556	-	NR	1	1	ENH-GB
ENSMUSG00000007837.11	chr7	45053584	45062677	-	NR	0	1	ENH
ENSMUSG00000007850.16	chr11	50376990	50386528	+	NR	1	1	ENH-GB
ENSMUSG00000007867.9	chr12	86082541	86162459	+	NR	1	1	ENH-GB
ENSMUSG00000007872.3	chr4	136143497	136145755	+	NR	0	1	ENH
ENSMUSG00000007880.16	chr4	133679008	133756769	-	NR	1	1	ENH-GB
ENSMUSG00000007888.15	chr8	70493158	70504081	+	NR	1	1	ENH-GB
ENSMUSG00000007891.16	chr7	142375911	142388038	-	NR	0	0	-H3K79me2
ENSMUSG00000007892.8	chr9	61913284	61914542	-	NR	1	1	ENH-GB
ENSMUSG00000007907.4	chr5	87979439	87981544	+	NR	1	1	ENH-GB
ENSMUSG00000007908.14	chr9	76014855	76136350	+	NR	0	0	-H3K79me2
ENSMUSG00000007950.9	chr8	71456705	71463655	-	NR	1	1	ENH-GB
ENSMUSG00000007987.12	chr5	136908150	136915404	+	NR	1	1	ENH-GB
ENSMUSG00000007989.7	chr14	65192449	65262463	-	NR	1	1	ENH-GB
ENSMUSG00000008028.15	chr7	44360043	44385820	-	NR	1	1	ENH-GB
ENSMUSG00000008035.12	chrX	10715013	10719690	+	NR	1	1	ENH-GB
ENSMUSG00000008036.11	chr7	16738410	16749294	+	NR	1	1	ENH-GB
ENSMUSG00000008090.14	chr5	108692382	108706924	+	NR	1	1	ENH-GB
ENSMUSG00000008129.14	chr8	84148025	84172590	+	NR	1	1	ENH-GB
ENSMUSG00000008140.17	chr7	44489937	44496529	-	NR	1	1	ENH-GB
ENSMUSG00000008153.11	chr6	124430759	124464794	-	NR	0	1	ENH
ENSMUSG00000008167.14	chr8	85060055	85067124	+	NR	1	1	ENH-GB
ENSMUSG00000008200.14	chr2	90745370	90781021	+	NR	1	1	ENH-GB
ENSMUSG00000008226.14	chr2	73312601	73337818	+	NR	1	1	ENH-GB
ENSMUSG00000008301.11	chr18	56562443	56587712	+	NR	0	1	ENH
ENSMUSG00000008305.18	chr4	72117142	72200919	-	NR	0	0	-H3K79me2
ENSMUSG00000008307.11	chr5	3571566	3584356	+	NR	1	1	ENH-GB
ENSMUSG00000008333.12	chr2	143063039	143072853	+	NR	1	1	ENH-GB
ENSMUSG00000008348.9	chr5	125385965	125390202	-	NR	1	1	ENH-GB
ENSMUSG00000008373.16	chr7	3629985	3642486	+	NR	1	1	ENH-GB
ENSMUSG00000008384.8	chr7	27486910	27490316	+	NR	1	1	ENH-GB
ENSMUSG00000008393.9	chr16	8658580	8672155	-	NR	1	1	ENH-GB
ENSMUSG00000008429.8	chr9	25108132	25151820	-	NR	1	1	ENH-GB
ENSMUSG00000008438.3	chr12	81558584	81568474	-	NR	1	1	ENH-GB
ENSMUSG00000008450.8	chr8	105860580	105879330	+	NR	1	1	ENH-GB
ENSMUSG00000008475.13	chr1	152766542	152775597	+	NR	1	1	ENH-GB
ENSMUSG00000008482.8	chr17	24715839	24718057	-	NR	1	1	ENH-GB
ENSMUSG00000008489.18	chr4	91250763	91400785	-	NR	0	0	-H3K79me2
ENSMUSG00000008496.19	chr7	25087344	25179726	-	NR	0	1	ENH
ENSMUSG00000008540.11	chr6	138140316	138156755	+	NR	1	0	GB
ENSMUSG00000008575.17	chr4	82290173	82705750	-	NR	0	0	-H3K79me2
ENSMUSG00000008604.11	chr3	88553758	88569725	+	NR	1	1	ENH-GB
ENSMUSG00000008668.14	chr17	33951999	33956001	-	NR	1	1	ENH-GB
ENSMUSG00000008682.13	chrX	74270812	74273135	+	NR	0	1	ENH
ENSMUSG00000008683.16	chr7	118104372	118116188	-	NR	1	1	ENH-GB
ENSMUSG00000008690.15	chr15	89355719	89372826	+	NR	1	1	ENH-GB
ENSMUSG00000008730.17	chr3	103739815	103791563	-	NR	1	1	ENH-GB
ENSMUSG00000008734.9	chr7	118972047	118995211	-	NR	1	1	ENH-GB
ENSMUSG00000008763.16	chr3	100562208	100685503	-	NR	1	1	ENH-GB
ENSMUSG00000008813.13	chr14	51918425	51920700	+	NR	1	0	GB
ENSMUSG00000008822.15	chr12	85272398	85288438	-	NR	1	1	ENH-GB
ENSMUSG00000008855.17	chr11	102194432	102230166	-	NR	1	1	ENH-GB
ENSMUSG00000008859.8	chr13	17880571	17944239	-	NR	1	1	ENH-GB
ENSMUSG00000008892.12	chr8	22577075	22593813	-	NR	1	1	ENH-GB
ENSMUSG00000008932.9	chr4	107968332	108013532	+	NR	1	1	ENH-GB
ENSMUSG00000008958.14	chr3	95111022	95123051	+	NR	1	1	ENH-GB
ENSMUSG00000008976.16	chr16	84834925	84863779	+	NR	1	0	GB
ENSMUSG00000008999.7	chr2	172868012	172940321	-	NR	0	0	-H3K79me2
ENSMUSG00000009013.5	chr5	115297110	115300999	-	NR	1	1	ENH-GB
ENSMUSG00000009030.14	chr2	37350074	37359332	-	NR	1	1	ENH-GB
ENSMUSG00000009035.15	chr15	79360684	79403569	-	NR	0	1	ENH
ENSMUSG00000009070.14	chr10	74957477	75032586	-	NR	1	1	ENH-GB
ENSMUSG00000009073.16	chr11	4765845	4849536	-	NR	1	1	ENH-GB
ENSMUSG00000009076.10	chr11	4704678	4737669	+	NR	1	1	ENH-GB
ENSMUSG00000009079.16	chr11	5069689	5099266	-	NR	1	1	ENH-GB
ENSMUSG00000009090.17	chr11	4986824	5042791	+	NR	1	1	ENH-GB
ENSMUSG00000009092.5	chr10	75893413	75895941	+	NR	1	1	ENH-GB
ENSMUSG00000009093.7	chr10	75814943	75822543	-	NR	1	1	ENH-GB
ENSMUSG00000009097.10	chr16	18580979	18590671	-	NR	0	1	ENH
ENSMUSG00000009112.4	chr6	120836212	120892842	+	NR	1	1	ENH-GB
ENSMUSG00000009114.17	chr10	76449081	76461110	+	NR	0	1	ENH
ENSMUSG00000009115.5	chr10	76562272	76570201	+	NR	1	1	ENH-GB
ENSMUSG00000009145.6	chr6	83057844	83067318	+	NR	0	1	ENH
ENSMUSG00000009207.15	chr2	74520291	74579435	-	NR	1	1	ENH-GB
ENSMUSG00000009291.13	chr10	77581720	77598732	+	NR	1	1	ENH-GB
ENSMUSG00000009293.17	chr10	77622275	77645993	+	NR	1	1	ENH-GB
ENSMUSG00000009350.13	chr11	87793581	87804413	+	NR	0	1	ENH
ENSMUSG00000009378.3	chr19	34668403	34747289	-	NR	0	0	-H3K79me2
ENSMUSG00000009394.13	chr6	115134902	115282006	+	NR	0	1	ENH
ENSMUSG00000009406.13	chrX	20933395	20950608	-	NR	0	1	ENH
ENSMUSG00000009418.15	chr1	135434580	135607295	-	NR	1	0	GB
ENSMUSG00000009470.17	chr13	98839019	98926384	-	NR	1	1	ENH-GB
ENSMUSG00000009487.10	chr7	46240987	46311434	+	NR	0	0	-H3K79me2
ENSMUSG00000009535.13	chr18	68300355	68324852	+	NR	1	1	ENH-GB
ENSMUSG00000009545.14	chr7	143106362	143427042	+	NR	0	1	ENH
ENSMUSG00000009549.14	chr2	118475850	118479711	-	NR	1	1	ENH-GB
ENSMUSG00000009555.16	chr2	32705784	32713076	-	NR	1	1	ENH-GB
ENSMUSG00000009563.16	chr2	32757234	32762244	+	NR	0	1	ENH
ENSMUSG00000009566.12	chr2	32682609	32704145	-	NR	1	1	ENH-GB
ENSMUSG00000009569.14	chr16	13256481	13417529	+	NR	1	1	ENH-GB
ENSMUSG00000009575.14	chr15	103191544	103239816	-	NR	1	1	ENH-GB
ENSMUSG00000009596.9	chrX	134460118	134476490	-	NR	1	1	ENH-GB
ENSMUSG00000009614.16	chr2	27188393	27248337	-	NR	0	0	-H3K79me2
ENSMUSG00000009621.18	chr2	27262104	27427033	-	NR	0	1	ENH
ENSMUSG00000009628.14	chr8	33516738	33585582	+	NR	1	1	ENH-GB
ENSMUSG00000009630.10	chr8	33599625	33619441	+	NR	1	1	ENH-GB
ENSMUSG00000009640.11	chr4	117674681	117682273	-	NR	1	1	ENH-GB
ENSMUSG00000009647.13	chr10	59446984	59616692	-	NR	1	0	GB
ENSMUSG00000009670.11	chrX	100838648	101059667	-	NR	0	0	-H3K79me2
ENSMUSG00000009681.10	chr10	75060592	75184921	+	NR	0	1	ENH
ENSMUSG00000009687.14	chr7	31032722	31042481	-	NR	0	1	ENH
ENSMUSG00000009731.4	chrX	7822289	7838280	+	NR	0	1	ENH
ENSMUSG00000009733.9	chr15	100498012	100552008	-	NR	1	1	ENH-GB
ENSMUSG00000009734.18	chr13	18121098	18397686	-	NR	1	0	GB
ENSMUSG00000009739.17	chr15	100575318	100599984	-	NR	1	1	ENH-GB
ENSMUSG00000009741.15	chr9	113930934	113977202	+	NR	1	1	ENH-GB
ENSMUSG00000009772.15	chr1	132316126	132333488	+	NR	1	1	ENH-GB
ENSMUSG00000009828.15	chr9	78109192	78172107	+	NR	1	1	ENH-GB
ENSMUSG00000009863.14	chr4	140961203	140979193	+	NR	1	1	ENH-GB
ENSMUSG00000009894.15	chr11	59407134	59451186	-	NR	1	1	ENH-GB
ENSMUSG00000009900.7	chr11	59248033	59290752	-	NR	0	1	ENH
ENSMUSG00000009905.5	chr1	106720459	106759727	-	NR	0	1	ENH
ENSMUSG00000009907.17	chr1	106764071	106796728	-	NR	1	1	ENH-GB
ENSMUSG00000009927.9	chr9	44407139	44410427	+	NR	1	1	ENH-GB
ENSMUSG00000009941.10	chrX	134944526	134964754	-	NR	1	1	ENH-GB
ENSMUSG00000010021.13	chr11	114765388	114790739	+	NR	0	1	ENH
ENSMUSG00000010025.19	chr11	61223417	61267464	-	NR	1	1	ENH-GB
ENSMUSG00000010044.12	chr9	107547298	107551319	+	NR	1	1	ENH-GB
ENSMUSG00000010045.2	chr9	107533945	107538673	+	NR	0	1	ENH
ENSMUSG00000010047.12	chr9	107567945	107572779	+	NR	1	1	ENH-GB
ENSMUSG00000010048.10	chr9	107587642	107593385	+	NR	1	1	ENH-GB
ENSMUSG00000010051.15	chr9	107576927	107581710	+	NR	1	1	ENH-GB
ENSMUSG00000010054.4	chr9	107563255	107566112	+	NR	0	1	ENH
ENSMUSG00000010057.8	chr9	107542226	107545706	+	NR	0	1	ENH
ENSMUSG00000010066.15	chr9	107399612	107529343	+	NR	0	1	ENH
ENSMUSG00000010067.13	chr9	107551555	107562267	+	NR	0	1	ENH
ENSMUSG00000010080.15	chr11	94489599	94499974	-	NR	0	1	ENH
ENSMUSG00000010086.17	chr11	61448442	61454131	-	NR	1	1	ENH-GB
ENSMUSG00000010095.13	chr19	8706882	8723369	-	NR	1	1	ENH-GB
ENSMUSG00000010097.14	chr19	8757073	8772475	+	NR	1	1	ENH-GB
ENSMUSG00000010110.17	chr19	8741413	8756069	+	NR	1	1	ENH-GB
ENSMUSG00000010136.14	chr3	105996957	106014646	-	NR	1	1	ENH-GB
ENSMUSG00000010154.7	chr8	123332713	123369515	+	NR	1	1	ENH-GB
ENSMUSG00000010175.13	chr1	190118035	190170714	-	NR	1	1	ENH-GB
ENSMUSG00000010277.7	chr11	78261752	78290623	+	NR	1	1	ENH-GB
ENSMUSG00000010290.7	chr1	43098710	43115947	+	NR	1	1	ENH-GB
ENSMUSG00000010307.7	chr7	47050601	47054777	+	NR	1	1	ENH-GB
ENSMUSG00000010342.16	chr11	87405065	87555823	+	NR	1	1	ENH-GB
ENSMUSG00000010362.9	chr11	101627195	101636100	+	NR	1	1	ENH-GB
ENSMUSG00000010376.15	chr14	55662263	55672124	-	NR	1	1	ENH-GB
ENSMUSG00000010392.8	chr11	76726602	76763579	-	NR	1	1	ENH-GB
ENSMUSG00000010406.12	chr14	54426909	54429756	+	NR	1	1	ENH-GB
ENSMUSG00000010435.7	chr8	12573029	12600744	+	NR	1	1	ENH-GB
ENSMUSG00000010453.12	chr1	36335730	36369181	-	NR	1	1	ENH-GB
ENSMUSG00000010461.15	chr10	23102963	23350786	-	NR	1	1	ENH-GB
ENSMUSG00000010476.14	chr7	137193673	137314445	-	NR	0	0	-H3K79me2
ENSMUSG00000010505.16	chr2	181763332	181827797	+	NR	0	1	ENH
ENSMUSG00000010517.7	chr4	109676588	109963960	+	NR	1	1	ENH-GB
ENSMUSG00000010529.6	chr12	111484609	111485823	-	NR	0	1	ENH
ENSMUSG00000010538.14	chr3	88282757	88296999	-	NR	0	1	ENH
ENSMUSG00000010554.14	chr11	74770830	74828525	+	NR	1	1	ENH-GB
ENSMUSG00000010592.9	chr17	50279395	50293636	-	NR	1	1	ENH-GB
ENSMUSG00000010607.8	chr9	22156846	22158358	+	NR	0	1	ENH
ENSMUSG00000010608.15	chr12	83631236	83683123	+	NR	1	1	ENH-GB
ENSMUSG00000010609.15	chr1	180227004	180263438	-	NR	1	0	GB
ENSMUSG00000010660.3	chr9	119071527	119093502	-	NR	1	1	ENH-GB
ENSMUSG00000010663.4	chr19	10182888	10196870	+	NR	0	1	ENH
ENSMUSG00000010721.15	chr5	29229802	29378390	-	NR	1	1	ENH-GB
ENSMUSG00000010755.17	chr7	143557230	143600090	-	NR	1	1	ENH-GB
ENSMUSG00000010796.11	chr6	18050964	18109061	-	NR	1	1	ENH-GB
ENSMUSG00000010797.6	chr6	17988940	18030585	-	NR	0	0	-H3K79me2
ENSMUSG00000010803.13	chr11	42130939	42182930	-	NR	0	0	-H3K79me2
ENSMUSG00000010830.8	chr15	79516411	79527739	+	NR	0	1	ENH
ENSMUSG00000010841.13	chr11	101984279	101992264	+	NR	1	1	ENH-GB
ENSMUSG00000010911.12	chr2	103073675	103092644	+	NR	1	1	ENH-GB
ENSMUSG00000010914.10	chr2	103021075	103073513	-	NR	0	1	ENH
ENSMUSG00000010936.11	chr8	110618585	110720398	+	NR	1	1	ENH-GB
ENSMUSG00000011052.6	chr17	26554254	26561499	-	NR	0	1	ENH
ENSMUSG00000011096.17	chr7	44848991	44855421	+	NR	1	1	ENH-GB
ENSMUSG00000011114.18	chr9	37648763	37657312	-	NR	1	1	ENH-GB
ENSMUSG00000011148.14	chr12	112620045	112641360	+	NR	1	1	ENH-GB
ENSMUSG00000011154.17	chr7	83774101	83794880	-	NR	1	1	ENH-GB
ENSMUSG00000011158.8	chr12	112960085	113000704	-	NR	1	1	ENH-GB
ENSMUSG00000011179.8	chr12	17544794	17551505	+	NR	1	1	ENH-GB
ENSMUSG00000011254.16	chr11	45946843	45955494	-	NR	1	1	ENH-GB
ENSMUSG00000011256.16	chr11	46055992	46147343	+	NR	0	0	-H3K79me2
ENSMUSG00000011257.19	chr4	123262351	123298925	+	NR	0	0	-H3K79me2
ENSMUSG00000011263.16	chr7	19463331	19496762	+	NR	0	1	ENH
ENSMUSG00000011267.8	chr7	19577287	19580656	+	NR	0	1	ENH
ENSMUSG00000011305.11	chr17	56111601	56117596	-	NR	0	0	-H3K79me2
ENSMUSG00000011306.7	chr8	70042813	70072347	+	NR	1	1	ENH-GB
ENSMUSG00000011349.5	chr7	24870057	24877651	+	NR	1	1	ENH-GB
ENSMUSG00000011350.15	chr7	24818795	24840275	+	NR	0	1	ENH
ENSMUSG00000011382.8	chr7	45470987	45488805	-	NR	0	1	ENH
ENSMUSG00000011486.14	chr17	57032773	57041654	-	NR	1	1	ENH-GB
ENSMUSG00000011589.9	chr17	55986509	55996881	+	NR	0	1	ENH
ENSMUSG00000011632.7	chr7	24541658	24546118	-	NR	1	1	ENH-GB
ENSMUSG00000011658.16	chr7	44896079	44902631	+	NR	1	1	ENH-GB
ENSMUSG00000011751.16	chr7	27356383	27447686	-	NR	1	1	ENH-GB
ENSMUSG00000011752.6	chr19	41911871	41918664	+	NR	1	1	ENH-GB
ENSMUSG00000011831.16	chr5	107744795	107875107	-	NR	1	1	ENH-GB
ENSMUSG00000011832.15	chr8	4166567	4211257	+	NR	1	1	ENH-GB
ENSMUSG00000011837.4	chr8	4253080	4256220	+	NR	1	1	ENH-GB
ENSMUSG00000011877.13	chr11	77493562	77507786	+	NR	1	1	ENH-GB
ENSMUSG00000011884.13	chr5	114669398	114690984	-	NR	0	1	ENH
ENSMUSG00000011958.17	chr9	69989466	70008317	+	NR	1	1	ENH-GB
ENSMUSG00000011960.12	chr15	98538689	98570923	-	NR	1	1	ENH-GB
ENSMUSG00000012017.4	chr16	17797282	17808293	+	NR	1	1	ENH-GB
ENSMUSG00000012042.8	chr3	138164078	138193825	-	NR	1	1	ENH-GB
ENSMUSG00000012076.8	chr12	55836324	55869736	+	NR	1	1	ENH-GB
ENSMUSG00000012114.17	chr16	17651208	17732891	-	NR	1	1	ENH-GB
ENSMUSG00000012117.13	chr4	133969028	134000918	-	NR	1	1	ENH-GB
ENSMUSG00000012123.17	chr4	134060815	134092504	+	NR	0	1	ENH
ENSMUSG00000012126.16	chr4	134102570	134127593	+	NR	1	1	ENH-GB
ENSMUSG00000012211.13	chr12	113074502	113088917	+	NR	1	1	ENH-GB
ENSMUSG00000012296.16	chr17	46257851	46283026	-	NR	1	1	ENH-GB
ENSMUSG00000012405.16	chr14	18267823	18271391	-	NR	1	1	ENH-GB
ENSMUSG00000012422.14	chr13	90089123	90143907	+	NR	1	1	ENH-GB
ENSMUSG00000012428.9	chr5	7960457	7982213	+	NR	0	0	-H3K79me2
ENSMUSG00000012429.9	chr13	17695192	17699748	+	NR	1	1	ENH-GB
ENSMUSG00000012443.3	chr19	37376403	37421859	+	NR	1	1	ENH-GB
ENSMUSG00000012483.4	chr6	8255936	8259173	-	NR	0	1	ENH
ENSMUSG00000012519.14	chr8	111311797	111338177	-	NR	0	1	ENH
ENSMUSG00000012535.14	chr6	29540827	29609887	-	NR	1	1	ENH-GB
ENSMUSG00000012609.19	chr12	85824659	86061893	+	NR	1	1	ENH-GB
ENSMUSG00000012640.16	chr7	43296197	43313294	-	NR	1	1	ENH-GB
ENSMUSG00000012705.16	chr8	3655770	3660110	+	NR	0	1	ENH
ENSMUSG00000012777.14	chr7	44252148	44257378	-	NR	0	1	ENH
ENSMUSG00000012819.15	chr10	60302748	60696490	-	NR	1	0	GB
ENSMUSG00000012848.15	chr7	12922290	12926686	+	NR	1	1	ENH-GB
ENSMUSG00000013033.16	chr8	83900105	83941954	+	UR	1	1	ENH-GB
ENSMUSG00000013076.17	chr9	14541966	14645056	-	NR	1	1	ENH-GB
ENSMUSG00000013083.8	chr7	30698926	30700536	+	NR	1	1	ENH-GB
ENSMUSG00000013089.15	chr16	22381309	22439719	-	NR	0	0	-H3K79me2
ENSMUSG00000013091.5	chr7	4782937	4784341	+	NR	0	1	ENH
ENSMUSG00000013150.15	chr8	105713854	105758664	-	NR	1	1	ENH-GB
ENSMUSG00000013155.10	chr8	105703651	105708210	-	NR	0	1	ENH
ENSMUSG00000013158.6	chr8	105707655	105710246	+	NR	1	1	ENH-GB
ENSMUSG00000013160.7	chr8	105524465	105566047	-	NR	1	1	ENH-GB
ENSMUSG00000013236.17	chr17	56412426	56476483	-	NR	1	1	ENH-GB
ENSMUSG00000013275.9	chr1	131827493	131848865	+	NR	1	1	ENH-GB
ENSMUSG00000013338.16	chr2	156019139	156052947	-	NR	0	1	ENH
ENSMUSG00000013353.10	chr7	43492044	43505940	-	NR	1	1	ENH-GB
ENSMUSG00000013367.5	chr7	43472904	43490075	-	NR	0	1	ENH
ENSMUSG00000013415.9	chr11	95957163	96005940	-	NR	0	1	ENH
ENSMUSG00000013419.7	chr9	121759330	121771742	+	NR	0	1	ENH
ENSMUSG00000013465.19	chr2	25199712	25211489	-	NR	1	1	ENH-GB
ENSMUSG00000013483.14	chr11	119307768	119345375	+	NR	0	1	ENH
ENSMUSG00000013495.15	chr5	108629770	108648782	+	NR	1	1	ENH-GB
ENSMUSG00000013523.13	chr2	170346991	170427845	-	NR	1	1	ENH-GB
ENSMUSG00000013539.14	chr16	18300825	18348103	-	NR	0	1	ENH
ENSMUSG00000013584.5	chr9	71215789	71296243	+	NR	1	1	ENH-GB
ENSMUSG00000013593.12	chr1	171234853	171251388	-	NR	1	1	ENH-GB
ENSMUSG00000013611.14	chr15	36504062	36555573	-	NR	0	0	-H3K79me2
ENSMUSG00000013622.15	chr5	31048312	31054623	+	NR	0	1	ENH
ENSMUSG00000013629.16	chr5	31054780	31078479	+	NR	0	1	ENH
ENSMUSG00000013643.13	chr11	58379043	58390728	+	NR	0	1	ENH
ENSMUSG00000013646.17	chr11	58330724	58347728	+	NR	1	1	ENH-GB
ENSMUSG00000013653.2	chr11	58421111	58426024	+	NR	1	1	ENH-GB
ENSMUSG00000013662.5	chr19	32672563	32712298	-	NR	1	1	ENH-GB
ENSMUSG00000013663.7	chr19	32757497	32826160	+	NR	1	1	ENH-GB
ENSMUSG00000013668.9	chr7	131137713	131146314	-	NR	0	0	-H3K79me2
ENSMUSG00000013698.12	chr1	172196728	172206804	-	UR	0	1	ENH
ENSMUSG00000013701.13	chr14	32180162	32201898	-	NR	1	1	ENH-GB
ENSMUSG00000013736.16	chr6	106769120	106782474	+	NR	1	1	ENH-GB
ENSMUSG00000013787.15	chr17	34898469	34914052	+	NR	1	1	ENH-GB
ENSMUSG00000013822.7	chr9	22112989	22117172	-	NR	1	1	ENH-GB
ENSMUSG00000013833.15	chr10	79894708	79908923	-	NR	1	1	ENH-GB
ENSMUSG00000013858.14	chr10	79974948	79984330	-	NR	1	1	ENH-GB
ENSMUSG00000013878.18	chr8	26119368	26151790	+	NR	1	1	ENH-GB
ENSMUSG00000013921.15	chr7	30291728	30308367	+	UR	0	1	ENH
ENSMUSG00000013928.13	chr7	30280094	30290237	+	NR	1	1	ENH-GB
ENSMUSG00000013973.12	chr1	171329145	171342331	+	NR	1	1	ENH-GB
ENSMUSG00000013997.10	chr1	171338008	171345646	-	NR	1	1	ENH-GB
ENSMUSG00000014030.15	chr4	44524757	44710487	-	NR	1	1	ENH-GB
ENSMUSG00000014039.18	chr16	97791467	97851850	-	NR	1	1	ENH-GB
ENSMUSG00000014074.17	chr16	32277459	32301434	+	NR	1	1	ENH-GB
ENSMUSG00000014075.15	chr16	32419702	32429099	+	NR	1	1	ENH-GB
ENSMUSG00000014077.13	chr2	119547697	119587027	+	NR	1	1	ENH-GB
ENSMUSG00000014164.15	chr13	58000228	58113592	-	NR	1	1	ENH-GB
ENSMUSG00000014177.10	chr11	62879455	62916780	+	NR	1	1	ENH-GB
ENSMUSG00000014195.15	chr11	100582818	100620168	-	NR	1	1	ENH-GB
ENSMUSG00000014198.15	chr11	100627543	100692455	-	NR	0	0	-H3K79me2
ENSMUSG00000014226.10	chr1	160202367	160212875	-	NR	1	1	ENH-GB
ENSMUSG00000014232.14	chr16	3908801	3941147	+	NR	1	1	ENH-GB
ENSMUSG00000014243.5	chr11	62267224	62281375	-	NR	1	1	ENH-GB
ENSMUSG00000014245.8	chr11	62458460	62514417	+	NR	1	1	ENH-GB
ENSMUSG00000014294.4	chr18	36742332	36744557	-	NR	1	1	ENH-GB
ENSMUSG00000014301.13	chr16	4616464	4624988	-	NR	1	1	ENH-GB
ENSMUSG00000014303.13	chr16	4594713	4624924	+	NR	0	1	ENH
ENSMUSG00000014313.15	chr15	35925886	35938246	-	NR	1	1	ENH-GB
ENSMUSG00000014329.14	chr10	70922832	71159700	-	NR	1	1	ENH-GB
ENSMUSG00000014349.7	chr11	96047432	96065388	-	NR	1	1	ENH-GB
ENSMUSG00000014351.12	chr11	96024545	96030831	+	NR	1	1	ENH-GB
ENSMUSG00000014353.14	chr2	128818118	128854261	+	NR	1	1	ENH-GB
ENSMUSG00000014355.10	chr2	128610104	128687391	-	NR	1	1	ENH-GB
ENSMUSG00000014361.5	chr2	128698956	128802894	+	NR	0	1	ENH
ENSMUSG00000014402.15	chr7	46888949	46919969	-	NR	1	1	ENH-GB
ENSMUSG00000014418.16	chr7	46760466	46796064	-	NR	0	1	ENH
ENSMUSG00000014426.9	chr17	12227621	12318796	-	NR	1	1	ENH-GB
ENSMUSG00000014470.4	chr8	122466147	122476064	-	NR	1	1	ENH-GB
ENSMUSG00000014496.8	chr14	31698768	31830651	-	NR	1	1	ENH-GB
ENSMUSG00000014498.9	chr10	128377115	128408704	+	NR	0	1	ENH
ENSMUSG00000014503.14	chr18	34409423	34442789	+	NR	1	1	ENH-GB
ENSMUSG00000014504.16	chr18	34330847	34336599	+	NR	1	1	ENH-GB
ENSMUSG00000014529.9	chr5	3651181	3680325	+	NR	1	1	ENH-GB
ENSMUSG00000014547.10	chr14	62837678	62961509	+	NR	0	1	ENH
ENSMUSG00000014550.14	chr6	92186712	92214925	-	NR	1	1	ENH-GB
ENSMUSG00000014551.8	chr6	92169525	92184033	-	NR	0	1	ENH
ENSMUSG00000014554.13	chr6	83480217	83506969	-	NR	1	1	ENH-GB
ENSMUSG00000014592.20	chr4	150917322	151861876	-	NR	1	1	ENH-GB
ENSMUSG00000014601.13	chr3	107612532	107631694	-	NR	1	1	ENH-GB
ENSMUSG00000014602.15	chr1	93015464	93101951	-	NR	1	1	ENH-GB
ENSMUSG00000014606.14	chr11	70644196	70647479	-	NR	1	1	ENH-GB
ENSMUSG00000014609.16	chr11	70614883	70619216	-	NR	1	1	ENH-GB
ENSMUSG00000014633.15	chr8	116888685	116921455	-	NR	1	1	ENH-GB
ENSMUSG00000014668.15	chr5	110135842	110171972	+	NR	1	1	ENH-GB
ENSMUSG00000014747.6	chr6	83762644	83768326	+	NR	1	1	ENH-GB
ENSMUSG00000014748.13	chr6	83768885	83775813	-	NR	1	1	ENH-GB
ENSMUSG00000014763.8	chr17	15396202	15433583	+	NR	1	1	ENH-GB
ENSMUSG00000014767.17	chr17	15499888	15528379	+	NR	1	1	ENH-GB
ENSMUSG00000014769.10	chr17	15475021	15499751	-	NR	1	1	ENH-GB
ENSMUSG00000014771.13	chr17	15519208	15527301	-	NR	0	1	ENH
ENSMUSG00000014773.13	chr17	15367354	15376872	-	NR	0	0	-H3K79me2
ENSMUSG00000014778.10	chr8	105329163	105347953	-	NR	1	1	ENH-GB
ENSMUSG00000014782.16	chr8	105373274	105382862	+	NR	0	1	ENH
ENSMUSG00000014786.8	chr8	105348843	105369881	+	NR	0	1	ENH
ENSMUSG00000014791.10	chr8	105305601	105310760	+	NR	0	0	-H3K79me2
ENSMUSG00000014837.15	chr8	105280409	105289864	-	NR	1	1	ENH-GB
ENSMUSG00000014846.12	chr8	105467493	105471526	-	NR	1	1	ENH-GB
ENSMUSG00000014850.15	chr13	92211872	92355003	-	NR	1	0	GB
ENSMUSG00000014856.12	chr8	105326354	105335219	+	NR	1	1	ENH-GB
ENSMUSG00000014859.9	chr8	105297663	105305370	+	NR	1	1	ENH-GB
ENSMUSG00000014867.9	chr2	26920040	26933928	-	NR	1	1	ENH-GB
ENSMUSG00000014873.15	chr2	26916367	26920183	+	NR	1	1	ENH-GB
ENSMUSG00000014905.4	chr12	44205559	44210326	-	NR	1	1	ENH-GB
ENSMUSG00000014907.10	chr8	66860217	66890564	+	NR	1	1	ENH-GB
ENSMUSG00000014932.15	chr5	32611171	32687057	+	NR	1	1	ENH-GB
ENSMUSG00000014956.15	chr5	32458843	32517433	+	NR	1	1	ENH-GB
ENSMUSG00000014959.12	chr2	70661576	70712636	+	NR	1	1	ENH-GB
ENSMUSG00000014980.14	chr1	152370735	152386688	-	NR	1	1	ENH-GB
ENSMUSG00000015001.17	chr15	65876053	65912397	-	NR	0	1	ENH
ENSMUSG00000015002.18	chr15	65787034	65873816	+	NR	1	1	ENH-GB
ENSMUSG00000015013.9	chr8	122611640	122616660	+	NR	0	1	ENH
ENSMUSG00000015016.8	chr8	122775486	122817880	+	NR	1	1	ENH-GB
ENSMUSG00000015023.7	chr8	110974996	110997800	-	NR	1	1	ENH-GB
ENSMUSG00000015027.11	chr8	122578242	122611463	-	NR	0	1	ENH
ENSMUSG00000015053.14	chr6	88193891	88207032	+	NR	1	1	ENH-GB
ENSMUSG00000015083.11	chr2	25498651	25501719	-	NR	1	1	ENH-GB
ENSMUSG00000015087.14	chr2	25583018	25608521	-	NR	1	1	ENH-GB
ENSMUSG00000015090.13	chr2	25466709	25470046	-	NR	0	1	ENH
ENSMUSG00000015092.9	chr2	25557847	25562082	+	NR	1	1	ENH-GB
ENSMUSG00000015094.16	chr2	25399351	25409494	+	NR	0	1	ENH
ENSMUSG00000015095.12	chr2	25500750	25505471	+	NR	0	1	ENH
ENSMUSG00000015112.15	chr6	6041218	6217173	-	NR	0	1	ENH
ENSMUSG00000015120.15	chr17	25261916	25274622	-	NR	1	1	ENH-GB
ENSMUSG00000015126.9	chr17	25240170	25242798	+	NR	1	1	ENH-GB
ENSMUSG00000015127.14	chr17	25188397	25234443	+	NR	1	1	ENH-GB
ENSMUSG00000015143.15	chr12	80167547	80260371	-	NR	1	1	ENH-GB
ENSMUSG00000015149.14	chr7	28766735	28788661	+	NR	1	1	ENH-GB
ENSMUSG00000015165.16	chr7	28808541	28822266	+	NR	1	1	ENH-GB
ENSMUSG00000015176.10	chr19	46075863	46085530	+	NR	1	1	ENH-GB
ENSMUSG00000015189.12	chr6	4600839	4643355	+	NR	1	1	ENH-GB
ENSMUSG00000015202.13	chr10	7119063	7212237	-	NR	0	0	-H3K79me2
ENSMUSG00000015214.14	chrX	71364760	71419196	+	NR	0	0	-H3K79me2
ENSMUSG00000015217.11	chrX	71555918	71560676	+	NR	0	0	-H3K79me2
ENSMUSG00000015222.17	chr1	66175273	66442583	+	NR	1	0	GB
ENSMUSG00000015242.14	chr4	52989272	53001162	+	NR	1	1	ENH-GB
ENSMUSG00000015243.4	chr4	53030787	53159895	-	NR	0	0	-H3K79me2
ENSMUSG00000015247.10	chr4	53011880	53022060	+	NR	0	1	ENH
ENSMUSG00000015290.15	chrX	74365718	74373218	-	NR	1	1	ENH-GB
ENSMUSG00000015305.6	chr10	8722219	8886070	-	NR	0	1	ENH
ENSMUSG00000015312.9	chr10	80930073	80932204	+	NR	0	1	ENH
ENSMUSG00000015316.11	chr1	171767127	171801184	+	NR	0	0	-H3K79me2
ENSMUSG00000015335.16	chr2	30090944	30093648	-	NR	1	1	ENH-GB
ENSMUSG00000015341.17	chr8	23241346	23257074	-	NR	1	1	ENH-GB
ENSMUSG00000015342.6	chrX	9272756	9313250	+	NR	1	1	ENH-GB
ENSMUSG00000015354.8	chr9	95637601	95698096	+	NR	0	1	ENH
ENSMUSG00000015355.13	chr1	171682009	171705258	+	NR	0	1	ENH
ENSMUSG00000015357.10	chr9	65294260	65330658	+	NR	1	1	ENH-GB
ENSMUSG00000015363.13	chr15	89075124	89087077	+	NR	1	1	ENH-GB
ENSMUSG00000015365.15	chr15	88982909	89055152	+	NR	1	1	ENH-GB
ENSMUSG00000015377.10	chr15	89182213	89196496	-	NR	1	1	ENH-GB
ENSMUSG00000015443.9	chr14	56165797	56174599	-	NR	1	1	ENH-GB
ENSMUSG00000015451.16	chr17	34809092	34823464	-	NR	0	1	ENH
ENSMUSG00000015452.14	chr17	34597862	34600936	+	NR	0	0	-H3K79me2
ENSMUSG00000015461.15	chr17	34647146	34655074	+	NR	1	1	ENH-GB
ENSMUSG00000015468.14	chr17	34564268	34588503	+	NR	1	1	ENH-GB
ENSMUSG00000015474.16	chr17	34616662	34628510	-	NR	0	1	ENH
ENSMUSG00000015476.6	chr17	34629533	34633126	+	NR	0	1	ENH
ENSMUSG00000015478.13	chr17	34601091	34603690	-	NR	1	1	ENH-GB
ENSMUSG00000015488.14	chr2	27009926	27021089	+	NR	1	1	ENH-GB
ENSMUSG00000015501.10	chr10	13966075	14151374	+	NR	0	0	-H3K79me2
ENSMUSG00000015522.18	chr3	95434388	95497240	+	NR	1	1	ENH-GB
ENSMUSG00000015533.9	chr13	114833081	114932100	-	NR	0	1	ENH
ENSMUSG00000015536.14	chr13	114818236	114832275	+	NR	1	1	ENH-GB
ENSMUSG00000015542.17	chr11	115182832	115187859	-	NR	1	1	ENH-GB
ENSMUSG00000015568.16	chr8	68880491	68907448	+	NR	0	1	ENH
ENSMUSG00000015575.14	chr17	26676396	26699644	+	NR	1	1	ENH-GB
ENSMUSG00000015597.17	chr17	46383731	46420920	+	NR	1	1	ENH-GB
ENSMUSG00000015599.9	chr17	46442448	46487675	-	NR	1	1	ENH-GB
ENSMUSG00000015605.6	chr17	46548329	46556175	-	NR	1	1	ENH-GB
ENSMUSG00000015619.10	chr2	9857078	9890034	-	NR	1	1	ENH-GB
ENSMUSG00000015627.5	chr2	180325133	180334699	-	UR	0	1	ENH
ENSMUSG00000015647.9	chr2	180176373	180225859	-	NR	0	1	ENH
ENSMUSG00000015652.9	chr5	5736317	5749326	-	UR	0	1	ENH
ENSMUSG00000015653.13	chr5	5664829	5694578	-	NR	1	1	ENH-GB
ENSMUSG00000015656.17	chr9	40800984	40810087	+	NR	1	1	ENH-GB
ENSMUSG00000015659.12	chr17	6042196	6079741	-	NR	1	1	ENH-GB
ENSMUSG00000015668.13	chrX	100622883	100626568	-	NR	1	0	GB
ENSMUSG00000015671.11	chr13	14613240	14674236	+	NR	1	1	ENH-GB
ENSMUSG00000015672.4	chr13	14608184	14613165	-	NR	0	1	ENH
ENSMUSG00000015697.14	chr3	95323525	95357202	-	NR	1	1	ENH-GB
ENSMUSG00000015702.13	chr3	95296096	95307176	-	NR	0	1	ENH
ENSMUSG00000015709.9	chr7	84246278	84410176	-	UR	0	1	ENH
ENSMUSG00000015711.8	chr3	95253674	95282076	-	NR	1	1	ENH-GB
ENSMUSG00000015714.11	chr3	95314791	95323599	+	NR	0	1	ENH
ENSMUSG00000015721.18	chr7	23385889	23441922	+	NR	0	0	-H3K79me2
ENSMUSG00000015733.13	chr6	17636234	17666972	+	NR	1	1	ENH-GB
ENSMUSG00000015745.9	chr3	95988429	95996001	-	NR	0	1	ENH
ENSMUSG00000015747.5	chr3	95999832	96058466	-	NR	1	1	ENH-GB
ENSMUSG00000015748.13	chr3	95830124	95855885	-	NR	1	1	ENH-GB
ENSMUSG00000015749.12	chr3	95929246	95947390	+	NR	1	1	ENH-GB
ENSMUSG00000015750.15	chr3	95893969	95898288	+	NR	1	1	ENH-GB
ENSMUSG00000015755.16	chr10	7905653	7956230	-	NR	1	1	ENH-GB
ENSMUSG00000015757.10	chr10	7792891	7823135	+	NR	1	1	ENH-GB
ENSMUSG00000015759.11	chr14	46775567	46788411	-	NR	0	1	ENH
ENSMUSG00000015766.14	chr6	137477245	137654876	-	NR	0	1	ENH
ENSMUSG00000015776.12	chr2	26905262	26910677	-	NR	1	1	ENH-GB
ENSMUSG00000015787.15	chr2	26842503	26864979	-	NR	0	1	ENH
ENSMUSG00000015790.16	chr2	26913381	26916530	-	NR	0	1	ENH
ENSMUSG00000015804.14	chr5	45520229	45529276	+	NR	1	1	ENH-GB
ENSMUSG00000015806.12	chr5	45434021	45450236	-	NR	0	1	ENH
ENSMUSG00000015812.8	chr14	67745181	67749439	+	NR	0	1	ENH
ENSMUSG00000015837.15	chr11	50199366	50210827	-	NR	1	1	ENH-GB
ENSMUSG00000015839.6	chr2	75675513	75704641	-	NR	1	1	ENH-GB
ENSMUSG00000015846.14	chr2	27676440	27762957	+	NR	1	1	ENH-GB
ENSMUSG00000015850.11	chr3	95676201	95687917	-	NR	1	1	ENH-GB
ENSMUSG00000015854.7	chr3	87357881	87371073	+	NR	0	1	ENH
ENSMUSG00000015869.16	chr11	116470845	116494202	-	NR	1	1	ENH-GB
ENSMUSG00000015879.8	chr5	45529705	45639614	-	NR	0	1	ENH
ENSMUSG00000015880.13	chr5	45669919	45700546	+	NR	1	1	ENH-GB
ENSMUSG00000015882.17	chr5	45697181	45857615	-	NR	1	1	ENH-GB
ENSMUSG00000015889.8	chr10	93453411	93484875	+	NR	1	1	ENH-GB
ENSMUSG00000015932.8	chr2	143915320	143943324	+	NR	1	1	ENH-GB
ENSMUSG00000015937.15	chr13	56073619	56136361	-	NR	1	1	ENH-GB
ENSMUSG00000015942.9	chr5	134184019	134224355	+	NR	1	1	ENH-GB
ENSMUSG00000015943.11	chr3	96196588	96219709	-	NR	1	1	ENH-GB
ENSMUSG00000015944.9	chr5	134099711	134144343	+	NR	1	1	ENH-GB
ENSMUSG00000015957.12	chr7	98835112	98855195	+	NR	0	0	-H3K79me2
ENSMUSG00000015961.8	chr1	177762962	177796511	-	NR	1	1	ENH-GB
ENSMUSG00000015962.5	chr1	177729814	177753324	+	NR	1	1	ENH-GB
ENSMUSG00000015968.17	chr14	30039939	30491455	-	NR	1	1	ENH-GB
ENSMUSG00000015970.19	chr14	30009023	30040527	+	NR	1	1	ENH-GB
ENSMUSG00000015971.5	chr14	29978337	30006354	+	NR	1	1	ENH-GB
ENSMUSG00000015980.14	chr7	139212988	139242979	+	NR	1	1	ENH-GB
ENSMUSG00000015981.12	chr7	139103638	139213307	-	NR	0	1	ENH
ENSMUSG00000015994.10	chr8	25998722	26015650	-	NR	1	1	ENH-GB
ENSMUSG00000016018.4	chr13	112867418	112927398	-	NR	1	1	ENH-GB
ENSMUSG00000016028.10	chr15	85898929	86033777	-	NR	1	1	ENH-GB
ENSMUSG00000016087.13	chr9	32422204	32542861	-	NR	0	0	-H3K79me2
ENSMUSG00000016128.14	chr5	151037510	151233836	-	NR	1	1	ENH-GB
ENSMUSG00000016179.11	chr1	193346346	193370298	-	NR	1	1	ENH-GB
ENSMUSG00000016181.9	chr1	193091104	193130272	-	NR	1	1	ENH-GB
ENSMUSG00000016200.14	chr1	192891233	193035775	-	NR	0	1	ENH
ENSMUSG00000016206.6	chr17	37270220	37274484	+	NR	0	0	-H3K79me2
ENSMUSG00000016239.11	chrX	36328353	36362341	+	NR	0	1	ENH
ENSMUSG00000016252.7	chr2	174461072	174464105	-	NR	1	1	ENH-GB
ENSMUSG00000016253.12	chr2	174415804	174427502	+	NR	1	1	ENH-GB
ENSMUSG00000016256.10	chr2	174427493	174439039	-	NR	0	1	ENH
ENSMUSG00000016257.15	chr2	174465067	174473081	-	NR	1	1	ENH-GB
ENSMUSG00000016308.12	chrX	36873900	36884222	+	DR	1	1	ENH-GB
ENSMUSG00000016319.3	chrX	36795651	36798807	+	NR	1	1	ENH-GB
ENSMUSG00000016346.17	chr2	181075579	181135300	-	NR	1	1	ENH-GB
ENSMUSG00000016356.18	chr2	180986535	181018363	+	NR	0	1	ENH
ENSMUSG00000016382.15	chrX	75785654	75875182	-	NR	0	1	ENH
ENSMUSG00000016386.15	chr2	106693269	106868356	+	NR	0	0	-H3K79me2
ENSMUSG00000016427.7	chrX	37187588	37191163	-	NR	0	1	ENH
ENSMUSG00000016458.14	chr2	105126529	105173616	+	NR	0	0	-H3K79me2
ENSMUSG00000016481.15	chr1	195097382	195131586	-	NR	0	0	-H3K79me2
ENSMUSG00000016487.15	chr6	146888487	147032025	+	NR	0	1	ENH
ENSMUSG00000016493.13	chr1	195036826	195092249	-	NR	0	1	ENH
ENSMUSG00000016495.12	chr19	29348599	29367390	-	NR	0	0	-H3K79me2
ENSMUSG00000016503.17	chr5	146948657	146955614	+	NR	0	1	ENH
ENSMUSG00000016510.11	chr5	146951573	146963800	-	NR	1	1	ENH-GB
ENSMUSG00000016520.7	chr5	147016655	147076586	-	NR	1	1	ENH-GB
ENSMUSG00000016526.8	chr1	131127455	131138340	-	NR	1	1	ENH-GB
ENSMUSG00000016528.10	chr1	131053700	131097826	-	NR	0	1	ENH
ENSMUSG00000016534.15	chrX	38401357	38456454	-	NR	1	1	ENH-GB
ENSMUSG00000016541.10	chr15	85336245	85463212	+	NR	1	0	GB
ENSMUSG00000016554.9	chr15	77958998	77970813	-	NR	1	1	ENH-GB
ENSMUSG00000016559.14	chr11	116021912	116027962	-	NR	1	1	ENH-GB
ENSMUSG00000016619.10	chr15	84923411	84942963	+	NR	1	1	ENH-GB
ENSMUSG00000016624.15	chr15	84785381	84856049	-	NR	0	0	-H3K79me2
ENSMUSG00000016626.10	chr7	107166990	107198102	+	NR	1	1	ENH-GB
ENSMUSG00000016637.7	chr15	78159463	78174107	-	NR	1	1	ENH-GB
ENSMUSG00000016664.16	chr15	83375607	83464606	-	NR	1	1	ENH-GB
ENSMUSG00000016757.11	chr15	83575090	83595157	-	NR	0	1	ENH
ENSMUSG00000016758.4	chr15	83526862	83544634	+	NR	0	0	-H3K79me2
ENSMUSG00000016763.15	chr15	83604999	83725021	-	NR	1	1	ENH-GB
ENSMUSG00000016831.12	chr14	52279146	52296401	+	NR	1	1	ENH-GB
ENSMUSG00000016833.14	chr5	100798627	100804471	+	NR	1	1	ENH-GB
ENSMUSG00000016918.15	chr1	12692277	12861192	+	NR	1	0	GB
ENSMUSG00000016921.14	chr2	162931528	162937121	+	NR	1	1	ENH-GB
ENSMUSG00000016933.17	chr2	160731300	160775760	+	NR	1	1	ENH-GB
ENSMUSG00000016940.18	chr11	115420128	115431274	+	NR	1	1	ENH-GB
ENSMUSG00000016946.5	chr17	24047734	24073485	-	NR	1	1	ENH-GB
ENSMUSG00000016982.6	chr13	21981194	21988734	+	NR	1	1	ENH-GB
ENSMUSG00000016984.7	chr11	17938756	17953875	-	NR	1	1	ENH-GB
ENSMUSG00000016998.2	chr2	164275952	164278459	-	NR	0	1	ENH
ENSMUSG00000017004.7	chr2	164332740	164334396	+	NR	0	0	-H3K79me2
ENSMUSG00000017009.3	chr2	164424247	164443887	-	NR	0	1	ENH
ENSMUSG00000017049.4	chr8	21969775	21974041	+	NR	1	1	ENH-GB
ENSMUSG00000017119.19	chr11	101552149	101581951	+	NR	1	1	ENH-GB
ENSMUSG00000017132.17	chr11	118132019	118248592	-	NR	1	1	ENH-GB
ENSMUSG00000017146.12	chr11	101488764	101551955	-	NR	1	1	ENH-GB
ENSMUSG00000017176.17	chr11	100422321	100441808	-	NR	1	1	ENH-GB
ENSMUSG00000017188.3	chr11	101277968	101279114	-	NR	1	1	ENH-GB
ENSMUSG00000017195.15	chr11	98551097	98558665	+	NR	1	1	ENH-GB
ENSMUSG00000017204.4	chr11	98664351	98677708	+	NR	0	1	ENH
ENSMUSG00000017210.14	chr11	98704591	98729435	-	NR	1	1	ENH-GB
ENSMUSG00000017221.14	chr11	98682554	98695979	+	NR	1	1	ENH-GB
ENSMUSG00000017264.16	chr4	148558429	148582401	+	NR	1	1	ENH-GB
ENSMUSG00000017286.15	chr11	76120987	76243725	-	NR	1	1	ENH-GB
ENSMUSG00000017288.15	chr11	76046226	76179647	-	NR	1	1	ENH-GB
ENSMUSG00000017291.13	chr11	77529162	77607815	-	NR	1	1	ENH-GB
ENSMUSG00000017299.13	chr2	164745983	164768607	+	NR	1	1	ENH-GB
ENSMUSG00000017307.16	chr2	164792765	164804882	-	NR	1	1	ENH-GB
ENSMUSG00000017314.12	chr11	102057015	102088515	-	NR	0	1	ENH
ENSMUSG00000017376.15	chr11	78567168	78697373	-	NR	1	1	ENH-GB
ENSMUSG00000017386.10	chr11	78158499	78165589	-	NR	0	1	ENH
ENSMUSG00000017400.10	chr11	98036623	98053462	-	NR	1	1	ENH-GB
ENSMUSG00000017404.12	chr11	98026710	98030492	+	NR	1	1	ENH-GB
ENSMUSG00000017405.14	chr11	78166106	78176675	-	NR	0	1	ENH
ENSMUSG00000017412.15	chr2	52428320	52676831	-	NR	0	1	ENH
ENSMUSG00000017417.14	chr11	97923238	97986444	-	NR	1	1	ENH-GB
ENSMUSG00000017418.13	chr2	15049395	15082456	+	NR	1	1	ENH-GB
ENSMUSG00000017421.18	chr11	80383279	80405733	+	NR	1	1	ENH-GB
ENSMUSG00000017428.16	chr11	80428615	80473248	+	NR	1	1	ENH-GB
ENSMUSG00000017466.9	chr11	118301069	118355740	-	NR	0	1	ENH
ENSMUSG00000017478.15	chr8	122376609	122417360	+	NR	1	1	ENH-GB
ENSMUSG00000017485.11	chr14	16365179	16435462	+	UR	0	1	ENH
ENSMUSG00000017491.9	chr14	16430839	16819156	-	NR	1	0	GB
ENSMUSG00000017493.12	chr11	99041244	99054392	+	NR	0	1	ENH
ENSMUSG00000017499.15	chr11	98907801	98923940	+	NR	1	1	ENH-GB
ENSMUSG00000017548.15	chr11	79993106	80034123	+	NR	1	1	ENH-GB
ENSMUSG00000017550.14	chr11	80089400	80135794	+	NR	1	1	ENH-GB
ENSMUSG00000017607.9	chr11	99065678	99089306	-	UR	0	1	ENH
ENSMUSG00000017615.12	chr11	78522850	78536332	-	NR	0	1	ENH
ENSMUSG00000017631.18	chr11	76416734	76622314	-	NR	0	1	ENH
ENSMUSG00000017639.13	chr11	79591212	79698023	+	NR	1	1	ENH-GB
ENSMUSG00000017652.16	chr2	165055627	165072948	+	NR	0	1	ENH
ENSMUSG00000017664.16	chr2	165276554	165287869	-	NR	1	1	ENH-GB
ENSMUSG00000017667.9	chr2	165374264	165388259	-	NR	0	1	ENH
ENSMUSG00000017670.16	chr2	165288031	165326479	-	NR	1	1	ENH-GB
ENSMUSG00000017677.11	chr11	79239372	79254671	-	NR	1	1	ENH-GB
ENSMUSG00000017679.16	chr2	163602314	163619013	+	NR	1	1	ENH-GB
ENSMUSG00000017686.16	chr11	80209019	80267907	+	NR	1	1	ENH-GB
ENSMUSG00000017692.8	chr11	80300912	80355955	+	NR	0	1	ENH
ENSMUSG00000017697.3	chr2	163726584	163750239	-	NR	0	1	ENH
ENSMUSG00000017707.9	chr2	163623272	163645131	-	NR	1	1	ENH-GB
ENSMUSG00000017715.11	chr11	117986292	118024011	+	NR	1	1	ENH-GB
ENSMUSG00000017716.15	chr11	117849251	117855743	+	NR	1	1	ENH-GB
ENSMUSG00000017718.15	chr11	117825924	117839908	+	NR	0	0	-H3K79me2
ENSMUSG00000017720.2	chr2	164470301	164473724	-	NR	1	1	ENH-GB
ENSMUSG00000017721.15	chr2	164497520	164508301	+	NR	1	1	ENH-GB
ENSMUSG00000017733.4	chr2	164588343	164593594	-	NR	0	1	ENH
ENSMUSG00000017734.15	chr2	164486106	164493319	+	NR	1	1	ENH-GB
ENSMUSG00000017737.2	chr2	164940780	164955850	+	NR	0	0	-H3K79me2
ENSMUSG00000017740.17	chr2	164960802	164999731	+	NR	1	1	ENH-GB
ENSMUSG00000017754.13	chr2	164839518	164857711	-	NR	0	1	ENH
ENSMUSG00000017756.9	chr13	73733094	73816754	+	NR	1	1	ENH-GB
ENSMUSG00000017764.2	chr2	164822686	164826871	+	NR	1	1	ENH-GB
ENSMUSG00000017765.17	chr8	105943590	105966097	-	NR	0	1	ENH
ENSMUSG00000017767.3	chr2	164826389	164828537	-	NR	1	1	ENH-GB
ENSMUSG00000017774.19	chr11	75650504	75673910	+	NR	1	1	ENH-GB
ENSMUSG00000017776.15	chr11	75679259	75706908	+	NR	1	1	ENH-GB
ENSMUSG00000017778.14	chr13	86044816	86046904	-	NR	1	1	ENH-GB
ENSMUSG00000017781.17	chr11	75588097	75628804	+	NR	1	1	ENH-GB
ENSMUSG00000017801.15	chr11	101087277	101092207	+	NR	1	1	ENH-GB
ENSMUSG00000017802.14	chr11	101096322	101119893	-	NR	1	1	ENH-GB
ENSMUSG00000017817.11	chr2	163336242	163397993	-	NR	1	1	ENH-GB
ENSMUSG00000017830.15	chr11	100694884	100704271	-	NR	1	1	ENH-GB
ENSMUSG00000017831.8	chr17	53479234	53507680	+	NR	1	1	ENH-GB
ENSMUSG00000017832.2	chr11	100713850	100714575	+	NR	1	1	ENH-GB
ENSMUSG00000017837.12	chr11	100619244	100627607	+	NR	0	1	ENH
ENSMUSG00000017843.14	chr12	110447120	110583062	+	NR	1	1	ENH-GB
ENSMUSG00000017858.12	chr2	163017354	163046141	+	NR	1	1	ENH-GB
ENSMUSG00000017861.11	chr2	163054687	163084688	+	NR	0	1	ENH
ENSMUSG00000017868.16	chr2	162987330	163014127	+	NR	0	1	ENH
ENSMUSG00000017897.18	chr2	165595032	165771727	+	NR	0	0	-H3K79me2
ENSMUSG00000017922.14	chr13	27196659	27203749	+	NR	0	0	-H3K79me2
ENSMUSG00000017929.13	chr2	167298444	167349183	-	NR	1	1	ENH-GB
ENSMUSG00000017943.15	chr2	163438476	163455324	+	NR	0	0	-H3K79me2
ENSMUSG00000017969.13	chr2	167191805	167240604	-	NR	0	0	-H3K79me2
ENSMUSG00000017978.18	chr6	23262773	23839421	-	NR	0	0	-H3K79me2
ENSMUSG00000017999.16	chr2	167015193	167034947	+	NR	1	1	ENH-GB
ENSMUSG00000018001.18	chr5	143622447	143710250	+	NR	1	1	ENH-GB
ENSMUSG00000018012.11	chr11	120721470	120723969	+	NR	0	1	ENH
ENSMUSG00000018040.9	chr15	83113433	83122801	-	NR	1	1	ENH-GB
ENSMUSG00000018042.18	chr15	83153494	83172592	-	NR	1	1	ENH-GB
ENSMUSG00000018068.13	chr11	86210681	86257575	-	NR	1	1	ENH-GB
ENSMUSG00000018076.12	chr5	118560679	118765438	+	NR	1	1	ENH-GB
ENSMUSG00000018126.15	chr15	79258195	79285537	-	NR	0	1	ENH
ENSMUSG00000018143.10	chr5	139791513	139802653	+	NR	1	1	ENH-GB
ENSMUSG00000018160.15	chr11	98152154	98193293	-	NR	1	1	ENH-GB
ENSMUSG00000018166.8	chr10	128567523	128589652	-	NR	0	0	-H3K79me2
ENSMUSG00000018167.10	chr11	98358368	98381112	+	NR	1	1	ENH-GB
ENSMUSG00000018171.9	chr11	86583865	86683836	-	NR	1	1	ENH-GB
ENSMUSG00000018189.12	chr1	143777272	143807466	+	NR	1	1	ENH-GB
ENSMUSG00000018196.18	chr1	143716338	143749676	+	NR	1	1	ENH-GB
ENSMUSG00000018199.9	chr1	143750790	143777068	-	NR	0	1	ENH
ENSMUSG00000018209.15	chr2	164070322	164155524	+	NR	1	1	ENH-GB
ENSMUSG00000018238.6	chr11	53431023	53437904	+	NR	1	1	ENH-GB
ENSMUSG00000018239.9	chr11	53324679	53333301	+	NR	1	1	ENH-GB
ENSMUSG00000018263.11	chr5	119832668	119885219	+	NR	0	0	-H3K79me2
ENSMUSG00000018286.6	chr11	70525367	70527858	+	NR	1	1	ENH-GB
ENSMUSG00000018287.12	chr11	70663771	70669416	-	NR	1	1	ENH-GB
ENSMUSG00000018293.4	chr11	70651850	70654644	-	NR	0	1	ENH
ENSMUSG00000018322.10	chr2	164053540	164071169	-	NR	1	1	ENH-GB
ENSMUSG00000018326.9	chr2	163994960	164018588	+	NR	1	1	ENH-GB
ENSMUSG00000018334.18	chr11	79013440	79146407	-	NR	0	0	-H3K79me2
ENSMUSG00000018339.11	chr11	54902453	54910377	+	NR	0	1	ENH
ENSMUSG00000018340.13	chr11	54979108	55033445	-	NR	1	1	ENH-GB
ENSMUSG00000018347.16	chr11	65807175	65829239	+	NR	1	1	ENH-GB
ENSMUSG00000018362.14	chr11	106988629	106999541	-	NR	1	1	ENH-GB
ENSMUSG00000018363.16	chr11	106820066	106920715	-	NR	1	1	ENH-GB
ENSMUSG00000018372.13	chr11	106789252	106819930	+	NR	1	1	ENH-GB
ENSMUSG00000018377.10	chr11	88068279	88084729	+	NR	1	1	ENH-GB
ENSMUSG00000018378.13	chr11	88098058	88194140	+	NR	0	0	-H3K79me2
ENSMUSG00000018379.17	chr11	88047373	88053755	+	NR	1	1	ENH-GB
ENSMUSG00000018387.12	chr11	53457205	53467766	+	NR	0	1	ENH
ENSMUSG00000018395.19	chr11	53567379	53601967	+	NR	1	1	ENH-GB
ENSMUSG00000018401.17	chr11	87592162	87616302	+	NR	1	1	ENH-GB
ENSMUSG00000018411.17	chr11	104231390	104332090	+	NR	1	1	ENH-GB
ENSMUSG00000018412.16	chr11	104333229	104468861	-	NR	1	1	ENH-GB
ENSMUSG00000018415.14	chr11	60417145	60450927	+	NR	1	1	ENH-GB
ENSMUSG00000018417.14	chr1	51749765	51916071	-	UR	0	0	-H3K79me2
ENSMUSG00000018425.18	chr11	86768846	86807746	-	NR	1	1	ENH-GB
ENSMUSG00000018427.7	chr11	86936425	86993707	-	NR	1	1	ENH-GB
ENSMUSG00000018428.15	chr11	88830792	88864586	-	NR	1	1	ENH-GB
ENSMUSG00000018433.14	chr11	107166663	107189381	-	NR	1	1	ENH-GB
ENSMUSG00000018442.13	chr11	71007164	71019841	-	NR	1	1	ENH-GB
ENSMUSG00000018446.8	chr11	70977836	70983026	-	NR	1	1	ENH-GB
ENSMUSG00000018449.12	chr11	70970213	70977833	+	NR	1	1	ENH-GB
ENSMUSG00000018459.15	chr2	165405028	165473230	-	NR	0	1	ENH
ENSMUSG00000018470.8	chr11	69326258	69333042	+	NR	0	1	ENH
ENSMUSG00000018474.17	chr11	69343273	69369406	-	NR	1	1	ENH-GB
ENSMUSG00000018476.7	chr11	69398508	69413675	-	NR	1	1	ENH-GB
ENSMUSG00000018479.12	chr11	85170404	85181145	+	NR	1	1	ENH-GB
ENSMUSG00000018481.9	chr11	85187262	85235130	-	NR	1	1	ENH-GB
ENSMUSG00000018500.2	chr11	62248984	62266453	+	NR	0	0	-H3K79me2
ENSMUSG00000018501.17	chr11	62316426	62458541	-	NR	1	1	ENH-GB
ENSMUSG00000018509.8	chr11	62524946	62539261	-	NR	1	1	ENH-GB
ENSMUSG00000018537.16	chr11	97688823	97700497	-	NR	1	1	ENH-GB
ENSMUSG00000018541.10	chr11	97745481	97766556	-	NR	1	1	ENH-GB
ENSMUSG00000018543.8	chr11	97771481	97775918	-	NR	1	1	ENH-GB
ENSMUSG00000018547.8	chr11	97715157	97744704	-	NR	0	1	ENH
ENSMUSG00000018548.15	chr11	87127077	87220683	+	NR	1	1	ENH-GB
ENSMUSG00000018554.13	chr11	69935796	69941605	+	NR	1	1	ENH-GB
ENSMUSG00000018559.16	chr11	69981156	69990601	+	NR	1	1	ENH-GB
ENSMUSG00000018565.17	chr11	69968222	69982517	-	NR	1	1	ENH-GB
ENSMUSG00000018566.14	chr11	69942539	69948188	-	NR	0	1	ENH
ENSMUSG00000018567.14	chr11	69991143	69994951	+	NR	0	1	ENH
ENSMUSG00000018570.17	chr11	69897352	69900987	-	NR	1	1	ENH-GB
ENSMUSG00000018572.10	chr11	69995777	70000009	+	NR	0	1	ENH
ENSMUSG00000018574.14	chr11	70010183	70015411	-	NR	0	1	ENH
ENSMUSG00000018581.15	chr12	117877982	118199043	-	UR	0	0	-H3K79me2
ENSMUSG00000018583.5	chr11	55469685	55504838	+	NR	1	1	ENH-GB
ENSMUSG00000018585.9	chr11	55446641	55461239	-	NR	1	1	ENH-GB
ENSMUSG00000018593.13	chr11	55394500	55423183	-	NR	0	1	ENH
ENSMUSG00000018599.5	chr11	60728398	60732951	+	NR	0	1	ENH
ENSMUSG00000018634.10	chr11	104132855	104175523	+	NR	0	1	ENH
ENSMUSG00000018648.15	chr11	84048041	84069261	-	NR	0	0	-H3K79me2
ENSMUSG00000018651.14	chr11	84078920	84129600	-	NR	0	1	ENH
ENSMUSG00000018659.12	chr11	96937825	96943986	-	NR	0	1	ENH
ENSMUSG00000018661.17	chr11	113649169	113667054	+	NR	1	1	ENH-GB
ENSMUSG00000018666.13	chr11	96789127	96808640	+	NR	1	1	ENH-GB
ENSMUSG00000018669.14	chr11	96907426	96916496	-	NR	1	1	ENH-GB
ENSMUSG00000018677.9	chr11	102402985	102407946	-	NR	1	1	ENH-GB
ENSMUSG00000018678.13	chr11	96953341	96982959	-	NR	1	1	ENH-GB
ENSMUSG00000018697.14	chr11	84422855	84513522	-	NR	1	1	ENH-GB
ENSMUSG00000018698.15	chr11	84518284	84525535	-	NR	0	0	-H3K79me2
ENSMUSG00000018707.13	chr12	110601452	110666945	+	NR	1	1	ENH-GB
ENSMUSG00000018727.19	chr11	113698172	113710017	-	NR	1	1	ENH-GB
ENSMUSG00000018733.10	chr11	83294642	83302586	-	NR	1	1	ENH-GB
ENSMUSG00000018736.14	chr11	68821434	68871858	-	NR	1	1	ENH-GB
ENSMUSG00000018740.14	chr11	68968131	68974365	+	NR	1	1	ENH-GB
ENSMUSG00000018750.14	chr11	69765912	69784023	+	NR	1	1	ENH-GB
ENSMUSG00000018761.14	chr11	69656697	69662642	-	NR	1	1	ENH-GB
ENSMUSG00000018765.5	chr11	69632990	69653297	+	NR	1	1	ENH-GB
ENSMUSG00000018770.9	chr2	73908447	73911326	-	NR	0	1	ENH
ENSMUSG00000018776.10	chr11	69759890	69761968	-	NR	0	1	ENH
ENSMUSG00000018796.13	chr8	46471037	46536051	+	NR	1	1	ENH-GB
ENSMUSG00000018800.14	chr11	110269369	110337716	-	NR	1	1	ENH-GB
ENSMUSG00000018809.2	chr11	75348433	75405705	+	UR	0	1	ENH
ENSMUSG00000018820.13	chr19	42163951	42194590	+	NR	1	1	ENH-GB
ENSMUSG00000018821.3	chr19	42123273	42129059	-	NR	1	1	ENH-GB
ENSMUSG00000018830.10	chr16	14194535	14291372	-	NR	0	1	ENH
ENSMUSG00000018841.17	chr11	82876434	82890614	-	NR	1	1	ENH-GB
ENSMUSG00000018844.6	chr11	82892124	82900801	+	NR	0	1	ENH
ENSMUSG00000018845.14	chr11	82910550	82943403	+	NR	0	0	-H3K79me2
ENSMUSG00000018846.8	chr11	35769484	35791285	+	NR	1	1	ENH-GB
ENSMUSG00000018848.4	chr11	35808381	35834506	-	NR	1	1	ENH-GB
ENSMUSG00000018849.6	chr11	35838400	35980527	-	UR	0	0	-H3K79me2
ENSMUSG00000018858.15	chr11	115403752	115412674	+	NR	0	1	ENH
ENSMUSG00000018861.8	chr11	115268024	115277050	-	NR	1	1	ENH-GB
ENSMUSG00000018865.9	chr15	84076097	84105754	-	NR	0	1	ENH
ENSMUSG00000018882.12	chr11	97315716	97329920	+	NR	1	1	ENH-GB
ENSMUSG00000018899.16	chr11	53770014	53778374	+	NR	0	1	ENH
ENSMUSG00000018900.7	chr11	53864542	53891660	-	NR	1	1	ENH-GB
ENSMUSG00000018906.14	chr11	54100095	54131665	+	NR	1	0	GB
ENSMUSG00000018909.15	chr7	99535466	99606771	+	NR	1	1	ENH-GB
ENSMUSG00000018919.10	chr11	70505244	70511178	+	NR	0	0	-H3K79me2
ENSMUSG00000018920.11	chr11	70453983	70459984	-	NR	0	1	ENH
ENSMUSG00000018921.11	chr11	70392883	70410031	-	NR	1	1	ENH-GB
ENSMUSG00000018923.13	chr11	70451919	70453727	+	NR	1	1	ENH-GB
ENSMUSG00000018924.6	chr11	70344152	70352031	-	NR	0	1	ENH
ENSMUSG00000018925.3	chr11	83511736	83522175	-	NR	0	1	ENH
ENSMUSG00000018931.3	chr11	60902246	60914750	-	NR	1	1	ENH-GB
ENSMUSG00000018932.9	chr11	60932033	60952811	+	NR	1	1	ENH-GB
ENSMUSG00000018965.11	chr5	33018816	33027966	+	DR	1	1	ENH-GB
ENSMUSG00000018974.7	chr5	113742446	113772510	-	NR	1	1	ENH-GB
ENSMUSG00000018983.9	chr4	136172394	136196057	+	NR	0	1	ENH
ENSMUSG00000018986.10	chr11	83191330	83215154	+	NR	0	0	-H3K79me2
ENSMUSG00000018995.12	chr7	96951505	97064758	+	NR	1	1	ENH-GB
ENSMUSG00000018999.14	chr6	34153380	34177111	-	NR	1	1	ENH-GB
ENSMUSG00000019027.8	chr14	31260375	31323896	-	NR	1	1	ENH-GB
ENSMUSG00000019039.14	chr9	108569886	108572774	+	NR	0	1	ENH
ENSMUSG00000019054.13	chr5	136953275	136966234	+	NR	1	1	ENH-GB
ENSMUSG00000019055.15	chr4	147909753	147936767	-	NR	0	1	ENH
ENSMUSG00000019066.13	chr9	21907491	21918192	-	NR	0	1	ENH
ENSMUSG00000019080.8	chr15	76701465	76704239	+	NR	0	1	ENH
ENSMUSG00000019082.18	chr7	141429744	141437892	-	NR	0	1	ENH
ENSMUSG00000019087.13	chrX	74297097	74304721	+	NR	0	1	ENH
ENSMUSG00000019124.10	chr6	54501173	54566489	-	NR	0	1	ENH
ENSMUSG00000019132.11	chr13	24801657	24816197	+	NR	1	1	ENH-GB
ENSMUSG00000019139.10	chr8	70594373	70597290	+	NR	1	1	ENH-GB
ENSMUSG00000019143.15	chr18	36783008	36792562	+	NR	1	1	ENH-GB
ENSMUSG00000019173.11	chr11	100715009	100738215	-	NR	1	1	ENH-GB
ENSMUSG00000019178.17	chr5	135747220	135778385	-	NR	1	1	ENH-GB
ENSMUSG00000019179.10	chr5	135778480	135790398	+	NR	1	1	ENH-GB
ENSMUSG00000019188.16	chr2	152669461	152708670	+	NR	1	1	ENH-GB
ENSMUSG00000019189.13	chr11	44518964	44565520	+	NR	1	1	ENH-GB
ENSMUSG00000019210.10	chr6	120794305	120822793	-	NR	1	1	ENH-GB
ENSMUSG00000019214.13	chr17	25718926	25727419	-	NR	0	0	-H3K79me2
ENSMUSG00000019230.14	chr1	138825186	138848577	-	NR	1	0	GB
ENSMUSG00000019254.16	chr7	4481520	4501680	-	NR	1	1	ENH-GB
ENSMUSG00000019261.3	chr8	70905932	70917529	+	NR	1	1	ENH-GB
ENSMUSG00000019295.8	chr5	33653216	33658416	-	NR	0	1	ENH
ENSMUSG00000019297.9	chr14	55745693	55755500	+	NR	0	1	ENH
ENSMUSG00000019302.16	chr11	101009452	101063719	+	NR	1	1	ENH-GB
ENSMUSG00000019303.14	chr11	101091823	101095436	-	NR	1	1	ENH-GB
ENSMUSG00000019312.10	chr11	98446394	98455373	+	UR	0	1	ENH
ENSMUSG00000019320.13	chr17	24696234	24700529	+	NR	1	1	ENH-GB
ENSMUSG00000019326.14	chr11	101330605	101341938	+	NR	0	1	ENH
ENSMUSG00000019338.13	chr3	95006590	95015448	-	NR	1	1	ENH-GB
ENSMUSG00000019362.8	chr8	84246238	84249719	-	NR	1	1	ENH-GB
ENSMUSG00000019370.10	chr7	16915379	16924114	-	NR	1	1	ENH-GB
ENSMUSG00000019373.11	chr11	59817795	59839838	-	NR	1	1	ENH-GB
ENSMUSG00000019428.16	chr8	70527724	70535328	+	NR	1	1	ENH-GB
ENSMUSG00000019432.15	chr17	35241746	35253707	+	NR	1	1	ENH-GB
ENSMUSG00000019433.9	chr8	83652677	83664694	+	UR	1	1	ENH-GB
ENSMUSG00000019437.17	chr11	78176711	78181909	+	NR	1	1	ENH-GB
ENSMUSG00000019464.6	chr8	83666678	83672753	+	UR	0	1	ENH
ENSMUSG00000019467.15	chr10	127182525	127190083	-	NR	0	1	ENH
ENSMUSG00000019470.12	chr8	3608421	3621316	-	NR	1	1	ENH-GB
ENSMUSG00000019471.10	chr9	21133222	21149982	-	NR	1	1	ENH-GB
ENSMUSG00000019478.16	chr8	123805985	123835287	+	NR	0	0	-H3K79me2
ENSMUSG00000019487.11	chr17	57249455	57263665	+	NR	1	1	ENH-GB
ENSMUSG00000019494.14	chr5	138161071	138164646	+	NR	1	1	ENH-GB
ENSMUSG00000019505.7	chr11	62551171	62553213	+	NR	1	1	ENH-GB
ENSMUSG00000019518.11	chr5	138172002	138180429	+	NR	1	1	ENH-GB
ENSMUSG00000019558.14	chrX	73673150	73682502	+	DR	1	1	ENH-GB
ENSMUSG00000019564.12	chr10	79927043	79955018	+	NR	1	1	ENH-GB
ENSMUSG00000019578.11	chr17	56067045	56075028	-	NR	1	1	ENH-GB
ENSMUSG00000019579.13	chr17	56175744	56183920	-	NR	1	1	ENH-GB
ENSMUSG00000019590.16	chr11	105933702	105953336	-	NR	1	1	ENH-GB
ENSMUSG00000019659.8	chr9	110656503	110711606	+	NR	1	1	ENH-GB
ENSMUSG00000019689.4	chr6	38533502	38539449	+	NR	1	1	ENH-GB
ENSMUSG00000019699.16	chr1	177020073	177258203	-	NR	1	0	GB
ENSMUSG00000019710.13	chr3	87919506	87923672	+	NR	1	1	ENH-GB
ENSMUSG00000019715.14	chr2	29935426	29960371	+	NR	1	1	ENH-GB
ENSMUSG00000019726.12	chr13	13590397	13778803	+	NR	1	1	ENH-GB
ENSMUSG00000019731.13	chr8	72480641	72492614	-	NR	1	1	ENH-GB
ENSMUSG00000019732.14	chr8	72424176	72443870	-	NR	1	1	ENH-GB
ENSMUSG00000019734.16	chr7	3665790	3677553	-	NR	0	1	ENH
ENSMUSG00000019737.14	chr7	30314807	30319046	+	NR	0	1	ENH
ENSMUSG00000019738.15	chr7	30231948	30233390	+	NR	1	1	ENH-GB
ENSMUSG00000019761.10	chr11	99385254	99389364	-	NR	1	1	ENH-GB
ENSMUSG00000019763.11	chr10	4401915	4432388	-	NR	1	1	ENH-GB
ENSMUSG00000019768.16	chr10	4611593	5005614	+	NR	1	0	GB
ENSMUSG00000019777.16	chr10	36974544	37001889	+	NR	1	1	ENH-GB
ENSMUSG00000019782.10	chr10	33996555	34019624	-	NR	1	1	ENH-GB
ENSMUSG00000019787.9	chr10	33080554	33476709	+	NR	0	0	-H3K79me2
ENSMUSG00000019789.9	chr10	30832359	30842801	-	NR	0	0	-H3K79me2
ENSMUSG00000019790.17	chr10	9755547	9901079	-	NR	1	0	GB
ENSMUSG00000019791.12	chr10	30608141	30629632	-	NR	1	1	ENH-GB
ENSMUSG00000019794.13	chr10	7726000	7763150	+	NR	1	1	ENH-GB
ENSMUSG00000019795.17	chr10	7629373	7681136	-	NR	1	1	ENH-GB
ENSMUSG00000019796.12	chr10	7589800	7625483	+	NR	0	1	ENH
ENSMUSG00000019797.11	chr10	43525133	43540994	-	NR	1	1	ENH-GB
ENSMUSG00000019802.13	chr10	42761496	42832514	+	NR	1	1	ENH-GB
ENSMUSG00000019804.12	chr10	42502030	42535381	+	NR	1	1	ENH-GB
ENSMUSG00000019806.13	chr10	13647054	13868980	-	NR	0	0	-H3K79me2
ENSMUSG00000019808.8	chr10	13552894	13563376	+	NR	1	1	ENH-GB
ENSMUSG00000019809.16	chr10	13523842	13553142	-	NR	1	1	ENH-GB
ENSMUSG00000019810.15	chr10	13499540	13519035	+	NR	0	0	-H3K79me2
ENSMUSG00000019813.16	chr10	41718840	41809871	-	NR	1	1	ENH-GB
ENSMUSG00000019814.5	chr10	13178140	13193168	-	NR	1	1	ENH-GB
ENSMUSG00000019815.7	chr10	13149540	13178023	-	NR	0	1	ENH
ENSMUSG00000019818.15	chr10	41519414	41531048	+	NR	1	1	ENH-GB
ENSMUSG00000019820.11	chr10	12382188	12869365	-	NR	0	0	-H3K79me2
ENSMUSG00000019822.12	chr10	41485642	41490369	-	NR	1	1	ENH-GB
ENSMUSG00000019826.11	chr10	41450383	41465574	+	NR	1	1	ENH-GB
ENSMUSG00000019828.13	chr10	10686059	11082356	-	NR	1	1	ENH-GB
ENSMUSG00000019831.14	chr10	40883475	40938570	+	NR	1	1	ENH-GB
ENSMUSG00000019834.15	chr10	40570336	40604132	+	NR	1	1	ENH-GB
ENSMUSG00000019837.8	chr10	40247703	40258108	-	NR	0	1	ENH
ENSMUSG00000019838.11	chr10	40033532	40142258	-	NR	0	1	ENH
ENSMUSG00000019841.15	chr10	39732118	39875211	+	NR	1	1	ENH-GB
ENSMUSG00000019842.6	chr10	39612934	39655307	+	NR	0	0	-H3K79me2
ENSMUSG00000019843.14	chr10	39368855	39565381	+	NR	0	1	ENH
ENSMUSG00000019845.8	chr10	39133976	39152542	+	NR	1	1	ENH-GB
ENSMUSG00000019846.11	chr10	38965515	39110188	+	UR	0	1	ENH
ENSMUSG00000019849.11	chr10	45067203	45167198	+	NR	0	0	-H3K79me2
ENSMUSG00000019850.11	chr10	19000910	19015657	-	NR	0	1	ENH
ENSMUSG00000019851.8	chr10	18845020	18857073	+	NR	0	1	ENH
ENSMUSG00000019852.7	chr10	18581839	18743949	-	NR	1	1	ENH-GB
ENSMUSG00000019854.17	chr10	18055861	18125155	+	NR	1	1	ENH-GB
ENSMUSG00000019856.14	chr10	53633145	53751123	-	NR	1	1	ENH-GB
ENSMUSG00000019857.7	chr10	53596757	53609225	+	NR	1	1	ENH-GB
ENSMUSG00000019861.15	chr10	52335850	52382124	-	NR	1	1	ENH-GB
ENSMUSG00000019863.7	chr10	43874188	43901745	-	NR	1	1	ENH-GB
ENSMUSG00000019864.14	chr10	43901807	43957201	+	NR	1	1	ENH-GB
ENSMUSG00000019865.9	chr10	14705591	14770850	+	NR	1	1	ENH-GB
ENSMUSG00000019866.14	chr10	43950636	44148853	-	NR	1	1	ENH-GB
ENSMUSG00000019868.16	chr10	14654755	14705560	-	NR	1	1	ENH-GB
ENSMUSG00000019872.13	chr10	57794335	57811830	+	NR	1	0	GB
ENSMUSG00000019873.8	chr10	67009189	67096945	-	NR	0	1	ENH
ENSMUSG00000019876.15	chr10	57631981	57741112	+	NR	1	1	ENH-GB
ENSMUSG00000019877.10	chr10	57515774	57532530	-	NR	1	1	ENH-GB
ENSMUSG00000019878.8	chr10	57486385	57513135	+	NR	1	1	ENH-GB
ENSMUSG00000019883.11	chr10	29313166	29347469	+	NR	1	1	ENH-GB
ENSMUSG00000019888.16	chr10	101681487	102391469	+	NR	1	0	GB
ENSMUSG00000019889.10	chr10	28074820	28597397	+	NR	0	0	-H3K79me2
ENSMUSG00000019891.15	chr10	52233619	52321378	+	NR	0	1	ENH
ENSMUSG00000019892.13	chr10	103046031	103236322	-	NR	1	1	ENH-GB
ENSMUSG00000019893.13	chr10	52045721	52195244	-	NR	0	1	ENH
ENSMUSG00000019897.8	chr10	105841067	105847833	+	NR	1	1	ENH-GB
ENSMUSG00000019899.16	chr10	26980036	27619758	-	NR	1	0	GB
ENSMUSG00000019900.19	chr10	51677756	51730432	+	NR	0	1	ENH
ENSMUSG00000019906.15	chr10	107271686	107421474	+	NR	1	0	GB
ENSMUSG00000019907.10	chr10	108162193	108284475	+	NR	1	1	ENH-GB
ENSMUSG00000019916.14	chr10	59323296	59373304	+	NR	0	1	ENH
ENSMUSG00000019917.10	chr10	59141627	59221847	-	NR	1	1	ENH-GB
ENSMUSG00000019920.17	chr10	58323466	58424691	+	NR	1	1	ENH-GB
ENSMUSG00000019923.14	chr10	72654845	72674964	+	NR	1	1	ENH-GB
ENSMUSG00000019929.16	chr10	97479609	97518143	+	NR	0	0	-H3K79me2
ENSMUSG00000019935.16	chr10	89574020	89621253	-	NR	0	1	ENH
ENSMUSG00000019936.10	chr10	97644068	97682454	+	NR	1	1	ENH-GB
ENSMUSG00000019942.13	chr10	69335146	69352938	-	NR	1	1	ENH-GB
ENSMUSG00000019943.10	chr10	98914406	99026143	+	NR	0	1	ENH
ENSMUSG00000019944.14	chr10	69151434	69291791	+	DR	1	1	ENH-GB
ENSMUSG00000019945.10	chr10	68430953	68541896	-	NR	1	1	ENH-GB
ENSMUSG00000019947.10	chr10	68092520	68278740	-	NR	1	1	ENH-GB
ENSMUSG00000019948.4	chr10	89711971	89732295	-	NR	1	1	ENH-GB
ENSMUSG00000019951.10	chr10	89744991	89819871	+	NR	1	1	ENH-GB
ENSMUSG00000019952.15	chr10	99107036	99198074	+	NR	1	1	ENH-GB
ENSMUSG00000019961.17	chr10	91147571	91181315	-	NR	1	1	ENH-GB
ENSMUSG00000019966.18	chr10	100015630	100100416	+	NR	0	0	-H3K79me2
ENSMUSG00000019969.14	chr12	83688152	83735199	+	NR	1	1	ENH-GB
ENSMUSG00000019971.10	chr10	100487558	100574840	+	NR	1	1	ENH-GB
ENSMUSG00000019977.16	chr10	21295979	21368898	+	NR	1	1	ENH-GB
ENSMUSG00000019978.16	chr10	25359798	25523519	+	NR	1	1	ENH-GB
ENSMUSG00000019979.12	chr10	90989311	91082770	-	NR	0	1	ENH
ENSMUSG00000019984.16	chr10	24869986	24913681	+	NR	1	0	GB
ENSMUSG00000019986.17	chr10	20952547	21080429	+	NR	1	0	GB
ENSMUSG00000019988.7	chr10	92684746	92722420	-	NR	1	1	ENH-GB
ENSMUSG00000019989.8	chr10	24772406	24842823	-	UR	0	0	-H3K79me2
ENSMUSG00000019992.8	chr10	20347770	20361304	+	NR	1	1	ENH-GB
ENSMUSG00000019996.17	chr10	20148471	20281590	+	NR	1	1	ENH-GB
ENSMUSG00000019998.6	chr10	24149302	24190222	+	NR	0	0	-H3K79me2
ENSMUSG00000020003.16	chr10	19853900	19907689	-	NR	0	0	-H3K79me2
ENSMUSG00000020007.4	chr10	19712570	19760053	+	NR	0	0	-H3K79me2
ENSMUSG00000020009.13	chr10	19591949	19610229	+	NR	0	1	ENH
ENSMUSG00000020014.17	chr10	92775619	93081618	-	NR	1	1	ENH-GB
ENSMUSG00000020015.10	chr10	93160875	93267071	+	NR	1	1	ENH-GB
ENSMUSG00000020018.6	chr10	93583029	93589706	-	NR	1	1	ENH-GB
ENSMUSG00000020019.4	chr10	93640681	93747207	+	UR	0	1	ENH
ENSMUSG00000020020.8	chr10	93831555	93858088	+	NR	1	1	ENH-GB
ENSMUSG00000020021.4	chr10	94036001	94145339	+	NR	1	1	ENH-GB
ENSMUSG00000020022.17	chr10	94198720	94221443	+	NR	1	1	ENH-GB
ENSMUSG00000020023.18	chr10	94311949	94590956	+	NR	1	1	ENH-GB
ENSMUSG00000020024.7	chr10	94688654	94790853	+	NR	1	1	ENH-GB
ENSMUSG00000020027.18	chr10	95385362	95417180	-	NR	0	1	ENH
ENSMUSG00000020029.6	chr10	95547007	95564146	-	NR	1	1	ENH-GB
ENSMUSG00000020032.14	chr10	84370905	84440597	-	NR	0	0	-H3K79me2
ENSMUSG00000020033.2	chr10	84488293	84497435	+	NR	1	1	ENH-GB
ENSMUSG00000020034.7	chr10	84576626	84614359	+	NR	1	1	ENH-GB
ENSMUSG00000020037.15	chr10	84756062	84906538	+	NR	1	1	ENH-GB
ENSMUSG00000020038.10	chr10	85131700	85185064	-	NR	1	1	ENH-GB
ENSMUSG00000020042.15	chr10	85386814	85660292	+	NR	0	1	ENH
ENSMUSG00000020044.13	chr10	86300372	86349506	+	NR	0	0	-H3K79me2
ENSMUSG00000020048.13	chr10	86690209	86705509	-	NR	1	1	ENH-GB
ENSMUSG00000020053.18	chr10	87858265	87937042	+	NR	0	0	-H3K79me2
ENSMUSG00000020056.16	chr10	88201093	88246158	+	NR	1	1	ENH-GB
ENSMUSG00000020057.2	chr10	88322804	88379080	-	NR	1	1	ENH-GB
ENSMUSG00000020059.9	chr10	88459569	88473236	+	NR	1	1	ENH-GB
ENSMUSG00000020061.17	chr10	88518279	88605152	-	UR	0	0	-H3K79me2
ENSMUSG00000020063.16	chr10	63319005	63381704	-	NR	1	1	ENH-GB
ENSMUSG00000020064.9	chr10	63243810	63317878	+	NR	1	1	ENH-GB
ENSMUSG00000020067.8	chr10	63115795	63203952	-	NR	0	1	ENH
ENSMUSG00000020069.16	chr10	63014664	63024217	-	NR	1	1	ENH-GB
ENSMUSG00000020070.18	chr10	62980223	63017210	+	NR	0	1	ENH
ENSMUSG00000020072.15	chr10	63024315	63058813	+	NR	1	1	ENH-GB
ENSMUSG00000020074.7	chr10	62743928	62792286	-	NR	1	1	ENH-GB
ENSMUSG00000020075.8	chr10	62580251	62602281	-	NR	1	1	ENH-GB
ENSMUSG00000020076.7	chr10	62615895	62651218	-	NR	1	1	ENH-GB
ENSMUSG00000020077.14	chr10	62493833	62527451	-	NR	1	1	ENH-GB
ENSMUSG00000020078.16	chr10	62455235	62486805	-	NR	1	1	ENH-GB
ENSMUSG00000020079.15	chr10	62429209	62449738	-	NR	1	1	ENH-GB
ENSMUSG00000020083.13	chr10	62107655	62143920	-	UR	0	0	-H3K79me2
ENSMUSG00000020085.15	chr10	61715263	61739260	+	NR	1	1	ENH-GB
ENSMUSG00000020086.6	chr10	61738665	61784147	-	NR	0	1	ENH
ENSMUSG00000020087.5	chr10	61695514	61702773	+	NR	1	1	ENH-GB
ENSMUSG00000020088.10	chr10	61680299	61693297	+	NR	1	1	ENH-GB
ENSMUSG00000020089.8	chr10	61648552	61674168	+	NR	0	1	ENH
ENSMUSG00000020090.7	chr10	61595492	61628565	+	NR	0	1	ENH
ENSMUSG00000020091.15	chr10	61428491	61452661	-	NR	0	1	ENH
ENSMUSG00000020092.9	chr10	61319656	61383530	-	NR	0	0	-H3K79me2
ENSMUSG00000020096.20	chr10	61171954	61188841	+	NR	1	1	ENH-GB
ENSMUSG00000020097.14	chr10	61098642	61147703	-	NR	0	1	ENH
ENSMUSG00000020100.15	chr10	60712072	60752794	-	NR	1	0	GB
ENSMUSG00000020102.15	chr10	125219270	125389465	-	NR	1	1	ENH-GB
ENSMUSG00000020107.10	chr10	59987409	60003135	-	NR	1	1	ENH-GB
ENSMUSG00000020108.4	chr10	59949669	59951834	-	NR	0	1	ENH
ENSMUSG00000020109.13	chr10	59879556	59899302	+	NR	1	1	ENH-GB
ENSMUSG00000020111.15	chr10	59702477	59864132	+	NR	1	1	ENH-GB
ENSMUSG00000020114.12	chr10	119199255	119240055	-	NR	1	1	ENH-GB
ENSMUSG00000020115.3	chr10	121546455	121586787	-	NR	1	1	ENH-GB
ENSMUSG00000020116.7	chr11	17203198	17211568	-	NR	1	1	ENH-GB
ENSMUSG00000020121.15	chr10	121780991	122047315	-	NR	1	1	ENH-GB
ENSMUSG00000020122.16	chr11	16752203	16918158	+	UR	0	0	-H3K79me2
ENSMUSG00000020124.10	chr10	123105006	123196995	-	NR	1	1	ENH-GB
ENSMUSG00000020128.15	chr11	21239281	21321136	+	NR	1	1	ENH-GB
ENSMUSG00000020130.9	chr10	115197872	115251467	-	NR	1	1	ENH-GB
ENSMUSG00000020131.14	chr10	80321283	80329498	-	NR	1	1	ENH-GB
ENSMUSG00000020132.10	chr10	115287084	115315594	-	NR	1	1	ENH-GB
ENSMUSG00000020133.8	chr10	80318254	80320537	-	NR	1	1	ENH-GB
ENSMUSG00000020134.13	chr11	21091291	21150323	+	NR	1	1	ENH-GB
ENSMUSG00000020135.13	chr10	80295977	80318263	+	NR	0	1	ENH
ENSMUSG00000020137.5	chr10	115368404	115384443	-	NR	1	1	ENH-GB
ENSMUSG00000020142.12	chr11	20302180	20332713	-	NR	0	1	ENH
ENSMUSG00000020143.15	chr11	34226815	34783892	-	NR	1	1	ENH-GB
ENSMUSG00000020149.17	chr11	20201432	20226856	+	NR	1	1	ENH-GB
ENSMUSG00000020150.13	chr10	80258151	80261012	-	NR	0	1	ENH
ENSMUSG00000020151.16	chr10	116018213	116274932	+	NR	0	0	-H3K79me2
ENSMUSG00000020152.7	chr11	20062304	20112913	-	NR	1	1	ENH-GB
ENSMUSG00000020153.14	chr10	80249121	80256794	+	NR	1	1	ENH-GB
ENSMUSG00000020154.10	chr10	116275523	116389535	+	NR	0	0	-H3K79me2
ENSMUSG00000020156.16	chr10	80226434	80243903	+	NR	1	1	ENH-GB
ENSMUSG00000020160.18	chr11	18879817	19018985	-	NR	0	0	-H3K79me2
ENSMUSG00000020163.12	chr10	80402997	80406830	-	NR	1	1	ENH-GB
ENSMUSG00000020164.7	chr10	116418052	116421237	+	NR	1	1	ENH-GB
ENSMUSG00000020166.15	chr10	116485161	116581511	-	NR	1	1	ENH-GB
ENSMUSG00000020167.14	chr10	80409514	80433647	-	NR	0	1	ENH
ENSMUSG00000020169.4	chr10	116986314	117025040	+	NR	0	0	-H3K79me2
ENSMUSG00000020170.4	chr10	117069427	117148534	-	NR	1	1	ENH-GB
ENSMUSG00000020171.8	chr10	117215221	117224507	-	NR	1	1	ENH-GB
ENSMUSG00000020173.17	chr11	12236608	12464960	-	NR	0	0	-H3K79me2
ENSMUSG00000020175.14	chr10	75037058	75054748	+	NR	1	1	ENH-GB
ENSMUSG00000020176.17	chr11	11930508	12038683	-	NR	0	0	-H3K79me2
ENSMUSG00000020180.10	chr10	75517551	75537381	+	NR	1	1	ENH-GB
ENSMUSG00000020181.16	chr10	109681259	110456204	-	NR	0	0	-H3K79me2
ENSMUSG00000020182.16	chr11	11814101	11898144	-	NR	0	0	-H3K79me2
ENSMUSG00000020183.11	chr10	117629500	117687352	+	NR	0	1	ENH
ENSMUSG00000020184.15	chr10	117688875	117710758	-	NR	1	1	ENH-GB
ENSMUSG00000020185.16	chr10	110745439	110787384	+	UR	0	0	-H3K79me2
ENSMUSG00000020186.7	chr10	110919789	110939622	+	NR	0	1	ENH
ENSMUSG00000020189.14	chr10	111164752	111297249	+	NR	1	1	ENH-GB
ENSMUSG00000020190.13	chr10	80665327	80678112	-	NR	1	1	ENH-GB
ENSMUSG00000020191.11	chr11	11462094	11515192	+	NR	1	1	ENH-GB
ENSMUSG00000020193.3	chr11	11279626	11462408	-	NR	0	1	ENH
ENSMUSG00000020196.10	chr10	75646112	75764341	-	NR	1	1	ENH-GB
ENSMUSG00000020198.8	chr10	80706956	80742264	-	NR	1	1	ENH-GB
ENSMUSG00000020211.15	chr10	80798198	80804924	+	NR	1	1	ENH-GB
ENSMUSG00000020212.14	chr10	118141811	118168997	+	NR	1	1	ENH-GB
ENSMUSG00000020213.6	chr10	112060189	112078510	+	NR	1	1	ENH-GB
ENSMUSG00000020214.10	chr10	112083354	112108098	+	NR	1	1	ENH-GB
ENSMUSG00000020216.13	chr10	80808496	80813498	-	NR	0	1	ENH
ENSMUSG00000020219.7	chr10	80899450	80900969	-	NR	1	1	ENH-GB
ENSMUSG00000020220.16	chr4	144972622	145195005	-	NR	1	0	GB
ENSMUSG00000020224.15	chr10	120227070	120232582	+	NR	1	1	ENH-GB
ENSMUSG00000020225.10	chr10	120201590	120224917	+	NR	1	1	ENH-GB
ENSMUSG00000020226.9	chr10	76057494	76110961	-	NR	1	1	ENH-GB
ENSMUSG00000020227.10	chr10	120141648	120202130	-	NR	1	1	ENH-GB
ENSMUSG00000020228.11	chr10	120083608	120112987	-	NR	0	0	-H3K79me2
ENSMUSG00000020230.15	chr10	76207222	76237865	-	NR	0	1	ENH
ENSMUSG00000020231.15	chr10	76259429	76345291	-	NR	1	1	ENH-GB
ENSMUSG00000020232.17	chr10	81346048	81350480	-	NR	0	1	ENH
ENSMUSG00000020234.10	chr10	81363067	81365816	-	NR	1	1	ENH-GB
ENSMUSG00000020235.16	chr10	81366222	81378516	-	NR	1	1	ENH-GB
ENSMUSG00000020238.14	chr10	81486249	81496392	-	NR	1	1	ENH-GB
ENSMUSG00000020241.13	chr10	76595762	76623630	-	NR	0	1	ENH
ENSMUSG00000020246.13	chr10	82696160	82742428	+	NR	1	1	ENH-GB
ENSMUSG00000020248.18	chr10	82748701	82764144	-	NR	1	1	ENH-GB
ENSMUSG00000020250.10	chr10	82833951	82897712	+	NR	1	1	ENH-GB
ENSMUSG00000020251.13	chr10	82650433	82690650	-	NR	0	1	ENH
ENSMUSG00000020253.15	chr9	106194947	106199746	-	NR	0	1	ENH
ENSMUSG00000020255.8	chr10	83360221	83488505	+	NR	1	1	ENH-GB
ENSMUSG00000020256.14	chr10	83487450	83534140	-	NR	0	0	-H3K79me2
ENSMUSG00000020257.13	chr9	106170928	106191139	+	NR	1	1	ENH-GB
ENSMUSG00000020258.16	chr9	106152857	106158138	-	NR	1	1	ENH-GB
ENSMUSG00000020260.9	chr10	77259218	77269575	+	NR	1	1	ENH-GB
ENSMUSG00000020261.15	chr11	55204350	55236330	+	NR	1	1	ENH-GB
ENSMUSG00000020262.15	chr10	77290726	77418270	-	NR	1	1	ENH-GB
ENSMUSG00000020263.14	chr10	83600033	83648738	-	NR	1	0	GB
ENSMUSG00000020264.5	chr11	55158470	55185077	-	NR	0	1	ENH
ENSMUSG00000020265.16	chr10	77606097	77618331	+	NR	1	1	ENH-GB
ENSMUSG00000020267.6	chr11	54866383	54870501	+	NR	1	1	ENH-GB
ENSMUSG00000020268.13	chr11	54826866	54860916	-	NR	1	1	ENH-GB
ENSMUSG00000020270.9	chr11	32818529	32824605	-	NR	1	1	ENH-GB
ENSMUSG00000020271.17	chr11	32642724	32746816	+	NR	1	1	ENH-GB
ENSMUSG00000020272.8	chr11	32533305	32624587	+	NR	1	1	ENH-GB
ENSMUSG00000020273.13	chr11	23862646	23895253	-	NR	1	0	GB
ENSMUSG00000020275.9	chr11	23736847	23770970	-	UR	0	1	ENH
ENSMUSG00000020277.10	chr10	77986947	78010083	-	NR	0	1	ENH
ENSMUSG00000020279.10	chr11	32187541	32200279	-	NR	0	1	ENH
ENSMUSG00000020280.12	chr11	23665674	23732876	+	NR	1	1	ENH-GB
ENSMUSG00000020283.5	chr11	23646479	23665959	-	NR	1	1	ENH-GB
ENSMUSG00000020284.16	chr10	77978524	77986905	+	NR	1	1	ENH-GB
ENSMUSG00000020286.12	chr11	23516203	23521155	-	NR	1	1	ENH-GB
ENSMUSG00000020287.15	chr11	32226505	32232700	+	NR	0	1	ENH
ENSMUSG00000020288.13	chr11	23487882	23498030	-	NR	1	1	ENH-GB
ENSMUSG00000020289.15	chr11	32225628	32267707	-	NR	1	1	ENH-GB
ENSMUSG00000020290.14	chr11	23256041	23298249	+	NR	1	1	ENH-GB
ENSMUSG00000020299.6	chr11	31965592	31979651	+	NR	1	1	ENH-GB
ENSMUSG00000020300.14	chr11	31872211	31935634	+	NR	1	1	ENH-GB
ENSMUSG00000020305.13	chr11	30885416	31102704	+	NR	1	1	ENH-GB
ENSMUSG00000020307.15	chr10	79682195	79688398	+	NR	1	1	ENH-GB
ENSMUSG00000020308.6	chr10	79669369	79676127	+	NR	1	1	ENH-GB
ENSMUSG00000020309.6	chr11	30976707	30986350	-	NR	1	1	ENH-GB
ENSMUSG00000020311.17	chr11	30930774	30954335	-	NR	0	1	ENH
ENSMUSG00000020312.12	chr10	79618051	79637918	-	NR	0	0	-H3K79me2
ENSMUSG00000020315.18	chr11	30099395	30268175	-	NR	1	1	ENH-GB
ENSMUSG00000020317.14	chr10	79576379	79587331	-	NR	1	1	ENH-GB
ENSMUSG00000020319.9	chr11	21572235	21898989	+	NR	1	1	ENH-GB
ENSMUSG00000020321.15	chr11	21556787	21572367	-	NR	1	1	ENH-GB
ENSMUSG00000020325.10	chr10	79777272	79782630	+	NR	1	1	ENH-GB
ENSMUSG00000020326.7	chr11	40748552	40755311	-	NR	0	1	ENH
ENSMUSG00000020328.10	chr11	40733667	40740046	+	NR	1	1	ENH-GB
ENSMUSG00000020329.12	chr10	79736123	79746581	-	NR	0	1	ENH
ENSMUSG00000020330.16	chr11	40701395	40733422	-	NR	0	1	ENH
ENSMUSG00000020332.7	chr11	54370652	54426790	+	NR	1	1	ENH-GB
ENSMUSG00000020333.17	chr11	54303798	54364756	+	NR	1	1	ENH-GB
ENSMUSG00000020335.13	chr11	50921823	50931633	-	NR	0	1	ENH
ENSMUSG00000020340.16	chr11	46193850	46312859	-	NR	0	0	-H3K79me2
ENSMUSG00000020346.16	chr11	49244191	49263030	+	UR	1	1	ENH-GB
ENSMUSG00000020349.4	chr11	52098681	52127778	+	NR	0	1	ENH
ENSMUSG00000020357.3	chr11	49609263	49652739	+	NR	0	1	ENH
ENSMUSG00000020358.17	chr11	51600100	51606847	-	NR	1	1	ENH-GB
ENSMUSG00000020359.13	chr11	51584757	51604489	+	NR	1	1	ENH-GB
ENSMUSG00000020361.13	chr11	53259814	53300457	-	NR	1	1	ENH-GB
ENSMUSG00000020362.13	chr11	49671503	49712723	-	NR	1	1	ENH-GB
ENSMUSG00000020363.6	chr11	49794178	49838613	+	NR	0	1	ENH
ENSMUSG00000020364.14	chr11	51059257	51072799	+	NR	0	1	ENH
ENSMUSG00000020366.18	chr11	49846751	49886421	+	NR	1	1	ENH-GB
ENSMUSG00000020368.15	chr11	50293961	50325673	-	NR	1	1	ENH-GB
ENSMUSG00000020372.15	chr11	48800332	48806434	+	NR	1	1	ENH-GB
ENSMUSG00000020374.16	chr11	49901835	49980994	+	NR	0	0	-H3K79me2
ENSMUSG00000020375.9	chr11	50389286	50431125	-	NR	1	1	ENH-GB
ENSMUSG00000020376.16	chr11	50025346	50104758	+	NR	1	1	ENH-GB
ENSMUSG00000020380.16	chr11	53649519	53707319	-	NR	1	1	ENH-GB
ENSMUSG00000020381.10	chr11	50174444	50200115	+	NR	1	1	ENH-GB
ENSMUSG00000020383.1	chr11	53631324	53634702	-	NR	0	1	ENH
ENSMUSG00000020385.16	chr11	51261730	51281766	+	NR	1	1	ENH-GB
ENSMUSG00000020386.5	chr11	51763687	51791925	+	NR	1	1	ENH-GB
ENSMUSG00000020387.15	chr11	51813455	51857653	-	NR	1	1	ENH-GB
ENSMUSG00000020388.12	chr11	54054928	54069014	-	UR	0	0	-H3K79me2
ENSMUSG00000020389.19	chr11	52004221	52089784	+	NR	1	1	ENH-GB
ENSMUSG00000020390.12	chr11	51985497	52000762	-	NR	1	1	ENH-GB
ENSMUSG00000020392.8	chr11	51967661	51977334	+	NR	1	1	ENH-GB
ENSMUSG00000020393.16	chr11	5191552	5261558	-	NR	1	1	ENH-GB
ENSMUSG00000020396.8	chr11	4938754	4948064	-	NR	0	1	ENH
ENSMUSG00000020397.15	chr11	46436925	46442721	+	NR	1	1	ENH-GB
ENSMUSG00000020400.17	chr11	54910785	54962917	-	NR	0	1	ENH
ENSMUSG00000020401.6	chr11	46396559	46407982	+	NR	1	1	ENH-GB
ENSMUSG00000020402.11	chr11	52360860	52389397	+	NR	0	1	ENH
ENSMUSG00000020409.10	chr11	43433744	43447981	+	NR	1	1	ENH-GB
ENSMUSG00000020412.16	chr11	4637747	4685699	+	NR	1	1	ENH-GB
ENSMUSG00000020413.11	chr11	8993137	9011191	-	NR	1	1	ENH-GB
ENSMUSG00000020415.16	chr11	43420250	43426251	-	NR	1	1	ENH-GB
ENSMUSG00000020419.11	chr11	4345814	4441105	-	NR	1	1	ENH-GB
ENSMUSG00000020420.8	chr7	27857527	27880825	+	NR	1	1	ENH-GB
ENSMUSG00000020422.13	chr11	8431652	8664535	-	UR	0	0	-H3K79me2
ENSMUSG00000020423.6	chr1	134075170	134079120	-	NR	0	1	ENH
ENSMUSG00000020424.3	chr11	4218225	4222409	+	NR	0	0	-H3K79me2
ENSMUSG00000020430.12	chr11	3963975	3980004	+	NR	1	1	ENH-GB
ENSMUSG00000020431.5	chr11	7063489	7178506	+	NR	0	0	-H3K79me2
ENSMUSG00000020434.4	chr11	3886088	3895098	-	NR	1	1	ENH-GB
ENSMUSG00000020435.17	chr11	3703731	3863903	-	NR	1	1	ENH-GB
ENSMUSG00000020439.17	chr11	3517523	3540612	-	NR	0	1	ENH
ENSMUSG00000020440.13	chr6	28423560	28426602	+	NR	1	1	ENH-GB
ENSMUSG00000020441.6	chr11	59208321	59210738	+	NR	0	1	ENH
ENSMUSG00000020444.19	chr11	59183875	59192212	-	NR	1	1	ENH-GB
ENSMUSG00000020447.5	chr11	6211013	6230143	-	NR	0	1	ENH
ENSMUSG00000020448.16	chr11	3415982	3452363	-	NR	1	1	ENH-GB
ENSMUSG00000020451.17	chr11	3344256	3409189	-	NR	1	1	ENH-GB
ENSMUSG00000020453.17	chr11	3288874	3309083	+	NR	0	1	ENH
ENSMUSG00000020454.17	chr11	3202392	3244588	+	NR	1	1	ENH-GB
ENSMUSG00000020455.16	chr11	58978093	58991458	+	NR	1	1	ENH-GB
ENSMUSG00000020456.17	chr11	6291633	6356642	+	NR	1	1	ENH-GB
ENSMUSG00000020457.13	chr11	3187360	3266415	-	NR	1	1	ENH-GB
ENSMUSG00000020458.16	chr11	29692947	29744331	+	NR	1	1	ENH-GB
ENSMUSG00000020459.14	chr11	29526408	29545279	+	NR	1	1	ENH-GB
ENSMUSG00000020460.15	chr11	29545846	29548109	-	NR	1	1	ENH-GB
ENSMUSG00000020461.10	chr11	29547950	29578367	+	NR	0	1	ENH
ENSMUSG00000020462.14	chr11	29221532	29247409	-	NR	1	1	ENH-GB
ENSMUSG00000020463.15	chr11	29172890	29220797	+	NR	1	1	ENH-GB
ENSMUSG00000020464.15	chr11	29130744	29161828	+	NR	1	1	ENH-GB
ENSMUSG00000020471.11	chr11	5872180	5878292	-	NR	0	1	ENH
ENSMUSG00000020472.14	chr11	59485520	59526751	-	DR	1	1	ENH-GB
ENSMUSG00000020475.3	chr11	5801640	5803733	-	NR	1	1	ENH-GB
ENSMUSG00000020476.14	chr11	5788488	5800962	+	NR	1	1	ENH-GB
ENSMUSG00000020477.10	chr11	5703983	5715680	-	NR	0	1	ENH
ENSMUSG00000020481.15	chr11	5569684	5689337	+	NR	1	1	ENH-GB
ENSMUSG00000020482.4	chr11	5528887	5542187	-	NR	1	1	ENH-GB
ENSMUSG00000020483.14	chr11	87979525	87987533	-	NR	1	1	ENH-GB
ENSMUSG00000020484.18	chr11	5520659	5525893	+	NR	1	1	ENH-GB
ENSMUSG00000020485.14	chr11	87737552	87743623	+	NR	1	1	ENH-GB
ENSMUSG00000020486.18	chr11	87568903	87590539	+	NR	1	1	ENH-GB
ENSMUSG00000020490.16	chr11	58917908	58927158	+	NR	0	1	ENH
[truncated: 15,988 more rows]
