# Supplementary material for: Chromatin environment-dependent effects of DOT1L on gene expression in male germ cells
Source: Commun Biol. 2025 Jan 28;8:138. doi: 10.1038/s42003-024-07393-x (PMC11775102; doi:10.1038/s42003-024-07393-x)
Supplement: Supplementary file 7 — Supplementary Data 4 [file 42003_2024_7393_MOESM7_ESM.xlsx]

## Sheet: SCI
gene_ENS	seqnames	start	end	strand	score	gene_OTT	gene_name	logFC	unshrunk.logFC	logCPM	PValue	FDR	gl	cell	TSS	TSS3kbBefore	TSS3kbAfter	TSSA	TSSFlnk	TSSFlnkD	Tx	TxWk	EnhG1	EnhG2	EnhA	EnhWk	ZNF.Rpts	Het	TssBiv	EnhBiv	ReprPC	ReprPCWk	Quies1	Quies2	Quies3	gl_reduce	predominant
ENSMUSG00000000001.4	chr3	108107280	108146146	-	.	OTTMUSG00000007197.1	Gnai3	0.122796227149032	0.12280242384566	5.84771478545321	0.883307990225283	0.999999917661467	Not regulated	SC_spike	108146146	108143146	108149146	0.233333333333333	0.0333333333333333	0.0576666666666667	0	0	0.209	0.333333333333333	0.133333333333333	0	0	0	0	0	0	0	0	0	0	1	EnhG2
ENSMUSG00000000028.15	chr16	18780447	18811987	-	.	OTTMUSG00000026176.4	Cdc45	0.162116545635837	0.162127768250973	5.36986411802084	0.863711654356392	0.999999917661467	Not regulated	SC_spike	18811987	18808987	18814987	0.1	0.0666666666666667	0.3	0	0	0.366666666666667	0.166666666666667	0	0	0	0	0	0	0	0	0	0	0	1	EnhG1
ENSMUSG00000000037.16	chrX	161117193	161258213	+	.	OTTMUSG00000019586.4	Scml2	-0.11554160271573	-0.115677864638448	1.28763721683369	0.820132252101669	0.999999917661467	Not regulated	SC_spike	161117193	161114193	161120193	0	0.0666666666666667	0.1	0	0	0	0	0	0.532166666666667	0	0	0	0	0	0	0	0.0345	0.266666666666667	1	EnhWk
ENSMUSG00000000049.11	chr11	108343354	108414396	+	.	OTTMUSG00000003129.2	Apoh	-0.250453418896643	-0.250640684833828	1.85151006856946	0.506486948072654	0.999999917661467	Not regulated	SC_spike	108343354	108340354	108346354	0	0	0	0	0	0	0	0	0	0	0	0.3	0.2	0.1	0	0	0.4	0	1	Quies2
ENSMUSG00000000056.7	chr11	121237253	121255856	+	.	OTTMUSG00000004296.1	Narf	-0.18149682696982	-0.181649520504238	1.82962629421635	0.712682575872489	0.999999917661467	Not regulated	SC_spike	121237253	121234253	121240253	0.2	0	0.233333333333333	0	0	0.533333333333333	0	0	0.0333333333333333	0	0	0	0	0	0	0	0	0	1	EnhG1
ENSMUSG00000000078.7	chr13	5861482	5870394	+	.	OTTMUSG00000066476.1	Klf6	0.176339762864844	0.1773424171016	-0.984171573664246	0.651884637471054	0.999999917661467	Not regulated	SC_spike	5861482	5858482	5864482	0	0	0.0333333333333333	0	0	0	0	0	0.319666666666667	0	0	0.433333333333333	0.0666666666666667	0	0	0	0.147	0	1	TssBiv
ENSMUSG00000000085.16	chr4	120405281	120530186	+	.	OTTMUSG00000008809.2	Scmh1	0.0136412262436502	0.0136414106441236	7.73307650658961	0.997703218878383	0.999999917661467	Not regulated	SC_spike	120405281	120402281	120408281	0.0666666666666667	0.0333333333333333	0.166666666666667	0	0	0.180166666666667	0.266666666666667	0	0.0333333333333333	0	0	0	0.1	0	0	0	0.153166666666667	0	1	EnhG2
ENSMUSG00000000088.7	chr9	57521274	57532426	+	.	OTTMUSG00000063187.1	Cox5a	0.120097273789212	0.120099826865571	7.06162808889056	0.927513662777813	0.999999917661467	Not regulated	SC_spike	57521274	57518274	57524274	0.0666666666666667	0.0333333333333333	0.1	0	0	0.112333333333333	0.3	0	0.387666666666667	0	0	0	0	0	0	0	0	0	1	EnhWk
ENSMUSG00000000093.6	chr11	85832551	85841948	+	.	OTTMUSG00000001028.2	Tbx2	-0.340075862607841	-0.340383149769331	1.70360301516769	0.381910957458879	0.999999917661467	Not regulated	SC_spike	85832551	85829551	85835551	0	0	0	0	0	0	0	0	0	0	0	0.774833333333333	0.166666666666667	0.0585	0	0	0	0	1	TssBiv
ENSMUSG00000000094.12	chr11	85886422	85916097	+	.	OTTMUSG00000001043.1	Tbx4	-0.0596169272585667	-0.0596939331956189	1.37625875310214	0.90588422277215	0.999999917661467	Not regulated	SC_spike	85886422	85883422	85889422	0	0	0	0	0	0	0	0	0	0	0	0.2	0.337	0.463	0	0	0	0	1	ReprPC
ENSMUSG00000000103.12	chrY	2106015	2170409	-	.	OTTMUSG00000045372.1	Zfy2	-0.354814076603253	-0.356401685783248	-0.511508717628644	0.336127894256144	0.999999917661467	Not regulated	SC_spike	2170409	2167409	2173409	0	0	0.0333333333333333	0	0	0	0	0	0.133333333333333	0.0666666666666667	0.0985	0	0	0	0	0	0.468166666666667	0.2	1	Quies2
ENSMUSG00000000120.6	chr11	95568818	95587735	-	.	OTTMUSG00000001661.1	Ngfr	-0.330546260247231	-0.330582243106155	4.73619333923761	0.414487744272263	0.999999917661467	Not regulated	SC_spike	95587735	95584735	95590735	0	0	0	0	0	0	0	0	0	0	0	0.466666666666667	0.110833333333333	0.4225	0	0	0	0	1	TssBiv
ENSMUSG00000000125.5	chr11	103774150	103817957	+	.	OTTMUSG00000003018.1	Wnt3	-0.120455169213506	-0.120694434330106	0.820020183031459	0.770357396780333	0.999999917661467	Not regulated	SC_spike	103774150	103771150	103777150	0	0	0	0	0	0	0	0	0	0	0	0.433333333333333	0.233333333333333	0.333333333333333	0	0	0	0	1	TssBiv
ENSMUSG00000000127.15	chr17	63863062	64139496	+	.	OTTMUSG00000072467.1	Fer	-0.621480943470864	-0.621527530440599	5.3124667686204	0.0192814416181864	0.44423629170618	Not regulated	SC_spike	63863062	63860062	63866062	0.233333333333333	0.0666666666666667	0.0666666666666667	0	0.166666666666667	0.1	0	0	0.133333333333333	0	0	0	0	0	0	0	0.156333333333333	0.077	1	TSSA
ENSMUSG00000000131.15	chr7	126101715	126200501	-	.	OTTMUSG00000036479.5	Xpo6	-0.00594346207984377	-0.0059434973689541	8.85868938865768	0.998839845485605	0.999999917661467	Not regulated	SC_spike	126200501	126197501	126203501	0	0.0333333333333333	0.233333333333333	0	0	0.0333333333333333	0.4165	0	0.0666666666666667	0	0	0	0	0	0	0	0.216833333333333	0	1	EnhG2
ENSMUSG00000000134.17	chrX	7762560	7775202	+	.	OTTMUSG00000017822.6	Tfe3	0.0223603736999387	0.0224876208562819	-1.07210805311053	0.952041252890185	0.999999917661467	Not regulated	SC_spike	7762560	7759560	7765560	0	0	0.526666666666667	0	0	0	0	0	0.173333333333333	0	0	0	0	0	0	0	0	0.3	1	TSSFlnkD
ENSMUSG00000000142.15	chr11	108920349	108950783	+	.	OTTMUSG00000003199.2	Axin2	0.0626684313105148	0.0627488501748706	1.0195933152203	0.895094741995684	0.999999917661467	Not regulated	SC_spike	108920349	108917349	108923349	0	0	0.233333333333333	0	0	0	0	0	0	0	0	0.3915	0.375166666666667	0	0	0	0	0	1	TssBiv
ENSMUSG00000000148.17	chr5	140705011	140719379	+	.	OTTMUSG00000024801.1	Brat1	0.169749007862318	0.169771659857927	4.3968632096624	0.803001292174422	0.999999917661467	Not regulated	SC_spike	140705011	140702011	140708011	0.298166666666667	0	0.366666666666667	0	0	0.2685	0.0666666666666667	0	0	0	0	0	0	0	0	0	0	0	1	TSSFlnkD
ENSMUSG00000000149.10	chr5	140758408	140830431	-	.	OTTMUSG00000024795.3	Gna12	0.138031937566004	0.138041590025902	5.36397013730021	0.925992154671796	0.999999917661467	Not regulated	SC_spike	140830431	140827431	140833431	0.0666666666666667	0.0333333333333333	0.333333333333333	0	0	0.133333333333333	0	0.1	0.294833333333333	0	0	0	0	0	0	0	0.0385	0	1	TSSFlnkD
ENSMUSG00000000154.16	chr7	143473736	143499334	+	.	OTTMUSG00000025376.2	Slc22a18	-0.336076516082411	-0.336109795276551	4.8732577166293	0.405927534259303	0.999999917661467	Not regulated	SC_spike	143473736	143470736	143476736	0	0	0.2	0	0	0	0	0	0	0	0	0.0666666666666667	0.433333333333333	0.289333333333333	0	0	0.0106666666666667	0	1	EnhBiv
ENSMUSG00000000167.14	chr9	50617321	50625000	+	.	OTTMUSG00000033526.6	Pih1d2	-0.0331963383879663	-0.0331978010507399	6.03323474720337	0.987929990809641	0.999999917661467	Not regulated	SC_spike	50617321	50614321	50620321	0.133333333333333	0.0333333333333333	0	0	0	0.3	0.533333333333333	0	0	0	0	0	0	0	0	0	0	0	1	EnhG2
ENSMUSG00000000168.9	chr9	50634633	50659780	-	.	OTTMUSG00000016493.1	Dlat	0.100925365948407	0.100926580629478	7.91919221815764	0.921713436944418	0.999999917661467	Not regulated	SC_spike	50659780	50656780	50662780	0	0	0.166666666666667	0.3	0.1	0.2	0.233333333333333	0	0	0	0	0	0	0	0	0	0	0	1	Tx
ENSMUSG00000000171.5	chr9	50596357	50603812	-	.	OTTMUSG00000063072.1	Sdhd	0.0331992646095556	0.0332011001311573	5.74760766947722	0.97544286567697	0.999999917661467	Not regulated	SC_spike	50603812	50600812	50606812	0.0666666666666667	0	0.1	0	0	0.466666666666667	0.366666666666667	0	0	0	0	0	0	0	0	0	0	0	1	EnhG1
ENSMUSG00000000184.12	chr6	127125162	127152193	-	.	OTTMUSG00000056347.1	Ccnd2	-0.223648347521909	-0.225242847465352	-1.04075653913192	0.56612764190734	0.999999917661467	Not regulated	SC_spike	127152193	127149193	127155193	0	0	0	0	0	0	0	0	0	0	0	0.9655	0.0345	0	0	0	0	0	1	TssBiv
ENSMUSG00000000194.13	chr2	31152316	31218775	+	.	OTTMUSG00000011925.3	Gpr107	-0.109155582298124	-0.109159343759333	6.38150627256328	0.953452922937365	0.999999917661467	Not regulated	SC_spike	31152316	31149316	31155316	0.133333333333333	0	0.0666666666666667	0	0	0.666666666666667	0.133333333333333	0	0	0	0	0	0	0	0	0	0	0	1	EnhG1
ENSMUSG00000000197.8	chr14	123276634	123627144	-	.	OTTMUSG00000069813.1	Nalcn	0.673165631545454	0.691471720712907	-2.66580657166271	0.269637533244508	0.999999917661467	Not regulated	SC_spike	123627144	123624144	123630144	0	0	0	0	0	0	0	0	0	0	0	0.1	0.166666666666667	0.0666666666666667	0	0	0.666666666666667	0	1	Quies2
ENSMUSG00000000202.9	chr11	114791217	114795945	-	.	OTTMUSG00000003464.1	Btbd17	0.320880566232402	0.323217225968076	-1.50724323209048	0.43573694471421	0.999999917661467	Not regulated	SC_spike	114795945	114792945	114798945	0	0	0	0	0	0	0	0	0	0	0	0.0666666666666667	0.709166666666667	0.1	0	0	0.124166666666667	0	1	EnhBiv
ENSMUSG00000000204.16	chr11	83175186	83190216	+	.	OTTMUSG00000000920.2	Slfn4	1.42115174836633	1.42518435665127	0.311131572049047	3.29421456159742e-06	0.000973321305594212	Up-regulated	SC_spike	83175186	83172186	83178186	0	0	0.0333333333333333	0	0	0	0	0	0.133333333333333	0	0	0	0.0333333333333333	0	0	0	0.397666666666667	0.402333333333333	2	Quies3
ENSMUSG00000000223.13	chrX	134404551	134456573	+	.	OTTMUSG00000019226.3	Drp2	-1.4655776510952	-1.52702390848823	-2.85615416758292	0.0255222236080041	0.505526263665648	Not regulated	SC_spike	134404551	134401551	134407551	0	0	0.166666666666667	0	0	0	0	0	0.3	0	0	0	0	0	0	0	0.1585	0.374833333333333	1	Quies3
ENSMUSG00000000247.11	chr2	38339281	38369733	+	.	OTTMUSG00000012866.6	Lhx2	0.117114834071092	0.11830228602636	-1.5999209570755	0.777994289221724	0.999999917661467	Not regulated	SC_spike	38339281	38336281	38342281	0	0	0	0	0	0	0	0	0	0	0	0.233333333333333	0.719833333333333	0.0468333333333333	0	0	0	0	1	EnhBiv
ENSMUSG00000000253.13	chr13	45507444	45553800	+	.	OTTMUSG00000023421.3	Gmpr	0.252435503737901	0.254143046764212	-1.08624084860739	0.509485961586593	0.999999917661467	Not regulated	SC_spike	45507444	45504444	45510444	0	0	0	0	0	0	0	0	0	0	0	0.3	0.3	0.107333333333333	0	0	0.292666666666667	0	1	TssBiv
ENSMUSG00000000275.16	chr11	88999376	89020293	+	.	OTTMUSG00000001304.2	Trim25	0.0236253588124827	0.0238106904729525	-1.47492613061009	0.952695575685117	0.999999917661467	Not regulated	SC_spike	88999376	88996376	89002376	0	0	0	0	0	0	0	0	0.0626666666666667	0	0	0.266666666666667	0.366666666666667	0	0	0	0.304	0	1	EnhBiv
ENSMUSG00000000276.11	chr11	89035179	89066850	-	.	OTTMUSG00000001312.2	Dgke	0.0019033911897921	0.00190349032890922	4.71335447888789	0.996086383727267	0.999999917661467	Not regulated	SC_spike	89066850	89063850	89069850	0	0	0	0	0.358333333333333	0.266666666666667	0	0	0.233333333333333	0	0	0	0	0	0	0	0	0.141666666666667	1	TxWk
ENSMUSG00000000278.10	chr11	88924020	88955465	-	.	OTTMUSG00000001271.1	Scpep1	-0.0365897082237868	-0.0365923105451072	5.35309527756777	0.992264221655552	0.999999917661467	Not regulated	SC_spike	88955465	88952465	88958465	0	0.0333333333333333	0.133333333333333	0	0	0.310833333333333	0.455833333333333	0	0.0666666666666667	0	0	0	0	0	0	0	0	0	1	EnhG2
ENSMUSG00000000282.12	chr11	74830920	74845725	+	.	OTTMUSG00000006185.1	Mnt	-0.0797301098297644	-0.0797334167177955	6.11945255624935	0.979433053806006	0.999999917661467	Not regulated	SC_spike	74830920	74827920	74833920	0.166666666666667	0	0.62	0	0	0	0	0.113333333333333	0.1	0	0	0	0	0	0	0	0	0	1	TSSFlnkD
ENSMUSG00000000295.13	chr10	31313383	31328204	+	.	OTTMUSG00000028054.8	Hddc2	-0.186938819219999	-0.191354280987223	-2.40852199955156	0.729969131123781	0.999999917661467	Not regulated	SC_spike	31313383	31310383	31316383	0	0	0	0	0	0	0	0	0	0	0	0.166666666666667	0.1	0	0	0	0.733333333333333	0	1	Quies2
ENSMUSG00000000296.8	chr10	31332376	31445958	-	.	OTTMUSG00000063862.1	Tpd52l1	-0.24000480625117	-0.241740460661885	-1.20801699667109	0.540992359771459	0.999999917661467	Not regulated	SC_spike	31445958	31442958	31448958	0	0	0.1	0	0	0	0	0	0.0666666666666667	0	0	0.1	0.233333333333333	0	0	0	0.5	0	1	Quies2
ENSMUSG00000000301.16	chr11	59970614	60046489	-	.	OTTMUSG00000005808.3	Pemt	-0.104436677502361	-0.104459236309006	3.74636482600622	0.925283191898525	0.999999917661467	Not regulated	SC_spike	60046489	60043489	60049489	0.0666666666666667	0.0333333333333333	0.266666666666667	0	0	0	0	0	0.166666666666667	0	0	0	0	0	0	0	0.466666666666667	0	1	Quies2
ENSMUSG00000000303.12	chr8	106603351	106670246	+	.	OTTMUSG00000020588.1	Cdh1	-0.222460933123997	-0.226477050381828	-2.13967359085809	0.652523957000629	0.999999917661467	Not regulated	SC_spike	106603351	106600351	106606351	0	0	0	0	0	0	0	0	0	0	0	0.366666666666667	0.1	0.2585	0.274833333333333	0	0	0	1	TssBiv
ENSMUSG00000000305.12	chr2	179442431	179899373	+	.	OTTMUSG00000016217.1	Cdh4	0.567359989244466	0.568031132992249	1.34988093425784	0.0627390498821852	0.794423590015692	Not regulated	SC_spike	179442431	179439431	179445431	0	0	0	0	0	0	0	0	0	0	0	0.4	0.366666666666667	0.233333333333333	0	0	0	0	1	TssBiv
ENSMUSG00000000308.14	chr2	121357714	121363737	+	.	OTTMUSG00000015261.41	Ckmt1	-1.23619312463097	-1.26917809314061	-2.59602759099681	0.0356414515520236	0.607296856146101	Not regulated	SC_spike	121357714	121354714	121360714	0	0	0.181	0	0	0	0	0	0.166666666666667	0	0	0.2	0.366666666666667	0.0856666666666667	0	0	0	0	1	EnhBiv
ENSMUSG00000000317.11	chr11	70224128	70229798	-	.	OTTMUSG00000006040.2	Bcl6b	0.180113321194337	0.180161415102327	3.43100551375433	0.788345795480467	0.999999917661467	Not regulated	SC_spike	70229798	70226798	70232798	0	0.0333333333333333	0.433	0	0	0	0.166666666666667	0	0	0	0	0.267	0.1	0	0	0	0	0	1	TSSFlnkD
ENSMUSG00000000318.16	chr11	70156197	70170834	+	.	OTTMUSG00000006033.5	Clec10a	0.200949094432274	0.201473257026906	0.195775847264524	0.599297624562689	0.999999917661467	Not regulated	SC_spike	70156197	70153197	70159197	0	0	0	0	0	0	0	0	0	0	0	0	0	0	0	0	3.26616666666667	0	1	Quies2
ENSMUSG00000000325.16	chr16	18348182	18407076	+	.	OTTMUSG00000026041.5	Arvcf	0.15659119932187	0.157394294063801	-0.779355778078722	0.678815831350476	0.999999917661467	Not regulated	SC_spike	18348182	18345182	18351182	0	0	0	0	0	0	0	0	0	0	0	0.2	0.166666666666667	0	0	0	0.633333333333333	0	1	Quies2
ENSMUSG00000000326.13	chr16	18406886	18426852	-	.	OTTMUSG00000026238.2	Comt	0.289373326036557	0.290703038879686	-0.594454484374595	0.43869598659958	0.999999917661467	Not regulated	SC_spike	18426852	18423852	18429852	0	0	0.133333333333333	0	0	0	0	0.166666666666667	0.5	0	0	0	0	0	0	0	0.2	0	1	EnhWk
ENSMUSG00000000339.14	chr3	116488963	116508208	-	.	OTTMUSG00000027075.3	Rtca	0.0128480802718915	0.0128484300432598	6.76224878487039	0.996753287445791	0.999999917661467	Not regulated	SC_spike	116508208	116505208	116511208	0.0333333333333333	0.1	0.233333333333333	0	0.133333333333333	0.198666666666667	0.233333333333333	0	0.068	0	0	0	0	0	0	0	0	0	1	TSSFlnkD
ENSMUSG00000000340.10	chr3	116513070	116549981	+	.	OTTMUSG00000027084.3	Dbt	0.189035025504828	0.18930264090363	0.937004572966682	0.621578761517201	0.999999917661467	Not regulated	SC_spike	116513070	116510070	116516070	0	0	0.3	0	0.121666666666667	0.133333333333333	0	0.0666666666666667	0.333333333333333	0	0	0	0	0	0	0	0.045	0	1	EnhWk
ENSMUSG00000000346.9	chr15	100615349	100620761	+	.	OTTMUSG00000071137.1	Dazap2	-0.0200298766901651	-0.0200303531240081	6.93566071591157	0.996284767985396	0.999999917661467	Not regulated	SC_spike	100615349	100612349	100618349	0.0666666666666667	0.0666666666666667	0.333333333333333	0	0	0.0248333333333333	0.366666666666667	0	0.141833333333333	0	0	0	0	0	0	0	0	0	1	EnhG2
ENSMUSG00000000365.9	chr14	56402581	56525032	+	.	OTTMUSG00000068821.1	Rnf17	0.00469808370046933	0.00469814408102663	8.06515735967449	0.996719999957583	0.999999917661467	Not regulated	SC_spike	56402581	56399581	56405581	0.0666666666666667	0.0666666666666667	0.1	0	0	0.330166666666667	0.0333333333333333	0	0.0666666666666667	0	0	0	0.0333333333333333	0	0	0	0.303166666666667	0	1	EnhG1
ENSMUSG00000000374.8	chr10	78186725	78244641	-	.	OTTMUSG00000065545.1	Trappc10	0.151910903661467	0.151921313811317	5.41110315915193	0.79568774831642	0.999999917661467	Not regulated	SC_spike	78244641	78241641	78247641	0	0.0666666666666667	0.366666666666667	0	0	0.266666666666667	0.0666666666666667	0	0	0	0	0	0.0666666666666667	0	0	0	0.166666666666667	0	1	TSSFlnkD
ENSMUSG00000000378.15	chr11	6546887	6596744	+	.	OTTMUSG00000005120.3	Ccm2	0.158222718342467	0.158270774655929	3.26350306457178	0.805653249483677	0.999999917661467	Not regulated	SC_spike	6546887	6543887	6549887	0.133333333333333	0.0333333333333333	0.333333333333333	0	0	0	0	0.266666666666667	0.181166666666667	0	0	0	0	0	0	0	0.0521666666666667	0	1	TSSFlnkD
ENSMUSG00000000384.15	chr11	6615598	6626067	-	.	OTTMUSG00000005119.5	Tbrg4	0.101325360270826	0.101328067923681	6.75437046693909	0.949130107594143	0.999999917661467	Not regulated	SC_spike	6626067	6623067	6629067	0.166666666666667	0	0.0333333333333333	0.0221666666666667	0	0.466666666666667	0.2	0	0	0	0	0	0	0.0666666666666667	0	0	0.0445	0	1	EnhG1
ENSMUSG00000000386.15	chr16	97447035	97462907	-	.	OTTMUSG00000016636.5	Mx1	1.41758943289624	1.42738693484318	-0.900513721728817	0.000261945928815206	0.0305817753245074	Up-regulated	SC_spike	97462907	97459907	97465907	0	0	0	0	0	0	0	0	0	0	0	0	0.3	0	0	0	0.7	0	2	Quies2
ENSMUSG00000000399.10	chr6	126821721	126849136	-	.	OTTMUSG00000056335.4	Ndufa9	-0.0188777111605417	-0.0188781718669553	6.87878013732638	0.993393843524926	0.999999917661467	Not regulated	SC_spike	126849136	126846136	126852136	0.133333333333333	0.0333333333333333	0.166666666666667	0	0.166666666666667	0.110666666666667	0	0.1	0.289333333333333	0	0	0	0	0	0	0	0	0	1	EnhWk
ENSMUSG00000000409.14	chr4	129548344	129573641	-	.	OTTMUSG00000009667.8	Lck	0.747347920164451	0.747890809253111	2.10188326991667	0.0078607868803387	0.274839202658389	Not regulated	SC_spike	129573641	129570641	129576641	0	0	0.0333333333333333	0	0	0	0	0.0666666666666667	0.266666666666667	0	0	0	0.0735	0	0	0	0.459833333333333	0.1	1	Quies2
ENSMUSG00000000411.7	chr4	129489014	129491022	-	.	OTTMUSG00000009663.1	Tssk3	0.0482678130727707	0.0482850183601733	3.08124995101672	0.902789851069431	0.999999917661467	Not regulated	SC_spike	129491022	129488022	129494022	0.333333333333333	0.2	0	0	0	0	0.329666666666667	0	0	0	0	0	0	0	0	0	0	0.137	1	TSSA
ENSMUSG00000000416.16	chr6	18366478	18514843	-	.	OTTMUSG00000024169.6	Cttnbp2	1.1442300427006	1.15035685775473	-0.619748460977971	0.000952765983140685	0.074251853227388	Not regulated	SC_spike	18514843	18511843	18517843	0	0	0	0	0	0	0	0	0	0	0	0.266666666666667	0.2	0	0	0	0.533333333333333	0	1	Quies2
ENSMUSG00000000420.15	chr18	24205344	24286818	+	.	OTTMUSG00000036067.3	Galnt1	-0.223252271518259	-0.223755706228551	0.407173880436739	0.549747336636946	0.999999917661467	Not regulated	SC_spike	24205344	24202344	24208344	0	0.0666666666666667	0.3	0	0	0	0	0	0.257333333333333	0	0	0	0	0	0	0	0.376	0	1	Quies2
ENSMUSG00000000439.9	chr6	115601902	115622624	+	.	OTTMUSG00000056677.5	Mkrn2	-0.096479530053134	-0.0964818046152599	6.93916188613428	0.966208414334068	0.999999917661467	Not regulated	SC_spike	115601902	115598902	115604902	0	0.0666666666666667	0.166666666666667	0	0	0.250333333333333	0.0666666666666667	0	0.233333333333333	0	0	0	0	0	0	0	0.216333333333333	0	1	EnhG1
ENSMUSG00000000440.12	chr6	115360951	115490399	+	.	OTTMUSG00000056643.7	Pparg	0.642997369792485	0.644025358733586	0.923646200609237	0.035860062067381	0.609030496026344	Not regulated	SC_spike	115360951	115357951	115363951	0	0	0	0	0	0	0	0	0	0	0	0.266666666666667	0.266666666666667	0.0666666666666667	0	0	0.4	0	1	Quies2
ENSMUSG00000000441.17	chr6	115618067	115676635	-	.	OTTMUSG00000020697.8	Raf1	0.215464586335085	0.215472332078957	6.35379796959969	0.605615917435928	0.999999917661467	Not regulated	SC_spike	115676635	115673635	115679635	0.366666666666667	0	0.0666666666666667	0	0	0.266666666666667	0.0333333333333333	0	0.133333333333333	0	0	0	0	0	0	0	0.0391666666666667	0.0941666666666667	1	TSSA
ENSMUSG00000000489.7	chr15	79995874	80014977	-	.	OTTMUSG00000070840.1	Pdgfb	-0.536289091150962	-0.545313586174659	-2.16465555837292	0.273290414250597	0.999999917661467	Not regulated	SC_spike	80014977	80011977	80017977	0	0	0	0	0	0	0	0	0	0	0	0.537166666666667	0.1	0	0	0	0.362833333333333	0	1	TssBiv
ENSMUSG00000000530.16	chr15	101128522	101145336	+	.	OTTMUSG00000029275.2	Acvrl1	-0.161759661101761	-0.164391278784338	-2.09138785739561	0.737004143536547	0.999999917661467	Not regulated	SC_spike	101128522	101125522	101131522	0	0	0	0	0	0	0	0	0	0	0	0.4	0.387	0.133333333333333	0	0	0.0796666666666667	0	1	TssBiv
ENSMUSG00000000531.5	chr15	101224188	101232756	+	.	OTTMUSG00000071151.1	Grasp	0.173676655713717	0.173866220256299	1.42581852986095	0.720338382562901	0.999999917661467	Not regulated	SC_spike	101224188	101221188	101227188	0	0	0	0	0	0	0	0	0.002	0	0	0.233333333333333	0.764666666666667	0	0	0	0	0	1	EnhBiv
ENSMUSG00000000532.11	chr15	101174067	101213684	+	.	OTTMUSG00000048171.5	Acvr1b	0.0907635851406169	0.090768728780795	5.67247913968682	0.934277860723558	0.999999917661467	Not regulated	SC_spike	101174067	101171067	101177067	0.1	0.0666666666666667	0.2	0	0	0.0445	0.266666666666667	0.0333333333333333	0.133333333333333	0	0	0	0.0333333333333333	0	0	0	0.122166666666667	0	1	EnhG2
ENSMUSG00000000538.18	chr11	60226714	60352905	-	.	OTTMUSG00000005819.3	Tom1l2	0.0665232777701447	0.0665360163321101	4.02123904046312	0.912311103790976	0.999999917661467	Not regulated	SC_spike	60352905	60349905	60355905	0.166666666666667	0.1	0.1	0	0	0.284166666666667	0.133333333333333	0	0.1	0	0	0	0	0	0	0	0.115833333333333	0	1	EnhG1
ENSMUSG00000000552.10	chr15	103313895	103340093	-	.	OTTMUSG00000071082.1	Zfp385a	-0.251722807944475	-0.251725876413927	7.8906540509324	0.721551805402976	0.999999917661467	Not regulated	SC_spike	103340093	103337093	103343093	0	0	0	0	0	0	0	0	0	0	0	0.266666666666667	0.551166666666667	0.0333333333333333	0	0	0.148833333333333	0	1	EnhBiv
ENSMUSG00000000555.8	chr15	103344286	103366763	-	.	OTTMUSG00000062577.2	Itga5	-0.808519849234277	-0.826257960422329	-2.40584750732268	0.137785177792721	0.999999917661467	Not regulated	SC_spike	103366763	103363763	103369763	0	0	0	0	0	0	0	0	0	0	0	0.366666666666667	0.2	0.233333333333333	0	0	0.2	0	1	TssBiv
ENSMUSG00000000561.14	chr3	105959369	105970037	+	.	OTTMUSG00000027092.4	Wdr77	0.139003302702545	0.139024992506913	4.19124895745391	0.851926010498754	0.999999917661467	Not regulated	SC_spike	105959369	105956369	105962369	0.133333333333333	0	0	0	0	0.333333333333333	0.533333333333333	0	0	0	0	0	0	0	0	0	0	0	1	EnhG2
ENSMUSG00000000562.5	chr3	105870858	105908926	+	.	OTTMUSG00000052379.3	Adora3	-0.99958476071637	-1.01043640994701	-1.57569395960213	0.0172241634717334	0.419046063598673	Not regulated	SC_spike	105870858	105867858	105873858	0	0.509666666666667	0.1	0	0	0	0	0	0.390333333333333	0	0	0	0	0	0	0	0	0	1	TSSFlnk
ENSMUSG00000000563.17	chr3	105942698	105960099	-	.	OTTMUSG00000027098.3	Atp5f1	0.103396287144854	0.103398818897142	6.87334086330212	0.93306662568621	0.999999917661467	Not regulated	SC_spike	105960099	105957099	105963099	0.133333333333333	0	0	0	0	0.3	0.566666666666667	0	0	0	0	0	0	0	0	0	0	0	1	EnhG2
ENSMUSG00000000567.5	chr11	112782224	112787760	+	.	OTTMUSG00000003313.1	Sox9	-0.172382685277917	-0.176446042079278	-2.32624981167836	0.73761579930762	0.999999917661467	Not regulated	SC_spike	112782224	112779224	112785224	0	0	0	0	0	0	0	0	0	0	0	0.737333333333333	0	0.262666666666667	0	0	0	0	1	TssBiv
ENSMUSG00000000568.15	chr5	99955935	99978938	-	.	OTTMUSG00000036763.5	Hnrnpd	0.252846043102045	0.252853143723649	6.6815589866529	0.676254141280766	0.999999917661467	Not regulated	SC_spike	99978938	99975938	99981938	0.2	0.0666666666666667	0.0896666666666667	0	0	0.233333333333333	0.410333333333333	0	0	0	0	0	0	0	0	0	0	0	1	EnhG2
ENSMUSG00000000579.14	chr17	6601671	6609774	+	.	OTTMUSG00000023344.1	Dynlt1c	0.118710522222529	0.118741298443755	3.49085769038974	0.903943924930942	0.999999917661467	Not regulated	SC_spike	6601671	6598671	6604671	0	0	0.0666666666666667	0	0	0.145166666666667	0.4	0	0.166666666666667	0	0	0	0	0	0	0	0.0333333333333333	0.188166666666667	1	EnhG2
ENSMUSG00000000581.8	chr11	17257579	17269176	+	.	OTTMUSG00000005196.2	C1d	0.197683532025939	0.197876151609191	1.59414447392284	0.636152617726042	0.999999917661467	Not regulated	SC_spike	17257579	17254579	17260579	0	0	0.266666666666667	0	0	0	0	0	0.0666666666666667	0	0	0	0.0666666666666667	0	0	0	0.270166666666667	0.329833333333333	1	Quies3
ENSMUSG00000000594.7	chr11	55098115	55113029	+	.	OTTMUSG00000005683.2	Gm2a	-0.383519732132389	-0.383529720795067	6.80471170317457	0.3034218140061	0.999999917661467	Not regulated	SC_spike	55098115	55095115	55101115	0	0	0.366666666666667	0	0	0	0.3525	0	0.280833333333333	0	0	0	0	0	0	0	0	0	1	TSSFlnkD
ENSMUSG00000000600.15	chr5	3803184	3845564	+	.	OTTMUSG00000053024.5	Krit1	0.0496764615507787	0.0496784655286379	6.16118864843919	0.983487369307595	0.999999917661467	Not regulated	SC_spike	3803184	3800184	3806184	0	0	0.233333333333333	0	0	0.533333333333333	0.133333333333333	0	0.1	0	0	0	0	0	0	0	0	0	1	EnhG1
ENSMUSG00000000605.9	chr7	7282309	7300851	-	.	OTTMUSG00000037804.2	Clcn4	-0.292697475945718	-0.292705981426439	6.63886798486591	0.596028560056253	0.999999917661467	Not regulated	SC_spike	7300851	7297851	7303851	0	0	0.358166666666667	0	0	0	0	0	0	0	0	0.166666666666667	0	0.0333333333333333	0	0	0.441833333333333	0	1	Quies2
ENSMUSG00000000606.17	chr14	51410820	51420721	+	.	OTTMUSG00000033227.5	Vmn2r88	-0.987084876470685	-1.00293139203517	-2.00192054811185	0.0365746811463388	0.617775983730197	Not regulated	SC_spike	51410820	51407820	51413820	0	0	0	0	0	0	0	0	0	0	0	0	0	0	0	0	4.87	0	1	Quies2
ENSMUSG00000000617.14	chr11	50850685	50866208	+	.	OTTMUSG00000007883.1	Grm6	0.182961921673204	0.186133979991456	-2.22219584139921	0.713965092680205	0.999999917661467	Not regulated	SC_spike	50850685	50847685	50853685	0	0	0	0	0	0	0	0	0	0	0	0.3	0.166666666666667	0.533333333333333	0	0	0	0	1	ReprPC
ENSMUSG00000000627.15	chr6	82911885	82939769	-	.	OTTMUSG00000021185.3	Sema4f	0.389833211892032	0.391731986022431	-0.624553451252756	0.288417149179253	0.999999917661467	Not regulated	SC_spike	82939769	82936769	82942769	0	0	0	0	0	0	0	0	0	0	0	0.1	0.1	0.371833333333333	0	0	0.428166666666667	0	1	Quies2
ENSMUSG00000000628.10	chr6	82725025	82774454	-	.	OTTMUSG00000035991.3	Hk2	0.0655430739445983	0.0659588673719882	-0.814645318519549	0.86183997077185	0.999999917661467	Not regulated	SC_spike	82774454	82771454	82777454	0	0	0	0	0	0	0	0	0	0	0	0.433333333333333	0.224333333333333	0	0	0	0.342333333333333	0	1	TssBiv
ENSMUSG00000000631.20	chr11	77763246	77865980	+	.	OTTMUSG00000000073.14	Myo18a	-0.20392141317024	-0.203930285517981	6.05329027025928	0.695275321997334	0.999999917661467	Not regulated	SC_spike	77763246	77760246	77766246	0	0	0	0	0	0	0	0	0	0	0	0.3	0.374333333333333	0	0	0	0.325666666666667	0	1	EnhBiv
ENSMUSG00000000632.13	chr11	77930800	77979048	+	.	OTTMUSG00000000068.4	Sez6	0.0386235341740767	0.0386299528225373	4.0122664296773	0.974318074438501	0.999999917661467	Not regulated	SC_spike	77930800	77927800	77933800	0	0	0	0	0	0	0	0	0	0	0	0.3	0.4	0.0666666666666667	0	0	0.233333333333333	0	1	EnhBiv
ENSMUSG00000000693.10	chr6	83034173	83052562	+	.	OTTMUSG00000022487.2	Loxl3	-0.0122590167460775	-0.0130028964739647	-2.26783967867043	0.981401187847803	0.999999917661467	Not regulated	SC_spike	83034173	83031173	83037173	0	0	0	0	0	0	0	0	0	0	0	0.466666666666667	0.4045	0	0	0	0.128833333333333	0	1	TssBiv
ENSMUSG00000000708.14	chr17	53566861	53672720	+	.	OTTMUSG00000035538.2	Kat2b	-0.175920675880937	-0.176018547342036	2.43478956012002	0.640418122293536	0.999999917661467	Not regulated	SC_spike	53566861	53563861	53569861	0	0	0.0101666666666667	0	0	0	0	0	0.0666666666666667	0	0	0.4	0.233333333333333	0	0	0	0.289833333333333	0	1	TssBiv
ENSMUSG00000000711.3	chr10	128677175	128696264	-	.	OTTMUSG00000025110.3	Rab5b	-0.110039510578847	-0.110046506277536	5.49848905945819	0.957236876601495	0.999999917661467	Not regulated	SC_spike	128696264	128693264	128699264	0.1	0.0666666666666667	0.1	0	0	0.5	0.233333333333333	0	0	0	0	0	0	0	0	0	0	0	1	EnhG1
ENSMUSG00000000730.13	chr10	78041947	78063622	+	.	OTTMUSG00000034125.1	Dnmt3l	0.139403685765488	0.139549946991267	1.57926702342277	0.718622157340452	0.999999917661467	Not regulated	SC_spike	78041947	78038947	78044947	0	0	0	0	0	0	0	0	0	0	0	0.133333333333333	0.533333333333333	0.1	0	0	0.233333333333333	0	1	EnhBiv
ENSMUSG00000000731.15	chr10	78030022	78043610	-	.	OTTMUSG00000034126.2	Aire	0.400273092872204	0.402349405646265	-0.719220374245947	0.28145238912822	0.999999917661467	Not regulated	SC_spike	78043610	78040610	78046610	0	0	0	0	0	0	0	0	0	0	0	0.133333333333333	0.633333333333333	0.133333333333333	0	0	0.1	0	1	EnhBiv
ENSMUSG00000000732.9	chr10	78069302	78083913	+	.	OTTMUSG00000065541.1	Icosl	-0.31598831603302	-0.317650748403851	-0.766225571525842	0.405549554684829	0.999999917661467	Not regulated	SC_spike	78069302	78066302	78072302	0	0	0	0	0	0	0	0	0	0	0	0.3	0.517	0	0	0	0.183	0	1	EnhBiv
ENSMUSG00000000738.18	chr8	123062942	123097760	+	.	OTTMUSG00000022131.10	Spg7	0.190764077704817	0.190767465933496	7.33383448348955	0.833473494817674	0.999999917661467	Not regulated	SC_spike	123062942	123059942	123065942	0.1	0	0	0	0	0.343	0.557	0	0	0	0	0	0	0	0	0	0	0	1	EnhG2
ENSMUSG00000000739.14	chr8	123140192	123158315	-	.	OTTMUSG00000022141.4	Sult5a1	0.526935066726927	0.527344333991564	1.9499054368692	0.0876885761889894	0.917566538780277	Not regulated	SC_spike	123158315	123155315	123161315	0	0	0	0	0	0	0	0	0.380833333333333	0	0	0	0.133333333333333	0	0	0	0.385833333333333	0.1	1	Quies2
ENSMUSG00000000740.12	chr8	123102350	123105244	+	.	OTTMUSG00000016486.3	Rpl13	-0.0243380129906837	-0.0243382071639678	8.49716410373512	0.994359105545144	0.999999917661467	Not regulated	SC_spike	123102350	123099350	123105350	0	0.0333333333333333	0.166666666666667	0	0	0.366666666666667	0.166666666666667	0.133333333333333	0.0666666666666667	0	0	0.0666666666666667	0	0	0	0	0	0	1	EnhG1
ENSMUSG00000000743.9	chr8	123204264	123212763	-	.	OTTMUSG00000036037.2	Chmp1a	0.00697011154871748	0.00697029356906961	6.81340439366694	0.99771080388207	0.999999917661467	Not regulated	SC_spike	123212763	123209763	123215763	0.133333333333333	0	0.133333333333333	0	0	0.206166666666667	0.527166666666667	0	0	0	0	0	0	0	0	0	0	0	1	EnhG2
ENSMUSG00000000751.13	chr11	75298166	75348324	-	.	OTTMUSG00000006199.3	Rpa1	-0.0592034885418022	-0.0592039820677096	8.42889904122477	0.962289591989805	0.999999917661467	Not regulated	SC_spike	75348324	75345324	75351324	0	0	0.233333333333333	0	0	0.433333333333333	0.166666666666667	0	0.166666666666667	0	0	0	0	0	0	0	0	0	1	EnhG1
ENSMUSG00000000753.15	chr11	75409769	75422701	-	.	OTTMUSG00000006203.15	Serpinf1	0.533699292821221	0.537219607328905	-1.02163511677692	0.164622652264805	0.999999917661467	Not regulated	SC_spike	75422701	75419701	75425701	0	0	0	0	0	0	0	0	0.266666666666667	0	0	0	0.2	0.1	0	0	0.433333333333333	0	1	Quies2
ENSMUSG00000000759.14	chr8	12614277	12672248	-	.	OTTMUSG00000036064.7	Tubgcp3	0.161279419805901	0.161325548078878	3.32306903992282	0.694517576412925	0.999999917661467	Not regulated	SC_spike	12672248	12669248	12675248	0.233333333333333	0.0333333333333333	0.0666666666666667	0	0	0.266666666666667	0.333333333333333	0	0.0666666666666667	0	0	0	0	0	0	0	0	0	1	EnhG2
ENSMUSG00000000776.13	chr14	70438757	70443447	-	.	OTTMUSG00000069181.1	Polr3d	0.24464614481995	0.244702895605682	3.70412909538755	0.511552169345222	0.999999917661467	Not regulated	SC_spike	70443447	70440447	70446447	0.133333333333333	0	0.1	0	0	0	0.0588333333333333	0	0.333333333333333	0	0	0	0	0	0	0	0.3745	0	1	Quies2
ENSMUSG00000000782.15	chr11	52252371	52283014	-	.	OTTMUSG00000005622.1	Tcf7	-0.172321856603018	-0.172374982299546	3.23648077424567	0.822413965464197	0.999999917661467	Not regulated	SC_spike	52283014	52280014	52286014	0	0	0.166666666666667	0	0	0	0	0	0	0	0	0.233333333333333	0.435666666666667	0	0	0	0.164333333333333	0	1	EnhBiv
ENSMUSG00000000787.12	chrX	13280970	13294052	+	.	OTTMUSG00000017078.1	Ddx3x	0.180574371762588	0.181046489869195	0.119507166655601	0.63252605014644	0.999999917661467	Not regulated	SC_spike	13280970	13277970	13283970	0.1	0.0666666666666667	0.333333333333333	0	0	0	0	0	0.333333333333333	0	0	0	0	0	0	0	0.0283333333333333	0.138333333333333	1	TSSFlnkD
ENSMUSG00000000792.2	chr8	70882889	70892757	-	.	OTTMUSG00000026286.1	Slc5a5	0.796716479028296	0.797520256598315	1.62692823785719	0.00659575056847693	0.24927960900665	Not regulated	SC_spike	70892757	70889757	70895757	0	0	0	0	0	0	0.3595	0	0	0	0	0.466666666666667	0.1	0.0738333333333333	0	0	0	0	1	TssBiv
ENSMUSG00000000794.9	chr3	89520164	89675132	+	.	OTTMUSG00000027213.3	Kcnn3	0.107645707030238	0.107697067390121	2.59339577185547	0.854275485916809	0.999999917661467	Not regulated	SC_spike	89520164	89517164	89523164	0	0	0	0	0	0	0	0	0	0	0	0.333333333333333	0.1	0.494	0	0	0.0726666666666667	0	1	ReprPC
ENSMUSG00000000804.14	chr11	84984442	85140161	-	.	OTTMUSG00000001019.3	Usp32	0.00680055020403761	0.00680059510569314	9.06537493555514	0.99559828700105	0.999999917661467	Not regulated	SC_spike	85140161	85137161	85143161	0.233333333333333	0.0333333333333333	0.133333333333333	0	0	0.2	0.4	0	0	0	0	0	0	0	0	0	0	0	1	EnhG2
ENSMUSG00000000805.18	chr11	84957786	84966044	+	.	OTTMUSG00000001034.4	Car4	1.89494792057598	1.9826847400771	-2.85634653420419	0.00979878646871363	0.313611850377123	Not regulated	SC_spike	84957786	84954786	84960786	0	0	0	0	0	0	0	0	0	0	0	0.266666666666667	0.566666666666667	0.031	0	0	0.135666666666667	0	1	EnhBiv
ENSMUSG00000000811.13	chr6	89643988	89675529	+	.	OTTMUSG00000021186.3	Txnrd3	-0.0236887500639024	-0.0236888509562067	9.41312468247297	0.993379794431978	0.999999917661467	Not regulated	SC_spike	89643988	89640988	89646988	0	0	0.233333333333333	0	0	0.098	0.233333333333333	0	0.4	0	0	0	0	0	0	0	0.002	0.0333333333333333	1	EnhWk
ENSMUSG00000000817.10	chr1	161780689	161788495	-	.	OTTMUSG00000050992.1	Fasl	-0.172277992833133	-0.174579356305536	-1.8151504878562	0.69874112689575	0.999999917661467	Not regulated	SC_spike	161788495	161785495	161791495	0	0	0	0	0	0	0	0	0	0	0	0	0.166666666666667	0.0333333333333333	0	0	0.8	0	1	Quies2
ENSMUSG00000000823.16	chr2	181582103	181592803	-	.	OTTMUSG00000016738.7	Zfp512b	0.132044213145524	0.13204520561836	8.57999551964551	0.922985680912991	0.999999917661467	Not regulated	SC_spike	181592803	181589803	181595803	0.133333333333333	0.0333333333333333	0	0	0	0	0.833333333333333	0	0	0	0	0	0	0	0	0	0	0	1	EnhG2
ENSMUSG00000000826.16	chr2	181520485	181555133	+	.	OTTMUSG00000016739.3	Dnajc5	-0.0100464953577335	-0.0100473286863361	5.04912629066318	0.994784097728411	0.999999917661467	Not regulated	SC_spike	181520485	181517485	181523485	0	0	0.366666666666667	0	0	0.333333333333333	0.0666666666666667	0	0.233333333333333	0	0	0	0	0	0	0	0	0	1	TSSFlnkD
ENSMUSG00000000827.18	chr2	181497142	181517966	+	.	OTTMUSG00000016709.5	Tpd52l2	0.334392380062235	0.334529087365316	2.83217071250519	0.396403927060531	0.999999917661467	Not regulated	SC_spike	181497142	181494142	181500142	0.2	0	0	0	0.266666666666667	0.0236666666666667	0	0.0333333333333333	0.2	0	0	0.109666666666667	0.133333333333333	0	0	0	0.0333333333333333	0	1	TxWk
ENSMUSG00000000838.17	chrX	68678541	68717963	+	.	OTTMUSG00000017748.1	Fmr1	-0.448902608577347	-0.449707535492592	0.744374890835264	0.215660434860178	0.999999917661467	Not regulated	SC_spike	68678541	68675541	68681541	0.1	0.1	0.233333333333333	0	0	0	0	0	0.0901666666666667	0	0	0	0.0666666666666667	0	0	0	0.209833333333333	0.2	1	TSSFlnkD
ENSMUSG00000000861.15	chr11	24078056	24174123	+	.	OTTMUSG00000005291.2	Bcl11a	-0.213400888830635	-0.21343701333945	4.11563066133515	0.704420403587427	0.999999917661467	Not regulated	SC_spike	24078056	24075056	24081056	0	0	0	0	0	0	0	0	0	0	0	0.809333333333333	0.124	0.0666666666666667	0	0	0	0	1	TssBiv
ENSMUSG00000000881.12	chrX	100767722	100818410	+	.	OTTMUSG00000016499.3	Dlg3	-0.0906807508248535	-0.0911756346023007	-0.613732193573251	0.809147429790185	0.999999917661467	Not regulated	SC_spike	100767722	100764722	100770722	0	0	0.533333333333333	0	0	0	0	0	0.187	0	0	0	0.0333333333333333	0	0	0	0.233333333333333	0.013	1	TSSFlnkD
ENSMUSG00000000884.17	chr16	18498713	18566679	+	.	OTTMUSG00000021511.4	Gnb1l	0.0283292399824895	0.0283316743491583	5.08342807477824	0.99120205554537	0.999999917661467	Not regulated	SC_spike	18498713	18495713	18501713	0	0	0.133333333333333	0	0	0.0521666666666667	0.366666666666667	0.1	0.0333333333333333	0	0	0.0666666666666667	0	0	0	0	0.247833333333333	0	1	EnhG2
ENSMUSG00000000901.17	chr10	75923222	75936496	-	.	OTTMUSG00000031859.3	Mmp11	-0.177242104880708	-0.180210710886483	-1.89783801321586	0.694288270820706	0.999999917661467	Not regulated	SC_spike	75936496	75933496	75939496	0	0	0.0333333333333333	0	0	0	0	0	0.249333333333333	0	0	0.266666666666667	0.350666666666667	0.1	0	0	0	0	1	EnhBiv
ENSMUSG00000000902.13	chr10	75896769	75921617	-	.	OTTMUSG00000031849.1	Smarcb1	-0.133141067897281	-0.133144584255765	6.76684242967396	0.935876612527963	0.999999917661467	Not regulated	SC_spike	75921617	75918617	75924617	0.233333333333333	0	0.166666666666667	0	0.133333333333333	0.263833333333333	0	0.00283333333333333	0.2	0	0	0	0	0	0	0	0	0	1	EnhG1
ENSMUSG00000000915.15	chr5	123973628	124005558	+	.	OTTMUSG00000035912.4	Hip1r	0.0393449419090739	0.039345867266524	6.96515940163502	0.980646359219872	0.999999917661467	Not regulated	SC_spike	123973628	123970628	123976628	0	0	0.333333333333333	0	0	0.2	0.166666666666667	0.233333333333333	0.0666666666666667	0	0	0	0	0	0	0	0	0	1	TSSFlnkD
ENSMUSG00000000916.15	chr5	135369953	135376805	+	.	OTTMUSG00000024361.3	Nsun5	0.21583714467231	0.215878104949717	3.92949935308896	0.653851875086037	0.999999917661467	Not regulated	SC_spike	135369953	135366953	135372953	0	0	0.433333333333333	0	0	0.0921666666666667	0.0666666666666667	0	0.366666666666667	0	0	0	0.0411666666666667	0	0	0	0	0	1	TSSFlnkD
ENSMUSG00000000934.9	chr15	75657035	75678800	-	.	OTTMUSG00000028073.2	Top1mt	0.0641532311156083	0.0643289356687578	0.141387198272116	0.870020888837087	0.999999917661467	Not regulated	SC_spike	75678800	75675800	75681800	0	0	0	0	0	0	0	0	0	0	0	0.266666666666667	0.4	0.2	0	0	0.133333333333333	0	1	EnhBiv
ENSMUSG00000000942.10	chr6	52189671	52191753	-	.	OTTMUSG00000018878.3	Hoxa4	-0.483092887596284	-0.483110569435958	6.32296353556217	0.0927907358172154	0.93765619432497	Not regulated	SC_spike	52191753	52188753	52194753	0.0333333333333333	0.0666666666666667	0.366666666666667	0	0	0	0	0.0666666666666667	0.1	0	0	0	0.1	0.0255	0	0	0.241166666666667	0	1	TSSFlnkD
ENSMUSG00000000948.16	chr7	59974149	60005064	-	.	OTTMUSG00000046327.1	Gm38393	0.0883983755968143	0.0888711211543201	-0.778105768955745	0.812142251305795	0.999999917661467	Not regulated	SC_spike	60005064	60002064	60008064	0	0	0.433333333333333	0	0	0	0	0	0	0	0	0	0	0	0	0	0.566666666666667	0	1	Quies2
ENSMUSG00000000957.11	chr14	54431612	54445364	+	.	OTTMUSG00000053900.4	Mmp14	0.559812205961749	0.561158130290084	0.354210193241238	0.0897744066499613	0.92479595485196	Not regulated	SC_spike	54431612	54428612	54434612	0	0	0	0	0	0.131333333333333	0.133333333333333	0	0	0	0	0.5	0.235333333333333	0	0	0	0	0	1	TssBiv
ENSMUSG00000000958.10	chr14	54369442	54417780	-	.	OTTMUSG00000053898.3	Slc7a7	-0.0892564976597242	-0.0892880981549387	3.04117175460732	0.87802562595391	0.999999917661467	Not regulated	SC_spike	54417780	54414780	54420780	0	0	0	0	0	0.363333333333333	0	0.0666666666666667	0.27	0	0	0.166666666666667	0.133333333333333	0	0	0	0	0	1	EnhG1
ENSMUSG00000000959.7	chr14	54360834	54369673	+	.	OTTMUSG00000053878.2	Oxa1l	0.161476225948134	0.161497697598466	4.446630644053	0.750257089367755	0.999999917661467	Not regulated	SC_spike	54360834	54357834	54363834	0	0.0666666666666667	0.3	0	0	0	0	0	0.233333333333333	0	0	0	0	0	0	0	0.327666666666667	0.0723333333333333	1	Quies2
ENSMUSG00000000976.13	chr11	83753696	83783754	+	.	OTTMUSG00000000978.1	Heatr6	0.00565699100006781	0.00565750021735667	5.00926503530754	0.993311307076422	0.999999917661467	Not regulated	SC_spike	83753696	83750696	83756696	0	0	0.266666666666667	0	0	0.516	0	0	0.0333333333333333	0	0	0	0	0	0	0	0.184	0	1	EnhG1
ENSMUSG00000001016.12	chr3	90476126	90488379	+	.	OTTMUSG00000052750.1	Ilf2	-0.0114389700481867	-0.0114392635945228	6.86040157642756	0.997528804986191	0.999999917661467	Not regulated	SC_spike	90476126	90473126	90479126	0	0.1	0.0666666666666667	0	0	0.254333333333333	0.133333333333333	0	0.0666666666666667	0	0	0	0.0333333333333333	0	0	0	0.345666666666667	0	1	Quies2
ENSMUSG00000001017.15	chr3	90498956	90509498	-	.	OTTMUSG00000021869.5	Chtop	0.187836957965365	0.187839399325283	7.80346414690452	0.75980594644841	0.999999917661467	Not regulated	SC_spike	90509498	90506498	90512498	0	0	0.1	0	0	0.183666666666667	0.3	0	0.416333333333333	0	0	0	0	0	0	0	0	0	1	EnhWk
ENSMUSG00000001018.15	chr3	90488026	90491033	-	.	OTTMUSG00000022106.2	Snapin	0.0771569625954825	0.077159225786843	6.62005071955055	0.974265590844095	0.999999917661467	Not regulated	SC_spike	90491033	90488033	90494033	0.0666666666666667	0.0333333333333333	0.233333333333333	0	0	0.333333333333333	0.0666666666666667	0.0666666666666667	0.2	0	0	0	0	0	0	0	0	0	1	EnhG1
ENSMUSG00000001025.8	chr3	90612882	90624181	+	.	OTTMUSG00000052755.1	S100a6	0.185782658347892	0.18720462524017	-1.78785533553103	0.6910695286768	0.999999917661467	Not regulated	SC_spike	90612882	90609882	90615882	0	0	0	0	0	0	0	0	0	0	0	0.266666666666667	0.0666666666666667	0.653	0	0	0.0136666666666667	0	1	ReprPC
ENSMUSG00000001034.17	chr11	61488812	61494406	-	.	OTTMUSG00000005833.2	Mapk7	0.477274310546876	0.477446457870615	3.04098142475134	0.162610918590593	0.999999917661467	Not regulated	SC_spike	61494406	61491406	61497406	0.133333333333333	0.0333333333333333	0.3	0	0	0.199	0	0.0333333333333333	0.2	0	0	0	0.001	0	0	0	0.1	0	1	TSSFlnkD
ENSMUSG00000001036.17	chr11	61517249	61579687	-	.	OTTMUSG00000005838.4	Epn2	0.0604761637164113	0.0604775789536889	6.9732353749135	0.952123343845866	0.999999917661467	Not regulated	SC_spike	61579687	61576687	61582687	0	0	0.266666666666667	0	0	0.252166666666667	0	0.0333333333333333	0.1	0	0	0	0	0	0	0	0.347833333333333	0	1	Quies2
ENSMUSG00000001039.12	chr11	61505144	61512931	+	.	OTTMUSG00000005834.1	B9d1	0.0150354110274858	0.0150359217071832	6.42069785466902	0.995630434564162	0.999999917661467	Not regulated	SC_spike	61505144	61502144	61508144	0.0666666666666667	0	0.233333333333333	0	0	0.024	0.3	0	0.376	0	0	0	0	0	0	0	0	0	1	EnhWk
ENSMUSG00000001052.15	chr3	129982759	130061553	-	.	OTTMUSG00000036442.3	Sec24b	-0.199960228182038	-0.199965200424311	6.88002197116433	0.77445498490678	0.999999917661467	Not regulated	SC_spike	130061553	130058553	130064553	0	0.0666666666666667	0.466666666666667	0	0	0	0	0	0.241166666666667	0	0	0	0.166666666666667	0	0.0588333333333333	0	0	0	1	TSSFlnkD
ENSMUSG00000001053.15	chr11	51643063	51650842	-	.	OTTMUSG00000005606.2	N4bp3	0.193053541510553	0.193073071007824	4.8311746878848	0.779523871015697	0.999999917661467	Not regulated	SC_spike	51650842	51647842	51653842	0	0	0.193	0	0	0	0	0.1	0.266666666666667	0	0	0.433333333333333	0.007	0	0	0	0	0	1	TssBiv
ENSMUSG00000001054.9	chr11	51623671	51635896	-	.	OTTMUSG00000005605.2	Rmnd5b	-0.152175994490246	-0.152182556038294	6.05823645327301	0.858311954398704	0.999999917661467	Not regulated	SC_spike	51635896	51632896	51638896	0	0	0.466666666666667	0	0	0.184	0.133333333333333	0	0.216	0	0	0	0	0	0	0	0	0	1	TSSFlnkD
ENSMUSG00000001056.3	chr11	51619735	51623714	+	.	OTTMUSG00000005610.4	Nhp2	0.308745067504949	0.308846966236088	3.14628234760206	0.439245719961359	0.999999917661467	Not regulated	SC_spike	51619735	51616735	51622735	0	0	0.3	0	0	0.1225	0	0	0.5775	0	0	0	0	0	0	0	0	0	1	EnhWk
ENSMUSG00000001062.18	chr8	123242356	123254348	-	.	OTTMUSG00000030130.2	Vps9d1	0.127380002304733	0.127385759309684	5.99433258352525	0.928090056929867	0.999999917661467	Not regulated	SC_spike	123254348	123251348	123257348	0.1	0	0.233333333333333	0	0.0666666666666667	0.208666666666667	0.358	0	0.0333333333333333	0	0	0	0	0	0	0	0	0	1	EnhG2
ENSMUSG00000001065.15	chr8	123254195	123269745	+	.	OTTMUSG00000022150.8	Zfp276	0.107265921339142	0.107287625995451	3.84554439062582	0.926877464506866	0.999999917661467	Not regulated	SC_spike	123254195	123251195	123257195	0.1	0	0.233333333333333	0	0.0666666666666667	0.234166666666667	0.3325	0	0.0333333333333333	0	0	0	0	0	0	0	0	0	1	EnhG2
ENSMUSG00000001082.12	chr5	34633642	34637212	-	.	OTTMUSG00000023147.6	Mfsd10	0.286921869219876	0.287465237440012	0.660229341213857	0.452376166027343	0.999999917661467	Not regulated	SC_spike	34637212	34634212	34640212	0	0	0.0333333333333333	0	0	0.302	0.133333333333333	0.231333333333333	0.1	0	0	0.2	0	0	0	0	0	0	1	EnhG1
ENSMUSG00000001089.14	chr4	136469761	136554780	+	.	OTTMUSG00000009704.6	Luzp1	-0.31389978046806	-0.313950092472904	4.2679159483951	0.404030566995548	0.999999917661467	Not regulated	SC_spike	136469761	136466761	136472761	0	0	0	0	0	0	0	0.0065	0	0	0	0.633333333333333	0.0666666666666667	0.0333333333333333	0	0	0.260166666666667	0	1	TssBiv
ENSMUSG00000001098.15	chr5	114363567	114380508	-	.	OTTMUSG00000014437.3	Kctd10	-0.211167014484153	-0.211174542352019	6.34131245861058	0.753310991336373	0.999999917661467	Not regulated	SC_spike	114380508	114377508	114383508	0.0333333333333333	0.133333333333333	0.4	0	0	0.133333333333333	0	0.1	0.2	0	0	0	0	0	0	0	0	0	1	TSSFlnkD
ENSMUSG00000001100.10	chr11	78512193	78522736	+	.	OTTMUSG00000000137.3	Poldip2	-0.0277763359665918	-0.0277766950262024	7.78264268725244	0.99434341651936	0.999999917661467	Not regulated	SC_spike	78512193	78509193	78515193	0.1	0	0.166666666666667	0	0.0666666666666667	0.333333333333333	0.166666666666667	0	0.0333333333333333	0	0	0	0	0	0	0	0.133333333333333	0	1	EnhG1
ENSMUSG00000001105.15	chr11	78536361	78541737	+	.	OTTMUSG00000000139.3	Ift20	0.0789621171335588	0.0789654201569055	6.09827919242554	0.953800990902069	0.999999917661467	Not regulated	SC_spike	78536361	78533361	78539361	0.233333333333333	0	0.0333333333333333	0	0.0065	0.0601666666666667	0.366666666666667	0.0666666666666667	0.1	0	0	0	0	0	0	0	0.133333333333333	0	1	EnhG2
ENSMUSG00000001119.7	chr10	76708792	76726168	-	.	OTTMUSG00000020489.1	Col6a1	0.764490647152756	0.765413681051212	1.33832292021917	0.00886771791940282	0.296347345281883	Not regulated	SC_spike	76726168	76723168	76729168	0	0	0	0	0	0	0	0	0	0	0	0.266666666666667	0.566666666666667	0.166666666666667	0	0	0	0	1	EnhBiv
ENSMUSG00000001120.15	chr10	76761857	76961887	-	.	OTTMUSG00000035211.2	Pcbp3	0.0373983538887164	0.0373985226183519	9.3119445239292	0.991581291050412	0.999999917661467	Not regulated	SC_spike	76961887	76958887	76964887	0.133333333333333	0.0333333333333333	0.233333333333333	0	0	0	0.5855	0	0	0	0	0.0145	0	0	0	0	0	0	1	EnhG2
ENSMUSG00000001127.12	chrX	20797814	20860519	+	.	OTTMUSG00000017167.6	Araf	-1.06850787167924	-1.07283227851436	-0.282563497763578	0.00208102771897167	0.120008681573056	Not regulated	SC_spike	20797814	20794814	20800814	0	0	0.166666666666667	0	0	0	0	0	0.166666666666667	0	0	0	0	0	0	0	0.666666666666667	0	1	Quies2
ENSMUSG00000001134.9	chrX	20941722	20962017	-	.	OTTMUSG00000017183.1	Uxt	-0.52491112334757	-0.535880979506814	-2.35197702302509	0.313798058836024	0.999999917661467	Not regulated	SC_spike	20962017	20959017	20965017	0	0.0666666666666667	0.3	0	0	0	0	0	0.4	0	0	0	0	0	0	0	0	0.233333333333333	1	EnhWk
ENSMUSG00000001138.13	chr1	36511867	36528237	+	.	OTTMUSG00000021763.2	Cnnm3	0.486406190888427	0.486607453997551	2.83372330532204	0.14445905998257	0.999999917661467	Not regulated	SC_spike	36511867	36508867	36514867	0.166666666666667	0	0.266666666666667	0	0	0.1	0.0333333333333333	0.0333333333333333	0.4	0	0	0	0	0	0	0	0	0	1	EnhWk
ENSMUSG00000001143.13	chr1	36419871	36445271	-	.	OTTMUSG00000021558.4	Lman2l	0.118521095002975	0.118535991096997	4.51836970869471	0.880308555700477	0.999999917661467	Not regulated	SC_spike	36445271	36442271	36448271	0	0.266666666666667	0.233333333333333	0	0	0.0666666666666667	0.154833333333333	0	0	0	0	0	0	0	0	0	0.2785	0	1	Quies2
ENSMUSG00000001150.7	chr10	76468927	76515857	+	.	OTTMUSG00000065241.1	Mcm3ap	0.0217201957019387	0.0217213892299479	5.80111134317998	0.986883790066608	0.999999917661467	Not regulated	SC_spike	76468927	76465927	76471927	0.1	0.133333333333333	0.1	0	0	0.6	0.0666666666666667	0	0	0	0	0	0	0	0	0	0	0	1	EnhG1
ENSMUSG00000001151.10	chr10	76351263	76442786	-	.	OTTMUSG00000065239.1	Pcnt	0.0050749202255788	0.00507504271437939	7.06673827352201	0.995929546844659	0.999999917661467	Not regulated	SC_spike	76442786	76439786	76445786	0	0	0.0333333333333333	0	0	0.0356666666666667	0.7	0.0666666666666667	0.164333333333333	0	0	0	0	0	0	0	0	0	1	EnhG2
ENSMUSG00000001156.9	chr6	86647042	86669161	-	.	OTTMUSG00000056544.1	Mxd1	-0.281590124658171	-0.281601421199871	6.17187514038486	0.578434626457334	0.999999917661467	Not regulated	SC_spike	86669161	86666161	86672161	0	0	0	0	0	0.333333333333333	0.666666666666667	0	0	0	0	0	0	0	0	0	0	0	1	EnhG2
ENSMUSG00000001157.13	chr6	86691768	86733383	-	.	OTTMUSG00000024678.2	Gmcl1	0.0606719498931614	0.060672300540953	8.95591058734532	0.980941386743446	0.999999917661467	Not regulated	SC_spike	86733383	86730383	86736383	0.0333333333333333	0.0333333333333333	0.133333333333333	0	0	0.4	0.4	0	0	0	0	0	0	0	0	0	0	0	1	EnhG1
ENSMUSG00000001158.13	chr6	86675151	86684522	-	.	OTTMUSG00000024139.2	Snrnp27	0.0627117942854555	0.0627172763942161	5.04983313456887	0.974483328301007	0.999999917661467	Not regulated	SC_spike	86684522	86681522	86687522	0.0666666666666667	0	0.333333333333333	0	0	0.533333333333333	0.0666666666666667	0	0	0	0	0	0	0	0	0	0	0	1	EnhG1
ENSMUSG00000001166.17	chr5	120800194	120812514	-	.	OTTMUSG00000026817.3	Oas1c	1.19961174393396	1.2057760575597	-0.544918149499823	0.000866614856257126	0.0702487841777338	Not regulated	SC_spike	120812514	120809514	120815514	0	0	0.1	0	0	0	0	0.0666666666666667	0.185666666666667	0	0	0.1	0.133333333333333	0	0	0	0.414333333333333	0	1	Quies2
ENSMUSG00000001173.15	chrX	47912387	47965868	+	.	OTTMUSG00000017566.2	Ocrl	0.46381885785786	0.470919536040387	-2.07032472829777	0.340336975000297	0.999999917661467	Not regulated	SC_spike	47912387	47909387	47915387	0	0	0.2	0	0	0	0	0	0.2	0	0	0	0	0	0	0	0.6	0	1	Quies2
ENSMUSG00000001175.14	chr12	100199435	100209814	+	.	OTTMUSG00000016979.3	Calm1	-0.0562724554998092	-0.0562725745805063	10.4082508744206	0.989801640527088	0.999999917661467	Not regulated	SC_spike	100199435	100196435	100202435	0.0333333333333333	0	0.233333333333333	0	0	0.139166666666667	0.3	0	0	0	0	0	0	0	0	0	0.294166666666667	0	1	EnhG2
ENSMUSG00000001211.15	chr10	78269178	78352489	-	.	OTTMUSG00000020522.3	Agpat3	0.0293719458743155	0.0293721683792873	8.57248046172483	0.995507673288552	0.999999917661467	Not regulated	SC_spike	78352489	78349489	78355489	0.133333333333333	0.0333333333333333	0.1	0	0	0	0.485166666666667	0.1	0.0666666666666667	0	0	0	0	0	0	0	0.0815	0	1	EnhG2
ENSMUSG00000001228.14	chr17	56303321	56323486	+	.	OTTMUSG00000021035.4	Uhrf1	0.133870030340083	0.133872007808975	7.60033097521148	0.917852585779243	0.999999917661467	Not regulated	SC_spike	56303321	56300321	56306321	0.179833333333333	0.0666666666666667	0.233333333333333	0	0	0.0535	0.2	0	0.266666666666667	0	0	0	0	0	0	0	0	0	1	EnhWk
ENSMUSG00000001229.9	chr17	56186807	56218905	-	.	OTTMUSG00000067779.2	Dpp9	0.136105985080904	0.136113453939625	5.70494127547866	0.914791596404392	0.999999917661467	Not regulated	SC_spike	56218905	56215905	56221905	0.2	0	0.2	0	0	0	0	0.266666666666667	0.115833333333333	0	0	0	0	0	0	0	0	0.2175	1	EnhA
ENSMUSG00000001247.16	chr7	30957770	30973464	-	.	OTTMUSG00000022193.6	Lsr	0.352335671245196	0.35358089087138	-0.187052967310654	0.329263658941116	0.999999917661467	Not regulated	SC_spike	30973464	30970464	30976464	0	0	0	0	0	0	0	0.0666666666666667	0.144	0	0	0.466666666666667	0.322666666666667	0	0	0	0	0	1	TssBiv
ENSMUSG00000001248.15	chr7	31130127	31155896	-	.	OTTMUSG00000045673.7	Gramd1a	-0.231668198179168	-0.231736312308688	3.29338620058302	0.669487780977608	0.999999917661467	Not regulated	SC_spike	31155896	31152896	31158896	0	0	0	0	0	0	0	0	0	0	0	0	0.484	0	0	0	0.516	0	1	Quies2
ENSMUSG00000001270.9	chr12	111669361	111672338	-	.	OTTMUSG00000066365.1	Ckb	-0.106231995850511	-0.107129799732865	-1.49130801565715	0.799869244187316	0.999999917661467	Not regulated	SC_spike	111672338	111669338	111675338	0	0	0	0	0	0	0	0	0	0	0	0.543666666666667	0.456333333333333	0	0	0	0	0	1	TssBiv
ENSMUSG00000001280.13	chr15	102406143	102436404	+	.	OTTMUSG00000035159.3	Sp1	-0.103211121320295	-0.103213108178869	7.23132918395961	0.932146822048185	0.999999917661467	Not regulated	SC_spike	102406143	102403143	102409143	0.233333333333333	0.0333333333333333	0.166666666666667	0	0	0	0.357166666666667	0	0	0	0	0	0	0	0	0	0.2095	0	1	EnhG2
ENSMUSG00000001285.12	chr15	102331709	102338139	+	.	OTTMUSG00000035795.2	Myg1	0.042112474989691	0.0421178672274777	4.48988469099588	0.985818913113909	0.999999917661467	Not regulated	SC_spike	102331709	102328709	102334709	0	0	0	0	0	0.3	0.7	0	0	0	0	0	0	0	0	0	0	0	1	EnhG2
ENSMUSG00000001288.15	chr15	102234938	102257517	-	.	OTTMUSG00000029220.4	Rarg	-0.186688062159839	-0.186808694504958	2.14498541879134	0.656283832535607	0.999999917661467	Not regulated	SC_spike	102257517	102254517	102260517	0	0	0	0	0	0	0	0	0	0	0	0.233333333333333	0.566666666666667	0.152833333333333	0	0	0.0471666666666667	0	1	EnhBiv
ENSMUSG00000001289.12	chr15	102326116	102331873	+	.	OTTMUSG00000035798.2	Pfdn5	-0.0149528497250349	-0.0149531182049652	7.31734426214811	0.996899836146366	0.999999917661467	Not regulated	SC_spike	102326116	102323116	102329116	0	0	0.133333333333333	0	0	0.386	0.380666666666667	0	0.1	0	0	0	0	0	0	0	0	0	1	EnhG1
ENSMUSG00000001300.16	chr8	8617434	8661242	-	.	OTTMUSG00000022160.3	Efnb2	0.225072169402582	0.226105236694722	-0.590348225438272	0.543207785662251	0.999999917661467	Not regulated	SC_spike	8661242	8658242	8664242	0	0.133333333333333	0.266666666666667	0.0403333333333333	0	0.0666666666666667	0.1	0	0	0	0	0.266666666666667	0.1	0	0	0	0.0263333333333333	0	1	TSSFlnkD
ENSMUSG00000001305.5	chr1	186720978	186749358	-	.	OTTMUSG00000034905.1	Rrp15	0.110079325014268	0.110100517321063	3.96897223991251	0.848338690097239	0.999999917661467	Not regulated	SC_spike	186749358	186746358	186752358	0	0.0333333333333333	0.433333333333333	0	0	0.526333333333333	0.007	0	0	0	0	0	0	0	0	0	0	0	1	EnhG1
ENSMUSG00000001313.12	chr11	101464999	101471853	+	.	OTTMUSG00000002875.1	Rnd2	0.0480656054674875	0.0481023460532252	2.02538301369221	0.940260817175861	0.999999917661467	Not regulated	SC_spike	101464999	101461999	101467999	0.0333333333333333	0.0333333333333333	0.633166666666667	0	0	0	0.0668333333333333	0.0666666666666667	0	0	0	0.1	0.0666666666666667	0	0	0	0	0	1	TSSFlnkD
ENSMUSG00000001323.17	chr11	74906359	74925948	-	.	OTTMUSG00000006189.2	Srr	-0.21432924429749	-0.214368150222784	3.99287689035826	0.760287518854588	0.999999917661467	Not regulated	SC_spike	74925948	74922948	74928948	0.2	0	0.133333333333333	0	0	0.366666666666667	0.3	0	0	0	0	0	0	0	0	0	0	0	1	EnhG1
ENSMUSG00000001334.9	chr4	129136999	129144593	+	.	OTTMUSG00000009621.1	Fndc5	0.0444468048221642	0.0446219842538236	-0.115711479594147	0.904404733084809	0.999999917661467	Not regulated	SC_spike	129136999	129133999	129139999	0	0	0	0	0	0	0	0	0	0	0	0.433333333333333	0.566666666666667	0	0	0	0	0	1	EnhBiv
ENSMUSG00000001348.15	chr9	22126727	22135711	-	.	OTTMUSG00000062335.1	Acp5	-0.200861431872981	-0.211609079117489	-2.94000852221748	0.756601548731547	0.999999917661467	Not regulated	SC_spike	22135711	22132711	22138711	0	0	0	0	0	0	0	0	0.0666666666666667	0	0	0	0.348166666666667	0.3	0	0	0.285166666666667	0	1	EnhBiv
ENSMUSG00000001366.14	chr9	78081499	78109065	-	.	OTTMUSG00000034577.3	Fbxo9	0.235465449783175	0.235474449089024	6.22309998335525	0.664127485872314	0.999999917661467	Not regulated	SC_spike	78109065	78106065	78112065	0	0	0.233333333333333	0	0	0.233333333333333	0.5225	0.0108333333333333	0	0	0	0	0	0	0	0	0	0	1	EnhG2
ENSMUSG00000001376.17	chr6	3498382	3603531	+	.	OTTMUSG00000035289.4	Vps50	0.364104251219876	0.364232353545163	3.05772961433036	0.329592063802597	0.999999917661467	Not regulated	SC_spike	3498382	3495382	3501382	0	0	0.233333333333333	0	0	0	0	0	0	0	0	0	0	0	0	0	0.766666666666667	0	1	Quies2
ENSMUSG00000001380.6	chr18	36766530	36783205	-	.	NA	Hars	0.0458953012421726	0.045898068129034	5.54009628450174	0.977898438886217	0.999999917661467	Not regulated	SC_spike	36783205	36780205	36786205	0	0	0.366666666666667	0	0.200833333333333	0.365833333333333	0.0666666666666667	0	0	0	0	0	0	0	0	0	0	0	1	TSSFlnkD
ENSMUSG00000001383.8	chr18	36793923	36799660	+	.	NA	Zmat2	0.106545666464555	0.106551145406994	5.81195975846669	0.906836453089084	0.999999917661467	Not regulated	SC_spike	36793923	36790923	36796923	0.133333333333333	0.0666666666666667	0	0	0	0.533333333333333	0.266666666666667	0	0	0	0	0	0	0	0	0	0	0	1	EnhG1
ENSMUSG00000001403.13	chr2	164769898	164778822	+	.	OTTMUSG00000001153.2	Ube2c	-0.00422989574391226	-0.00423048713221148	4.07362969412343	0.997201123896635	0.999999917661467	Not regulated	SC_spike	164769898	164766898	164772898	0.0666666666666667	0	0.133333333333333	0	0	0.317	0.416333333333333	0	0.0666666666666667	0	0	0	0	0	0	0	0	0	1	EnhG2
ENSMUSG00000001415.10	chr3	88336260	88362338	+	.	OTTMUSG00000052142.1	Smg5	-0.0855889180588151	-0.0855895021778718	8.71890047890441	0.976693451652496	0.999999917661467	Not regulated	SC_spike	88336260	88333260	88339260	0.166666666666667	0	0.266666666666667	0	0	0.21	0.0666666666666667	0	0.0333333333333333	0	0	0.09	0.166666666666667	0	0	0	0	0	1	TSSFlnkD
ENSMUSG00000001416.13	chr3	88297116	88321767	+	.	OTTMUSG00000035166.3	Cct3	0.00518018402952016	0.00518021228924883	9.02367623059206	0.997905890154918	0.999999917661467	Not regulated	SC_spike	88297116	88294116	88300116	0.1	0.0333333333333333	0	0	0	0.3	0.566666666666667	0	0	0	0	0	0	0	0	0	0	0	1	EnhG2
ENSMUSG00000001418.13	chr3	88325023	88331313	+	.	OTTMUSG00000027147.5	Glmp	-0.149888172502505	-0.150617623337116	-0.766252651402077	0.697795433911858	0.999999917661467	Not regulated	SC_spike	88325023	88322023	88328023	0	0	0.166666666666667	0	0	0.496166666666667	0.0333333333333333	0	0.1	0	0	0	0.0371666666666667	0	0	0	0.166666666666667	0	1	EnhG1
ENSMUSG00000001419.17	chr3	88142372	88172086	+	.	OTTMUSG00000027132.1	Mef2d	0.353974452667745	0.354025820144743	4.33174354480438	0.337213953597934	0.999999917661467	Not regulated	SC_spike	88142372	88139372	88145372	0.3	0	0.371333333333333	0	0	0	0	0.062	0.266666666666667	0	0	0	0	0	0	0	0	0	1	TSSFlnkD
ENSMUSG00000001420.13	chr3	88328655	88336148	-	.	OTTMUSG00000022067.4	Tmem79	0.0949060075102461	0.0949947804429627	1.62988983759281	0.879616098695514	0.999999917661467	Not regulated	SC_spike	88336148	88333148	88339148	0.166666666666667	0	0.266666666666667	0	0	0.191333333333333	0.0666666666666667	0	0.0333333333333333	0	0	0.108666666666667	0.166666666666667	0	0	0	0	0	1	TSSFlnkD
ENSMUSG00000001424.14	chr6	28475139	28935162	+	.	OTTMUSG00000035791.6	Snd1	0.343696708109	0.343812573378055	3.10761554106815	0.383565716731382	0.999999917661467	Not regulated	SC_spike	28475139	28472139	28478139	0	0	0	0	0	0	0	0	0	0	0	0	0	0	0	0	2.68983333333333	0	1	Quies2
ENSMUSG00000001435.15	chr10	77052178	77166548	-	.	OTTMUSG00000021408.4	Col18a1	-0.164671847570282	-0.164927945290265	0.949354178271088	0.703340410943415	0.999999917661467	Not regulated	SC_spike	77166548	77163548	77169548	0	0	0	0	0	0	0	0	0	0	0	0.2	0.324666666666667	0.475333333333333	0	0	0	0	1	ReprPC
ENSMUSG00000001440.5	chr11	97159714	97187881	-	.	OTTMUSG00000002303.3	Kpnb1	-0.0787881380414198	-0.078788502339237	9.272738734769	0.980959821174254	0.999999917661467	Not regulated	SC_spike	97187881	97184881	97190881	0.166666666666667	0.1	0	0	0	0.466666666666667	0.266666666666667	0	0	0	0	0	0	0	0	0	0	0	1	EnhG1
ENSMUSG00000001441.13	chr11	97205842	97280638	-	.	OTTMUSG00000002302.26	Npepps	-0.0125544052862323	-0.0125545473667934	7.94132193356513	0.997455986463529	0.999999917661467	Not regulated	SC_spike	97280638	97277638	97283638	0	0.0333333333333333	0.166666666666667	0	0	0.260333333333333	0.466666666666667	0	0.0333333333333333	0	0	0	0	0	0	0	0	0.0396666666666667	1	EnhG2
ENSMUSG00000001445.10	chr11	97041560	97049213	+	.	OTTMUSG00000002231.1	Mrpl10	0.0635335008955309	0.0635393349467424	4.96225965096145	0.975956783130304	0.999999917661467	Not regulated	SC_spike	97041560	97038560	97044560	0	0	0.266666666666667	0	0	0	0.733333333333333	0	0	0	0	0	0	0	0	0	0	0	1	EnhG2
ENSMUSG00000001467.5	chr5	4081145	4104746	-	.	OTTMUSG00000022725.2	Cyp51	0.194437001343598	0.194488576289799	3.45398147091152	0.726279275431256	0.999999917661467	Not regulated	SC_spike	4104746	4101746	4107746	0.133333333333333	0	0.1	0	0	0	0	0	0.1	0	0	0.1	0.0333333333333333	0	0	0	0.533333333333333	0	1	Quies2
ENSMUSG00000001472.17	chr8	123373753	123403835	+	.	OTTMUSG00000061965.2	Tcf25	0.405339180066456	0.405378450706163	4.91592825693316	0.250215747679442	0.999999917661467	Not regulated	SC_spike	123373753	123370753	123376753	0.2	0	0.2	0	0.0333333333333333	0.0411666666666667	0	0.2	0.3	0	0	0	0	0	0	0	0.0255	0	1	EnhWk
ENSMUSG00000001473.6	chr18	67390717	67402748	+	.	NA	Tubb6	0.415952790513439	0.416289109455686	1.85674302712681	0.234031925032794	0.999999917661467	Not regulated	SC_spike	67390717	67387717	67393717	0	0	0	0	0	0	0	0	0	0	0	0.266666666666667	0.4	0.152833333333333	0	0	0.1805	0	1	EnhBiv
ENSMUSG00000001482.15	chr8	123423527	123463270	+	.	OTTMUSG00000022172.3	Def8	0.65602840244298	0.656528092871617	2.01389645364423	0.0218086211136186	0.472192167565052	Not regulated	SC_spike	123423527	123420527	123426527	0	0	0	0	0	0	0	0.1	0.0666666666666667	0	0	0.2	0.333333333333333	0.0121666666666667	0	0	0.287833333333333	0	1	EnhBiv
ENSMUSG00000001493.9	chr11	101877510	101894374	-	.	OTTMUSG00000002088.2	Meox1	0.337109411315973	0.339960502529655	-1.43535166580228	0.409003145799963	0.999999917661467	Not regulated	SC_spike	101894374	101891374	101897374	0	0	0	0	0	0	0	0	0	0	0	0	0.471	0.166666666666667	0	0	0.362333333333333	0	1	EnhBiv
ENSMUSG00000001494.6	chr11	101962458	101967015	-	.	OTTMUSG00000002135.2	Sost	-0.811812367887596	-0.819088112984109	-1.38948309677389	0.0425697264613512	0.66238208910483	Not regulated	SC_spike	101967015	101964015	101970015	0	0	0	0	0	0	0	0	0	0	0	0.330833333333333	0.566666666666667	0	0	0	0.1025	0	1	EnhBiv
ENSMUSG00000001497.18	chr12	56691767	56712822	+	.	OTTMUSG00000023206.3	Pax9	-0.525135525864669	-0.525438867670438	2.35018444569025	0.0959276749683389	0.953268431711604	Not regulated	SC_spike	56691767	56688767	56694767	0	0	0	0	0	0	0	0	0	0	0	0.5	0.5	0	0	0	0	0	1	TssBiv
ENSMUSG00000001504.10	chr13	72628820	72634198	+	.	OTTMUSG00000036811.7	Irx2	0.0564490879857237	0.0564599731950633	3.91222656974727	0.955909785105849	0.999999917661467	Not regulated	SC_spike	72628820	72625820	72631820	0	0	0	0	0	0	0	0	0	0	0	0.77	0.133333333333333	0.0966666666666667	0	0	0	0	1	TssBiv
ENSMUSG00000001506.10	chr11	94936224	94953042	+	.	OTTMUSG00000002059.2	Col1a1	0.701175075318132	0.703472174215721	-0.0464130159195185	0.0513667953771785	0.72018264545813	Not regulated	SC_spike	94936224	94933224	94939224	0	0	0	0	0	0	0	0	0	0	0	0.366666666666667	0.533333333333333	0.1	0	0	0	0	1	EnhBiv
ENSMUSG00000001507.16	chr11	95044474	95076801	-	.	OTTMUSG00000001616.3	Itga3	0.309401139308715	0.310313494655752	0.03230045369134	0.397005947137656	0.999999917661467	Not regulated	SC_spike	95076801	95073801	95079801	0	0	0	0	0	0	0	0	0	0	0	0.3	0.6	0.1	0	0	0	0	1	EnhBiv
ENSMUSG00000001508.15	chr11	94962791	94976327	-	.	OTTMUSG00000001503.2	Sgca	-0.152366818974352	-0.152381558512042	4.89778464802528	0.90959843489239	0.999999917661467	Not regulated	SC_spike	94976327	94973327	94979327	0	0	0	0	0	0.866666666666667	0.133333333333333	0	0	0	0	0	0	0	0	0	0	0	1	EnhG1
ENSMUSG00000001517.14	chr6	128362967	128376146	+	.	OTTMUSG00000023770.4	Foxm1	-0.364353226546053	-0.364359555051042	7.39413482546432	0.33685382073842	0.999999917661467	Not regulated	SC_spike	128362967	128359967	128365967	0.166666666666667	0.0333333333333333	0.333333333333333	0	0	0.161166666666667	0.133333333333333	0.0388333333333333	0.133333333333333	0	0	0	0	0	0	0	0	0	1	TSSFlnkD
ENSMUSG00000001518.12	chr6	128409444	128424931	-	.	OTTMUSG00000023984.3	Itfg2	0.394686058642573	0.394839022441654	2.91871931091083	0.26875100332391	0.999999917661467	Not regulated	SC_spike	128424931	128421931	128427931	0	0.1	0.233333333333333	0	0	0.321833333333333	0.0333333333333333	0	0.178166666666667	0	0	0	0	0	0	0	0	0.133333333333333	1	EnhG1
ENSMUSG00000001520.12	chr6	128399296	128416427	+	.	OTTMUSG00000026982.4	Nrip2	-0.320548202316148	-0.321544986229479	-0.0198868715809447	0.379092822511292	0.999999917661467	Not regulated	SC_spike	128399296	128396296	128402296	0	0	0	0	0	0	0	0	0	0	0	0.166666666666667	0.266666666666667	0	0	0	0.566666666666667	0	1	Quies2
ENSMUSG00000001521.12	chr6	128321161	128355851	-	.	OTTMUSG00000022778.4	Tulp3	0.114185174428268	0.114280621474911	1.78660993711483	0.854322065645617	0.999999917661467	Not regulated	SC_spike	128355851	128352851	128358851	0	0	0.3	0	0	0.1085	0	0.0333333333333333	0.4915	0	0	0	0.0666666666666667	0	0	0	0	0	1	EnhWk
ENSMUSG00000001524.14	chr17	35667730	35673739	-	.	OTTMUSG00000034602.4	Gtf2h4	0.285042779063546	0.285060311730825	5.54338294329813	0.591358064337244	0.999999917661467	Not regulated	SC_spike	35673739	35670739	35676739	0	0	0.166666666666667	0	0	0.310166666666667	0.0666666666666667	0	0.0666666666666667	0	0	0	0	0	0	0	0.389833333333333	0	1	Quies2
ENSMUSG00000001525.10	chr17	35833921	35838306	-	.	OTTMUSG00000026311.5	Tubb5	0.0605299764019646	0.0606671217496095	0.445083576011036	0.876580328105753	0.999999917661467	Not regulated	SC_spike	35838306	35835306	35841306	0.1	0	0.366666666666667	0	0	0	0	0	0.5	0	0	0.0333333333333333	0	0	0	0	0	0	1	EnhWk
ENSMUSG00000001542.7	chr13	75706757	75772364	+	.	OTTMUSG00000067493.2	Ell2	-0.0883540318506765	-0.0883766124131992	3.48925959145986	0.846561159910555	0.999999917661467	Not regulated	SC_spike	75706757	75703757	75709757	0	0.2	0.1	0	0	0	0	0	0	0	0	0.292833333333333	0.0666666666666667	0	0	0	0.3405	0	1	Quies2
ENSMUSG00000001552.14	chr11	100368958	100397763	-	.	OTTMUSG00000006276.1	Jup	-0.00559829848689932	-0.00560655711235086	2.19488881393007	0.99470865771698	0.999999917661467	Not regulated	SC_spike	100397763	100394763	100400763	0	0	0	0	0	0	0	0.1	0.0333333333333333	0	0	0.4	0.266666666666667	0	0	0	0.2	0	1	TssBiv
ENSMUSG00000001555.10	chr11	100415697	100424824	+	.	OTTMUSG00000006274.2	Fkbp10	0.875353868047471	0.875914571070769	2.26549140395522	0.000217124508251717	0.0279894600463654	Up-regulated	SC_spike	100415697	100412697	100418697	0	0	0	0	0	0	0	0	0	0	0	0.5	0.183833333333333	0	0	0	0.316166666666667	0	2	TssBiv
ENSMUSG00000001558.5	chr11	100441917	100457022	+	.	OTTMUSG00000006277.3	Klhl10	-0.126899184193145	-0.126908780470002	5.16169437012869	0.757470419288373	0.999999917661467	Not regulated	SC_spike	100441917	100438917	100444917	0	0.233333333333333	0.6	0	0	0.113833333333333	0	0	0.0528333333333333	0	0	0	0	0	0	0	0	0	1	TSSFlnkD
ENSMUSG00000001569.10	chr5	29434664	29457843	+	.	OTTMUSG00000026730.3	Nom1	0.196731733269351	0.196748696756233	5.04695803055409	0.786131590094706	0.999999917661467	Not regulated	SC_spike	29434664	29431664	29437664	0.133333333333333	0.0333333333333333	0	0	0	0.244	0.133333333333333	0	0	0	0	0.0333333333333333	0.266666666666667	0	0	0	0.156	0	1	EnhBiv
ENSMUSG00000001576.14	chr17	26561489	26656931	+	.	OTTMUSG00000035774.7	Ergic1	0.173977255261798	0.174011655076174	3.85474690561103	0.83641965439446	0.999999917661467	Not regulated	SC_spike	26561489	26558489	26564489	0	0	0.366666666666667	0	0	0	0	0.1	0.266666666666667	0	0	0	0	0	0	0	0.266666666666667	0	1	TSSFlnkD
ENSMUSG00000001588.12	chr11	69881567	69895539	-	.	OTTMUSG00000006015.4	Acap1	-0.28009110818755	-0.280548733134817	0.94230228053132	0.453394311407107	0.999999917661467	Not regulated	SC_spike	69895539	69892539	69898539	0	0	0.123166666666667	0	0	0	0	0.266666666666667	0.266666666666667	0	0	0	0	0	0	0	0.3435	0	1	Quies2
ENSMUSG00000001604.14	chr4	136247729	136274898	+	.	OTTMUSG00000009868.3	Tcea3	0.870726855449843	0.895775114798932	-2.70618321444562	0.156245193810091	0.999999917661467	Not regulated	SC_spike	136247729	136244729	136250729	0	0	0	0	0	0	0	0	0	0	0	0.466666666666667	0.354833333333333	0.1785	0	0	0	0	1	TssBiv
ENSMUSG00000001627.12	chr12	40201567	40248504	-	.	OTTMUSG00000035474.4	Ifrd1	0.0904380905181372	0.0904547037953922	3.98649992346369	0.89168416369363	0.999999917661467	Not regulated	SC_spike	40248504	40245504	40251504	0	0	0	0	0	0	0	0	0	0	0	0	0	0	0	0	4.01733333333333	0	1	Quies2
ENSMUSG00000001630.13	chr6	146724995	146778812	+	.	OTTMUSG00000025646.5	Stk38l	0.15973285343958	0.159854597456643	1.92017709286739	0.775390130890655	0.999999917661467	Not regulated	SC_spike	146724995	146721995	146727995	0.2	0	0	0	0	0.0666666666666667	0.233333333333333	0.0333333333333333	0.0666666666666667	0	0	0	0	0	0	0	0.4	0	1	Quies2
ENSMUSG00000001632.16	chr6	113307137	113324860	+	.	OTTMUSG00000022740.6	Brpf1	-0.087787621351717	-0.0877970604061283	4.73736112765569	0.94691555587288	0.999999917661467	Not regulated	SC_spike	113307137	113304137	113310137	0.233333333333333	0	0.0666666666666667	0	0	0.233333333333333	0.466666666666667	0	0	0	0	0	0	0	0	0	0	0	1	EnhG2
ENSMUSG00000001642.18	chr6	34302434	34317478	-	.	OTTMUSG00000014776.6	Akr1b3	-0.00931671402650475	-0.00931689960538015	7.05376480322912	0.995388734849678	0.999999917661467	Not regulated	SC_spike	34317478	34314478	34320478	0.1	0.0333333333333333	0.1	0	0	0.220333333333333	0.1	0.1	0	0	0	0	0	0	0	0	0.346333333333333	0	1	Quies2
ENSMUSG00000001665.11	chr10	75774115	75781414	-	.	OTTMUSG00000031847.4	Gstt3	-0.163432306439436	-0.163442666810392	5.50490767350253	0.875522693738418	0.999999917661467	Not regulated	SC_spike	75781414	75778414	75784414	0.0666666666666667	0.1	0.166666666666667	0	0	0.0643333333333333	0.3	0	0.266666666666667	0	0	0	0	0	0	0	0.0356666666666667	0	1	EnhG2
ENSMUSG00000001666.8	chr10	75771230	75773414	-	.	OTTMUSG00000037564.2	Ddt	-0.201429026493328	-0.201447766645435	4.95249586795065	0.77044501839682	0.999999917661467	Not regulated	SC_spike	75773414	75770414	75776414	0	0	0	0	0	0.4	0.6	0	0	0	0	0	0	0	0	0	0	0	1	EnhG2
ENSMUSG00000001672.14	chr8	109947914	109962203	-	.	OTTMUSG00000027477.2	Marveld3	-0.265838849909474	-0.2672744940161	-0.84674462648602	0.51371669920378	0.999999917661467	Not regulated	SC_spike	109962203	109959203	109965203	0	0	0	0	0	0	0	0	0	0	0	0.366666666666667	0.4995	0	0	0	0.133833333333333	0	1	EnhBiv
ENSMUSG00000001674.11	chr1	121553835	121567989	-	.	OTTMUSG00000019928.6	Ddx18	0.175658277450177	0.175663573911324	6.59417146584903	0.78602868652459	0.999999917661467	Not regulated	SC_spike	121567989	121564989	121570989	0	0	0.266666666666667	0	0	0.135166666666667	0	0	0.1	0	0	0	0.166666666666667	0	0	0	0.3315	0	1	Quies2
ENSMUSG00000001687.15	chr5	148504635	148552789	-	.	OTTMUSG00000055806.1	Ubl3	-0.0887260204223453	-0.0887322251294228	5.35114182565413	0.955621013471892	0.999999917661467	Not regulated	SC_spike	148552789	148549789	148555789	0.0666666666666667	0.0666666666666667	0.566666666666667	0	0	0.0351666666666667	0.233333333333333	0	0.0315	0	0	0	0	0	0	0	0	0	1	TSSFlnkD
ENSMUSG00000001700.9	chr18	56432132	56503792	+	.	NA	Gramd3	0.0441744744438172	0.0442984065787177	0.175085652623588	0.905766033178555	0.999999917661467	Not regulated	SC_spike	56432132	56429132	56435132	0	0	0	0	0	0	0	0	0	0	0	0.233333333333333	0.166666666666667	0.233333333333333	0	0	0.366666666666667	0	1	Quies2
ENSMUSG00000001707.8	chr13	38644207	38659058	-	.	OTTMUSG00000068602.2	Eef1e1	0.187971769505324	0.188021823047054	3.42375196054028	0.740844548498102	0.999999917661467	Not regulated	SC_spike	38659058	38656058	38662058	0.0666666666666667	0.0333333333333333	0.233333333333333	0.123666666666667	0.2	0	0	0.0333333333333333	0.0333333333333333	0	0	0	0	0	0	0	0.143	0.133333333333333	1	TSSFlnkD
ENSMUSG00000001729.14	chr12	112653821	112674884	-	.	OTTMUSG00000020941.7	Akt1	-0.0655682417835842	-0.0655812889642259	3.7765089556762	0.925988072543804	0.999999917661467	Not regulated	SC_spike	112674884	112671884	112677884	0	0.0666666666666667	0.0333333333333333	0	0	0	0.133333333333333	0	0	0	0	0.680666666666667	0.086	0	0	0	0	0	1	TssBiv
ENSMUSG00000001739.14	chr5	136966616	136975858	+	.	OTTMUSG00000023395.2	Cldn15	-1.39043120222678	-1.43561572191474	-2.74213711493995	0.0258588120522494	0.506167595995069	Not regulated	SC_spike	136966616	136963616	136969616	0	0	0.0333333333333333	0	0	0.597333333333333	0	0.0666666666666667	0.0333333333333333	0	0	0	0.166666666666667	0	0	0	0.102666666666667	0	1	EnhG1
ENSMUSG00000001741.12	chr7	83642825	83745726	-	.	OTTMUSG00000027337.5	Il16	0.582716369143656	0.583737339396657	0.807722679957744	0.0692099277707821	0.831124644753167	Not regulated	SC_spike	83745726	83742726	83748726	0	0	0	0	0	0	0	0	0	0	0	0.1	0.233333333333333	0.345666666666667	0.321	0	0	0	1	ReprPC
ENSMUSG00000001750.15	chr19	3896050	3907133	-	.	OTTMUSG00000033070.2	Tcirg1	-0.0986250694933652	-0.098741108854794	1.28137395548672	0.837103494306917	0.999999917661467	Not regulated	SC_spike	3907133	3904133	3910133	0	0	0.166666666666667	0	0.1555	0	0	0.2	0	0	0	0.311166666666667	0.166666666666667	0	0	0	0	0	1	TssBiv
ENSMUSG00000001751.9	chr11	101070012	101077672	+	.	OTTMUSG00000002689.2	Naglu	-0.0101494084783844	-0.0101498315598955	6.12335698531368	0.997138414512202	0.999999917661467	Not regulated	SC_spike	101070012	101067012	101073012	0	0	0.464666666666667	0	0	0.168666666666667	0	0.0333333333333333	0.333333333333333	0	0	0	0	0	0	0	0	0	1	TSSFlnkD
ENSMUSG00000001755.12	chr11	101082565	101086619	+	.	OTTMUSG00000002690.1	Coasy	0.130572457017719	0.130584559966871	4.95771598237211	0.882871896359813	0.999999917661467	Not regulated	SC_spike	101082565	101079565	101085565	0	0	0.233333333333333	0	0	0	0.194166666666667	0	0	0	0	0.239166666666667	0.333333333333333	0	0	0	0	0	1	EnhBiv
ENSMUSG00000001761.7	chr6	29735503	29761365	+	.	OTTMUSG00000013446.2	Smo	0.695253206831366	0.705071054864202	-1.93690770694983	0.139741508988484	0.999999917661467	Not regulated	SC_spike	29735503	29732503	29738503	0	0	0	0	0	0	0	0	0	0	0	0.333333333333333	0.4505	0.216166666666667	0	0	0	0	1	EnhBiv
ENSMUSG00000001763.14	chr6	29694222	29718559	+	.	OTTMUSG00000013447.1	Tspan33	-0.160335035210477	-0.160353229473831	4.65979484913226	0.800235790544432	0.999999917661467	Not regulated	SC_spike	29694222	29691222	29697222	0	0	0.433333333333333	0	0	0	0	0	0.1	0	0	0	0.203666666666667	0.263	0	0	0	0	1	TSSFlnkD
ENSMUSG00000001767.5	chr2	145917479	145935014	-	.	OTTMUSG00000004058.3	Crnkl1	-0.0635308694238371	-0.0635343882121156	5.68700802533234	0.982202884942239	0.999999917661467	Not regulated	SC_spike	145935014	145932014	145938014	0.166666666666667	0.0333333333333333	0.1	0	0	0.366666666666667	0.333333333333333	0	0	0	0	0	0	0	0	0	0	0	1	EnhG1
ENSMUSG00000001768.16	chr2	145675215	145887616	+	.	OTTMUSG00000004057.5	Rin2	0.0472430681224632	0.0472709547153171	2.333400199892	0.942036839288592	0.999999917661467	Not regulated	SC_spike	145675215	145672215	145678215	0	0	0	0	0	0	0	0	0	0	0	0.366666666666667	0.366666666666667	0.135833333333333	0	0	0.130833333333333	0	1	EnhBiv
ENSMUSG00000001773.14	chr7	86718977	86775943	-	.	OTTMUSG00000037777.2	Folh1	-0.0715706577213896	-0.0716010400508137	2.7441884413771	0.9373018680076	0.999999917661467	Not regulated	SC_spike	86775943	86772943	86778943	0	0.0333333333333333	0.2	0	0	0	0	0	0.0333333333333333	0	0	0	0	0	0	0	0.733333333333333	0	1	Quies2
ENSMUSG00000001774.8	chr9	18292125	18317442	+	.	OTTMUSG00000062558.1	Chordc1	0.0632492007198286	0.0632593573803381	4.19948385926293	0.949915435611714	0.999999917661467	Not regulated	SC_spike	18292125	18289125	18295125	0.133333333333333	0	0.0333333333333333	0	0.0541666666666667	0.166666666666667	0.166666666666667	0	0.1	0	0	0	0	0	0	0	0.345833333333333	0	1	Quies2
ENSMUSG00000001783.3	chr10	85938637	85957823	-	.	OTTMUSG00000023233.3	Rtcb	0.197280243135311	0.197290010219112	5.8787027227794	0.728479912997782	0.999999917661467	Not regulated	SC_spike	85957823	85954823	85960823	0	0.0333333333333333	0.166666666666667	0	0.0333333333333333	0.296166666666667	0	0	0	0	0	0	0	0	0	0	0.4705	0	1	Quies2
ENSMUSG00000001785.13	chr10	85829494	85889096	+	.	OTTMUSG00000035171.2	Pwp1	0.243694344691941	0.243706933707928	5.80948032706925	0.640429805734575	0.999999917661467	Not regulated	SC_spike	85829494	85826494	85832494	0	0	0.133333333333333	0	0.284333333333333	0.282333333333333	0.133333333333333	0	0.133333333333333	0	0	0.0333333333333333	0	0	0	0	0	0	1	TxWk
ENSMUSG00000001786.14	chr10	86021972	86051873	+	.	OTTMUSG00000028680.4	Fbxo7	0.177317798058435	0.177323868552467	6.39709185683727	0.804699265133258	0.999999917661467	Not regulated	SC_spike	86021972	86018972	86024972	0	0	0.3	0	0	0.5	0	0	0.2	0	0	0	0	0	0	0	0	0	1	EnhG1
ENSMUSG00000001794.13	chr7	30186936	30198811	-	.	OTTMUSG00000022203.3	Capns1	-0.312480468320575	-0.312483909569278	8.04221853589669	0.498884607995829	0.999999917661467	Not regulated	SC_spike	30198811	30195811	30201811	0	0	0	0	0	0	0	0	0	0	0	0.1	0.766666666666667	0.0666666666666667	0	0	0.0666666666666667	0	1	EnhBiv
ENSMUSG00000001827.12	chr7	101858331	101870788	-	.	OTTMUSG00000022222.4	Folr1	-0.107340011669971	-0.108244723324348	-1.38439525151764	0.792690133560589	0.999999917661467	Not regulated	SC_spike	101870788	101867788	101873788	0	0	0.0333333333333333	0	0	0	0	0.1	0.266666666666667	0	0	0	0.0666666666666667	0	0	0	0.533333333333333	0	1	Quies2
ENSMUSG00000001829.17	chr7	101663633	101795506	+	.	OTTMUSG00000022234.5	Clpb	0.00855341717580801	0.00855394225008674	5.73650761446791	0.997195831586873	0.999999917661467	Not regulated	SC_spike	101663633	101660633	101666633	0.0388333333333333	0.333333333333333	0.166666666666667	0	0	0	0	0	0.0666666666666667	0	0	0.0666666666666667	0.0333333333333333	0	0	0	0.2945	0	1	TSSFlnk
ENSMUSG00000001833.17	chr9	25252439	25308571	+	.	OTTMUSG00000062554.1	Sept7	-0.00399662576040792	-0.00399682242839814	5.79839640023754	0.998792169510643	0.999999917661467	Not regulated	SC_spike	25252439	25249439	25255439	0.266666666666667	0	0	0	0	0.5	0.233333333333333	0	0	0	0	0	0	0	0	0	0	0	1	EnhG1
ENSMUSG00000001844.10	chr5	143316489	143329256	-	.	OTTMUSG00000022896.4	Zdhhc4	-0.116078169229744	-0.116080963449731	6.90583144002963	0.961869065658744	0.999999917661467	Not regulated	SC_spike	143329256	143326256	143332256	0	0.0333333333333333	0.2	0	0	0.4	0.233333333333333	0	0.133333333333333	0	0	0	0	0	0	0	0	0	1	EnhG1
ENSMUSG00000001847.14	chr5	143503634	143528036	-	.	OTTMUSG00000020705.2	Rac1	-0.273458042348621	-0.273498162406417	4.30218286151658	0.551797862930307	0.999999917661467	Not regulated	SC_spike	143528036	143525036	143531036	0	0	0.366666666666667	0	0	0	0	0.194	0.172666666666667	0	0	0	0	0	0	0	0	0.266666666666667	1	TSSFlnkD
ENSMUSG00000001855.15	chr2	31974436	32053975	+	.	OTTMUSG00000012954.3	Nup214	-0.182514717419801	-0.182518009977327	7.3265367167651	0.869704947902919	0.999999917661467	Not regulated	SC_spike	31974436	31971436	31977436	0	0	0.333333333333333	0.206	0	0.1	0.0333333333333333	0.133333333333333	0.0666666666666667	0	0	0	0.1	0	0	0	0.0273333333333333	0	1	TSSFlnkD
ENSMUSG00000001870.15	chr17	75005568	75392512	+	.	OTTMUSG00000020204.2	Ltbp1	0.156807834631699	0.157779330575403	-1.00241622340442	0.679479644951682	0.999999917661467	Not regulated	SC_spike	75005568	75002568	75008568	0	0	0	0	0	0	0	0	0	0	0	0.266666666666667	0.666666666666667	0	0	0	0.0666666666666667	0	1	EnhBiv
ENSMUSG00000001891.16	chr11	21321138	21371201	-	.	OTTMUSG00000005248.1	Ugp2	-0.063978742240164	-0.0639862792913913	4.61881581593575	0.962378044484211	0.999999917661467	Not regulated	SC_spike	21371201	21368201	21374201	0	0.0666666666666667	0.3	0	0	0.0998333333333333	0.1	0	0.0666666666666667	0	0	0.0666666666666667	0	0	0.300166666666667	0	0	0	1	ReprPCWk
ENSMUSG00000001901.15	chr11	106008124	106034549	+	.	OTTMUSG00000002939.3	Kcnh6	-0.144672555351979	-0.148523430102447	-2.43603102251389	0.794045223506083	0.999999917661467	Not regulated	SC_spike	106008124	106005124	106011124	0	0	0	0	0	0	0	0	0	0	0	0	0.812666666666667	0.187333333333333	0	0	0	0	1	EnhBiv
ENSMUSG00000001909.16	chr8	84686307	84699808	+	.	OTTMUSG00000022183.9	Trmt1	0.0306003006966648	0.0306009376328363	7.11348932235742	0.991384413378919	0.999999917661467	Not regulated	SC_spike	84686307	84683307	84689307	0	0.0178333333333333	0.433333333333333	0	0	0	0	0	0.548833333333333	0	0	0	0	0	0	0	0	0	1	EnhWk
ENSMUSG00000001910.4	chr8	84670483	84687862	-	.	NA	Nacc1	0.121084702570804	0.121094881339409	5.11703869915623	0.821950612032233	0.999999917661467	Not regulated	SC_spike	84687862	84684862	84690862	0	0.0333333333333333	0.6	0	0	0.0103333333333333	0.0666666666666667	0	0.289666666666667	0	0	0	0	0	0	0	0	0	1	TSSFlnkD
ENSMUSG00000001911.16	chr8	84699876	84800344	-	.	OTTMUSG00000022188.3	Nfix	0.0186494497872968	0.0187026221506457	-0.260776821477902	0.960365435551709	0.999999917661467	Not regulated	SC_spike	84800344	84797344	84803344	0	0.1	0.0666666666666667	0	0	0	0	0	0	0	0	0.2	0.366666666666667	0	0	0	0.266666666666667	0	1	EnhBiv
ENSMUSG00000001918.17	chr7	16781340	16798274	+	.	OTTMUSG00000022239.3	Slc1a5	0.47044336809124	0.471438908792599	0.513175436648299	0.170538881855867	0.999999917661467	Not regulated	SC_spike	16781340	16778340	16784340	0	0	0	0	0	0	0	0	0.3	0	0	0.59	0.0333333333333333	0	0	0	0	0.0766666666666667	1	TssBiv
ENSMUSG00000001924.15	chrX	20658326	20683179	+	.	OTTMUSG00000017113.2	Uba1	0.0271459770695307	0.0271554247095513	3.22860058201321	0.951776310282735	0.999999917661467	Not regulated	SC_spike	20658326	20655326	20661326	0	0	0.266666666666667	0	0	0	0	0	0.0666666666666667	0	0	0	0	0	0	0	0	0.666666666666667	1	Quies3
ENSMUSG00000001930.17	chr6	125546774	125686679	+	.	OTTMUSG00000022190.5	Vwf	0.358481289283109	0.358805849913849	1.70301634390298	0.337871682217352	0.999999917661467	Not regulated	SC_spike	125546774	125543774	125549774	0	0	0	0	0	0	0	0	0	0	0	0	0	0.233333333333333	0	0	0.766666666666667	0	1	Quies2
ENSMUSG00000001942.8	chr9	37555698	37649655	+	.	OTTMUSG00000027448.3	Siae	0.282866694240212	0.282930880399236	3.68139585486544	0.536594458515257	0.999999917661467	Not regulated	SC_spike	37555698	37552698	37558698	0	0	0	0	0	0	0	0.0666666666666667	0	0	0	0.0836666666666667	0.2	0.133333333333333	0	0	0.516333333333333	0	1	Quies2
ENSMUSG00000001948.10	chr9	37603290	37613722	-	.	OTTMUSG00000063101.1	Spa17	-0.0400086327746373	-0.0400091009345149	7.92964476201141	0.979715744050976	0.999999917661467	Not regulated	SC_spike	37613722	37610722	37616722	0	0.1	0.266666666666667	0	0.133333333333333	0.133333333333333	0.366666666666667	0	0	0	0	0	0	0	0	0	0	0	1	EnhG2
ENSMUSG00000001962.8	chrX	74313033	74320149	+	.	OTTMUSG00000017658.3	Fam50a	-0.276524483814968	-0.286088845375062	-2.85674944954661	0.666653701993079	0.999999917661467	Not regulated	SC_spike	74313033	74310033	74316033	0	0	0.3	0	0	0	0	0.266666666666667	0.361166666666667	0	0	0	0	0	0	0	0.0721666666666667	0	1	EnhWk
ENSMUSG00000001964.14	chrX	74254687	74261548	+	.	OTTMUSG00000017684.5	Emd	-0.711621420697927	-0.713059871017123	0.613376920668459	0.0251560628364657	0.503293712315162	Not regulated	SC_spike	74254687	74251687	74257687	0.233333333333333	0.0333333333333333	0.166666666666667	0	0	0	0	0.1	0.433333333333333	0	0	0	0	0	0	0	0	0.0333333333333333	1	EnhWk
ENSMUSG00000001983.7	chr11	106066061	106073612	+	.	OTTMUSG00000003077.1	Taco1	0.339417599566715	0.339603967238418	2.41105092074424	0.394528496881282	0.999999917661467	Not regulated	SC_spike	106066061	106063061	106069061	0.2	0.0333333333333333	0.133333333333333	0	0	0.433333333333333	0.2	0	0	0	0	0	0	0	0	0	0	0	1	EnhG1
ENSMUSG00000001985.9	chr4	125490700	125714173	+	.	OTTMUSG00000009249.1	Grik3	0.43804675171815	0.451047341172176	-2.77809371914919	0.483463558558783	0.999999917661467	Not regulated	SC_spike	125490700	125487700	125493700	0	0	0	0	0	0	0	0	0	0	0	0.433333333333333	0.333333333333333	0.233333333333333	0	0	0	0	1	TssBiv
ENSMUSG00000001988.9	chr7	16455721	16477728	-	.	OTTMUSG00000060591.1	Npas1	1.27914305714833	1.28781656669413	-0.884562968096125	0.000467000759816961	0.0461113569387354	Up-regulated	SC_spike	16477728	16474728	16480728	0	0	0	0	0	0	0	0	0	0	0	0.333333333333333	0.412	0	0	0	0.254666666666667	0	2	EnhBiv
ENSMUSG00000001995.9	chr8	125418063	125569808	-	.	OTTMUSG00000061592.1	Sipa1l2	0.332281088074624	0.33229107925928	6.63088365509678	0.362522037330354	0.999999917661467	Not regulated	SC_spike	125569808	125566808	125572808	0.133333333333333	0.0666666666666667	0.333333333333333	0	0	0.032	0	0.133333333333333	0.2	0	0	0	0.1	0	0	0	0.00133333333333333	0	1	TSSFlnkD
ENSMUSG00000001998.15	chr2	127008717	127067909	+	.	OTTMUSG00000016016.6	Ap4e1	0.00675876169711742	0.00676001810067861	3.9010206596359	0.989313970050003	0.999999917661467	Not regulated	SC_spike	127008717	127005717	127011717	0	0	0.3	0	0	0.252833333333333	0	0.0666666666666667	0.3805	0	0	0	0	0	0	0	0	0	1	EnhWk
ENSMUSG00000001999.15	chr2	127070665	127097084	+	.	OTTMUSG00000016013.11	Blvra	0.158820991000674	0.15892636770984	2.12837187320633	0.787774576794673	0.999999917661467	Not regulated	SC_spike	127070665	127067665	127073665	0	0	0.166666666666667	0	0	0.255833333333333	0	0.1	0.3	0	0	0	0	0	0	0	0.1775	0	1	EnhWk
ENSMUSG00000002006.12	chrX	73793359	73824969	-	.	OTTMUSG00000017680.2	Pdzd4	-2.07131845735319	-2.13610835966714	-2.49766550517209	0.000498646789150078	0.0481108482783782	Down-regulated	SC_spike	73824969	73821969	73827969	0.166666666666667	0	0.4	0	0	0	0	0	0.433333333333333	0	0	0	0	0	0	0	0	0	3	EnhWk
ENSMUSG00000002010.17	chrX	73778963	73786897	-	.	OTTMUSG00000017673.3	Idh3g	0.176976678487751	0.178077855893692	-1.09055268556462	0.651955086617934	0.999999917661467	Not regulated	SC_spike	73786897	73783897	73789897	0.2	0.0666666666666667	0.5	0	0	0	0	0	0.233333333333333	0	0	0	0	0	0	0	0	0	1	TSSFlnkD
ENSMUSG00000002014.12	chrX	73787028	73790830	+	.	OTTMUSG00000018078.1	Ssr4	0.264323390957382	0.266787523948943	-1.50177271374328	0.521164800179596	0.999999917661467	Not regulated	SC_spike	73787028	73784028	73790028	0.2	0.0666666666666667	0.5	0	0	0	0	0	0.233333333333333	0	0	0	0	0	0	0	0	0	1	TSSFlnkD
ENSMUSG00000002015.5	chrX	73686178	73716175	-	.	OTTMUSG00000017693.2	Bcap31	-0.537915645677917	-0.541052666826099	-0.839960222398979	0.142799780870873	0.999999917661467	Not regulated	SC_spike	73716175	73713175	73719175	0.266666666666667	0	0.429166666666667	0	0	0	0	0	0.0666666666666667	0	0	0	0	0	0	0	0	0.2375	1	TSSFlnkD
ENSMUSG00000002017.9	chr17	75537086	75551946	-	.	OTTMUSG00000032863.1	Fam98a	-0.155890845244406	-0.155893057833376	7.67011679515241	0.89950703673754	0.999999917661467	Not regulated	SC_spike	75551946	75548946	75554946	0	0.0333333333333333	0.2	0	0	0.209	0.133333333333333	0	0.0666666666666667	0	0	0	0	0	0	0	0.124333333333333	0.233333333333333	1	Quies3
ENSMUSG00000002028.13	chr9	44803355	44881296	-	.	OTTMUSG00000021055.11	Kmt2a	-0.242751569242037	-0.243595990604353	-0.182022968766668	0.513279753258539	0.999999917661467	Not regulated	SC_spike	44881296	44878296	44884296	0	0	0	0	0	0	0	0	0	0	0	0.566666666666667	0.433333333333333	0	0	0	0	0	1	TssBiv
ENSMUSG00000002031.12	chr9	44767908	44793447	+	.	OTTMUSG00000026615.4	Ift46	-0.0333240743565361	-0.0333244884368018	7.84989973576746	0.992505727641702	0.999999917661467	Not regulated	SC_spike	44767908	44764908	44770908	0	0	0.266666666666667	0	0	0.248666666666667	0.166666666666667	0	0.133333333333333	0	0	0	0	0	0	0	0.0333333333333333	0.151333333333333	1	TSSFlnkD
ENSMUSG00000002032.17	chr9	44793769	44799307	-	.	OTTMUSG00000016729.2	Tmem25	0.530532628914669	0.530844919590012	2.30114777838971	0.0781724883983205	0.873147120410307	Not regulated	SC_spike	44799307	44796307	44802307	0	0	0.2	0	0	0.0178333333333333	0.366666666666667	0	0	0	0	0.133333333333333	0.0666666666666667	0	0	0	0.2155	0	1	EnhG2
ENSMUSG00000002043.17	chr7	19508395	19516145	+	.	OTTMUSG00000022255.3	Trappc6a	-0.0468198386782769	-0.0468239518043521	5.0573880978563	0.955722994535481	0.999999917661467	Not regulated	SC_spike	19508395	19505395	19511395	0	0.1	0.3	0	0	0	0	0	0.199166666666667	0	0	0.233333333333333	0.0333333333333333	0	0	0	0.134166666666667	0	1	TSSFlnkD
ENSMUSG00000002052.6	chr11	78206746	78245987	-	.	OTTMUSG00000000107.2	Supt6	0.164812235473763	0.164815043868499	7.40658321248964	0.78083771827527	0.999999917661467	Not regulated	SC_spike	78245987	78242987	78248987	0.0666666666666667	0	0.133333333333333	0	0	0.131166666666667	0.668833333333333	0	0	0	0	0	0	0	0	0	0	0	1	EnhG2
ENSMUSG00000002055.9	chr11	78301529	78322457	+	.	OTTMUSG00000000103.1	Spag5	-0.015998489028838	-0.0159986339705048	8.30383420925321	0.997541102105681	0.999999917661467	Not regulated	SC_spike	78301529	78298529	78304529	0	0	0	0	0	0.3785	0.6215	0	0	0	0	0	0	0	0	0	0	0	1	EnhG2
ENSMUSG00000002058.13	chr11	78343482	78349164	+	.	OTTMUSG00000000135.1	Unc119	-0.0389280418367889	-0.0390692217641396	0.237097796275271	0.919905135820217	0.999999917661467	Not regulated	SC_spike	78343482	78340482	78346482	0	0	0.133333333333333	0	0	0.253	0	0	0.047	0	0	0.333333333333333	0.233333333333333	0	0	0	0	0	1	TssBiv
ENSMUSG00000002059.18	chr11	78188430	78192193	+	.	OTTMUSG00000000098.6	Rab34	-0.435620235740797	-0.438870592647841	-1.18751667185581	0.261330787163452	0.999999917661467	Not regulated	SC_spike	78188430	78185430	78191430	0	0	0	0	0	0	0	0	0	0	0	0.638333333333333	0.261666666666667	0.1	0	0	0	0	1	TssBiv
ENSMUSG00000002064.10	chr11	78245746	78255496	+	.	OTTMUSG00000000094.2	Sdf2	0.190565159337553	0.190594739501999	4.21826785479755	0.725004972726179	0.999999917661467	Not regulated	SC_spike	78245746	78242746	78248746	0.0666666666666667	0	0.133333333333333	0	0	0.091	0.709	0	0	0	0	0	0	0	0	0	0	0	1	EnhG2
ENSMUSG00000002068.16	chr7	38097984	38107534	-	.	OTTMUSG00000022262.3	Ccne1	0.124060996949499	0.124109284939875	2.9043390619845	0.873531412476128	0.999999917661467	Not regulated	SC_spike	38107534	38104534	38110534	0.166666666666667	0	0.2	0	0	0.277666666666667	0	0	0.333333333333333	0	0	0	0	0	0	0	0.0223333333333333	0	1	EnhWk
ENSMUSG00000002076.11	chr17	31944769	32034508	-	.	OTTMUSG00000031368.1	Hsf2bp	0.0344331559889997	0.0344341164796288	6.68587263229178	0.990426264548494	0.999999917661467	Not regulated	SC_spike	32034508	32031508	32037508	0.266666666666667	0.0333333333333333	0.3	0	0	0.348666666666667	0.0333333333333333	0	0.018	0	0	0	0	0	0	0	0	0	1	EnhG1
ENSMUSG00000002083.13	chr7	16308393	16318205	+	.	OTTMUSG00000022267.4	Bbc3	-0.831786839793864	-0.833501990334259	0.595659145845333	0.01437120303858	0.385402332394242	Not regulated	SC_spike	16308393	16305393	16311393	0	0	0	0	0	0	0	0	0	0	0	0.333333333333333	0.3655	0	0	0	0.301166666666667	0	1	EnhBiv
ENSMUSG00000002102.15	chr2	91054009	91066369	+	.	OTTMUSG00000014341.4	Psmc3	-0.0866332250594943	-0.0866335258350193	9.69315609161802	0.951780738409668	0.999999917661467	Not regulated	SC_spike	91054009	91051009	91057009	0.0666666666666667	0.0333333333333333	0.0333333333333333	0	0	0	0.866666666666667	0	0	0	0	0	0	0	0	0	0	0	1	EnhG2
ENSMUSG00000002103.15	chr2	91202885	91214098	+	.	OTTMUSG00000014413.3	Acp2	-0.0399118647168466	-0.039914492100424	5.43999765263532	0.988555502513024	0.999999917661467	Not regulated	SC_spike	91202885	91199885	91205885	0	0	0.266666666666667	0	0.1525	0.2475	0.166666666666667	0	0.166666666666667	0	0	0	0	0	0	0	0	0	1	TSSFlnkD
ENSMUSG00000002104.11	chr2	91035620	91045729	+	.	OTTMUSG00000014338.1	Rapsn	-0.287477248367312	-0.287729698213178	1.7330751203558	0.496925375423988	0.999999917661467	Not regulated	SC_spike	91035620	91032620	91038620	0	0	0.1	0	0	0	0	0	0.2	0	0	0	0	0	0	0	0.303333333333333	0.396666666666667	1	Quies3
ENSMUSG00000002105.15	chr2	91061791	91070417	-	.	OTTMUSG00000014353.3	Slc39a13	0.396684240628565	0.396771190408445	3.72873993724461	0.266546573475452	0.999999917661467	Not regulated	SC_spike	91070417	91067417	91073417	0	0	0.466666666666667	0	0.0361666666666667	0.163833333333333	0.266666666666667	0.0333333333333333	0.0333333333333333	0	0	0	0	0	0	0	0	0	1	TSSFlnkD
ENSMUSG00000002107.18	chr2	6539694	7509563	-	.	OTTMUSG00000011788.6	Celf2	0.405256439638939	0.405663100399005	1.59552037395166	0.252881765812825	0.999999917661467	Not regulated	SC_spike	7509563	7506563	7512563	0	0	0	0	0	0	0	0	0	0	0	0	0	0	0	0	2.7605	0	1	Quies2
ENSMUSG00000002108.10	chr2	91184061	91202834	-	.	OTTMUSG00000014415.2	Nr1h3	-0.0216419226225613	-0.0216460721416735	3.8896397852011	0.984898001648442	0.999999917661467	Not regulated	SC_spike	91202834	91199834	91205834	0	0	0.266666666666667	0	0.161	0.239	0.166666666666667	0	0.166666666666667	0	0	0	0	0	0	0	0	0	1	TSSFlnkD
ENSMUSG00000002109.14	chr2	91211572	91236982	-	.	OTTMUSG00000014414.1	Ddb2	0.548304975351257	0.548604140593843	2.45026295177292	0.0691566890022725	0.831124644753167	Not regulated	SC_spike	91236982	91233982	91239982	0	0	0.2	0	0	0	0	0	0.0666666666666667	0	0	0.0666666666666667	0	0	0	0	0.666666666666667	0	1	Quies2
ENSMUSG00000002129.11	chr11	4160350	4182541	+	.	OTTMUSG00000005059.1	Sf3a1	0.113809903887861	0.113812306193344	7.09613341584247	0.92197844029606	0.999999917661467	Not regulated	SC_spike	4160350	4157350	4163350	0	0	0.0333333333333333	0	0	0.225	0.741666666666667	0	0	0	0	0	0	0	0	0	0	0	1	EnhG2
ENSMUSG00000002147.18	chr10	127642986	127660957	+	.	OTTMUSG00000031818.2	Stat6	0.286057173689943	0.289108136968669	-1.89113622790341	0.548200734891177	0.999999917661467	Not regulated	SC_spike	127642986	127639986	127645986	0	0	0	0	0	0	0	0	0	0	0	0.266666666666667	0.366666666666667	0.197666666666667	0	0	0.169	0	1	EnhBiv
ENSMUSG00000002190.13	chr8	83389867	83428552	+	.	OTTMUSG00000022192.1	Clgn	0.0490133965085446	0.0490134941475671	10.495825708789	0.991716206763717	0.999999917661467	Not regulated	SC_spike	83389867	83386867	83392867	0	0	0	0	0	0.322166666666667	0.677833333333333	0	0	0	0	0	0	0	0	0	0	0	1	EnhG2
ENSMUSG00000002205.16	chr7	44748413	44777515	+	.	OTTMUSG00000022259.8	Vrk3	-0.175330598080796	-0.175333323156031	7.53429037817379	0.865820571001743	0.999999917661467	Not regulated	SC_spike	44748413	44745413	44751413	0	0	0.3	0	0	0.168833333333333	0.2	0	0.266666666666667	0	0	0.0311666666666667	0.0333333333333333	0	0	0	0	0	1	TSSFlnkD
ENSMUSG00000002210.11	chr7	24399619	24422778	+	.	OTTMUSG00000022275.6	Smg9	-0.0571822042892031	-0.0571825617493989	8.84342853480024	0.981187294455957	0.999999917661467	Not regulated	SC_spike	24399619	24396619	24402619	0.1	0	0.166666666666667	0	0	0.0698333333333333	0.266666666666667	0.1	0.0333333333333333	0	0	0	0	0	0	0	0.2635	0	1	EnhG2
ENSMUSG00000002221.11	chr5	27740080	27791691	-	.	OTTMUSG00000054125.2	Paxip1	-0.184074032850964	-0.184083506944121	5.81055261470363	0.86875823780087	0.999999917661467	Not regulated	SC_spike	27791691	27788691	27794691	0.233333333333333	0	0.1	0	0	0.118166666666667	0.233333333333333	0	0.233333333333333	0	0	0	0	0	0	0	0.0818333333333333	0	1	TSSA
ENSMUSG00000002222.14	chr6	71388634	71440637	-	.	OTTMUSG00000023427.1	Rmnd5a	0.179345481884932	0.179366255255391	4.63719038860294	0.774813150813306	0.999999917661467	Not regulated	SC_spike	71440637	71437637	71443637	0	0.0666666666666667	0.433333333333333	0	0.0271666666666667	0	0	0.1	0.233333333333333	0	0	0	0	0	0	0	0.1395	0	1	TSSFlnkD
ENSMUSG00000002227.15	chr3	104794836	104818563	-	.	OTTMUSG00000022217.4	Mov10	-0.371382704122948	-0.371629316488815	2.1410328732573	0.315793188162456	0.999999917661467	Not regulated	SC_spike	104818563	104815563	104821563	0	0	0.366666666666667	0	0	0.327166666666667	0	0.0333333333333333	0.2	0	0	0	0	0	0	0	0.0728333333333333	0	1	TSSFlnkD
ENSMUSG00000002228.7	chr3	104781056	104786018	+	.	OTTMUSG00000029325.2	Ppm1j	-0.0732763447707145	-0.0732945638269112	3.58182202524885	0.8772535174511	0.999999917661467	Not regulated	SC_spike	104781056	104778056	104784056	0	0	0	0	0	0	0	0	0	0	0	0.776	0.1	0.124	0	0	0	0	1	TssBiv
ENSMUSG00000002233.13	chr3	104788375	104794459	+	.	OTTMUSG00000022218.4	Rhoc	0.703106130356357	0.719582661131527	-2.50147974157114	0.231050347453619	0.999999917661467	Not regulated	SC_spike	104788375	104785375	104791375	0	0	0	0	0	0	0	0	0	0	0	0.2	0.533333333333333	0	0	0	0.266666666666667	0	1	EnhBiv
ENSMUSG00000002240.12	chr5	87825686	87846387	+	.	OTTMUSG00000054074.1	Prr27	-0.212758086522465	-0.212793032277007	4.13707570190876	0.571370542546989	0.999999917661467	Not regulated	SC_spike	87825686	87822686	87828686	0	0.266666666666667	0	0	0	0	0	0	0	0	0	0	0	0	0	0	0.733333333333333	0	1	Quies2
ENSMUSG00000002249.21	chr17	28331671	28350817	-	.	OTTMUSG00000024245.6	Tead3	-0.136152570606855	-0.136497072527815	0.252123064272628	0.733833715363732	0.999999917661467	Not regulated	SC_spike	28350817	28347817	28353817	0	0	0	0	0	0	0	0	0	0	0	0.466666666666667	0.266666666666667	0.266666666666667	0	0	0	0	1	TssBiv
ENSMUSG00000002250.16	chr17	28232700	28301474	+	.	OTTMUSG00000023384.9	Ppard	0.577538937634361	0.581482623126319	-1.0586458709798	0.133961800830968	0.999999917661467	Not regulated	SC_spike	28232700	28229700	28235700	0	0	0.2	0	0	0	0	0	0.233333333333333	0	0	0	0.3	0.1	0	0	0.166666666666667	0	1	EnhBiv
ENSMUSG00000002257.8	chr17	28207778	28228608	+	.	OTTMUSG00000023387.3	Def6	0.485855833614414	0.490632664074858	-1.54701705276524	0.253925908206548	0.999999917661467	Not regulated	SC_spike	28207778	28204778	28210778	0	0	0	0	0	0.170333333333333	0	0	0.233333333333333	0	0	0.1	0.233333333333333	0.133333333333333	0	0	0	0.129666666666667	1	EnhWk
ENSMUSG00000002265.16	chr7	6703892	6730431	-	.	OTTMUSG00000022283.3	Peg3	0.714325786879855	0.714469558442676	3.90851238427283	0.0186161905286119	0.437614796005822	Not regulated	SC_spike	6730431	6727431	6733431	0	0	0.4615	0	0	0	0	0	0	0	0	0.166666666666667	0	0.333333333333333	0	0	0.0385	0	1	TSSFlnkD
ENSMUSG00000002274.12	chr17	25794571	25797136	-	.	NA	Metrn	0.114494476344311	0.114553441701001	2.5445080311931	0.845628181112557	0.999999917661467	Not regulated	SC_spike	25797136	25794136	25800136	0	0	0.133333333333333	0	0	0	0	0	0.144	0	0	0.133333333333333	0.466666666666667	0	0	0	0.122666666666667	0	1	EnhBiv
ENSMUSG00000002279.18	chr17	25579174	25662826	+	.	OTTMUSG00000031244.3	Lmf1	-0.0303347970944442	-0.0303354932656043	6.97688492175151	0.990388127821536	0.999999917661467	Not regulated	SC_spike	25579174	25576174	25582174	0	0	0	0	0	0.1	0.229	0	0	0	0	0.233333333333333	0.266666666666667	0.171	0	0	0	0	1	EnhBiv
ENSMUSG00000002280.10	chr17	25773776	25783332	+	.	OTTMUSG00000033885.1	Narfl	-0.169488579804999	-0.169502151893254	5.16649775424687	0.867192043358114	0.999999917661467	Not regulated	SC_spike	25773776	25770776	25776776	0	0	0.233333333333333	0	0	0.166666666666667	0	0	0.296	0	0	0	0	0.304	0	0	0	0	1	ReprPC
ENSMUSG00000002289.15	chr17	33773750	33781575	-	.	OTTMUSG00000037206.1	Angptl4	0.942891630626981	0.951740170239209	-1.39366538845552	0.027468754053726	0.527849359730141	Not regulated	SC_spike	33781575	33778575	33784575	0	0	0	0	0	0	0	0.0375	0	0	0	0.366666666666667	0.3	0	0	0	0.295833333333333	0	1	TssBiv
ENSMUSG00000002297.16	chr5	8396973	8422716	-	.	OTTMUSG00000035269.2	Dbf4	0.0696349080532229	0.0696372408839073	6.41397613641746	0.964555467210521	0.999999917661467	Not regulated	SC_spike	8422716	8419716	8425716	0.0666666666666667	0.133333333333333	0.2	0	0.186	0.247333333333333	0.0666666666666667	0	0.1	0	0	0	0	0	0	0	0	0	1	EnhG1
ENSMUSG00000002307.15	chr17	33909414	33915589	+	.	OTTMUSG00000037068.3	Daxx	0.00531488374911844	0.00531497247056683	7.46478912789712	0.998908320640143	0.999999917661467	Not regulated	SC_spike	33909414	33906414	33912414	0	0	0.333333333333333	0	0	0	0.435666666666667	0	0.231	0	0	0	0	0	0	0	0	0	1	EnhG2
ENSMUSG00000002308.15	chr17	33843091	33849774	+	.	OTTMUSG00000037211.1	Cd320	0.0301620483634849	0.030162513836325	7.53809683185713	0.979923590752869	0.999999917661467	Not regulated	SC_spike	33843091	33840091	33846091	0.0666666666666667	0	0.166666666666667	0	0	0.284833333333333	0.481833333333333	0	0	0	0	0	0	0	0	0	0	0	1	EnhG2
ENSMUSG00000002319.16	chr14	55625400	55635957	-	.	OTTMUSG00000027877.2	Ipo4	-0.141985589330558	-0.141988229360333	7.27419567986938	0.911397222744617	0.999999917661467	Not regulated	SC_spike	55635957	55632957	55638957	0.1	0	0.1	0	0	0.3	0.5	0	0	0	0	0	0	0	0	0	0	0	1	EnhG2
ENSMUSG00000002320.15	chr14	55635965	55643806	-	.	OTTMUSG00000027875.3	Tm9sf1	0.26912325896004	0.269253249471906	2.59399170535267	0.547019367776317	0.999999917661467	Not regulated	SC_spike	55643806	55640806	55646806	0.2	0	0.3	0	0	0.265666666666667	0.234333333333333	0	0	0	0	0	0	0	0	0	0	0	1	TSSFlnkD
ENSMUSG00000002324.8	chr14	55618037	55625395	+	.	OTTMUSG00000027876.2	Rec8	-0.217717892328315	-0.217749172163251	4.40020123679237	0.566935428794459	0.999999917661467	Not regulated	SC_spike	55618037	55615037	55621037	0	0	0.0666666666666667	0	0	0	0	0	0.2	0	0	0.366666666666667	0.1395	0.227166666666667	0	0	0	0	1	TssBiv
ENSMUSG00000002325.15	chr14	55603571	55610030	+	.	OTTMUSG00000029027.3	Irf9	0.0580685175857974	0.0582374583582448	-0.672077108517629	0.875328096802397	0.999999917661467	Not regulated	SC_spike	55603571	55600571	55606571	0	0	0.133333333333333	0	0	0	0	0.233333333333333	0.361833333333333	0	0	0	0	0	0.0715	0	0.2	0	1	EnhWk
ENSMUSG00000002326.6	chr14	55671941	55679200	+	.	OTTMUSG00000069724.1	Gmpr2	0.0969548826157926	0.0969631501246311	5.08877244574101	0.936570764479316	0.999999917661467	Not regulated	SC_spike	55671941	55668941	55674941	0.2	0	0.0333333333333333	0	0	0.433333333333333	0.333333333333333	0	0	0	0	0	0	0	0	0	0	0	1	EnhG1
ENSMUSG00000002329.7	chr14	55657879	55660508	-	.	OTTMUSG00000069708.1	Mdp1	0.52546946692885	0.526754564865834	0.311335496361207	0.120096188292701	0.999999917661467	Not regulated	SC_spike	55660508	55657508	55663508	0	0.0333333333333333	0.0333333333333333	0	0	0.251333333333333	0	0.0333333333333333	0.166666666666667	0	0	0.233333333333333	0.0666666666666667	0	0	0	0.182	0	1	EnhG1
ENSMUSG00000002332.16	chr14	55739020	55745690	-	.	OTTMUSG00000027853.2	Dhrs1	-0.0348816666637969	-0.0348822779424067	7.35148475660444	0.991549870054604	0.999999917661467	Not regulated	SC_spike	55745690	55742690	55748690	0.1	0.0333333333333333	0	0	0	0.266666666666667	0.6	0	0	0	0	0	0	0	0	0	0	0	1	EnhG2
ENSMUSG00000002341.8	chr8	70093085	70120873	-	.	OTTMUSG00000022194.1	Ncan	-0.232236741101759	-0.232411527190565	1.92930641500717	0.557396213066803	0.999999917661467	Not regulated	SC_spike	70120873	70117873	70123873	0	0	0	0	0	0	0	0	0	0	0	0.0666666666666667	0.6545	0.278833333333333	0	0	0	0	1	EnhBiv
ENSMUSG00000002342.17	chr8	70172356	70183681	+	.	OTTMUSG00000022197.4	Tmem161a	0.5015402173581	0.501811816311706	2.44159721295056	0.122853322229931	0.999999917661467	Not regulated	SC_spike	70172356	70169356	70175356	0	0	0.1	0	0	0	0	0	0.607333333333333	0	0	0	0.133333333333333	0	0	0	0.159333333333333	0	1	EnhWk
ENSMUSG00000002343.11	chr8	70220172	70234466	-	.	OTTMUSG00000022201.2	Armc6	0.232991565150733	0.233115501693101	2.44622144831592	0.662684490298411	0.999999917661467	Not regulated	SC_spike	70234466	70231466	70237466	0.0666666666666667	0.0333333333333333	0.2	0	0	0.0443333333333333	0.366666666666667	0	0.289	0	0	0	0	0	0	0	0	0	1	EnhG2
ENSMUSG00000002345.18	chr8	70139499	70147319	+	.	OTTMUSG00000022206.5	Borcs8	-0.132282947556119	-0.132294131174329	5.09031575797392	0.905977908962583	0.999999917661467	Not regulated	SC_spike	70139499	70136499	70142499	0	0	0.433333333333333	0	0	0.466666666666667	0.1	0	0	0	0	0	0	0	0	0	0	0	1	EnhG1
ENSMUSG00000002346.16	chr8	70184340	70212305	-	.	OTTMUSG00000022210.1	Slc25a42	0.481604230114033	0.482540156906546	0.644010423798214	0.155989698933034	0.999999917661467	Not regulated	SC_spike	70212305	70209305	70215305	0	0	0.366666666666667	0	0	0	0	0	0.350833333333333	0	0	0	0.0666666666666667	0	0	0	0.0666666666666667	0.149166666666667	1	TSSFlnkD
ENSMUSG00000002365.10	chr17	5841329	5931954	+	.	OTTMUSG00000071920.1	Snx9	0.261603404952443	0.261634625952769	4.60822379791555	0.531177358239074	0.999999917661467	Not regulated	SC_spike	5841329	5838329	5844329	0.0333333333333333	0.0666666666666667	0.166666666666667	0.111833333333333	0.0666666666666667	0.133333333333333	0.133333333333333	0	0.233333333333333	0	0	0	0	0	0	0	0.0548333333333333	0	1	EnhWk
ENSMUSG00000002372.9	chr17	56673294	56711764	+	.	OTTMUSG00000072386.1	Ranbp3	0.00155936076705916	0.00155937192427089	8.27964136484388	0.999544627834179	0.999999917661467	Not regulated	SC_spike	56673294	56670294	56676294	0.0333333333333333	0.0666666666666667	0.1	0	0	0.0843333333333333	0.715666666666667	0	0	0	0	0	0	0	0	0	0	0	1	EnhG2
ENSMUSG00000002379.7	chr17	56717767	56722141	+	.	OTTMUSG00000072388.1	Ndufa11	0.0760838288431021	0.0760895201725416	5.26647917264964	0.971381018991711	0.999999917661467	Not regulated	SC_spike	56717767	56714767	56720767	0.1	0	0.266666666666667	0	0.0055	0	0	0.4945	0.133333333333333	0	0	0	0	0	0	0	0	0	1	EnhA
ENSMUSG00000002393.14	chr8	71374123	71381960	-	.	OTTMUSG00000022854.2	Nr2f6	-0.0125666340268355	-0.0130106280997053	-1.96215856772689	0.979110779021771	0.999999917661467	Not regulated	SC_spike	71381960	71378960	71384960	0.0333333333333333	0	0.266666666666667	0	0	0	0	0.266666666666667	0.166666666666667	0	0	0.2	0.0666666666666667	0	0	0	0	0	1	TSSFlnkD
ENSMUSG00000002395.14	chr8	71366848	71369732	+	.	OTTMUSG00000022213.6	Use1	0.087295000885829	0.0872981747934934	6.2973733465174	0.965154561883605	0.999999917661467	Not regulated	SC_spike	71366848	71363848	71369848	0.166666666666667	0	0.133333333333333	0	0	0	0.341333333333333	0	0.2	0	0	0	0	0	0	0	0.158666666666667	0	1	EnhG2
ENSMUSG00000002396.8	chr8	71371298	71379361	+	.	OTTMUSG00000022215.1	Ocel1	0.0612314975253337	0.0612334700003244	6.46599427952608	0.986140009422216	0.999999917661467	Not regulated	SC_spike	71371298	71368298	71374298	0	0.0333333333333333	0.2	0	0	0.216333333333333	0.550333333333333	0	0	0	0	0	0	0	0	0	0	0	1	EnhG2
ENSMUSG00000002409.18	chr7	28179469	28187294	+	.	OTTMUSG00000037983.3	Dyrk1b	0.0243661269481145	0.0243663601682149	8.23280664279848	0.99272687671898	0.999999917661467	Not regulated	SC_spike	28179469	28176469	28182469	0.1	0.0333333333333333	0.0333333333333333	0	0	0.221833333333333	0.6115	0	0	0	0	0	0	0	0	0	0	0	1	EnhG2
ENSMUSG00000002413.15	chr6	39603237	39725463	-	.	OTTMUSG00000035245.2	Braf	-0.0430523197942277	-0.0430540634683313	6.17086119404322	0.988543094997609	0.999999917661467	Not regulated	SC_spike	39725463	39722463	39728463	0.1	0.0333333333333333	0.133333333333333	0	0	0.156166666666667	0.2	0	0.0666666666666667	0	0	0	0	0	0	0	0.3105	0	1	Quies2
ENSMUSG00000002416.13	chr6	39592574	39603382	+	.	OTTMUSG00000026896.1	Ndufb2	0.0038587122350843	0.00386477555042514	0.979094741925216	0.993151473350701	0.999999917661467	Not regulated	SC_spike	39592574	39589574	39595574	0.1	0	0.2	0	0.262333333333333	0.304333333333333	0	0	0.133333333333333	0	0	0	0	0	0	0	0	0	1	EnhG1
ENSMUSG00000002428.12	chr3	20057811	20118490	+	.	OTTMUSG00000026001.4	Hltf	0.122632719771208	0.122679260341994	2.91448994622295	0.820652983954548	0.999999917661467	Not regulated	SC_spike	20057811	20054811	20060811	0	0	0.266666666666667	0	0	0	0	0	0.0666666666666667	0	0	0	0	0	0	0	0.666666666666667	0	1	Quies2
ENSMUSG00000002455.14	chr2	181591868	181655660	+	.	OTTMUSG00000016808.8	Prpf6	0.023145027410413	0.0231459227220412	6.17673936606217	0.994385519600507	0.999999917661467	Not regulated	SC_spike	181591868	181588868	181594868	0.133333333333333	0.0333333333333333	0	0	0	0.0553333333333333	0.778	0	0	0	0	0	0	0	0	0	0	0	1	EnhG2
ENSMUSG00000002458.13	chr2	181688419	181693977	-	.	OTTMUSG00000016814.2	Rgs19	0.177383959250477	0.177427779769646	3.55841546109018	0.824971067489488	0.999999917661467	Not regulated	SC_spike	181693977	181690977	181696977	0	0	0.433333333333333	0	0	0	0.566666666666667	0	0	0	0	0	0	0	0	0	0	0	1	EnhG2
ENSMUSG00000002475.15	chr18	10644411	10706771	-	.	OTTMUSG00000028162.2	Abhd3	0.208611950973429	0.208686819756632	3.00908339583694	0.713355050125884	0.999999917661467	Not regulated	SC_spike	10706771	10703771	10709771	0	0	0.0333333333333333	0	0.133333333333333	0.104833333333333	0	0	0.0666666666666667	0	0	0.233333333333333	0.166666666666667	0	0	0	0.261833333333333	0	1	Quies2
ENSMUSG00000002477.4	chr18	10617796	10628230	+	.	NA	Snrpd1	0.163239228021538	0.163254803920553	4.91691769021577	0.877756111349159	0.999999917661467	Not regulated	SC_spike	10617796	10614796	10620796	0	0.0666666666666667	0.0666666666666667	0	0	0.166	0.266666666666667	0.0333333333333333	0.0333333333333333	0	0	0	0	0	0	0	0.367333333333333	0	1	Quies2
ENSMUSG00000002486.15	chr5	114707760	114722327	+	.	OTTMUSG00000014526.7	Tchp	-0.0113245047601141	-0.0113245875883584	8.52442179138908	0.997223416103049	0.999999917661467	Not regulated	SC_spike	114707760	114704760	114710760	0.1	0.0333333333333333	0.233333333333333	0	0	0	0.393333333333333	0	0.24	0	0	0	0	0	0	0	0	0	1	EnhG2
ENSMUSG00000002489.16	chr16	89787111	90143769	-	.	OTTMUSG00000024287.6	Tiam1	0.105848413297982	0.10586115035949	4.5690352426481	0.89663916194033	0.999999917661467	Not regulated	SC_spike	90143769	90140769	90146769	0.133333333333333	0	0.233333333333333	0	0	0	0	0	0.0333333333333333	0	0	0.166666666666667	0.3385	0	0	0	0.0948333333333333	0	1	EnhBiv
ENSMUSG00000002496.10	chr17	24595816	24632630	-	.	OTTMUSG00000069375.2	Tsc2	-0.0698127765041987	-0.0698181626354114	5.16875353482704	0.929564751921064	0.999999917661467	Not regulated	SC_spike	24632630	24629630	24635630	0.0666666666666667	0	0.2	0	0	0	0	0	0.161666666666667	0	0	0	0.271666666666667	0	0	0	0	0.3	1	Quies3
ENSMUSG00000002500.15	chr17	24727820	24736143	+	.	OTTMUSG00000043586.3	Rpl3l	-0.679228334456984	-0.690582076950109	-2.1673320918961	0.164641483171779	0.999999917661467	Not regulated	SC_spike	24727820	24724820	24730820	0	0	0.1	0	0	0.07	0	0	0.63	0	0	0.133333333333333	0.0666666666666667	0	0	0	0	0	1	EnhWk
ENSMUSG00000002524.17	chr15	76070182	76080924	-	.	OTTMUSG00000069907.4	Puf60	0.0820982567506652	0.0820995670432405	7.49172156735179	0.977694427209755	0.999999917661467	Not regulated	SC_spike	76080924	76077924	76083924	0.1	0.0666666666666667	0	0	0	0.054	0.579333333333333	0.1	0.1	0	0	0	0	0	0	0	0	0	1	EnhG2
ENSMUSG00000002546.16	chr2	32287384	32307921	+	.	OTTMUSG00000012959.15	Golga2	0.200899091941299	0.200902559163133	7.39298080150967	0.674697337862972	0.999999917661467	Not regulated	SC_spike	32287384	32284384	32290384	0.166666666666667	0	0	0	0	0.102666666666667	0.730666666666667	0	0	0	0	0	0	0	0	0	0	0	1	EnhG2
ENSMUSG00000002550.16	chr2	32255002	32260159	-	.	OTTMUSG00000012955.2	Uck1	-0.00691596969627676	-0.00691651059188268	5.1934014102255	0.997797252889463	0.999999917661467	Not regulated	SC_spike	32260159	32257159	32263159	0	0	0.2	0	0	0.140166666666667	0.266666666666667	0	0.2	0	0	0	0	0	0	0	0.193166666666667	0	1	EnhG2
ENSMUSG00000002578.17	chr10	128630843	128645991	-	.	OTTMUSG00000067628.1	Ikzf4	0.13310838384599	0.133203868667359	2.00935098384678	0.749735937225576	0.999999917661467	Not regulated	SC_spike	128645991	128642991	128648991	0	0	0	0	0	0	0	0	0	0	0	0.133333333333333	0.334833333333333	0.366666666666667	0	0	0.165166666666667	0	1	ReprPC
ENSMUSG00000002580.7	chr11	98437708	98438991	-	.	OTTMUSG00000006365.1	Mien1	0.0583614349159912	0.0583664641732381	5.04762854337197	0.971712507537777	0.999999917661467	Not regulated	SC_spike	98438991	98435991	98441991	0.0666666666666667	0	0.166666666666667	0	0	0.2	0	0	0.0333333333333333	0	0	0	0.134833333333333	0	0	0	0.3985	0	1	Quies2
ENSMUSG00000002602.16	chr7	25757273	25788705	-	.	OTTMUSG00000022291.2	Axl	-0.0234151536458536	-0.0235438368741028	-0.313259182465302	0.951064421368506	0.999999917661467	Not regulated	SC_spike	25788705	25785705	25791705	0	0.1	0.1	0	0	0	0	0	0.315833333333333	0	0	0.333333333333333	0	0	0	0	0.150833333333333	0	1	TssBiv
ENSMUSG00000002603.15	chr7	25687002	25705077	+	.	OTTMUSG00000036027.2	Tgfb1	0.223706655681925	0.22451154924071	-0.250630518631918	0.545562067809915	0.999999917661467	Not regulated	SC_spike	25687002	25684002	25690002	0	0	0	0	0	0	0.133	0.0333333333333333	0.0666666666666667	0	0	0.733333333333333	0.0336666666666667	0	0	0	0	0	1	TssBiv
ENSMUSG00000002608.8	chr7	25711106	25719088	-	.	OTTMUSG00000022296.2	Ccdc97	-0.0797277461786559	-0.07972913161693	7.36843076152589	0.981677503573368	0.999999917661467	Not regulated	SC_spike	25719088	25716088	25722088	0	0	0	0	0	0.5	0.5	0	0	0	0	0	0	0	0	0	0	0	1	EnhG1
ENSMUSG00000002625.9	chr17	32321425	32350581	-	.	NA	Akap8l	-0.01182810511993	-0.0118286670892791	6.00240934386662	0.997682155673953	0.999999917661467	Not regulated	SC_spike	32350581	32347581	32353581	0	0	0.6	0	0.0968333333333333	0	0.0333333333333333	0	0.269833333333333	0	0	0	0	0	0	0	0	0	1	TSSFlnkD
ENSMUSG00000002635.11	chr7	34184499	34196661	-	.	OTTMUSG00000008373.3	Pdcd2l	0.032062726244733	0.0320648968166329	5.43560853999745	0.983632263775794	0.999999917661467	Not regulated	SC_spike	34196661	34193661	34199661	0	0	0.133333333333333	0	0	0.2565	0.166666666666667	0.1	0.0333333333333333	0	0	0	0	0	0	0	0.310166666666667	0	1	Quies2
ENSMUSG00000002658.9	chr17	57003405	57011288	-	.	NA	Gtf2f1	-0.100710155918406	-0.100711411467802	7.8501004187732	0.968372839921402	0.999999917661467	Not regulated	SC_spike	57011288	57008288	57014288	0.0333333333333333	0.0333333333333333	0.233333333333333	0	0	0.218666666666667	0.4	0	0.0813333333333333	0	0	0	0	0	0	0	0	0	1	EnhG2
ENSMUSG00000002660.8	chr17	56990305	56996188	+	.	OTTMUSG00000072404.1	Clpp	0.245196085662172	0.24525706319342	3.5378972454122	0.638014251343253	0.999999917661467	Not regulated	SC_spike	56990305	56987305	56993305	0	0	0.333333333333333	0	0	0.3175	0	0.133333333333333	0.0666666666666667	0	0	0	0	0	0	0	0.149166666666667	0	1	TSSFlnkD
ENSMUSG00000002661.14	chr17	56997339	56999322	+	.	OTTMUSG00000028993.1	Alkbh7	-0.126127015854963	-0.126141630645744	4.63883954114361	0.895446924755592	0.999999917661467	Not regulated	SC_spike	56997339	56994339	57000339	0	0	0.2	0	0	0.210166666666667	0.3565	0	0.233333333333333	0	0	0	0	0	0	0	0	0	1	EnhG2
ENSMUSG00000002679.14	chr12	81573557	81595008	-	.	OTTMUSG00000034947.2	Med6	-0.0358920473180133	-0.0359007083366412	3.55576770399536	0.980275012959494	0.999999917661467	Not regulated	SC_spike	81595008	81592008	81598008	0	0.133333333333333	0.133333333333333	0	0.332	0	0	0	0.266666666666667	0	0	0	0	0	0	0	0.134666666666667	0	1	TxWk
ENSMUSG00000002688.8	chr12	50341231	50649098	-	.	OTTMUSG00000065390.1	Prkd1	0.756088339215573	0.761169448667051	-1.03302212937702	0.0450401797687754	0.678086664272325	Not regulated	SC_spike	50649098	50646098	50652098	0	0	0	0	0	0	0	0	0	0	0	0.366666666666667	0.0666666666666667	0	0	0	0.566666666666667	0	1	Quies2
ENSMUSG00000002718.14	chr2	166906040	166946389	+	.	OTTMUSG00000001165.4	Cse1l	0.217406450815788	0.217415639128751	6.0985104492482	0.703026124212653	0.999999917661467	Not regulated	SC_spike	166906040	166903040	166909040	0.0333333333333333	0.1	0.5	0	0	0.133333333333333	0.233333333333333	0	0	0	0	0	0	0	0	0	0	0	1	TSSFlnkD
ENSMUSG00000002728.14	chr2	145902099	145916425	+	.	OTTMUSG00000004059.9	Naa20	0.0817420148774532	0.0817528981544287	4.44227684029342	0.968896528192599	0.999999917661467	Not regulated	SC_spike	145902099	145899099	145905099	0	0.166666666666667	0.3	0	0	0	0.383166666666667	0	0	0	0	0	0	0	0	0	0.150166666666667	0	1	EnhG2
ENSMUSG00000002731.6	chr2	76629898	76648015	-	.	OTTMUSG00000013128.1	Prkra	0.128340777978022	0.128367120730368	3.77646874331579	0.893644297253697	0.999999917661467	Not regulated	SC_spike	76648015	76645015	76651015	0	0	0.564166666666667	0	0	0	0	0	0.133333333333333	0	0	0	0	0	0	0	0.3025	0	1	TSSFlnkD
ENSMUSG00000002732.14	chr2	76663044	76673116	-	.	OTTMUSG00000013130.2	Fkbp7	-0.191539051420821	-0.191661000832566	2.17654840136259	0.705320482515048	0.999999917661467	Not regulated	SC_spike	76673116	76670116	76676116	0	0.347333333333333	0.652666666666667	0	0	0	0	0	0	0	0	0	0	0	0	0	0	0	1	TSSFlnkD
ENSMUSG00000002733.8	chr2	76675281	76696828	+	.	OTTMUSG00000013129.1	Plekha3	0.205530407328812	0.205561423911756	4.26785491324935	0.653230740352945	0.999999917661467	Not regulated	SC_spike	76675281	76672281	76678281	0	0.0333333333333333	0.719833333333333	0	0.0135	0	0	0	0.133333333333333	0	0	0	0	0	0	0	0	0.1	1	TSSFlnkD
ENSMUSG00000002741.9	chr11	5955693	5967780	+	.	OTTMUSG00000005103.1	Ykt6	0.0627505242230042	0.0627538173505332	5.77063680091978	0.974514091168488	0.999999917661467	Not regulated	SC_spike	5955693	5952693	5958693	0	0	0.466666666666667	0	0	0.1155	0.0333333333333333	0	0.3845	0	0	0	0	0	0	0	0	0	1	TSSFlnkD
ENSMUSG00000002748.7	chr5	135187264	135246129	+	.	OTTMUSG00000017117.3	Baz1b	0.0853641645096057	0.085372852391928	4.86120217829068	0.856469853001793	0.999999917661467	Not regulated	SC_spike	135187264	135184264	135190264	0.2	0	0.166666666666667	0	0	0.144	0.166666666666667	0	0.233333333333333	0	0	0	0	0	0	0	0	0.0893333333333333	1	EnhWk
ENSMUSG00000002763.16	chr17	46711463	46725541	+	.	OTTMUSG00000026320.1	Pex6	-0.523583543298579	-0.523630819794944	5.02367287975179	0.0714912183786517	0.841680322830584	Not regulated	SC_spike	46711463	46708463	46714463	0.2	0.0333333333333333	0.0666666666666667	0	0	0	0.377166666666667	0	0.233333333333333	0	0	0	0	0	0	0	0	0.0895	1	EnhG2
ENSMUSG00000002767.13	chr17	46646229	46650139	+	.	OTTMUSG00000024284.1	Mrpl2	0.124625721473264	0.124637507898377	4.91209112887133	0.910156023676621	0.999999917661467	Not regulated	SC_spike	46646229	46643229	46649229	0.0333333333333333	0	0.466666666666667	0	0	0.2285	0.0666666666666667	0	0.2	0	0	0	0.00483333333333333	0	0	0	0	0	1	TSSFlnkD
ENSMUSG00000002768.8	chr17	46678793	46683111	+	.	OTTMUSG00000072194.2	Mea1	-0.0670368257815511	-0.0670373177767174	8.61503372241945	0.971968453901907	0.999999917661467	Not regulated	SC_spike	46678793	46675793	46681793	0.166666666666667	0.0333333333333333	0	0	0	0	0.8	0	0	0	0	0	0	0	0	0	0	0	1	EnhG2
ENSMUSG00000002769.9	chr17	46725664	46729168	-	.	OTTMUSG00000026384.2	Gnmt	0.416329785015964	0.425146130332683	-2.44231822063557	0.447980296261778	0.999999917661467	Not regulated	SC_spike	46729168	46726168	46732168	0	0	0	0	0	0	0	0	0	0	0	0.266666666666667	0.533333333333333	0	0	0	0.2	0	1	EnhBiv
ENSMUSG00000002771.12	chr7	45831883	45878378	-	.	OTTMUSG00000022308.3	Grin2d	-0.0827982487948711	-0.0828004328572443	6.77246722037661	0.947852421365976	0.999999917661467	Not regulated	SC_spike	45878378	45875378	45881378	0	0	0	0	0	1.09633333333333	0	0	0	0	0	0	0	0	0	0	0	0	1	EnhG1
ENSMUSG00000002778.14	chr7	45872772	45883732	+	.	OTTMUSG00000022310.2	Kdelr1	-0.00190380674056408	-0.00190402968160054	5.00612785142488	0.99946403976861	0.999999917661467	Not regulated	SC_spike	45872772	45869772	45875772	0	0	0	0	0	0.162	0.2	0	0	0	0	0.471333333333333	0.166666666666667	0	0	0	0	0	1	TssBiv
ENSMUSG00000002781.19	chr7	45896941	45917413	+	.	OTTMUSG00000022315.5	Tmem143	0.330727616204057	0.331027767464397	1.69664601906085	0.369396298998367	0.999999917661467	Not regulated	SC_spike	45896941	45893941	45899941	0.2	0.0333333333333333	0.0666666666666667	0	0	0.190166666666667	0.409833333333333	0	0.1	0	0	0	0	0	0	0	0	0	1	EnhG2
ENSMUSG00000002797.9	chr6	54982580	54992950	-	.	OTTMUSG00000023525.3	Ggct	-0.436797001564546	-0.436888086302951	3.8048980675856	0.184679121939832	0.999999917661467	Not regulated	SC_spike	54992950	54989950	54995950	0.166666666666667	0	0.0333333333333333	0	0	0.375	0.425	0	0	0	0	0	0	0	0	0	0	0	1	EnhG2
ENSMUSG00000002799.6	chr12	112907819	112929776	-	.	OTTMUSG00000066105.1	Jag2	0.390427001250862	0.390480608330869	4.42010414356076	0.274996306928863	0.999999917661467	Not regulated	SC_spike	112929776	112926776	112932776	0	0	0.2	0	0	0	0	0	0	0	0	0.366666666666667	0.433333333333333	0	0	0	0	0	1	EnhBiv
ENSMUSG00000002803.14	chr12	112976482	112978945	+	.	OTTMUSG00000066134.3	Btbd6	-0.499837406275086	-0.500110417460663	2.44211507269037	0.102668411936576	0.980871709098639	Not regulated	SC_spike	112976482	112973482	112979482	0	0	0	0	0	0.433333333333333	0.566666666666667	0	0	0	0	0	0	0	0	0	0	0	1	EnhG2
ENSMUSG00000002804.4	chr12	112934291	112942124	-	.	OTTMUSG00000066120.1	Nudt14	0.58615391306731	0.586465199228122	2.49056936845812	0.0331738169198921	0.5848106015992	Not regulated	SC_spike	112942124	112939124	112945124	0	0	0.433333333333333	0	0	0	0	0.279333333333333	0.287333333333333	0	0	0	0	0	0	0	0	0	1	TSSFlnkD
ENSMUSG00000002812.4	chr11	60714123	60727263	-	.	OTTMUSG00000007748.1	Flii	0.282865578974294	0.282888317418669	5.17113664599936	0.504177917800268	0.999999917661467	Not regulated	SC_spike	60727263	60724263	60730263	0	0	0.466666666666667	0	0	0	0	0.133333333333333	0.343833333333333	0	0	0	0	0	0	0	0.0561666666666667	0	1	TSSFlnkD
ENSMUSG00000002814.15	chr11	60740058	60777365	-	.	OTTMUSG00000007746.4	Top3a	-0.0550308906606628	-0.0550329391241815	6.26163860969058	0.976966305592901	0.999999917661467	Not regulated	SC_spike	60777365	60774365	60780365	0.0666666666666667	0	0.166666666666667	0	0	0.105833333333333	0.660833333333333	0	0	0	0	0	0	0	0	0	0	0	1	EnhG2
ENSMUSG00000002820.6	chr9	21265293	21277772	+	.	OTTMUSG00000063268.3	Atg4d	-0.154448443241827	-0.154456159325972	5.83069704414884	0.832337720610668	0.999999917661467	Not regulated	SC_spike	21265293	21262293	21268293	0	0	0.3	0	0	0.2155	0	0	0.166666666666667	0	0	0	0	0	0	0	0.317833333333333	0	1	Quies2
ENSMUSG00000002825.8	chr9	21411837	21420274	+	.	OTTMUSG00000063356.5	Qtrt1	-0.246250889111014	-0.246436182001131	1.96240537998379	0.601448361564142	0.999999917661467	Not regulated	SC_spike	21411837	21408837	21414837	0.2	0.0333333333333333	0.393833333333333	0	0	0	0	0	0.372833333333333	0	0	0	0	0	0	0	0	0	1	TSSFlnkD
ENSMUSG00000002831.13	chr17	56100591	56109803	-	.	OTTMUSG00000046184.1	Plin4	0.978974606674811	0.985303041270672	-0.914672500355466	0.00882516737413659	0.295706826653606	Not regulated	SC_spike	56109803	56106803	56112803	0	0	0	0	0	0	0	0.666166666666667	0.133833333333333	0	0	0	0	0	0	0	0	0.2	1	EnhA
ENSMUSG00000002833.11	chr17	56079634	56100607	+	.	OTTMUSG00000068844.3	Hdgfl2	0.0847782044657449	0.0847793128229144	7.78557493881287	0.976531955302154	0.999999917661467	Not regulated	SC_spike	56079634	56076634	56082634	0	0.0333333333333333	0.466666666666667	0	0	0.105666666666667	0.394333333333333	0	0	0	0	0	0	0	0	0	0	0	1	TSSFlnkD
ENSMUSG00000002835.9	chr17	56040439	56072289	+	.	OTTMUSG00000072338.1	Chaf1a	0.059588572894633	0.0595891535508049	8.20991221084206	0.976955559442353	0.999999917661467	Not regulated	SC_spike	56040439	56037439	56043439	0.133333333333333	0.0333333333333333	0.133333333333333	0	0	0.2065	0.4935	0	0	0	0	0	0	0	0	0	0	0	1	EnhG2
ENSMUSG00000002844.9	chr16	38444030	38452703	-	.	OTTMUSG00000071429.1	Adprh	0.0644530370496746	0.0644546509115973	6.85533326958179	0.957611241537649	0.999999917661467	Not regulated	SC_spike	38452703	38449703	38455703	0	0.0333333333333333	0.366666666666667	0	0	0.0828333333333333	0.2	0	0.0666666666666667	0	0	0	0.2505	0	0	0	0	0	1	TSSFlnkD
ENSMUSG00000002845.14	chr16	38558698	38592162	+	.	OTTMUSG00000036539.2	Tmem39a	0.192443713615232	0.192467433460295	4.5609886263204	0.783164298086134	0.999999917661467	Not regulated	SC_spike	38558698	38555698	38561698	0	0	0	0	0	0	0	0	0	0	0	0	0	0	0	0	1.783	0	1	Quies2
ENSMUSG00000002846.9	chr16	38498347	38522663	-	.	OTTMUSG00000028158.1	Timmdc1	0.161566117556321	0.161606964579721	3.48461600865653	0.835038905550637	0.999999917661467	Not regulated	SC_spike	38522663	38519663	38525663	0.2	0.0333333333333333	0.1	0	0.1895	0.277166666666667	0.0666666666666667	0	0.133333333333333	0	0	0	0	0	0	0	0	0	1	EnhG1
ENSMUSG00000002870.8	chr6	88883474	88898780	-	.	OTTMUSG00000057511.1	Mcm2	0.357409941076193	0.359237673146261	-0.767441696048313	0.338555028400302	0.999999917661467	Not regulated	SC_spike	88898780	88895780	88901780	0	0	0.196666666666667	0	0	0	0	0.133333333333333	0.266666666666667	0	0	0	0	0	0	0	0.403333333333333	0	1	Quies2
ENSMUSG00000002871.14	chr6	88902251	88912238	+	.	OTTMUSG00000024013.4	Tpra1	-0.117580020297908	-0.117757038845456	1.031759438772	0.791369588786366	0.999999917661467	Not regulated	SC_spike	88902251	88899251	88905251	0	0	0.4	0	0	0	0	0	0.158166666666667	0	0	0	0.2085	0	0	0	0.233333333333333	0	1	TSSFlnkD
ENSMUSG00000002881.14	chr1	52457294	52500679	-	.	OTTMUSG00000035900.4	Nab1	0.314426777198347	0.314804664144861	1.27239778799211	0.400474207042523	0.999999917661467	Not regulated	SC_spike	52500679	52497679	52503679	0	0.133333333333333	0.133333333333333	0	0	0	0	0.0333333333333333	0.513166666666667	0	0	0.1	0	0	0	0	0.0868333333333333	0	1	EnhWk
ENSMUSG00000002885.14	chr8	83723251	83741326	-	.	OTTMUSG00000022225.3	Adgre5	0.529418945487127	0.530119264282	1.18223391783919	0.110337724823789	0.999999917661467	Not regulated	SC_spike	83741326	83738326	83744326	0	0	0	0	0	0	0	0.0456666666666667	0.0666666666666667	0	0	0.266666666666667	0.466666666666667	0	0	0	0.154333333333333	0	1	EnhBiv
ENSMUSG00000002897.5	chr6	120463247	120487559	+	.	OTTMUSG00000056821.1	Il17ra	0.215482600340916	0.216513859782073	-0.599619072848891	0.560688081746882	0.999999917661467	Not regulated	SC_spike	120463247	120460247	120466247	0	0	0	0	0	0	0	0	0	0	0	0.233333333333333	0.566666666666667	0.1255	0	0	0.0745	0	1	EnhBiv
ENSMUSG00000002900.16	chr12	31265234	31329644	+	.	OTTMUSG00000035464.4	Lamb1	0.175773130356307	0.176031923736283	0.99139315387271	0.670412853476781	0.999999917661467	Not regulated	SC_spike	31265234	31262234	31268234	0	0	0	0	0	0	0	0	0	0	0	0.3	0.333333333333333	0	0	0	0.366666666666667	0	1	Quies2
ENSMUSG00000002908.17	chr8	70842049	70863258	-	.	OTTMUSG00000061581.2	Kcnn1	0.363153681626939	0.365732221057828	-1.14564419042502	0.347217833420972	0.999999917661467	Not regulated	SC_spike	70863258	70860258	70866258	0	0	0.143	0	0	0	0	0	0	0	0	0.466666666666667	0.233333333333333	0	0	0	0.157	0	1	TssBiv
ENSMUSG00000002910.11	chr8	70835129	70839720	-	.	OTTMUSG00000061580.1	Arrdc2	-0.0267947427071324	-0.0268037890891132	3.00935562248759	0.956374856707585	0.999999917661467	Not regulated	SC_spike	70839720	70836720	70842720	0	0	0.4	0	0	0	0	0	0.353333333333333	0	0	0	0	0	0	0	0.246666666666667	0	1	TSSFlnkD
ENSMUSG00000002944.15	chr5	17781690	17888801	-	.	OTTMUSG00000053047.3	Cd36	0.439574274142774	0.445140663709609	-1.8711512590244	0.340911099443105	0.999999917661467	Not regulated	SC_spike	17888801	17885801	17891801	0	0	0	0	0	0	0	0	0	0	0	0	0	0	0	0	14.1001666666667	0	1	Quies2
ENSMUSG00000002948.19	chr8	4238740	4247897	+	.	OTTMUSG00000059344.1	Map2k7	0.00857226847975819	0.00857263945034932	6.0662000730636	0.99835774195666	0.999999917661467	Not regulated	SC_spike	4238740	4235740	4241740	0.166666666666667	0.0333333333333333	0.343333333333333	0	0	0.0666666666666667	0.29	0	0	0	0	0.1	0	0	0	0	0	0	1	TSSFlnkD
ENSMUSG00000002949.15	chr8	4259731	4275913	-	.	OTTMUSG00000022227.5	Timm44	-0.0106443229978163	-0.0106446279939995	6.60425421590196	0.99727753480682	0.999999917661467	Not regulated	SC_spike	4275913	4272913	4278913	0	0	0.2	0	0	0.3145	0	0	0.1	0	0	0	0.133333333333333	0	0	0	0.252166666666667	0	1	EnhG1
ENSMUSG00000002957.11	chr7	141562173	141633011	+	.	OTTMUSG00000055665.3	Ap2a2	0.131645778678896	0.131655454358903	5.29155198760057	0.90097550286417	0.999999917661467	Not regulated	SC_spike	141562173	141559173	141565173	0	0	0.366666666666667	0	0	0	0	0.0333333333333333	0.3	0	0	0	0	0	0	0	0.3	0	1	TSSFlnkD
ENSMUSG00000002963.17	chr7	44857139	44862992	+	.	OTTMUSG00000022325.10	Pnkp	0.199385669134805	0.199398827793259	5.44976600969998	0.808441851415089	0.999999917661467	Not regulated	SC_spike	44857139	44854139	44860139	0	0	0.676833333333333	0	0	0	0.0666666666666667	0.1565	0.1	0	0	0	0	0	0	0	0	0	1	TSSFlnkD
ENSMUSG00000002968.9	chr7	44876765	44892712	-	.	OTTMUSG00000058334.7	Med25	0.076024880787499	0.0760269420097296	6.73670582261884	0.964390606048801	0.999999917661467	Not regulated	SC_spike	44892712	44889712	44895712	0.3	0.1	0.185333333333333	0	0	0.148	0	0	0.266666666666667	0	0	0	0	0	0	0	0	0	1	TSSA
ENSMUSG00000002981.10	chr7	19631571	19665033	-	.	OTTMUSG00000059268.4	Clptm1	0.0451189111186647	0.0451197558787242	7.26589481681097	0.991649888973438	0.999999917661467	Not regulated	SC_spike	19665033	19662033	19668033	0.166666666666667	0	0.4	0	0	0.227833333333333	0	0	0.166666666666667	0	0	0	0	0	0.0388333333333333	0	0	0	1	TSSFlnkD
ENSMUSG00000002983.17	chr7	19606217	19629438	-	.	OTTMUSG00000020490.3	Relb	0.67515006359132	0.679245210687323	-0.858385626175044	0.0716836251770242	0.841680322830584	Not regulated	SC_spike	19629438	19626438	19632438	0	0	0.333333333333333	0	0	0	0	0.139666666666667	0.266666666666667	0	0	0	0.2	0	0	0	0.0603333333333333	0	1	TSSFlnkD
ENSMUSG00000002984.17	chr7	19701313	19715438	-	.	OTTMUSG00000038241.3	Tomm40	0.345285066179177	0.34534722525844	4.00712284103199	0.406048471114034	0.999999917661467	Not regulated	SC_spike	19715438	19712438	19718438	0.233333333333333	0.0666666666666667	0.166666666666667	0	0	0.193666666666667	0.0666666666666667	0	0.273	0	0	0	0	0	0	0	0	0	1	EnhWk
ENSMUSG00000002985.16	chr7	19696109	19699188	-	.	OTTMUSG00000038239.3	Apoe	0.866165839880881	0.866966802988079	1.75457878295744	0.00343644872256397	0.163566147787064	Not regulated	SC_spike	19699188	19696188	19702188	0	0	0	0	0	0.0313333333333333	0	0	0	0	0	0.468666666666667	0.5	0	0	0	0	0	1	EnhBiv
ENSMUSG00000002996.17	chr12	31926254	31950535	-	.	OTTMUSG00000040005.3	Hbp1	0.346359196772257	0.346552805449934	2.3829027240054	0.378625740778208	0.999999917661467	Not regulated	SC_spike	31950535	31947535	31953535	0.133333333333333	0.133333333333333	0.3	0	0.0441666666666667	0	0	0	0.166666666666667	0	0	0	0	0	0	0	0.2225	0	1	TSSFlnkD
ENSMUSG00000002997.15	chr12	31958476	32061296	-	.	OTTMUSG00000016980.3	Prkar2b	-0.0906048063459931	-0.090668181879052	2.0693831313688	0.905566422170396	0.999999917661467	Not regulated	SC_spike	32061296	32058296	32064296	0	0.0333333333333333	0.2	0	0	0	0	0	0.166666666666667	0	0	0.133333333333333	0.0666666666666667	0	0	0	0.4	0	1	Quies2
ENSMUSG00000003031.14	chr6	134920401	134925513	+	.	OTTMUSG00000021172.2	Cdkn1b	-0.426460807248347	-0.435103967700339	-2.3196454375433	0.415437358148881	0.999999917661467	Not regulated	SC_spike	134920401	134917401	134923401	0	0	0	0	0	0	0	0	0	0	0	0.433333333333333	0.166666666666667	0.4	0	0	0	0	1	TssBiv
ENSMUSG00000003032.8	chr4	55527143	55532466	-	.	OTTMUSG00000007231.4	Klf4	-0.212493257385562	-0.212509102020104	5.26864002617984	0.594689070699808	0.999999917661467	Not regulated	SC_spike	55532466	55529466	55535466	0	0.244333333333333	0.2	0	0	0	0	0	0	0	0	0.555666666666667	0	0	0	0	0	0	1	TssBiv
ENSMUSG00000003033.15	chr8	72240018	72257385	+	.	OTTMUSG00000022231.6	Ap1m1	-0.0128983390137961	-0.0128984089182873	9.04819196529209	0.998049299655876	0.999999917661467	Not regulated	SC_spike	72240018	72237018	72243018	0.0666666666666667	0	0.233333333333333	0	0	0	0.369666666666667	0	0.330333333333333	0	0	0	0	0	0	0	0	0	1	EnhG2
ENSMUSG00000003037.16	chr8	72161200	72183904	+	.	OTTMUSG00000022245.1	Rab8a	-0.0258014802467342	-0.02580240331535	6.31266351353188	0.990107606297087	0.999999917661467	Not regulated	SC_spike	72161200	72158200	72164200	0.0666666666666667	0	0.233333333333333	0	0	0.433333333333333	0.266666666666667	0	0	0	0	0	0	0	0	0	0	0	1	EnhG1
ENSMUSG00000003038.15	chr4	133964738	133968650	-	.	OTTMUSG00000009711.4	Hmgn2	0.0145884575741599	0.0145903215775974	4.49725585757262	0.992850864523583	0.999999917661467	Not regulated	SC_spike	133968650	133965650	133971650	0	0	0.366666666666667	0	0	0.233333333333333	0.2	0	0.2	0	0	0	0	0	0	0	0	0	1	TSSFlnkD
ENSMUSG00000003039.9	chr8	72219730	72224418	+	.	OTTMUSG00000062097.1	Fam32a	0.209266651670436	0.209296090556547	4.36261957360804	0.7725706168878	0.999999917661467	Not regulated	SC_spike	72219730	72216730	72222730	0	0.0666666666666667	0.3	0	0	0.121666666666667	0.266666666666667	0	0	0	0	0	0	0	0	0	0.245	0	1	TSSFlnkD
ENSMUSG00000003053.17	chr19	39269405	39330713	+	.	OTTMUSG00000028391.4	Cyp2c29	-0.136340787731813	-0.138758206078189	-2.18782839995644	0.785097478565416	0.999999917661467	Not regulated	SC_spike	39269405	39266405	39272405	0	0	0	0	0	0	0	0	0	0	0	0	0	0	0	0	1.33416666666667	0	1	Quies2
ENSMUSG00000003062.13	chr13	19357676	19395795	-	.	OTTMUSG00000054348.5	Stard3nl	0.780135337457471	0.780845140587686	1.7487126922298	0.00494988425996247	0.208480587921684	Not regulated	SC_spike	19395795	19392795	19398795	0.133333333333333	0	0.1	0	0	0	0	0	0.233333333333333	0	0	0	0	0	0	0	0.399166666666667	0.134166666666667	1	Quies2
ENSMUSG00000003068.16	chr10	80115803	80130682	+	.	OTTMUSG00000000002.2	Stk11	0.1029477184236	0.102949092160227	7.74135669526307	0.961376272502423	0.999999917661467	Not regulated	SC_spike	80115803	80112803	80118803	0.233333333333333	0	0.0666666666666667	0	0	0	0.633833333333333	0	0.0661666666666667	0	0	0	0	0	0	0	0	0	1	EnhG2
ENSMUSG00000003072.15	chr10	80138632	80145818	+	.	OTTMUSG00000000005.1	Atp5d	0.0717940073117208	0.0717956208655029	7.00695586019476	0.982649960866159	0.999999917661467	Not regulated	SC_spike	80138632	80135632	80141632	0	0	0.138666666666667	0	0	0	0	0	0	0	0	0.666666666666667	0.194666666666667	0	0	0	0	0	1	TssBiv
ENSMUSG00000003099.11	chr7	17004640	17027924	-	.	OTTMUSG00000016479.3	Ppp5c	0.245262259729356	0.245266965145787	7.23802495752706	0.695724698435966	0.999999917661467	Not regulated	SC_spike	17027924	17024924	17030924	0.0333333333333333	0	0.2	0	0	0	0.346	0.133333333333333	0	0	0	0	0	0	0	0	0.287333333333333	0	1	EnhG2
ENSMUSG00000003119.14	chr11	98203059	98278504	+	.	OTTMUSG00000002637.2	Cdk12	0.0439027303599307	0.0439040774456439	6.56371887758769	0.957151066438295	0.999999917661467	Not regulated	SC_spike	98203059	98200059	98206059	0.2	0.0333333333333333	0.2	0	0	0.1765	0.266666666666667	0	0.1235	0	0	0	0	0	0	0	0	0	1	EnhG2
ENSMUSG00000003123.15	chr7	25379527	25398710	-	.	OTTMUSG00000034139.2	Lipe	-0.15030339179191	-0.150314760156731	5.25061658168333	0.916078582954441	0.999999917661467	Not regulated	SC_spike	25398710	25395710	25401710	0.148333333333333	0	0.0333333333333333	0	0	0.485	0.333333333333333	0	0	0	0	0	0	0	0	0	0	0	1	EnhG1
ENSMUSG00000003131.7	chr9	45962859	46012690	-	.	OTTMUSG00000063626.1	Pafah1b2	0.0664436325915631	0.0664449163362731	7.21305234816824	0.984675515114607	0.999999917661467	Not regulated	SC_spike	46012690	46009690	46015690	0.0666666666666667	0.0333333333333333	0.448333333333333	0	0	0.118333333333333	0.233333333333333	0	0.0333333333333333	0	0	0.0666666666666667	0	0	0	0	0	0	1	TSSFlnkD
ENSMUSG00000003134.10	chr1	39371492	39478755	-	.	OTTMUSG00000050277.3	Tbc1d8	0.159215406329268	0.159511561416024	0.647758740467911	0.702651754674678	0.999999917661467	Not regulated	SC_spike	39478755	39475755	39481755	0	0	0	0	0	0	0	0.0591666666666667	0	0	0	0.266666666666667	0.333333333333333	0	0	0	0.340833333333333	0	1	Quies2
ENSMUSG00000003135.15	chr1	39534992	39546889	+	.	OTTMUSG00000026590.3	Cnot11	0.114061226484331	0.114067733818303	5.65117868209944	0.936619577070791	0.999999917661467	Not regulated	SC_spike	39534992	39531992	39537992	0	0	0.433333333333333	0	0	0.0666666666666667	0	0.2	0.1	0	0	0	0.2	0	0	0	0	0	1	TSSFlnkD
ENSMUSG00000003153.10	chr6	122727809	122801640	-	.	OTTMUSG00000036005.4	Slc2a3	0.00606806666711257	0.00606807075779288	12.0139780743335	0.998808259927771	0.999999917661467	Not regulated	SC_spike	122801640	122798640	122804640	0	0	0.106666666666667	0	0	0	0.826666666666667	0.0333333333333333	0.0333333333333333	0	0	0	0	0	0	0	0	0	1	EnhG2
ENSMUSG00000003154.15	chr6	122819914	122845366	+	.	OTTMUSG00000023356.3	Foxj2	-0.0903243085958182	-0.0903712699637452	2.34689621394572	0.814659717310097	0.999999917661467	Not regulated	SC_spike	122819914	122816914	122822914	0	0	0.1	0	0	0	0	0.0666666666666667	0.185666666666667	0	0	0.166666666666667	0.2	0	0.081	0	0	0.2	1	EnhBiv
ENSMUSG00000003161.15	chr5	8046078	8069379	+	.	OTTMUSG00000025793.3	Sri	1.61977183178409	1.62436109638842	0.387326256708625	1.20995789397049e-08	8.63863399452856e-06	Up-regulated	SC_spike	8046078	8043078	8049078	0	0	0	0	0	0	0	0	0	0	0	0	0	0	0	0	7.513	0	2	Quies2
ENSMUSG00000003166.20	chr16	17839482	17898562	-	.	OTTMUSG00000037698.2	Dgcr2	0.280165594602382	0.280207546645337	4.28194645559757	0.481457290421411	0.999999917661467	Not regulated	SC_spike	17898562	17895562	17901562	0.2	0.706333333333333	0	0	0	0	0.0936666666666667	0	0	0	0	0	0	0	0	0	0	0	1	TSSFlnk
ENSMUSG00000003184.15	chr7	44997648	45002848	+	.	OTTMUSG00000020438.2	Irf3	0.0951467742820703	0.0951486390758452	7.19925722907532	0.965514421112956	0.999999917661467	Not regulated	SC_spike	44997648	44994648	45000648	0	0	0	0	0	0	1.208	0	0	0	0	0	0	0	0	0	0	0	1	EnhG2
ENSMUSG00000003190.12	chr7	44991222	44998712	-	.	OTTMUSG00000023474.3	Bcl2l12	-0.0729549059400499	-0.0729561135123017	7.44062320129564	0.984638013087005	0.999999917661467	Not regulated	SC_spike	44998712	44995712	45001712	0	0	0	0	0	0	1.38533333333333	0	0	0	0	0	0	0	0	0	0	0	1	EnhG2
ENSMUSG00000003198.10	chr17	55892093	55898928	+	.	OTTMUSG00000045093.2	Zfp959	-0.392086007718918	-0.396127224616845	-1.61541124651406	0.350562318063913	0.999999917661467	Not regulated	SC_spike	55892093	55889093	55895093	0	0	0.2	0	0	0	0	0.0333333333333333	0.1	0	0	0.0333333333333333	0.133333333333333	0	0	0	0.5	0	1	Quies2
ENSMUSG00000003199.16	chr17	56005711	56016790	+	.	OTTMUSG00000033047.3	Mpnd	0.754571420842551	0.768056879979622	-2.19344132648433	0.137584856489031	0.999999917661467	Not regulated	SC_spike	56005711	56002711	56008711	0	0	0.3185	0	0	0	0	0	0.1	0	0	0.0666666666666667	0.1	0	0	0	0.414833333333333	0	1	Quies2
ENSMUSG00000003200.10	chr17	56016750	56036635	-	.	OTTMUSG00000072337.1	Sh3gl1	0.0855833885591578	0.0855849772183146	7.27812437016844	0.969104713922128	0.999999917661467	Not regulated	SC_spike	56036635	56033635	56039635	0.0666666666666667	0.105833333333333	0	0	0	0	0.8275	0	0	0	0	0	0	0	0	0	0	0	1	EnhG2
ENSMUSG00000003208.9	chr17	55959099	55968285	+	.	OTTMUSG00000072323.1	Yju2	0.0271878139112199	0.0271927881694002	4.01520505704321	0.989107301826684	0.999999917661467	Not regulated	SC_spike	55959099	55956099	55962099	0	0	0.333333333333333	0	0	0.283166666666667	0	0.233333333333333	0.0666666666666667	0	0	0.0168333333333333	0.0666666666666667	0	0	0	0	0	1	TSSFlnkD
ENSMUSG00000003226.7	chr10	58446920	58494356	+	.	OTTMUSG00000064558.1	Ranbp2	-0.0626575332645702	-0.0626589165590824	7.01281753926819	0.959309558266281	0.999999917661467	Not regulated	SC_spike	58446920	58443920	58449920	0.133333333333333	0.133333333333333	0.2	0	0	0.186666666666667	0	0	0.1	0	0	0	0	0	0	0	0.246666666666667	0	1	Quies2
ENSMUSG00000003227.4	chr10	58600789	58675654	-	.	OTTMUSG00000025045.4	Edar	-0.956680288952555	-0.958818211010022	0.502296196287739	0.001086061707149	0.0806422538792273	Not regulated	SC_spike	58675654	58672654	58678654	0	0	0	0	0	0	0	0	0	0	0	0.166666666666667	0.133333333333333	0.257666666666667	0	0	0.442333333333333	0	1	Quies2
ENSMUSG00000003228.8	chr19	60889749	61092553	+	.	NA	Grk5	0.0813499154530023	0.0814072683577723	2.1778737383242	0.853660705151601	0.999999917661467	Not regulated	SC_spike	60889749	60886749	60892749	0	0	0.4	0	0	0	0	0	0.0333333333333333	0	0	0	0.0333333333333333	0	0	0	0.533333333333333	0	1	Quies2
ENSMUSG00000003233.12	chr16	20516982	20534010	+	.	OTTMUSG00000035778.2	Dvl3	0.270856144438221	0.270961962674149	2.90562312220252	0.469189209408636	0.999999917661467	Not regulated	SC_spike	20516982	20513982	20519982	0	0	0.4	0	0	0.0363333333333333	0	0	0.133333333333333	0	0	0	0	0	0	0	0.430333333333333	0	1	Quies2
ENSMUSG00000003234.16	chr16	20548577	20561379	+	.	OTTMUSG00000023912.8	Abcf3	-0.00805744827240576	-0.00805761794385399	7.05975372474037	0.998223280169264	0.999999917661467	Not regulated	SC_spike	20548577	20545577	20551577	0.166666666666667	0.0666666666666667	0.133333333333333	0	0	0.237166666666667	0.396166666666667	0	0	0	0	0	0	0	0	0	0	0	1	EnhG2
ENSMUSG00000003235.13	chr16	20498817	20509323	+	.	OTTMUSG00000025977.4	Eif2b5	0.0759589760484587	0.0759602178189071	7.46349389198625	0.974662854312084	0.999999917661467	Not regulated	SC_spike	20498817	20495817	20501817	0	0	0.233333333333333	0	0	0.2695	0	0	0.0666666666666667	0	0	0.0666666666666667	0.133333333333333	0.2305	0	0	0	0	1	EnhG1
ENSMUSG00000003269.17	chr7	45806637	45814581	-	.	OTTMUSG00000023482.4	Cyth2	-0.0116300299791187	-0.0116301891614195	7.72543598842916	0.998140001930845	0.999999917661467	Not regulated	SC_spike	45814581	45811581	45817581	0.1	0	0.1	0	0	0	0.669833333333333	0	0.0333333333333333	0	0	0	0.0635	0	0	0	0.0333333333333333	0	1	EnhG2
ENSMUSG00000003271.17	chr7	45729983	45784669	-	.	OTTMUSG00000022561.3	Sult2b1	0.10104400150522	0.101237058698494	0.686165681956358	0.81305966537997	0.999999917661467	Not regulated	SC_spike	45784669	45781669	45787669	0	0	0.1	0	0	0	0	0	0	0	0	0.778166666666667	0.121833333333333	0	0	0	0	0	1	TssBiv
ENSMUSG00000003279.17	chr17	69969073	70821413	+	.	OTTMUSG00000033115.4	Dlgap1	0.762331192047625	0.765133269407637	-0.227849204703234	0.0225090635257064	0.478620556961842	Not regulated	SC_spike	69969073	69966073	69972073	0	0	0	0	0	0	0	0	0	0	0	0.333333333333333	0	0.312166666666667	0	0	0.3545	0	1	Quies2
ENSMUSG00000003282.9	chr4	3900996	3938423	-	.	OTTMUSG00000004402.2	Plag1	0.195362606916228	0.195697311478084	0.715880716568133	0.630679862118658	0.999999917661467	Not regulated	SC_spike	3938423	3935423	3941423	0	0.0666666666666667	0.133333333333333	0	0	0.203833333333333	0.1	0	0	0	0	0.2	0.1	0.1	0.0961666666666667	0	0	0	1	EnhG1
ENSMUSG00000003299.10	chr9	21002738	21008839	+	.	OTTMUSG00000063045.2	Mrpl4	0.192103874108877	0.192119322321092	5.16232445671306	0.853774970162858	0.999999917661467	Not regulated	SC_spike	21002738	20999738	21005738	0.2	0	0.166666666666667	0	0	0.433333333333333	0	0.1	0.1	0	0	0	0	0	0	0	0	0	1	EnhG1
ENSMUSG00000003308.15	chr9	21229730	21239361	-	.	OTTMUSG00000050608.2	Keap1	0.094856097637774	0.0948590988602016	6.50043974922038	0.954328599769637	0.999999917661467	Not regulated	SC_spike	21239361	21236361	21242361	0.1	0	0.4	0	0	0.0065	0	0	0.266666666666667	0	0	0	0.133333333333333	0.0601666666666667	0	0	0.0333333333333333	0	1	TSSFlnkD
ENSMUSG00000003309.14	chr9	21294275	21312337	-	.	OTTMUSG00000063271.4	Ap1m2	0.945739879871276	0.948408007717835	0.211113403154768	0.00506731208658839	0.210527959072345	Not regulated	SC_spike	21312337	21309337	21315337	0	0	0.0333333333333333	0	0	0	0	0	0.222833333333333	0	0	0.2105	0.4	0	0	0	0.133333333333333	0	1	EnhBiv
ENSMUSG00000003316.14	chr8	111154421	111259216	-	.	OTTMUSG00000036006.2	Glg1	0.215576267150528	0.215601403136728	4.62729269399684	0.673358026485927	0.999999917661467	Not regulated	SC_spike	111259216	111256216	111262216	0	0.0333333333333333	0.166666666666667	0	0	0.197333333333333	0.2	0	0.336	0	0	0.0666666666666667	0	0	0	0	0	0	1	EnhWk
ENSMUSG00000003341.9	chr10	80519584	80539124	-	.	OTTMUSG00000065002.1	Atp8b3	-0.200286309091821	-0.200286513522216	11.4683974368171	0.837954155915859	0.999999917661467	Not regulated	SC_spike	80539124	80536124	80542124	0	0	0.266666666666667	0	0	0.154	0.479333333333333	0.0333333333333333	0.0666666666666667	0	0	0	0	0	0	0	0	0	1	EnhG2
ENSMUSG00000003344.14	chr10	80642617	80657071	-	.	OTTMUSG00000032757.3	Btbd2	0.236810268146013	0.236843863520252	4.35603729113336	0.595407286748112	0.999999917661467	Not regulated	SC_spike	80657071	80654071	80660071	0	0	0.266666666666667	0	0	0	0	0.1	0.466666666666667	0	0	0	0.166666666666667	0	0	0	0	0	1	EnhWk
ENSMUSG00000003345.16	chr10	80622838	80640749	+	.	OTTMUSG00000065006.1	Csnk1g2	0.118191084106964	0.118195851626123	6.16902900788527	0.920260458584088	0.999999917661467	Not regulated	SC_spike	80622838	80619838	80625838	0.233333333333333	0.0333333333333333	0.406333333333333	0	0	0	0.327	0	0	0	0	0	0	0	0	0	0	0	1	TSSFlnkD
ENSMUSG00000003346.14	chr10	80583654	80590341	-	.	OTTMUSG00000047019.4	Abhd17a	-0.00755950060041176	-0.00755963892258061	7.43421476789599	0.99749885002432	0.999999917661467	Not regulated	SC_spike	80590341	80587341	80593341	0.0666666666666667	0.0333333333333333	0.2765	0	0	0	0.333333333333333	0	0.166666666666667	0	0	0	0	0	0	0	0	0.1235	1	EnhG2
ENSMUSG00000003348.10	chr10	80685253	80701977	-	.	OTTMUSG00000065007.1	Mob3a	0.0453392894873707	0.0453429550197319	5.16990330303707	0.985158449028002	0.999999917661467	Not regulated	SC_spike	80701977	80698977	80704977	0.1	0	0.333333333333333	0	0	0.1	0.362833333333333	0	0.0666666666666667	0	0	0	0.0371666666666667	0	0	0	0	0	1	EnhG2
ENSMUSG00000003352.14	chr15	98630840	98644529	+	.	OTTMUSG00000070930.1	Cacnb3	-0.0972774306309728	-0.0983256422681365	-1.60078270475056	0.816709440280617	0.999999917661467	Not regulated	SC_spike	98630840	98627840	98633840	0	0	0	0	0	0	0	0	0	0	0	0.506666666666667	0.493333333333333	0	0	0	0	0	1	TssBiv
ENSMUSG00000003354.6	chr15	98708207	98723336	+	.	OTTMUSG00000070932.1	Ccdc65	-0.0823884624029104	-0.0823891711006486	8.39112905800531	0.967012971640954	0.999999917661467	Not regulated	SC_spike	98708207	98705207	98711207	0	0	0.2	0	0	0	0.4345	0	0	0	0	0	0.2	0.1655	0	0	0	0	1	EnhG2
ENSMUSG00000003360.15	chr15	98645134	98662894	-	.	OTTMUSG00000034981.4	Ddx23	0.178238524750063	0.178244729992118	6.37006243904782	0.841855938401325	0.999999917661467	Not regulated	SC_spike	98662894	98659894	98665894	0	0	0.2	0	0	0.251	0	0	0.2	0	0	0	0	0	0	0	0.349	0	1	Quies2
ENSMUSG00000003363.15	chr7	27532000	27553218	-	.	OTTMUSG00000031815.2	Pld3	0.255529478362269	0.255571875757555	4.12938593649542	0.668179035214248	0.999999917661467	Not regulated	SC_spike	27553218	27550218	27556218	0.166666666666667	0	0.0333333333333333	0	0	0.303	0.1	0.0666666666666667	0.133333333333333	0	0	0	0	0	0	0	0.197	0	1	EnhG1
ENSMUSG00000003378.9	chr7	25009849	25072346	-	.	OTTMUSG00000058241.2	Grik5	0.0473010036882293	0.0473014424293528	8.25104604262593	0.989557257190693	0.999999917661467	Not regulated	SC_spike	25072346	25069346	25075346	0	0	0.0666666666666667	0	0	0	0.4	0	0	0	0	0.533333333333333	0	0	0	0	0	0	1	TssBiv
ENSMUSG00000003380.11	chr7	24969752	24972754	-	.	OTTMUSG00000058240.1	Rabac1	0.0475419388280491	0.0475437669029386	6.21444994351453	0.987676102391254	0.999999917661467	Not regulated	SC_spike	24972754	24969754	24975754	0.1	0	0.166666666666667	0	0	0	0	0	0.059	0	0	0	0.633333333333333	0	0	0	0.041	0	1	EnhBiv
ENSMUSG00000003382.18	chr3	87525407	87540156	+	.	OTTMUSG00000026642.1	Etv3	0.351113145176322	0.351169602143139	4.2179650619849	0.333826263195208	0.999999917661467	Not regulated	SC_spike	87525407	87522407	87528407	0	0	0.233333333333333	0	0	0.201166666666667	0.1	0	0.1	0	0	0	0	0	0	0	0.3655	0	1	Quies2
ENSMUSG00000003402.14	chr9	22002806	22014222	+	.	OTTMUSG00000062326.1	Prkcsh	0.127410015104623	0.127414312753866	6.41425482882807	0.920964364614181	0.999999917661467	Not regulated	SC_spike	22002806	21999806	22005806	0.233333333333333	0	0.1	0	0	0.0676666666666667	0.599	0	0	0	0	0	0	0	0	0	0	0	1	EnhG2
ENSMUSG00000003410.8	chr9	22015005	22052023	-	.	OTTMUSG00000062327.1	Elavl3	0.327999646511299	0.329926440708109	-0.971433002322126	0.391021084810937	0.999999917661467	Not regulated	SC_spike	22052023	22049023	22055023	0	0	0.103833333333333	0	0	0	0	0	0.233333333333333	0	0	0.4	0.262833333333333	0	0	0	0	0	1	TssBiv
ENSMUSG00000003411.10	chr4	108879063	108943324	+	.	OTTMUSG00000008236.1	Rab3b	0.264401058025156	0.265553470166236	-0.47956341967996	0.472627665510668	0.999999917661467	Not regulated	SC_spike	108879063	108876063	108882063	0	0	0	0	0	0	0	0	0	0	0	0.166666666666667	0.333333333333333	0.277166666666667	0	0	0.222833333333333	0	1	EnhBiv
ENSMUSG00000003420.8	chr7	45092990	45103851	-	.	OTTMUSG00000058708.2	Fcgrt	0.284317615620969	0.28638244067257	-1.38651802392689	0.477384922769235	0.999999917661467	Not regulated	SC_spike	45103851	45100851	45106851	0	0.0666666666666667	0.0333333333333333	0	0	0	0	0	0.5	0	0	0.0333333333333333	0.1085	0.1	0	0	0.158166666666667	0	1	EnhWk
ENSMUSG00000003421.13	chr7	45062429	45078210	+	.	OTTMUSG00000023493.4	Nosip	-0.100303695732912	-0.100307288888945	6.32751235110899	0.952207431648364	0.999999917661467	Not regulated	SC_spike	45062429	45059429	45065429	0.0666666666666667	0	0.661833333333333	0	0	0	0.2	0	0	0	0	0	0.0715	0	0	0	0	0	1	TSSFlnkD
ENSMUSG00000003423.15	chr7	45154303	45160065	+	.	OTTMUSG00000023494.3	Pih1d1	0.0409973887465422	0.0409980216854087	7.54500920578568	0.98279114228906	0.999999917661467	Not regulated	SC_spike	45154303	45151303	45157303	0.1	0	0.166666666666667	0	0	0.0838333333333333	0.3	0	0.3495	0	0	0	0	0	0	0	0	0	1	EnhWk
ENSMUSG00000003429.11	chr7	45122379	45124439	-	.	OTTMUSG00000058711.2	Rps11	-0.00341162045487636	-0.00341169164965822	7.10121388069958	0.999368694748308	0.999999917661467	Not regulated	SC_spike	45124439	45121439	45127439	0.1	0.0666666666666667	0.1	0	0	0	0.733333333333333	0	0	0	0	0	0	0	0	0	0	0	1	EnhG2
ENSMUSG00000003435.9	chr7	28314891	28338746	-	.	OTTMUSG00000059053.1	Supt5	-0.0428464281448506	-0.0428467452244118	8.58838973260551	0.990683560370019	0.999999917661467	Not regulated	SC_spike	28338746	28335746	28341746	0.1	0	0.233333333333333	0	0	0.2	0.175666666666667	0.0666666666666667	0.124333333333333	0	0	0	0.1	0	0	0	0	0	1	TSSFlnkD
ENSMUSG00000003436.11	chr7	28293553	28302238	-	.	OTTMUSG00000022517.2	Dll3	0.172571469902959	0.172591691028155	4.6252398547801	0.877881336412065	0.999999917661467	Not regulated	SC_spike	28302238	28299238	28305238	0	0	0	0	0	0	0	0	0	0	0	0.3	0.460333333333333	0.0333333333333333	0	0	0.206333333333333	0	1	EnhBiv
ENSMUSG00000003437.14	chr7	28392951	28399388	+	.	OTTMUSG00000023577.1	Paf1	-0.0764341176490492	-0.0764374001463974	6.06711977137808	0.980179285073238	0.999999917661467	Not regulated	SC_spike	28392951	28389951	28395951	0.166666666666667	0	0.2	0	0	0.2	0.433333333333333	0	0	0	0	0	0	0	0	0	0	0	1	EnhG2
ENSMUSG00000003438.17	chr7	28305516	28312072	-	.	OTTMUSG00000029548.1	Timm50	-0.0424498116227284	-0.0424572826985513	4.03174985792386	0.946306245931974	0.999999917661467	Not regulated	SC_spike	28312072	28309072	28315072	0	0.0333333333333333	0.466666666666667	0	0	0.145333333333333	0	0	0.266666666666667	0	0	0	0	0	0	0	0.088	0	1	TSSFlnkD
ENSMUSG00000003444.8	chr7	28386146	28392708	-	.	OTTMUSG00000023735.1	Med29	0.105328465333914	0.105344150256083	4.28845597586086	0.929373791198005	0.999999917661467	Not regulated	SC_spike	28392708	28389708	28395708	0.166666666666667	0	0.2	0	0	0.215333333333333	0.418	0	0	0	0	0	0	0	0	0	0	0	1	EnhG2
ENSMUSG00000003452.15	chr6	149408886	149563329	+	.	OTTMUSG00000026191.5	Bicd1	0.491950239465556	0.49483290300525	-0.883619794564089	0.194962993231002	0.999999917661467	Not regulated	SC_spike	149408886	149405886	149411886	0	0	0	0	0	0	0	0	0	0	0	0.233333333333333	0.166666666666667	0	0	0	0.6	0	1	Quies2
ENSMUSG00000003458.12	chr1	172066013	172082795	-	.	OTTMUSG00000021508.2	Ncstn	0.114657115737192	0.114662045249886	6.06292960898944	0.933996847526102	0.999999917661467	Not regulated	SC_spike	172082795	172079795	172085795	0	0.0333333333333333	0.233333333333333	0	0	0.3675	0	0.133333333333333	0.2325	0	0	0	0	0	0	0	0	0	1	EnhG1
ENSMUSG00000003464.13	chr1	172126755	172136493	+	.	OTTMUSG00000029601.1	Pex19	0.186794301487334	0.186809401599341	5.16514243229612	0.825378477780298	0.999999917661467	Not regulated	SC_spike	172126755	172123755	172129755	0	0.0333333333333333	0.333333333333333	0	0	0.333333333333333	0.166666666666667	0.0333333333333333	0.1	0	0	0	0	0	0	0	0	0	1	EnhG1
ENSMUSG00000003469.9	chr14	70457476	70468832	+	.	OTTMUSG00000034316.2	Phyhip	-0.194462533828783	-0.195591380892669	-0.862992348109547	0.606243240844379	0.999999917661467	Not regulated	SC_spike	70457476	70454476	70460476	0	0	0	0	0	0	0	0	0	0	0	0.166666666666667	0.2	0.612666666666667	0	0	0.0206666666666667	0	1	ReprPC
ENSMUSG00000003500.13	chr6	29200434	29216364	-	.	OTTMUSG00000033782.5	Impdh1	0.651304050840606	0.651678760679391	2.39342802232573	0.0157297400575795	0.402191686899241	Not regulated	SC_spike	29216364	29213364	29219364	0	0	0	0	0	0	0	0	0	0	0	0.266666666666667	0.472666666666667	0	0	0	0.260666666666667	0	1	EnhBiv
ENSMUSG00000003518.13	chr11	101971143	101987013	-	.	OTTMUSG00000002139.3	Dusp3	-0.26365719052749	-0.264049131471354	1.01814975933343	0.510820411303741	0.999999917661467	Not regulated	SC_spike	101987013	101984013	101990013	0	0.4	0.0978333333333333	0	0	0	0	0	0	0	0	0.3	0	0.0666666666666667	0	0	0.1355	0	1	TSSFlnk
ENSMUSG00000003527.9	chr16	17900709	17911348	-	.	OTTMUSG00000071375.1	Ess2	0.0147900756848099	0.0147913978167582	4.9197023991697	0.995138775445274	0.999999917661467	Not regulated	SC_spike	17911348	17908348	17914348	0	0	0.3	0	0	0.208666666666667	0.0333333333333333	0	0.133333333333333	0	0	0.191333333333333	0.133333333333333	0	0	0	0	0	1	TSSFlnkD
ENSMUSG00000003528.15	chr16	17925223	17928219	-	.	OTTMUSG00000026786.3	Slc25a1	0.157004148233348	0.157014458252634	5.48005457853642	0.855011059241124	0.999999917661467	Not regulated	SC_spike	17928219	17925219	17931219	0	0	0	0	0	0.230166666666667	0	0	0	0	0	0.333333333333333	0.233333333333333	0	0	0	0.203166666666667	0	1	TssBiv
ENSMUSG00000003531.15	chr16	18052860	18071632	+	.	OTTMUSG00000028179.2	Dgcr6	0.00619764655015646	0.0061978209186212	6.58478179915991	0.997558172545111	0.999999917661467	Not regulated	SC_spike	18052860	18049860	18055860	0	0.0333333333333333	0.0433333333333333	0	0	0	0	0	0.49	0	0	0	0	0	0	0	0.366666666666667	0.0666666666666667	1	EnhWk
ENSMUSG00000003534.17	chr17	35681567	35704621	-	.	OTTMUSG00000031017.5	Ddr1	0.163108516217603	0.163415548575197	0.617758908303099	0.693712274250413	0.999999917661467	Not regulated	SC_spike	35704621	35701621	35707621	0	0	0	0	0	0	0	0	0	0	0	0.1	0.7965	0.1	0	0	0.0035	0	1	EnhBiv
ENSMUSG00000003541.6	chr17	35821684	35822923	+	.	OTTMUSG00000037405.1	Ier3	0.68467665479257	0.692784896648379	-1.72260100321396	0.120033031201705	0.999999917661467	Not regulated	SC_spike	35821684	35818684	35824684	0	0	0.233333333333333	0	0	0	0	0.014	0.0333333333333333	0	0	0.3	0.166666666666667	0	0	0	0.252666666666667	0	1	TssBiv
ENSMUSG00000003545.3	chr7	19302696	19310051	-	.	OTTMUSG00000059145.2	Fosb	0.414577278574339	0.414827378458668	2.27911101293718	0.283217110791984	0.999999917661467	Not regulated	SC_spike	19310051	19307051	19313051	0	0	0.133333333333333	0	0	0	0	0	0.166666666666667	0	0	0.5	0.0915	0	0	0	0.1085	0	1	TssBiv
ENSMUSG00000003546.10	chr17	46630624	46646022	-	.	OTTMUSG00000072187.1	Klc4	0.136325046009395	0.136337949790825	4.93463200491605	0.920542511602193	0.999999917661467	Not regulated	SC_spike	46646022	46643022	46649022	0.0333333333333333	0	0.466666666666667	0	0	0.233333333333333	0.0666666666666667	0	0.2	0	0	0	0	0	0	0	0	0	1	TSSFlnkD
ENSMUSG00000003549.9	chr7	19344778	19356524	+	.	OTTMUSG00000030622.7	Ercc1	-0.0589202467460672	-0.0589260708560584	4.86519191534352	0.979268950704846	0.999999917661467	Not regulated	SC_spike	19344778	19341778	19347778	0.166666666666667	0	0.2	0	0	0.229666666666667	0.0333333333333333	0	0.133333333333333	0	0	0.170333333333333	0.0666666666666667	0	0	0	0	0	1	EnhG1
ENSMUSG00000003555.7	chr19	46667165	46672974	-	.	OTTMUSG00000023316.1	Cyp17a1	0.177905836629379	0.178092574868509	1.46249679432624	0.692670144695181	0.999999917661467	Not regulated	SC_spike	46672974	46669974	46675974	0	0	0.0666666666666667	0	0	0	0	0.0333333333333333	0.366666666666667	0	0	0	0	0	0	0	0.533333333333333	0	1	Quies2
ENSMUSG00000003559.7	chr19	46707443	46741095	+	.	NA	As3mt	-0.201171609313731	-0.201200360413308	4.33724886254093	0.80917407681012	0.999999917661467	Not regulated	SC_spike	46707443	46704443	46710443	0.133333333333333	0	0.133333333333333	0	0	0.173833333333333	0.133333333333333	0.2	0.0595	0	0	0	0	0	0	0	0	0.166666666666667	1	EnhA
ENSMUSG00000003573.15	chr8	70282827	70294361	+	.	OTTMUSG00000022250.4	Homer3	0.613399598746273	0.61636204593072	-0.589843472922088	0.0863285958039027	0.913133685500004	Not regulated	SC_spike	70282827	70279827	70285827	0	0	0.1	0	0	0	0	0	0.3	0	0	0.266666666666667	0.333333333333333	0	0	0	0	0	1	EnhBiv
ENSMUSG00000003575.13	chr8	70382355	70439579	-	.	OTTMUSG00000022258.1	Crtc1	0.261082685385494	0.261107469835577	4.94438275256045	0.615375191445721	0.999999917661467	Not regulated	SC_spike	70439579	70436579	70442579	0	0	0.3	0	0	0	0	0	0.470166666666667	0	0	0	0.1	0	0	0	0.129833333333333	0	1	EnhWk
ENSMUSG00000003581.14	chr11	4135202	4141172	+	.	OTTMUSG00000005052.2	Rnf215	0.44507439268816	0.445200478855245	3.3730752745656	0.178340683430859	0.999999917661467	Not regulated	SC_spike	4135202	4132202	4138202	0	0	0	0	0	0.133666666666667	0	0	0	0	0	0.266666666666667	0.4	0	0	0	0.199666666666667	0	1	EnhBiv
ENSMUSG00000003585.13	chr11	4097039	4123415	-	.	OTTMUSG00000005050.1	Sec14l2	1.24341931519584	1.2472084264192	0.222539681808502	0.000921694237636679	0.0734309447778956	Not regulated	SC_spike	4123415	4120415	4126415	0	0	0.0333333333333333	0	0	0	0	0	0.1	0	0	0	0.264166666666667	0	0	0	0.6025	0	1	Quies2
ENSMUSG00000003604.14	chr2	112492964	112634573	+	.	OTTMUSG00000015148.4	Aven	0.0215171791554577	0.0215175765092835	7.28690110543304	0.993645631917371	0.999999917661467	Not regulated	SC_spike	112492964	112489964	112495964	0	0	0.2	0	0	0.327333333333333	0.1	0	0.233333333333333	0	0	0	0	0	0	0	0.139333333333333	0	1	EnhG1
ENSMUSG00000003617.16	chr3	19957054	20009145	+	.	OTTMUSG00000023513.6	Cp	0.827447532636582	0.836447012844278	-1.58501040484572	0.0568338671047679	0.753977453683109	Not regulated	SC_spike	19957054	19954054	19960054	0	0	0	0	0	0	0	0	0	0	0	0	0	0	0	0	3.909	0	1	Quies2
ENSMUSG00000003623.4	chr5	8966033	8997324	-	.	OTTMUSG00000024301.1	Crot	0.132764532257659	0.13279990817903	3.39283753588557	0.767015948265803	0.999999917661467	Not regulated	SC_spike	8997324	8994324	9000324	0	0	0.266666666666667	0	0	0.279333333333333	0	0	0.0666666666666667	0	0	0	0	0	0	0	0.387333333333333	0	1	Quies2
ENSMUSG00000003644.17	chr4	133847290	133887797	-	.	OTTMUSG00000009632.6	Rps6ka1	-0.0432305899827669	-0.0432412672879255	3.48059301949474	0.956137648782553	0.999999917661467	Not regulated	SC_spike	133887797	133884797	133890797	0	0	0	0	0	0	0	0	0	0	0	0.366666666666667	0.367166666666667	0	0	0	0.266166666666667	0	1	EnhBiv
ENSMUSG00000003657.9	chr8	110137502	110168210	-	.	OTTMUSG00000061890.1	Calb2	0.574085655891998	0.586064368010319	-2.63710025438055	0.335773280402431	0.999999917661467	Not regulated	SC_spike	110168210	110165210	110171210	0	0	0	0	0	0	0	0	0	0	0	0.266666666666667	0.268333333333333	0.465	0	0	0	0	1	ReprPC
ENSMUSG00000003660.10	chr2	127208386	127240451	+	.	OTTMUSG00000016015.1	Snrnp200	-0.0604790808237393	-0.0604795139844942	8.61455877329613	0.971009260792152	0.999999917661467	Not regulated	SC_spike	127208386	127205386	127211386	0	0	0.133333333333333	0	0.202333333333333	0.264333333333333	0.233333333333333	0.133333333333333	0.0333333333333333	0	0	0	0	0	0	0	0	0	1	EnhG1
ENSMUSG00000003662.10	chr2	127240938	127247816	-	.	OTTMUSG00000016012.3	Ciao1	0.244990503500482	0.245012776155514	4.99531818087708	0.686306121685946	0.999999917661467	Not regulated	SC_spike	127247816	127244816	127250816	0.133333333333333	0	0.133333333333333	0	0	0.3	0.433333333333333	0	0	0	0	0	0	0	0	0	0	0	1	EnhG2
ENSMUSG00000003680.15	chr19	8772522	8786417	-	.	OTTMUSG00000042231.1	Taf6l	-0.0563776680186544	-0.0563807624966792	5.7073458395996	0.976737868171109	0.999999917661467	Not regulated	SC_spike	8786417	8783417	8789417	0	0	0.5	0	0	0.297166666666667	0.00283333333333333	0	0.2	0	0	0	0	0	0	0	0	0	1	TSSFlnkD
ENSMUSG00000003721.14	chr1	121304353	121332589	-	.	OTTMUSG00000034839.4	Insig2	0.0359905184947889	0.0359918195069384	6.34516210919209	0.990141274531996	0.999999917661467	Not regulated	SC_spike	121332589	121329589	121335589	0	0	0	0	0.3685	0.166666666666667	0	0	0	0	0	0	0	0	0	0	0.464833333333333	0	1	Quies2
ENSMUSG00000003731.13	chr4	129643980	129672767	-	.	OTTMUSG00000009518.4	Kpna6	-0.179527129686639	-0.179530208753645	7.3988384170864	0.84212815729718	0.999999917661467	Not regulated	SC_spike	129672767	129669767	129675767	0.0666666666666667	0	0.4	0	0	0.433333333333333	0	0	0.1	0	0	0	0	0	0	0	0	0	1	EnhG1
ENSMUSG00000003746.16	chr10	53904785	54076609	-	.	OTTMUSG00000024597.3	Man1a	0.803731709921707	0.815394871496195	-1.98974842938061	0.0876546835646972	0.917566538780277	Not regulated	SC_spike	54076609	54073609	54079609	0	0	0	0	0	0	0	0	0	0	0	0.366666666666667	0.1985	0	0	0	0.434833333333333	0	1	Quies2
ENSMUSG00000003752.9	chr7	27207172	27228661	-	.	OTTMUSG00000023456.2	Itpkc	-0.257993116468589	-0.258050496316865	3.71219712847441	0.617748061797591	0.999999917661467	Not regulated	SC_spike	27228661	27225661	27231661	0.0666666666666667	0.0666666666666667	0.3	0	0	0	0.289833333333333	0.0333333333333333	0.2435	0	0	0	0	0	0	0	0	0	1	TSSFlnkD
ENSMUSG00000003762.13	chr7	27233023	27257950	+	.	OTTMUSG00000023773.2	Coq8b	-0.0383846422437482	-0.0383923801621305	3.83576128530231	0.980910530529633	0.999999917661467	Not regulated	SC_spike	27233023	27230023	27236023	0	0.0666666666666667	0.466666666666667	0	0	0	0	0.0371666666666667	0.4295	0	0	0	0	0	0	0	0	0	1	TSSFlnkD
ENSMUSG00000003778.14	chr18	34598615	34624601	-	.	OTTMUSG00000017276.2	Brd8	0.0856877926271681	0.0856888470225447	7.8758392895662	0.956548747678693	0.999999917661467	Not regulated	SC_spike	34624601	34621601	34627601	0.0333333333333333	0.0333333333333333	0.0666666666666667	0	0	0.166833333333333	0.699833333333333	0	0	0	0	0	0	0	0	0	0	0	1	EnhG2
ENSMUSG00000003779.15	chr18	34624624	34633265	+	.	NA	Kif20a	0.137715182617228	0.137716955088194	7.81569829175354	0.935970859299453	0.999999917661467	Not regulated	SC_spike	34624624	34621624	34627624	0.0333333333333333	0.0333333333333333	0.0666666666666667	0	0	0.170666666666667	0.696	0	0	0	0	0	0	0	0	0	0	0	1	EnhG2
ENSMUSG00000003808.18	chr8	84856989	84869257	+	.	OTTMUSG00000022260.2	Farsa	0.107216468459437	0.107220462199	6.27526820532005	0.956610476807216	0.999999917661467	Not regulated	SC_spike	84856989	84853989	84859989	0	0	0.0333333333333333	0	0.3	0.366666666666667	0.3	0	0	0	0	0	0	0	0	0	0	0	1	EnhG1
ENSMUSG00000003809.14	chr8	84886393	84893921	-	.	OTTMUSG00000030024.3	Gcdh	0.122680653189931	0.12298083525029	0.277148781958421	0.7527560340499	0.999999917661467	Not regulated	SC_spike	84893921	84890921	84896921	0	0	0	0	0	0	0	0	0.179833333333333	0	0	0.366666666666667	0.0333333333333333	0	0	0	0.420166666666667	0	1	Quies2
ENSMUSG00000003810.12	chr4	116306762	116464183	-	.	OTTMUSG00000009403.2	Mast2	0.0707200502070276	0.0707208458684316	7.99901011549696	0.980792176021639	0.999999917661467	Not regulated	SC_spike	116464183	116461183	116467183	0	0.1	0.3	0	0	0.2695	0.0333333333333333	0.1	0.0333333333333333	0	0	0	0	0	0	0	0.163833333333333	0	1	TSSFlnkD
ENSMUSG00000003812.13	chr8	84908560	84922915	+	.	OTTMUSG00000022266.4	Dnase2a	0.0854735093442088	0.0864495628584844	-1.95567195513877	0.855616010793084	0.999999917661467	Not regulated	SC_spike	84908560	84905560	84911560	0	0	0	0	0	0	0	0.0333333333333333	0.04	0	0	0.166666666666667	0.56	0	0	0	0.2	0	1	EnhBiv
ENSMUSG00000003813.15	chr8	84834019	84840665	-	.	OTTMUSG00000022270.3	Rad23a	-0.045735712171375	-0.0457365070282206	7.34684721769395	0.987234616622089	0.999999917661467	Not regulated	SC_spike	84840665	84837665	84843665	0	0	0.166666666666667	0	0	0.544166666666667	0.255833333333333	0	0	0	0	0	0.0333333333333333	0	0	0	0	0	1	EnhG1
ENSMUSG00000003814.8	chr8	84841850	84846934	-	.	OTTMUSG00000022277.1	Calr	-0.0819967453500389	-0.0819971518625209	9.18462288429586	0.975169671830675	0.999999917661467	Not regulated	SC_spike	84846934	84843934	84849934	0.133333333333333	0.0333333333333333	0	0	0	0.2	0.633333333333333	0	0	0	0	0	0	0	0	0	0	0	1	EnhG2
ENSMUSG00000003824.12	chr8	84872111	84888221	+	.	OTTMUSG00000022282.2	Syce2	0.196270054055729	0.196301638064455	4.16812668791077	0.736443113079868	0.999999917661467	Not regulated	SC_spike	84872111	84869111	84875111	0.133333333333333	0	0.266666666666667	0	0	0.433333333333333	0.1	0	0.0666666666666667	0	0	0	0	0	0	0	0	0	1	EnhG1
ENSMUSG00000003847.16	chr8	107293470	107379517	+	.	OTTMUSG00000033607.2	Nfat5	-0.167709797300207	-0.16771706664106	6.05757634643179	0.713892029261605	0.999999917661467	Not regulated	SC_spike	107293470	107290470	107296470	0.166666666666667	0	0.233333333333333	0	0.0783333333333333	0.166666666666667	0	0	0.266666666666667	0	0	0	0	0	0	0	0.0883333333333333	0	1	EnhWk
ENSMUSG00000003848.14	chr8	107412486	107425051	-	.	OTTMUSG00000035977.3	Nob1	-0.0333461999276036	-0.0333503305279263	4.54280430320878	0.985619411404453	0.999999917661467	Not regulated	SC_spike	107425051	107422051	107428051	0	0	0.3	0	0	0.258166666666667	0	0	0.0666666666666667	0	0	0	0.166666666666667	0	0	0	0.2085	0	1	TSSFlnkD
ENSMUSG00000003849.8	chr8	107388225	107403206	-	.	OTTMUSG00000022884.1	Nqo1	0.270924356605424	0.272684384287893	-1.08710952859429	0.478610031537846	0.999999917661467	Not regulated	SC_spike	107403206	107400206	107406206	0	0	0.0333333333333333	0	0.134333333333333	0	0	0	0.166666666666667	0	0	0.233333333333333	0.166666666666667	0	0	0	0.265666666666667	0	1	Quies2
ENSMUSG00000003863.18	chr7	45339122	45367019	-	.	OTTMUSG00000023803.6	Ppfia3	0.902185553860782	0.905384877218819	-0.130077346752992	0.00520560955239976	0.215215434568367	Not regulated	SC_spike	45367019	45364019	45370019	0	0	0.266666666666667	0	0	0	0	0	0	0	0	0.203166666666667	0.530166666666667	0	0	0	0	0	1	EnhBiv
ENSMUSG00000003865.16	chr7	45434844	45456619	+	.	OTTMUSG00000023845.2	Gys1	-0.308335326627879	-0.309920375302475	-0.663410602008087	0.406627047409151	0.999999917661467	Not regulated	SC_spike	45434844	45431844	45437844	0	0	0.2	0	0	0	0.392666666666667	0	0.0666666666666667	0	0	0.0406666666666667	0.3	0	0	0	0	0	1	EnhG2
ENSMUSG00000003868.14	chr7	45421760	45438096	-	.	OTTMUSG00000023863.13	Ruvbl2	0.000204836529168908	0.000204839251779582	7.72043366670314	0.999874334101032	0.999999917661467	Not regulated	SC_spike	45438096	45435096	45441096	0	0	0.0506666666666667	0	0	0	0	0	0.0666666666666667	0	0	0.2	0.633333333333333	0.0493333333333333	0	0	0	0	1	EnhBiv
ENSMUSG00000003872.9	chr7	45367891	45370583	-	.	OTTMUSG00000016518.2	Lin7b	0.374705899499194	0.375173782137858	1.23554964544134	0.299950931856531	0.999999917661467	Not regulated	SC_spike	45370583	45367583	45373583	0	0	0.136166666666667	0	0	0.163833333333333	0.0666666666666667	0	0	0	0	0.2	0.433333333333333	0	0	0	0	0	1	EnhBiv
ENSMUSG00000003873.11	chr7	45461697	45466898	-	.	OTTMUSG00000059409.3	Bax	0.0979775912696131	0.0981648620962718	0.595610971289519	0.819583295246492	0.999999917661467	Not regulated	SC_spike	45466898	45463898	45469898	0	0	0.333333333333333	0	0	0.166666666666667	0	0	0.333333333333333	0	0	0	0.0666666666666667	0	0	0	0.1	0	1	EnhWk
ENSMUSG00000003923.14	chr10	71225464	71238280	-	.	OTTMUSG00000031039.2	Tfam	0.100654404498502	0.100733992753951	1.90984020713743	0.87518235047133	0.999999917661467	Not regulated	SC_spike	71238280	71235280	71241280	0.166666666666667	0	0.1	0	0	0.186666666666667	0	0	0.133333333333333	0	0	0	0	0	0	0	0.413333333333333	0	1	Quies2
ENSMUSG00000003929.10	chr17	33329342	33358878	-	.	OTTMUSG00000033065.1	Zfp81	-0.0976966113284333	-0.0977271162734334	3.23590508812218	0.876682846868021	0.999999917661467	Not regulated	SC_spike	33358878	33355878	33361878	0.1	0	0.1	0	0	0	0	0.0333333333333333	0	0	0	0	0	0	0	0	0.766666666666667	0	1	Quies2
ENSMUSG00000003934.5	chr11	69554092	69560205	-	.	OTTMUSG00000005987.1	Efnb3	-0.280484919380161	-0.280885511057771	1.05511017065144	0.480889534943148	0.999999917661467	Not regulated	SC_spike	69560205	69557205	69563205	0	0	0	0	0	0.1	0.1	0	0	0	0	0.266666666666667	0.533333333333333	0	0	0	0	0	1	EnhBiv
ENSMUSG00000003955.8	chr16	36043761	36071594	-	.	OTTMUSG00000071899.1	Fam162a	-0.0390217211104604	-0.0390259313169288	4.71366547401216	0.973827350720317	0.999999917661467	Not regulated	SC_spike	36071594	36068594	36074594	0.0666666666666667	0	0.333333333333333	0	0	0.5	0.1	0	0	0	0	0	0	0	0	0	0	0	1	EnhG1
ENSMUSG00000003970.9	chr15	76904078	76906314	+	.	OTTMUSG00000071205.1	Rpl8	0.0498359620248877	0.0498364560719352	8.20654213727644	0.96992031787658	0.999999917661467	Not regulated	SC_spike	76904078	76901078	76907078	0.0666666666666667	0	0.166666666666667	0	0	0.179666666666667	0.387	0.0333333333333333	0.166666666666667	0	0	0	0	0	0	0	0	0	1	EnhG2
ENSMUSG00000003974.6	chr5	9485541	9725170	-	.	OTTMUSG00000054376.1	Grm3	0.330420993752064	0.335660467211626	-2.13887325990818	0.505958567085861	0.999999917661467	Not regulated	SC_spike	9725170	9722170	9728170	0	0	0	0	0	0	0	0	0	0	0	0.3	0.133333333333333	0	0	0	0.566666666666667	0	1	Quies2
ENSMUSG00000003992.15	chr13	91460283	91703429	+	.	OTTMUSG00000024516.11	Ssbp2	-0.187291870217424	-0.187638421166651	0.70096792933967	0.654285442249658	0.999999917661467	Not regulated	SC_spike	91460283	91457283	91463283	0	0	0.5	0	0	0	0	0	0	0	0	0	0	0	0	0	0.5	0	1	TSSFlnkD
ENSMUSG00000004018.9	chr11	26386135	26471876	+	.	OTTMUSG00000008088.3	Fancl	-0.0675032392267183	-0.0675136043771523	4.23544977746406	0.960137794850835	0.999999917661467	Not regulated	SC_spike	26386135	26383135	26389135	0	0	0.0333333333333333	0	0	0.1225	0.233333333333333	0.0333333333333333	0	0	0	0	0	0	0	0	0.5775	0	1	Quies2
ENSMUSG00000004032.10	chr3	107895821	107898686	+	.	OTTMUSG00000035923.2	Gstm5	-0.130317907779465	-0.13031828952186	9.94002427503443	0.918268095931891	0.999999917661467	Not regulated	SC_spike	107895821	107892821	107898821	0	0	0	0	0	0.533333333333333	0.466666666666667	0	0	0	0	0	0	0	0	0	0	0	1	EnhG1
ENSMUSG00000004035.12	chr3	107926334	107931817	-	.	OTTMUSG00000007101.19	Gstm7	-0.0691640582739352	-0.0693208653339061	0.328544271235036	0.855456413692003	0.999999917661467	Not regulated	SC_spike	107931817	107928817	107934817	0	0	0	0	0	0	0	0.5	0.3305	0	0	0	0	0	0	0	0.166666666666667	0.00283333333333333	1	EnhA
ENSMUSG00000004040.16	chr11	100885098	100939540	-	.	OTTMUSG00000002128.2	Stat3	0.177725963018987	0.177743434662885	4.89926033791633	0.66700307980501	0.999999917661467	Not regulated	SC_spike	100939540	100936540	100942540	0	0	0.333333333333333	0	0	0.0433333333333333	0	0	0.266666666666667	0	0	0	0	0	0	0	0.356666666666667	0	1	Quies2
ENSMUSG00000004043.14	chr11	100859351	100885169	+	.	OTTMUSG00000002125.5	Stat5a	0.20026944297485	0.200340186751077	3.03553914960569	0.699886355929	0.999999917661467	Not regulated	SC_spike	100859351	100856351	100862351	0	0	0	0	0	0	0	0	0	0	0	0.166666666666667	0.3	0.325166666666667	0	0	0.208166666666667	0	1	ReprPC
ENSMUSG00000004044.9	chr11	100956733	100970887	-	.	OTTMUSG00000002126.1	Cavin1	0.589849493296054	0.59470651580314	-1.30867359450048	0.152401372938052	0.999999917661467	Not regulated	SC_spike	100970887	100967887	100973887	0	0	0	0	0	0	0	0	0	0	0	0.433333333333333	0.233333333333333	0.0855	0	0	0.247833333333333	0	1	TssBiv
ENSMUSG00000004054.8	chr19	5689131	5702862	+	.	NA	Map3k11	0.0698251794525496	0.069827444805722	6.46330225602328	0.975321095189492	0.999999917661467	Not regulated	SC_spike	5689131	5686131	5692131	0.133333333333333	0	0.166666666666667	0	0	0.0448333333333333	0.655166666666667	0	0	0	0	0	0	0	0	0	0	0	1	EnhG2
ENSMUSG00000004056.15	chr7	27591552	27640826	+	.	OTTMUSG00000016504.3	Akt2	0.0381309522397094	0.0381319439197297	6.83091331144477	0.986132444681825	0.999999917661467	Not regulated	SC_spike	27591552	27588552	27594552	0.2	0.1	0.1	0	0.2	0.108	0.292	0	0	0	0	0	0	0	0	0	0	0	1	EnhG2
ENSMUSG00000004069.17	chr16	4639989	4707695	+	.	OTTMUSG00000024742.3	Dnaja3	0.0562698298902316	0.0562744229575059	5.14156270250565	0.982670945710745	0.999999917661467	Not regulated	SC_spike	4639989	4636989	4642989	0	0	0.5315	0	0	0	0	0.1	0.1685	0	0	0	0.0333333333333333	0	0	0	0.166666666666667	0	1	TSSFlnkD
ENSMUSG00000004070.15	chr16	4726361	4766742	+	.	OTTMUSG00000026637.4	Hmox2	-0.0700645185903934	-0.0700662602113958	6.83916972098445	0.961035348812548	0.999999917661467	Not regulated	SC_spike	4726361	4723361	4729361	0.0666666666666667	0	0.233333333333333	0	0	0	0	0.0333333333333333	0.326833333333333	0	0	0	0	0	0	0	0.339833333333333	0	1	Quies2
ENSMUSG00000004071.13	chr16	4750348	4790292	-	.	OTTMUSG00000026631.9	Cdip1	-0.108416508669116	-0.108420006958088	6.48393193305618	0.956074534554192	0.999999917661467	Not regulated	SC_spike	4790292	4787292	4793292	0.2	0	0.0333333333333333	0	0	0.151333333333333	0.433333333333333	0	0	0	0	0	0	0	0	0	0.182	0	1	EnhG2
ENSMUSG00000004085.14	chr2	72285637	72442610	+	.	OTTMUSG00000013165.4	Map3k20	0.0149451270218068	0.0149472674586495	4.18106534026598	0.9877038459913	0.999999917661467	Not regulated	SC_spike	72285637	72282637	72288637	0	0.0666666666666667	0.466666666666667	0	0	0	0	0	0.106166666666667	0	0	0	0.2605	0	0	0	0.1	0	1	TSSFlnkD
ENSMUSG00000004096.9	chr9	14500617	14510577	+	.	OTTMUSG00000034185.2	Cwc15	0.0987704228803516	0.0987733164356405	6.62166443828281	0.966400113860667	0.999999917661467	Not regulated	SC_spike	14500617	14497617	14503617	0.0666666666666667	0.0666666666666667	0.133333333333333	0	0	0.3695	0.363833333333333	0	0	0	0	0	0	0	0	0	0	0	1	EnhG1
ENSMUSG00000004098.7	chr9	20770050	20815067	-	.	OTTMUSG00000022343.1	Col5a3	0.547542432188349	0.553524478372067	-1.66724559439332	0.208598675461221	0.999999917661467	Not regulated	SC_spike	20815067	20812067	20818067	0	0	0	0	0	0	0	0	0	0	0	0.166666666666667	0.166666666666667	0.4	0	0	0.266666666666667	0	1	ReprPC
ENSMUSG00000004099.16	chr9	20907209	20959888	-	.	OTTMUSG00000063003.5	Dnmt1	0.164401107568374	0.164403730877724	7.49637047604412	0.806253631561344	0.999999917661467	Not regulated	SC_spike	20959888	20956888	20962888	0	0	0	0	0	0	0	0	0	0	0	0	0.1	0	0	0	0.9	0	1	Quies2
ENSMUSG00000004100.12	chr9	20888175	20892178	+	.	OTTMUSG00000023850.2	Ppan	0.00326096343556876	0.00326131918863671	4.64924425885787	0.999009762989567	0.999999917661467	Not regulated	SC_spike	20888175	20885175	20891175	0.1	0.0666666666666667	0.333333333333333	0	0	0.133333333333333	0.129166666666667	0	0.166666666666667	0	0	0	0	0	0	0	0.0708333333333333	0	1	TSSFlnkD
ENSMUSG00000004110.16	chr1	154390731	154884501	-	.	OTTMUSG00000049818.3	Cacna1e	0.575033321613903	0.575893391162533	1.01412519187918	0.0874662228773935	0.917413722641088	Not regulated	SC_spike	154884501	154881501	154887501	0	0	0	0	0	0	0	0	0	0	0	0.166666666666667	0.3	0.533333333333333	0	0	0	0	1	ReprPC
ENSMUSG00000004113.18	chr2	24603887	24763152	-	.	OTTMUSG00000012011.7	Cacna1b	0.638104292563249	0.639240285565357	0.798490794395491	0.0712039210068485	0.840833597605162	Not regulated	SC_spike	24763152	24760152	24766152	0	0	0	0	0	0	0	0	0	0	0	0.333333333333333	0.2	0.374666666666667	0	0	0.092	0	1	ReprPC
ENSMUSG00000004127.12	chr3	138143448	138159821	+	.	OTTMUSG00000027229.3	Trmt10a	-0.059136210214955	-0.0591374017423147	7.15847787933338	0.982369555875447	0.999999917661467	Not regulated	SC_spike	138143448	138140448	138146448	0.166666666666667	0.133333333333333	0	0	0	0.533333333333333	0.166666666666667	0	0	0	0	0	0	0	0	0	0	0	1	EnhG1
ENSMUSG00000004151.17	chr12	38779380	38870484	+	.	OTTMUSG00000035098.13	Etv1	-0.258505371392096	-0.259107696178351	0.405902698669952	0.496122114327402	0.999999917661467	Not regulated	SC_spike	38779380	38776380	38782380	0	0	0	0	0	0	0	0	0	0	0	0.633333333333333	0.166666666666667	0	0	0	0.2	0	1	TssBiv
ENSMUSG00000004187.11	chr15	76659858	76668196	+	.	OTTMUSG00000071083.1	Kifc2	0.327550129044987	0.327631644207768	3.55178135914432	0.41180222674621	0.999999917661467	Not regulated	SC_spike	76659858	76656858	76662858	0	0	0.457	0	0	0	0	0	0.1	0	0	0.2	0.243	0	0	0	0	0	1	TSSFlnkD
ENSMUSG00000004207.14	chr10	60277627	60302597	+	.	OTTMUSG00000016474.1	Psap	0.586294073788694	0.586346484907233	5.04889503046989	0.0451897768146229	0.679169944916239	Not regulated	SC_spike	60277627	60274627	60280627	0	0	0.366666666666667	0	0	0	0	0.0333333333333333	0.437833333333333	0	0	0	0	0	0	0	0.162166666666667	0	1	EnhWk
ENSMUSG00000004221.16	chrX	74393290	74453854	+	.	OTTMUSG00000017732.19	Ikbkg	-0.300669971214416	-0.30663012844428	-2.27225142450582	0.552689333107768	0.999999917661467	Not regulated	SC_spike	74393290	74390290	74396290	0.1	0.0333333333333333	0.133333333333333	0	0	0	0	0	0.151666666666667	0	0	0	0	0	0.266666666666667	0	0.315	0	1	Quies2
ENSMUSG00000004231.15	chr19	44756045	44837871	+	.	OTTMUSG00000037630.4	Pax2	-0.156074202120957	-0.159305533791788	-2.35080069313429	0.767240532509341	0.999999917661467	Not regulated	SC_spike	44756045	44753045	44759045	0	0	0	0	0	0	0	0	0	0	0	0.366666666666667	0.533333333333333	0.1	0	0	0	0	1	EnhBiv
ENSMUSG00000004233.14	chr3	99141068	99239186	+	.	OTTMUSG00000006862.4	Wars2	0.473444418134808	0.474897534328938	0.00472095618156207	0.177519123067145	0.999999917661467	Not regulated	SC_spike	99141068	99138068	99144068	0.0666666666666667	0.1	0.1	0	0	0	0	0	0.0333333333333333	0	0	0	0	0	0	0	0.7	0	1	Quies2
ENSMUSG00000004263.15	chr6	124742544	124756524	-	.	OTTMUSG00000023122.2	Atn1	0.0905270371712043	0.0905917736811746	1.99794990070323	0.877851034261717	0.999999917661467	Not regulated	SC_spike	124756524	124753524	124759524	0	0	0	0	0	0	0	0	0	0	0	0.466666666666667	0.487333333333333	0	0	0	0.046	0	1	EnhBiv
ENSMUSG00000004264.17	chr6	124712336	124716950	+	.	OTTMUSG00000020695.3	Phb2	0.136592066896382	0.136597327180717	6.22134189653233	0.883078632162731	0.999999917661467	Not regulated	SC_spike	124712336	124709336	124715336	0.2	0	0.2	0	0	0.366666666666667	0.0666666666666667	0	0.166666666666667	0	0	0	0	0	0	0	0	0	1	EnhG1
ENSMUSG00000004266.15	chr6	124720707	124738714	-	.	OTTMUSG00000038210.3	Ptpn6	-0.0935706589336477	-0.0938920678503582	-0.119627863959901	0.805823892189913	0.999999917661467	Not regulated	SC_spike	124738714	124735714	124741714	0	0	0.519	0	0	0	0	0	0.166666666666667	0	0	0	0.0666666666666667	0.133333333333333	0	0	0.114333333333333	0	1	TSSFlnkD
ENSMUSG00000004267.16	chr6	124760053	124769673	-	.	OTTMUSG00000022240.6	Eno2	0.165178058365413	0.165990241886546	-0.623156085052831	0.656312401875044	0.999999917661467	Not regulated	SC_spike	124769673	124766673	124772673	0	0	0	0	0	0.112166666666667	0.4	0	0	0	0	0.1	0.3545	0.0333333333333333	0	0	0	0	1	EnhG2
ENSMUSG00000004268.11	chr6	124704085	124712178	-	.	OTTMUSG00000023581.3	Emg1	0.212650125852537	0.212665222278821	5.33456760626162	0.753745562173128	0.999999917661467	Not regulated	SC_spike	124712178	124709178	124715178	0.2	0	0.2	0	0	0.366666666666667	0.0666666666666667	0	0.166666666666667	0	0	0	0	0	0	0	0	0	1	EnhG1
ENSMUSG00000004270.13	chr6	124663027	124704418	+	.	OTTMUSG00000023580.2	Lpcat3	0.0178069031983938	0.0178071109278863	7.92607662674563	0.996044153791682	0.999999917661467	Not regulated	SC_spike	124663027	124660027	124666027	0	0	0.433333333333333	0	0	0	0.437833333333333	0.0955	0.0333333333333333	0	0	0	0	0	0	0	0	0	1	EnhG2
ENSMUSG00000004285.12	chr6	29467718	29470512	+	.	OTTMUSG00000023640.2	Atp6v1f	-0.0606611813085445	-0.0606638058448501	6.05283426902211	0.984514583684097	0.999999917661467	Not regulated	SC_spike	29467718	29464718	29470718	0.166666666666667	0.0333333333333333	0.3	0	0	0.0333333333333333	0.0196666666666667	0.0333333333333333	0.3	0	0	0	0	0	0	0	0.113666666666667	0	1	TSSFlnkD
ENSMUSG00000004317.14	chrX	7153810	7319358	-	.	OTTMUSG00000016484.2	Clcn5	-0.604415429885545	-0.624521938324594	-2.77788383772087	0.32551212546124	0.999999917661467	Not regulated	SC_spike	7319358	7316358	7322358	0	0.0333333333333333	0.233333333333333	0	0	0	0	0.0666666666666667	0.666666666666667	0	0	0	0	0	0	0	0	0	1	EnhWk
ENSMUSG00000004319.15	chr8	60910389	60983300	-	.	OTTMUSG00000022342.2	Clcn3	-0.0905296034046383	-0.0905387167900674	4.83447900656091	0.955695032229834	0.999999917661467	Not regulated	SC_spike	60983300	60980300	60986300	0.133333333333333	0.4	0.133333333333333	0	0	0	0	0	0.116666666666667	0	0	0	0	0	0	0	0.216666666666667	0	1	TSSFlnk
ENSMUSG00000004328.15	chr7	17031507	17062427	-	.	OTTMUSG00000022817.2	Hif3a	-0.196597850372111	-0.197479576682098	-0.453730234486929	0.59665130015734	0.999999917661467	Not regulated	SC_spike	17062427	17059427	17065427	0	0	0	0	0	0	0	0	0	0	0	0.3	0.5955	0	0	0	0.1045	0	1	EnhBiv
ENSMUSG00000004341.8	chr13	21312125	21319624	+	.	OTTMUSG00000000419.2	Gpx6	-0.205804412832428	-0.206113823795115	1.03331555966648	0.586281413178536	0.999999917661467	Not regulated	SC_spike	21312125	21309125	21315125	0	0.0333333333333333	0.133333333333333	0	0	0	0	0	0.220833333333333	0	0	0	0.0333333333333333	0	0	0	0.579166666666667	0	1	Quies2
ENSMUSG00000004347.16	chr6	56069804	56569103	-	.	OTTMUSG00000023509.4	Pde1c	-0.119921548652021	-0.119922427765023	8.6209627292253	0.949730126534958	0.999999917661467	Not regulated	SC_spike	56569103	56566103	56572103	0	0	0	0	0	0	0	0	0	0	0	0.233333333333333	0.2	0.383833333333333	0	0	0.182833333333333	0	1	ReprPC
ENSMUSG00000004356.8	chr10	88746607	88826804	-	.	OTTMUSG00000063991.1	Utp20	0.141152774914598	0.141161454943893	5.59767621355769	0.75522366323232	0.999999917661467	Not regulated	SC_spike	88826804	88823804	88829804	0.1	0.0333333333333333	0.2	0.299333333333333	0.0333333333333333	0	0	0	0.0333333333333333	0	0	0	0	0.200666666666667	0.1	0	0	0	1	Tx
ENSMUSG00000004364.14	chr1	80264923	80340480	-	.	OTTMUSG00000035349.2	Cul3	-0.0321129471240562	-0.0321131099900082	9.14976697749661	0.995309701930815	0.999999917661467	Not regulated	SC_spike	80340480	80337480	80343480	0.0333333333333333	0.133333333333333	0.2	0	0	0.286666666666667	0.1	0	0	0	0	0	0	0	0	0	0.246666666666667	0	1	EnhG1
ENSMUSG00000004371.14	chr7	4772373	4782857	-	.	OTTMUSG00000040054.3	Il11	-0.518577118885471	-0.520621915945678	-0.311542134679424	0.149926103483902	0.999999917661467	Not regulated	SC_spike	4782857	4779857	4785857	0.0333333333333333	0.533333333333333	0.0666666666666667	0	0	0	0	0	0	0	0	0.233333333333333	0.0571666666666667	0.0761666666666667	0	0	0	0	1	TSSFlnk
ENSMUSG00000004383.18	chr8	72814599	73353540	-	.	OTTMUSG00000030306.2	Large1	0.252256276939442	0.252333694911738	3.25358465657863	0.575965454329778	0.999999917661467	Not regulated	SC_spike	73353540	73350540	73356540	0	0	0.133333333333333	0	0	0	0	0.0333333333333333	0.166666666666667	0	0	0.4	0.1	0	0	0	0.166666666666667	0	1	TssBiv
ENSMUSG00000004393.10	chr11	6258919	6267772	-	.	OTTMUSG00000000779.2	Ddx56	0.0482410192791988	0.0482433443577773	5.90366323763828	0.984179157304962	0.999999917661467	Not regulated	SC_spike	6267772	6264772	6270772	0.233333333333333	0	0.0333333333333333	0	0	0.4	0.1	0.1	0.133333333333333	0	0	0	0	0	0	0	0	0	1	EnhG1
ENSMUSG00000004394.12	chr11	6270369	6274870	-	.	OTTMUSG00000000780.5	Tmed4	0.110257163601228	0.110259032482621	7.39853094065771	0.950862214409553	0.999999917661467	Not regulated	SC_spike	6274870	6271870	6277870	0.1	0	0.133333333333333	0	0	0.155	0.266666666666667	0	0.1	0	0	0.0666666666666667	0	0	0	0	0.178333333333333	0	1	EnhG2
ENSMUSG00000004415.15	chr5	136741759	136883209	-	.	OTTMUSG00000022688.3	Col26a1	-0.624542871769405	-0.631806645847152	-1.74017423811094	0.1522979884575	0.999999917661467	Not regulated	SC_spike	136883209	136880209	136886209	0	0	0	0	0	0	0	0	0	0	0	0.333333333333333	0.231833333333333	0.434833333333333	0	0	0	0	1	ReprPC
ENSMUSG00000004446.12	chr6	120891930	120916853	-	.	OTTMUSG00000024186.3	Bid	-0.547787617574872	-0.548355363084783	1.52434200126352	0.0927706579793044	0.93765619432497	Not regulated	SC_spike	120916853	120913853	120919853	0	0	0.457833333333333	0	0	0	0	0.0333333333333333	0.2	0	0	0	0	0	0	0	0.308833333333333	0	1	TSSFlnkD
ENSMUSG00000004451.14	chr1	119470305	119504794	-	.	OTTMUSG00000021776.3	Ralb	-0.159560698375288	-0.159763677239277	1.20296521061463	0.74557680235828	0.999999917661467	Not regulated	SC_spike	119504794	119501794	119507794	0	0	0.3	0	0	0	0	0.134333333333333	0.265666666666667	0	0	0.0333333333333333	0.266666666666667	0	0	0	0	0	1	TSSFlnkD
ENSMUSG00000004455.16	chr5	122158278	122175273	+	.	OTTMUSG00000016349.5	Ppp1cc	0.0487802390386282	0.0487804583539147	9.32105375364068	0.988681561716338	0.999999917661467	Not regulated	SC_spike	122158278	122155278	122161278	0.133333333333333	0.0333333333333333	0.233333333333333	0	0	0	0.446333333333333	0	0.153666666666667	0	0	0	0	0	0	0	0	0	1	EnhG2
ENSMUSG00000004460.17	chr16	22857845	22879634	+	.	OTTMUSG00000025893.3	Dnajb11	0.0102267804276213	0.0102269933522741	7.0918521692798	0.996912048367775	0.999999917661467	Not regulated	SC_spike	22857845	22854845	22860845	0	0.0333333333333333	0.333333333333333	0	0.3075	0.125833333333333	0	0	0.2	0	0	0	0	0	0	0	0	0	1	TSSFlnkD
ENSMUSG00000004462.7	chr16	22813214	22857669	-	.	OTTMUSG00000071568.1	Tbccd1	-0.0332001352157479	-0.0332019674782439	5.72536737271743	0.990021593673537	0.999999917661467	Not regulated	SC_spike	22857669	22854669	22860669	0	0.0333333333333333	0.333333333333333	0	0.278166666666667	0.155166666666667	0	0	0.2	0	0	0	0	0	0	0	0	0	1	TSSFlnkD
ENSMUSG00000004473.10	chr7	44302687	44306902	-	.	OTTMUSG00000058327.1	Clec11a	0.347445965074189	0.347749205931155	1.73589917939461	0.355368583229647	0.999999917661467	Not regulated	SC_spike	44306902	44303902	44309902	0	0	0.433333333333333	0	0	0	0	0	0.0496666666666667	0	0	0.017	0.433333333333333	0.0666666666666667	0	0	0	0	1	TSSFlnkD
ENSMUSG00000004500.9	chr7	12965838	12974236	+	.	OTTMUSG00000022360.3	Zfp324	-1.50028933887173	-1.55252870351442	-2.81738293995894	0.0203635286809403	0.456439956440699	Not regulated	SC_spike	12965838	12962838	12968838	0	0	0	0	0	0	0	0	0	0	0	0.266666666666667	0.260333333333333	0.233333333333333	0	0	0.239666666666667	0	1	TssBiv
ENSMUSG00000004508.6	chr7	97081586	97308946	+	.	OTTMUSG00000058176.1	Gab2	0.160595061686094	0.160602521296115	5.96167792454715	0.814225703464841	0.999999917661467	Not regulated	SC_spike	97081586	97078586	97084586	0.166666666666667	0.0333333333333333	0.0666666666666667	0	0	0.1	0.633333333333333	0	0	0	0	0	0	0	0	0	0	0	1	EnhG2
ENSMUSG00000004530.12	chr5	113842436	113908758	-	.	OTTMUSG00000036099.2	Coro1c	0.56440389552546	0.564520206752034	3.85990516573127	0.120866928861097	0.999999917661467	Not regulated	SC_spike	113908758	113905758	113911758	0.1	0.1	0.3	0	0	0	0.233333333333333	0	0.207	0	0	0.0333333333333333	0	0.0263333333333333	0	0	0	0	1	TSSFlnkD
ENSMUSG00000004535.12	chr6	52713729	52766780	+	.	OTTMUSG00000022785.3	Tax1bp1	0.0132729994117484	0.0132731670986866	7.82433659192152	0.997615387988553	0.999999917661467	Not regulated	SC_spike	52713729	52710729	52716729	0.2	0.3	0.1	0	0	0.0215	0	0	0.266666666666667	0	0	0	0	0	0	0	0.111833333333333	0	1	TSSFlnk
ENSMUSG00000004540.7	chr7	18813937	18821607	-	.	OTTMUSG00000017162.1	Psg17	-1.52584533089881	-1.52689992170865	2.33287177919471	1.14608956947873e-13	2.12748606782336e-10	Down-regulated	SC_spike	18821607	18818607	18824607	0	0	0	0	0	0	0	0	0	0	0	0	0.166666666666667	0.301166666666667	0	0	0.532166666666667	0	3	Quies2
ENSMUSG00000004542.15	chr7	18789567	18798520	-	.	OTTMUSG00000043487.4	Psg19	-1.2861975254872	-1.293873739556	-0.761585624253425	0.000589706663640677	0.0514872114155683	Not regulated	SC_spike	18798520	18795520	18801520	0	0	0	0	0	0	0	0	0	0	0	0	0.0333333333333333	0.0666666666666667	0	0	0.9	0	1	Quies2
ENSMUSG00000004558.15	chr14	51905271	51914158	-	.	OTTMUSG00000069305.1	Ndrg2	0.666948467883005	0.672054046580942	-1.18163647524537	0.0869872844914485	0.917413722641088	Not regulated	SC_spike	51914158	51911158	51917158	0	0	0	0	0	0	0	0	0.0596666666666667	0	0	0.333333333333333	0.5	0.1	0	0	0.007	0	1	EnhBiv
ENSMUSG00000004561.14	chr14	51884842	51893039	+	.	OTTMUSG00000036453.4	Mettl17	0.0348820392885956	0.0348854163204035	4.8756708219306	0.986549117934094	0.999999917661467	Not regulated	SC_spike	51884842	51881842	51887842	0.0666666666666667	0.0666666666666667	0.3	0	0	0.340333333333333	0	0	0.226333333333333	0	0	0	0	0	0	0	0	0	1	EnhG1
ENSMUSG00000004562.16	chr14	51984719	52006251	+	.	OTTMUSG00000043548.6	Arhgef40	0.0642218983497888	0.0643489711905238	0.672852286391893	0.879624481526921	0.999999917661467	Not regulated	SC_spike	51984719	51981719	51987719	0	0	0	0	0	0	0	0	0	0	0	0.333333333333333	0.266666666666667	0.119833333333333	0	0	0.280166666666667	0	1	TssBiv
ENSMUSG00000004565.15	chr8	3515384	3544267	+	.	OTTMUSG00000059166.1	Pnpla6	0.275869408336267	0.276027763505372	2.35647026870086	0.527419332173411	0.999999917661467	Not regulated	SC_spike	3515384	3512384	3518384	0	0	0	0	0	0	0	0	0	0	0	0.5	0.133333333333333	0	0	0	0.366666666666667	0	1	TssBiv
ENSMUSG00000004567.16	chr8	3500457	3515232	+	.	OTTMUSG00000026357.3	Mcoln1	0.273720418287472	0.273942965359621	1.85851581226935	0.536715281011863	0.999999917661467	Not regulated	SC_spike	3500457	3497457	3503457	0.0666666666666667	0	0.166666666666667	0	0	0	0	0.0666666666666667	0.233333333333333	0	0	0	0.0571666666666667	0	0	0	0.4095	0	1	Quies2
ENSMUSG00000004568.12	chr8	3393006	3456601	+	.	OTTMUSG00000030752.4	Arhgef18	0.204012811540697	0.204045094839424	4.14987249693749	0.721821346230811	0.999999917661467	Not regulated	SC_spike	3393006	3390006	3396006	0.0333333333333333	0	0.2	0	0	0	0	0.233333333333333	0.366666666666667	0	0	0	0	0	0	0	0.166666666666667	0	1	EnhWk
ENSMUSG00000004591.16	chr3	142790902	142882004	-	.	OTTMUSG00000036912.3	Pkn2	-0.105869894001123	-0.105874030309778	6.20318958845663	0.962675079253486	0.999999917661467	Not regulated	SC_spike	142882004	142879004	142885004	0	0.133333333333333	0.3	0	0.133333333333333	0.167333333333333	0	0	0	0	0	0	0	0	0	0	0.266	0	1	TSSFlnkD
ENSMUSG00000004610.4	chr7	43444083	43457800	+	.	OTTMUSG00000023293.2	Etfb	-0.791250939710856	-0.797380149606619	-1.21251986837254	0.0409508663497989	0.651837913027065	Not regulated	SC_spike	43444083	43441083	43447083	0	0	0.133333333333333	0	0	0	0	0	0.1	0	0	0.486166666666667	0.0666666666666667	0.133333333333333	0.0666666666666667	0	0.0138333333333333	0	1	TssBiv
ENSMUSG00000004626.14	chr8	3630955	3643644	+	.	OTTMUSG00000027109.3	Stxbp2	0.0672696984625083	0.0672712242088397	6.98756322910112	0.985709340047272	0.999999917661467	Not regulated	SC_spike	3630955	3627955	3633955	0	0	0.366666666666667	0	0	0.1925	0	0	0.0333333333333333	0	0	0	0	0	0	0	0.4075	0	1	Quies2
ENSMUSG00000004631.15	chr6	4674350	4747207	-	.	OTTMUSG00000023184.7	Sgce	0.603706150593518	0.604319891000565	1.5867600365799	0.0613881163478325	0.783101137668762	Not regulated	SC_spike	4747207	4744207	4750207	0	0	0.0333333333333333	0	0	0	0	0	0.0333333333333333	0	0	0.533333333333333	0	0	0	0	0.4	0	1	TssBiv
ENSMUSG00000004633.17	chr6	54039554	54301810	+	.	OTTMUSG00000023143.7	Chn2	-0.193018582331912	-0.193073179098419	3.35695092592535	0.694583703548605	0.999999917661467	Not regulated	SC_spike	54039554	54036554	54042554	0	0	0	0	0	0	0	0	0	0	0	0.266666666666667	0.266666666666667	0.292333333333333	0	0	0.174333333333333	0	1	ReprPC
ENSMUSG00000004637.15	chr8	114439655	115352708	+	.	OTTMUSG00000030624.1	Wwox	-0.0277647440738078	-0.0277661111835183	5.86857398136821	0.987955067215948	0.999999917661467	Not regulated	SC_spike	114439655	114436655	114442655	0	0	0.2	0	0	0.309166666666667	0	0	0.366666666666667	0	0	0.0908333333333333	0.0333333333333333	0	0	0	0	0	1	EnhWk
ENSMUSG00000004642.13	chr5	33634952	33652574	-	.	OTTMUSG00000025101.3	Slbp	0.13912996957875	0.139132464542026	7.32475566832264	0.94239037161056	0.999999917661467	Not regulated	SC_spike	33652574	33649574	33655574	0	0	0	0	0	0.071	0.929	0	0	0	0	0	0	0	0	0	0	0	1	EnhG2
ENSMUSG00000004661.15	chr9	57790353	57836793	-	.	OTTMUSG00000036791.4	Arid3b	-0.294079162905056	-0.294087320000706	6.70860519139433	0.587457266765589	0.999999917661467	Not regulated	SC_spike	57836793	57833793	57839793	0	0.0333333333333333	0.466666666666667	0	0	0.266666666666667	0.0345	0	0.1	0	0	0	0	0	0	0	0.0988333333333333	0	1	TSSFlnkD
ENSMUSG00000004665.10	chr10	79988584	79996062	+	.	OTTMUSG00000019132.1	Cnn2	-0.391723234719232	-0.395444520207746	-1.51755002650284	0.344887254428182	0.999999917661467	Not regulated	SC_spike	79988584	79985584	79991584	0	0	0.136	0	0	0	0	0	0	0	0	0.666666666666667	0.197333333333333	0	0	0	0	0	1	TssBiv
ENSMUSG00000004667.18	chr10	80035949	80039795	-	.	OTTMUSG00000019133.1	Polr2e	0.129597077100936	0.129604232628668	5.69337081001044	0.874310019737187	0.999999917661467	Not regulated	SC_spike	80039795	80036795	80042795	0.1	0	0.133333333333333	0	0	0.200833333333333	0.3	0.1325	0.133333333333333	0	0	0	0	0	0	0	0	0	1	EnhG2
ENSMUSG00000004668.14	chr11	9191942	9684259	+	.	OTTMUSG00000005151.3	Abca13	4.07028203548391	4.22031189058685	-1.79796588668146	3.81749690084501e-08	2.14739984758745e-05	Up-regulated	SC_spike	9191942	9188942	9194942	0	0	0	0	0	0	0	0	0	0	0	0	0	0	0	0	2.92366666666667	0	2	Quies2
ENSMUSG00000004677.17	chr8	71272714	71360713	+	.	OTTMUSG00000062152.2	Myo9b	0.0696758963862311	0.0696809181748049	5.32183995124419	0.942360602771457	0.999999917661467	Not regulated	SC_spike	71272714	71269714	71275714	0.2	0	0.166666666666667	0	0	0	0	0	0.419	0	0	0	0	0	0	0	0.214333333333333	0	1	EnhWk
ENSMUSG00000004698.10	chr12	34047580	34917095	-	.	OTTMUSG00000061412.8	Hdac9	0.397444723543957	0.398632558058407	0.0409019207706935	0.264604754025378	0.999999917661467	Not regulated	SC_spike	34917095	34914095	34920095	0.0666666666666667	0.1	0	0	0	0	0	0.0333333333333333	0	0	0	0	0.0666666666666667	0	0	0	0.733333333333333	0	1	Quies2
ENSMUSG00000004707.14	chr1	171588624	171607410	-	.	OTTMUSG00000016916.3	Ly9	-0.405415210682079	-0.405852890152322	1.44426179370616	0.249694249260332	0.999999917661467	Not regulated	SC_spike	171607410	171604410	171610410	0	0	0	0	0	0	0	0	0	0	0	0	0	0	0	0	1.36833333333333	0	1	Quies2
ENSMUSG00000004709.14	chr1	171559193	171609746	+	.	OTTMUSG00000016914.2	Cd244a	-0.110458809143091	-0.111390234174751	-1.1623736729463	0.789108432996619	0.999999917661467	Not regulated	SC_spike	171559193	171556193	171562193	0	0	0	0	0	0	0	0	0	0	0	0	0.1655	0	0	0	0.8345	0	1	Quies2
ENSMUSG00000004730.15	chr17	57358691	57483527	+	.	OTTMUSG00000072432.1	Adgre1	0.490453320027677	0.491723102640476	0.247055324497817	0.161737466762387	0.999999917661467	Not regulated	SC_spike	57358691	57355691	57361691	0	0	0	0	0	0	0	0	0	0	0	0	0.0333333333333333	0	0	0	0.966666666666667	0	1	Quies2
ENSMUSG00000004748.5	chr11	4091480	4095445	-	.	OTTMUSG00000005047.1	Mtfp1	-0.0665173776586535	-0.0665294721588929	3.9675780344023	0.953365075395164	0.999999917661467	Not regulated	SC_spike	4095445	4092445	4098445	0.233333333333333	0	0.4075	0	0	0.125833333333333	0.233333333333333	0	0	0	0	0	0	0	0	0	0	0	1	TSSFlnkD
ENSMUSG00000004768.14	chr1	33719887	33742564	+	.	OTTMUSG00000021871.6	Rab23	-0.206956661382991	-0.206967077921799	5.8450575279391	0.793761528569801	0.999999917661467	Not regulated	SC_spike	33719887	33716887	33722887	0	0.0333333333333333	0.166666666666667	0	0	0.0811666666666667	0.4	0	0.1	0	0	0	0	0	0	0	0.218833333333333	0	1	EnhG2
ENSMUSG00000004771.12	chr9	64715299	64737758	-	.	OTTMUSG00000036848.2	Rab11a	0.0624585709284105	0.062462299762731	5.59671668208618	0.983049133530702	0.999999917661467	Not regulated	SC_spike	64737758	64734758	64740758	0.266666666666667	0.0333333333333333	0.0666666666666667	0	0.0403333333333333	0.0333333333333333	0	0	0.433333333333333	0	0	0	0	0	0	0	0.126333333333333	0	1	EnhWk
ENSMUSG00000004788.11	chr12	85219481	85226628	+	.	OTTMUSG00000030645.8	Eif2b2	0.173312739644794	0.173325340937116	5.31115302794647	0.851040685457199	0.999999917661467	Not regulated	SC_spike	85219481	85216481	85222481	0.0666666666666667	0	0.333333333333333	0	0	0.180166666666667	0.366666666666667	0.0531666666666667	0	0	0	0	0	0	0	0	0	0	1	EnhG2
ENSMUSG00000004789.10	chr12	85110833	85134845	+	.	OTTMUSG00000067247.4	Dlst	-0.301168446041789	-0.301172895903737	7.61316963755557	0.550051351775241	0.999999917661467	Not regulated	SC_spike	85110833	85107833	85113833	0.2	0	0.1	0	0	0.2055	0.166666666666667	0	0	0	0	0	0.0666666666666667	0	0	0	0.261166666666667	0	1	Quies2
ENSMUSG00000004791.7	chr12	85166635	85177790	-	.	OTTMUSG00000067312.1	Pgf	0.307354649234702	0.307496290846492	2.597632484455	0.419079998612335	0.999999917661467	Not regulated	SC_spike	85177790	85174790	85180790	0	0	0	0	0	0	0	0	0	0	0	0.366666666666667	0.301666666666667	0.331666666666667	0	0	0	0	1	TssBiv
ENSMUSG00000004798.14	chr11	61775649	61855073	-	.	OTTMUSG00000005846.3	Ulk2	0.0534617293785894	0.0534623553996653	7.95312222316406	0.986137368051484	0.999999917661467	Not regulated	SC_spike	61855073	61852073	61858073	0.0666666666666667	0.0333333333333333	0.1	0	0	0.5545	0.2455	0	0	0	0	0	0	0	0	0	0	0	1	EnhG1
ENSMUSG00000004815.12	chr5	108646693	108669672	-	.	OTTMUSG00000026824.4	Dgkq	0.356586700664265	0.35678197630231	2.40237930157914	0.344998561948694	0.999999917661467	Not regulated	SC_spike	108669672	108666672	108672672	0.1	0	0.133333333333333	0	0	0	0	0	0.0666666666666667	0	0	0.0333333333333333	0.166666666666667	0	0	0	0.5	0	1	Quies2
ENSMUSG00000004837.2	chr11	61653265	61672784	+	.	OTTMUSG00000005843.1	Grap	-0.126807058114175	-0.127297609132978	-0.154425651664953	0.736162823103166	0.999999917661467	Not regulated	SC_spike	61653265	61650265	61656265	0	0	0	0	0	0	0	0	0	0	0	0	0.1	0	0	0	0.9	0	1	Quies2
ENSMUSG00000004843.7	chr16	65539128	65562726	-	.	OTTMUSG00000071625.1	Chmp2b	-0.103890390959388	-0.10389204066939	7.49978721563447	0.964629717146104	0.999999917661467	Not regulated	SC_spike	65562726	65559726	65565726	0.133333333333333	0	0.233333333333333	0	0.287666666666667	0.0123333333333333	0	0	0.166666666666667	0	0	0	0	0	0	0	0	0.166666666666667	1	TxWk
ENSMUSG00000004846.10	chr5	136987019	136996648	+	.	OTTMUSG00000023396.3	Plod3	0.410710577877255	0.410790628131206	3.92576101936667	0.247764234076348	0.999999917661467	Not regulated	SC_spike	136987019	136984019	136990019	0	0.0333333333333333	0.303166666666667	0	0.166666666666667	0.0666666666666667	0.330166666666667	0	0.1	0	0	0	0	0	0	0	0	0	1	EnhG2
ENSMUSG00000004849.14	chr5	137034993	137046135	-	.	OTTMUSG00000023414.2	Ap1s1	0.300132249681848	0.300165344649876	4.71628428859509	0.463116706595617	0.999999917661467	Not regulated	SC_spike	137046135	137043135	137049135	0	0	0.3	0	0.0333333333333333	0.0775	0	0	0.333333333333333	0	0	0	0.0333333333333333	0	0	0	0.2225	0	1	EnhWk
ENSMUSG00000004865.16	chr17	28587648	28622709	-	.	OTTMUSG00000024247.3	Srpk1	-0.0981615467162584	-0.0981620724858118	9.069308181663	0.974024155293258	0.999999917661467	Not regulated	SC_spike	28622709	28619709	28625709	0	0	0.166666666666667	0	0	0.0485	0.366666666666667	0	0.0333333333333333	0	0	0	0	0	0	0	0.384833333333333	0	1	Quies2
ENSMUSG00000004872.15	chr1	78101267	78197134	-	.	OTTMUSG00000037633.1	Pax3	0.661967563824785	0.663418189086345	0.482457288569764	0.0343110074570282	0.596362576240463	Not regulated	SC_spike	78197134	78194134	78200134	0	0	0	0	0	0	0	0	0	0	0	0.233333333333333	0.577666666666667	0.189	0	0	0	0	1	EnhBiv
ENSMUSG00000004880.11	chr1	181815335	181843046	-	.	OTTMUSG00000050712.2	Lbr	0.16093798315536	0.160944266499635	6.2196686968826	0.791142297250518	0.999999917661467	Not regulated	SC_spike	181843046	181840046	181846046	0	0.0333333333333333	0.3	0	0	0.059	0	0	0.333333333333333	0	0	0	0.274333333333333	0	0	0	0	0	1	EnhWk
ENSMUSG00000004892.13	chr3	87987531	88000230	-	.	OTTMUSG00000051892.2	Bcan	0.451364357841525	0.458106653172386	-2.0284985671103	0.339958300130141	0.999999917661467	Not regulated	SC_spike	88000230	87997230	88003230	0	0	0	0	0	0	0	0	0	0	0	0.461666666666667	0.5	0.0383333333333333	0	0	0	0	1	EnhBiv
ENSMUSG00000004894.10	chr3	88021750	88027583	-	.	OTTMUSG00000027207.1	Hapln2	-0.214506266809098	-0.214704038617723	1.63592434009506	0.582458913745532	0.999999917661467	Not regulated	SC_spike	88027583	88024583	88030583	0	0	0	0	0	0	0	0	0	0	0	0.0695	0.297166666666667	0	0	0	0.633333333333333	0	1	Quies2
ENSMUSG00000004895.9	chr3	87858903	87885608	-	.	OTTMUSG00000030643.3	Prcc	0.233433952250609	0.233451983220958	5.22749320666758	0.750873813836391	0.999999917661467	Not regulated	SC_spike	87885608	87882608	87888608	0.166666666666667	0	0.233333333333333	0	0	0.132	0.2	0	0.0666666666666667	0	0	0	0	0	0	0	0.201333333333333	0	1	TSSFlnkD
ENSMUSG00000004896.16	chr3	87922601	87930717	-	.	OTTMUSG00000027514.2	Rrnad1	0.0888012134707346	0.0888113780630936	4.66433140494434	0.952023516250259	0.999999917661467	Not regulated	SC_spike	87930717	87927717	87933717	0	0	0.266666666666667	0	0	0.286166666666667	0.447166666666667	0	0	0	0	0	0	0	0	0	0	0	1	EnhG2
ENSMUSG00000004897.16	chr3	87906321	87916132	+	.	OTTMUSG00000027208.3	Hdgf	0.0791091233706424	0.0791095076799068	9.21115663491372	0.980666179816448	0.999999917661467	Not regulated	SC_spike	87906321	87903321	87909321	0.133333333333333	0.0333333333333333	0.133333333333333	0	0	0	0.320166666666667	0	0.3	0	0	0	0	0	0	0	0	0.0798333333333333	1	EnhG2
ENSMUSG00000004902.7	chr6	120773578	120794336	+	.	OTTMUSG00000056827.1	Slc25a18	-0.307305761337456	-0.309285802524268	-0.998025061703826	0.420407404371391	0.999999917661467	Not regulated	SC_spike	120773578	120770578	120776578	0	0	0	0	0.870333333333333	0	0	0.0666666666666667	0.063	0	0	0	0	0	0	0	0	0	1	TxWk
ENSMUSG00000004929.12	chr10	81070035	81082559	+	.	OTTMUSG00000035441.1	Thop1	-0.248589600874397	-0.248591456251466	8.59706639614281	0.691168351699818	0.999999917661467	Not regulated	SC_spike	81070035	81067035	81073035	0	0	0.4	0	0	0	0.439166666666667	0	0.0275	0	0	0.133333333333333	0	0	0	0	0	0	1	EnhG2
ENSMUSG00000004931.11	chr10	81266960	81273246	+	.	OTTMUSG00000065061.1	Apba3	0.109360799643063	0.109365973704488	5.92606985753306	0.952334876387973	0.999999917661467	Not regulated	SC_spike	81266960	81263960	81269960	0.0333333333333333	0.0333333333333333	0.133333333333333	0	0	0.00666666666666667	0.793333333333333	0	0	0	0	0	0	0	0	0	0	0	1	EnhG2
ENSMUSG00000004933.17	chr10	81252935	81263365	+	.	OTTMUSG00000030346.4	Matk	0.11966133440375	0.119744429620918	2.08285772588514	0.851907157310227	0.999999917661467	Not regulated	SC_spike	81252935	81249935	81255935	0	0	0.0108333333333333	0	0	0	0	0	0	0	0	0.4	0.589166666666667	0	0	0	0	0	1	EnhBiv
ENSMUSG00000004934.14	chr10	81153266	81167923	-	.	OTTMUSG00000030312.2	Pias4	-0.0974102805821664	-0.0974119137986197	7.41354828380849	0.936829158035193	0.999999917661467	Not regulated	SC_spike	81167923	81164923	81170923	0	0.0666666666666667	0.4	0	0	0	0.3795	0	0.153833333333333	0	0	0	0	0	0	0	0	0	1	TSSFlnkD
ENSMUSG00000004936.8	chr9	64185770	64253631	-	.	OTTMUSG00000016895.2	Map2k1	0.469346018204765	0.469781461126726	1.69778922756064	0.179342516068585	0.999999917661467	Not regulated	SC_spike	64253631	64250631	64256631	0	0	0.433333333333333	0	0	0	0	0	0.228166666666667	0	0	0	0	0	0	0	0.3385	0	1	TSSFlnkD
ENSMUSG00000004937.6	chr10	81044075	81060181	-	.	OTTMUSG00000065050.1	Sgta	-0.0227067390084161	-0.0227070545910274	7.69736575148093	0.99648789306803	0.999999917661467	Not regulated	SC_spike	81060181	81057181	81063181	0.0333333333333333	0.0333333333333333	0.3	0	0	0.1	0.203166666666667	0	0.330166666666667	0	0	0	0	0	0	0	0	0	1	EnhWk
ENSMUSG00000004945.15	chr17	5410870	5440259	-	.	OTTMUSG00000045084.3	Tmem242	-0.286393117002541	-0.286408703996194	5.73188980675809	0.549635671161483	0.999999917661467	Not regulated	SC_spike	5440259	5437259	5443259	0	0	0.266666666666667	0	0	0.356833333333333	0.0333333333333333	0	0	0	0	0	0.0431666666666667	0	0	0	0.3	0	1	EnhG1
ENSMUSG00000004947.15	chr5	135994800	136032872	+	.	OTTMUSG00000025375.5	Dtx2	-0.0947246177688942	-0.0947280616267336	6.30553134859755	0.97020798540793	0.999999917661467	Not regulated	SC_spike	135994800	135991800	135997800	0	0	0.266666666666667	0	0	0.133333333333333	0.0666666666666667	0.1	0.233333333333333	0	0	0	0	0	0	0	0.2	0	1	TSSFlnkD
ENSMUSG00000004951.10	chr5	135887919	135889563	+	.	OTTMUSG00000024281.1	Hspb1	0.417966519726171	0.41869414938006	0.806640306368216	0.237624388804462	0.999999917661467	Not regulated	SC_spike	135887919	135884919	135890919	0	0	0	0	0	0	0	0	0	0	0	0.4	0.3865	0.133333333333333	0	0	0.0801666666666667	0	1	TssBiv
ENSMUSG00000004952.13	chr5	136083916	136111860	+	.	OTTMUSG00000025403.3	Rasa4	0.188124932163688	0.188927428945815	-0.481340698579414	0.611013850749856	0.999999917661467	Not regulated	SC_spike	136083916	136080916	136086916	0	0	0	0	0	0	0	0	0	0	0	0.3	0.366666666666667	0	0	0	0.333333333333333	0	1	EnhBiv
ENSMUSG00000004961.7	chr7	4539765	4547541	-	.	OTTMUSG00000058457.2	Syt5	0.0546848433979364	0.0547020554734097	3.23825669531411	0.940185871609747	0.999999917661467	Not regulated	SC_spike	4547541	4544541	4550541	0	0	0	0	0	0	0	0	0.233333333333333	0	0	0.233333333333333	0.333333333333333	0.0666666666666667	0	0	0.133333333333333	0	1	EnhBiv
ENSMUSG00000004980.16	chr6	51460932	51469894	-	.	OTTMUSG00000057601.2	Hnrnpa2b1	0.234281697496066	0.234282941952839	9.08717409198712	0.665550077189289	0.999999917661467	Not regulated	SC_spike	51469894	51466894	51472894	0.266666666666667	0	0	0	0	0.4	0.333333333333333	0	0	0	0	0	0	0	0	0	0	0	1	EnhG1
ENSMUSG00000004994.12	chr8	84257795	84270380	-	.	OTTMUSG00000036549.5	Ccdc130	-0.0151771410517034	-0.015177623066382	6.50523250122746	0.995562424564202	0.999999917661467	Not regulated	SC_spike	84270380	84267380	84273380	0.1	0.0333333333333333	0.133333333333333	0	0	0.203333333333333	0.233333333333333	0.0666666666666667	0.23	0	0	0	0	0	0	0	0	0	1	EnhG2
ENSMUSG00000004996.9	chr8	84249906	84257326	-	.	OTTMUSG00000032850.2	Mri1	0.102561415276746	0.102617170467391	2.36977355617528	0.892693396448464	0.999999917661467	Not regulated	SC_spike	84257326	84254326	84260326	0.166666666666667	0	0.1	0	0	0.633333333333333	0.1	0	0	0	0	0	0	0	0	0	0	0	1	EnhG1
ENSMUSG00000005034.15	chr3	146729574	146812990	-	.	OTTMUSG00000016475.4	Prkacb	-0.00945759554468945	-0.00946342176615127	2.16949248025777	0.986423005070045	0.999999917661467	Not regulated	SC_spike	146812990	146809990	146815990	0	0	0.266666666666667	0	0.135	0.2	0	0	0.0333333333333333	0	0	0	0	0	0	0	0.365	0	1	Quies2
ENSMUSG00000005043.13	chr11	119343425	119355536	-	.	OTTMUSG00000003911.2	Sgsh	-0.0499114518981836	-0.0499371675618775	2.45327103640582	0.926102959370912	0.999999917661467	Not regulated	SC_spike	119355536	119352536	119358536	0	0	0	0	0	0	0	0	0	0	0	0.466666666666667	0.3	0.122666666666667	0	0	0.110666666666667	0	1	TssBiv
ENSMUSG00000005045.16	chr4	152338651	152390194	+	.	OTTMUSG00000010576.6	Chd5	-0.149853131470828	-0.149860237797363	5.94353956357812	0.719860936803428	0.999999917661467	Not regulated	SC_spike	152338651	152335651	152341651	0	0.1	0	0	0	0.0248333333333333	0.133333333333333	0	0	0	0	0.741833333333333	0	0	0	0	0	0	1	TssBiv
ENSMUSG00000005054.7	chr10	78425669	78427622	+	.	OTTMUSG00000064258.1	Cstb	0.355954996211181	0.356772549973505	0.405173175238474	0.325968813429628	0.999999917661467	Not regulated	SC_spike	78425669	78422669	78428669	0	0	0.0448333333333333	0	0	0	0	0	0.2	0	0	0.233333333333333	0.2	0	0	0	0.321833333333333	0	1	Quies2
ENSMUSG00000005057.13	chr5	136218147	136246556	-	.	OTTMUSG00000054381.4	Sh2b2	0.149268640815792	0.149682973329532	0.017580096307969	0.694251846155486	0.999999917661467	Not regulated	SC_spike	136246556	136243556	136249556	0	0	0	0	0	0.026	0.366666666666667	0.1	0.2	0	0	0.3	0.00733333333333333	0	0	0	0	0	1	EnhG2
ENSMUSG00000005069.12	chr6	124396816	124415067	-	.	OTTMUSG00000023142.1	Pex5	0.103964949185326	0.103972296794391	5.3509075893509	0.927894796520516	0.999999917661467	Not regulated	SC_spike	124415067	124412067	124418067	0.133333333333333	0	0	0	0	0.4	0.466666666666667	0	0	0	0	0	0	0	0	0	0	0	1	EnhG2
ENSMUSG00000005078.16	chr12	72085589	72101461	+	.	OTTMUSG00000027642.1	Jkamp	0.276692855578712	0.279057398706027	-1.38896120756882	0.489881623065791	0.999999917661467	Not regulated	SC_spike	72085589	72082589	72088589	0	0	0.166666666666667	0	0	0	0	0.1	0.133333333333333	0	0	0.266666666666667	0.1685	0	0	0	0.164833333333333	0	1	TssBiv
ENSMUSG00000005089.15	chr2	102658659	102790784	+	.	OTTMUSG00000014848.4	Slc1a2	-0.395027594523375	-0.395067319813136	4.85847047342408	0.268939252287061	0.999999917661467	Not regulated	SC_spike	102658659	102655659	102661659	0	0	0	0	0	0	0	0	0	0	0	0.366666666666667	0.309833333333333	0.233333333333333	0.0901666666666667	0	0	0	1	TssBiv
ENSMUSG00000005102.13	chr2	118388618	118475234	+	.	OTTMUSG00000015229.2	Eif2ak4	0.140058249518352	0.140115812946628	2.80746718927473	0.817815775170834	0.999999917661467	Not regulated	SC_spike	118388618	118385618	118391618	0	0	0.233333333333333	0	0	0	0	0	0.233333333333333	0	0	0	0	0	0	0	0.533333333333333	0	1	Quies2
ENSMUSG00000005103.12	chr5	38526813	38563221	-	.	OTTMUSG00000056283.2	Wdr1	0.0877349500351156	0.087752781900413	3.823161598392	0.895515242297649	0.999999917661467	Not regulated	SC_spike	38563221	38560221	38566221	0.0298333333333333	0.0333333333333333	0.433333333333333	0	0.166666666666667	0	0	0.0666666666666667	0.1	0	0	0	0	0.170166666666667	0	0	0	0	1	TSSFlnkD
ENSMUSG00000005125.13	chr15	66929318	66969640	-	.	OTTMUSG00000035395.7	Ndrg1	-0.147822566104569	-0.149151384613608	-1.45732007662874	0.717207604900803	0.999999917661467	Not regulated	SC_spike	66969640	66966640	66972640	0	0	0	0	0	0	0	0	0	0	0	0.4	0.233333333333333	0.0933333333333333	0	0	0.273333333333333	0	1	TssBiv
ENSMUSG00000005131.4	chr9	53402325	53434402	+	.	OTTMUSG00000063126.1	4930550C14Rik	-0.0645114471128019	-0.064515456787108	5.52050062477265	0.966134573734801	0.999999917661467	Not regulated	SC_spike	53402325	53399325	53405325	0	0	0.0875	0	0	0	0	0	0.133333333333333	0	0	0.166666666666667	0.2	0	0	0	0.4125	0	1	Quies2
ENSMUSG00000005142.10	chr8	85083270	85098282	+	.	OTTMUSG00000061404.1	Man2b1	0.22450684801409	0.224546390870421	4.03891955718736	0.726866626293638	0.999999917661467	Not regulated	SC_spike	85083270	85080270	85086270	0.0883333333333333	0	0.366666666666667	0	0	0.211666666666667	0	0.0666666666666667	0.266666666666667	0	0	0	0	0	0	0	0	0	1	TSSFlnkD
ENSMUSG00000005148.8	chr14	99298691	99315036	+	.	OTTMUSG00000069558.1	Klf5	0.254884318745829	0.255183528227837	1.2892327112581	0.52259457977329	0.999999917661467	Not regulated	SC_spike	99298691	99295691	99301691	0	0.0485	0.2	0	0	0	0	0	0	0	0	0.166666666666667	0.0333333333333333	0.233333333333333	0	0	0.318166666666667	0	1	Quies2
ENSMUSG00000005150.16	chr8	85075035	85081306	-	.	OTTMUSG00000029968.4	Wdr83	0.201006388352764	0.201033584340023	4.42375033911626	0.745758631009149	0.999999917661467	Not regulated	SC_spike	85081306	85078306	85084306	0.133333333333333	0	0.433333333333333	0	0	0.215666666666667	0	0	0.217666666666667	0	0	0	0	0	0	0	0	0	1	TSSFlnkD
ENSMUSG00000005161.15	chr8	84969587	84974834	+	.	OTTMUSG00000016959.3	Prdx2	0.0482795516474139	0.0483010151268528	2.73894053210974	0.962508298278986	0.999999917661467	Not regulated	SC_spike	84969587	84966587	84972587	0	0	0.133333333333333	0	0	0	0.468833333333333	0	0	0	0	0.266666666666667	0.0666666666666667	0	0	0	0.0645	0	1	EnhG2
ENSMUSG00000005198.15	chr11	69733997	69758637	-	.	OTTMUSG00000006003.1	Polr2a	-0.014055355088733	-0.0140554436063216	8.68804075871951	0.985013223914658	0.999999917661467	Not regulated	SC_spike	69758637	69755637	69761637	0.366666666666667	0.0333333333333333	0.172833333333333	0	0	0	0.427166666666667	0	0	0	0	0	0	0	0	0	0	0	1	EnhG2
ENSMUSG00000005204.12	chr11	69673115	69682084	-	.	OTTMUSG00000006011.5	Senp3	0.0389701174938008	0.0389712543792272	6.64100895890838	0.981909547697312	0.999999917661467	Not regulated	SC_spike	69682084	69679084	69685084	0	0	0.380666666666667	0	0	0	0.319333333333333	0.1	0.2	0	0	0	0	0	0	0	0	0	1	TSSFlnkD
ENSMUSG00000005220.10	chr5	72300025	72504473	-	.	OTTMUSG00000039797.2	Corin	-0.153541574718362	-0.153600290004147	2.92358432901525	0.831941088951518	0.999999917661467	Not regulated	SC_spike	72504473	72501473	72507473	0	0	0	0	0	0	0	0	0	0	0	0.3	0.487833333333333	0	0	0	0.212166666666667	0	1	EnhBiv
ENSMUSG00000005225.15	chr6	54595111	54645839	+	.	OTTMUSG00000026986.2	Plekha8	0.213069179254402	0.213074897678296	6.75772096213757	0.61189977142985	0.999999917661467	Not regulated	SC_spike	54595111	54592111	54598111	0.0333333333333333	0	0.566666666666667	0	0	0	0	0	0.314833333333333	0	0	0	0	0	0	0	0.0851666666666667	0	1	TSSFlnkD
ENSMUSG00000005233.16	chr2	69193895	69206194	-	.	OTTMUSG00000012970.2	Spc25	-0.0251168659602688	-0.0251196832779164	4.65133693904996	0.989298713509041	0.999999917661467	Not regulated	SC_spike	69206194	69203194	69209194	0	0.0666666666666667	0.2	0	0	0.301	0.0333333333333333	0	0.0666666666666667	0	0	0	0	0	0	0	0.332333333333333	0	1	Quies2
ENSMUSG00000005237.14	chr11	69420809	69549110	-	.	OTTMUSG00000005984.3	Dnah2	-0.169001374643077	-0.169001872024467	9.93394583749036	0.844541830233063	0.999999917661467	Not regulated	SC_spike	69549110	69546110	69552110	0.0666666666666667	0	0.085	0	0	0	0.0483333333333333	0	0.166666666666667	0	0	0.3	0.333333333333333	0	0	0	0	0	1	EnhBiv
ENSMUSG00000005251.15	chr16	97741933	97763787	-	.	OTTMUSG00000019977.2	Ripk4	-0.897699694948446	-0.901323356934288	-0.24469004941433	0.00585163521813441	0.230135391004723	Not regulated	SC_spike	97763787	97760787	97766787	0	0	0	0	0	0	0	0	0	0	0	0.266666666666667	0.3	0	0	0	0.433333333333333	0	1	Quies2
ENSMUSG00000005262.13	chr16	18811779	18835261	+	.	OTTMUSG00000036274.4	Ufd1	0.0639642421735866	0.0639688166488759	5.328026226988	0.96522938541814	0.999999917661467	Not regulated	SC_spike	18811779	18808779	18814779	0.1	0.0666666666666667	0.3	0	0	0.366666666666667	0.166666666666667	0	0	0	0	0	0	0	0	0	0	0	1	EnhG1
ENSMUSG00000005267.13	chr11	62700356	62731905	-	.	OTTMUSG00000005869.4	Zfp287	0.01260183300291	0.0126040629186725	4.07171696913858	0.991669977558435	0.999999917661467	Not regulated	SC_spike	62731905	62728905	62734905	0	0	0.2175	0	0	0.549166666666667	0.233333333333333	0	0	0	0	0	0	0	0	0	0	0	1	EnhG1
ENSMUSG00000005268.20	chr15	10177238	10349180	+	.	OTTMUSG00000023932.11	Prlr	0.135817014036029	0.136763739186684	-1.26663103863935	0.735173873162074	0.999999917661467	Not regulated	SC_spike	10177238	10174238	10180238	0	0	0	0	0	0	0	0	0	0	0	0.2	0.2	0.1	0	0	0.5	0	1	Quies2
ENSMUSG00000005299.6	chr5	33739673	33782817	-	.	OTTMUSG00000021523.6	Letm1	0.0802419669186815	0.0802444863454126	6.54281013009272	0.933003795180669	0.999999917661467	Not regulated	SC_spike	33782817	33779817	33785817	0.166666666666667	0	0.0666666666666667	0	0	0.466666666666667	0.0666666666666667	0.1	0.133333333333333	0	0	0	0	0	0	0	0	0	1	EnhG1
ENSMUSG00000005312.15	chr13	58176156	58215653	-	.	OTTMUSG00000068414.1	Ubqln1	-0.127326405838574	-0.127328395618457	7.52895810593065	0.94876166791528	0.999999917661467	Not regulated	SC_spike	58215653	58212653	58218653	0.2	0.0333333333333333	0.2	0	0	0.466666666666667	0.0666666666666667	0	0.0333333333333333	0	0	0	0	0	0	0	0	0	1	EnhG1
ENSMUSG00000005320.9	chr13	55152640	55168759	+	.	OTTMUSG00000035043.1	Fgfr4	0.136333531230666	0.136416914551238	2.29871679255079	0.755581883155598	0.999999917661467	Not regulated	SC_spike	55152640	55149640	55155640	0	0	0	0	0	0	0	0	0	0	0	0.266666666666667	0.506666666666667	0	0	0	0.226666666666667	0	1	EnhBiv
ENSMUSG00000005354.16	chr15	77915047	77929006	-	.	OTTMUSG00000020980.8	Txn2	-0.0884402964782785	-0.0884430757357393	6.51734798523441	0.971630982469041	0.999999917661467	Not regulated	SC_spike	77929006	77926006	77932006	0.166666666666667	0.0333333333333333	0.133333333333333	0	0	0.299	0	0.1	0.267666666666667	0	0	0	0	0	0	0	0	0	1	EnhG1
ENSMUSG00000005357.9	chr10	78780496	78814765	+	.	OTTMUSG00000064352.2	Slc1a6	-0.230895335289402	-0.234683730515162	-2.1390958390829	0.636284061301103	0.999999917661467	Not regulated	SC_spike	78780496	78777496	78783496	0	0	0	0	0	0	0	0	0	0	0	0.166666666666667	0.233333333333333	0	0	0	0.6	0	1	Quies2
ENSMUSG00000005360.14	chr15	8634124	8710764	-	.	OTTMUSG00000032639.1	Slc1a3	-0.105216419780704	-0.105249544610708	3.19750531232691	0.930703646971371	0.999999917661467	Not regulated	SC_spike	8710764	8707764	8713764	0	0	0	0	0	0	0	0	0	0	0	0.1	0.4	0	0	0	0.5	0	1	Quies2
ENSMUSG00000005362.14	chr6	106780201	106800077	-	.	OTTMUSG00000023530.3	Crbn	-0.119521704164318	-0.119524392639721	6.99882160028043	0.936765239229405	0.999999917661467	Not regulated	SC_spike	106800077	106797077	106803077	0.0666666666666667	0.0666666666666667	0.333333333333333	0	0	0.0871666666666667	0	0	0.166666666666667	0	0	0	0	0	0	0	0.2795	0	1	TSSFlnkD
ENSMUSG00000005370.3	chr17	87975050	87990883	+	.	NA	Msh6	0.170816406124859	0.170825804661229	5.71349343515871	0.81864464136521	0.999999917661467	Not regulated	SC_spike	87975050	87972050	87978050	0	0	0.3	0	0.075	0	0	0.0333333333333333	0.333333333333333	0	0	0.0666666666666667	0	0	0	0	0.191666666666667	0	1	EnhWk
ENSMUSG00000005371.14	chr17	87990859	88065291	-	.	OTTMUSG00000020228.3	Fbxo11	0.302414958509919	0.30244675939215	4.80663057160008	0.439351320154303	0.999999917661467	Not regulated	SC_spike	88065291	88062291	88068291	0	0	0.6	0	0	0	0	0.0333333333333333	0.215166666666667	0	0	0	0	0	0	0	0.1515	0	1	TSSFlnkD
ENSMUSG00000005373.13	chr5	135089890	135138382	+	.	OTTMUSG00000025974.6	Mlxipl	-0.00277662997186402	-0.00309643178688311	-1.5327974434689	0.995361894866523	0.999999917661467	Not regulated	SC_spike	135089890	135086890	135092890	0	0	0	0	0	0	0	0	0	0	0	0.133333333333333	0.366666666666667	0.015	0	0	0.485	0	1	Quies2
ENSMUSG00000005374.13	chr5	135149657	135165760	+	.	OTTMUSG00000026019.3	Tbl2	0.0199827118856363	0.019983022967874	7.52184095215949	0.996694730894664	0.999999917661467	Not regulated	SC_spike	135149657	135146657	135152657	0.166666666666667	0	0	0	0	0.0571666666666667	0.776166666666667	0	0	0	0	0	0	0	0	0	0	0	1	EnhG2
ENSMUSG00000005378.17	chr5	135052957	135064959	-	.	OTTMUSG00000025995.4	Bud23	0.0225797957088533	0.0225813741084978	5.33115020079302	0.993531377152653	0.999999917661467	Not regulated	SC_spike	135064959	135061959	135067959	0.233333333333333	0	0.0333333333333333	0	0	0.366666666666667	0.366666666666667	0	0	0	0	0	0	0	0	0	0	0	1	EnhG1
ENSMUSG00000005397.8	chr13	13437551	13512269	+	.	OTTMUSG00000066741.1	Nid1	0.477376383801157	0.479656859913233	-0.591721298090001	0.195646830710517	0.999999917661467	Not regulated	SC_spike	13437551	13434551	13440551	0	0	0	0	0	0	0	0	0	0	0	0.3	0.233333333333333	0.3	0	0	0.166666666666667	0	1	TssBiv
ENSMUSG00000005410.6	chr8	75109569	75128439	+	.	OTTMUSG00000062027.1	Mcm5	0.364908450047563	0.364990110937587	3.70477786440936	0.321396815211089	0.999999917661467	Not regulated	SC_spike	75109569	75106569	75112569	0	0	0.266666666666667	0	0	0.466666666666667	0.0333333333333333	0	0.166666666666667	0	0	0.0666666666666667	0	0	0	0	0	0	1	EnhG1
ENSMUSG00000005413.8	chr8	75093621	75100589	+	.	OTTMUSG00000030644.5	Hmox1	-0.020424257412691	-0.0205750072544382	-0.620030388862208	0.957461784320465	0.999999917661467	Not regulated	SC_spike	75093621	75090621	75096621	0	0	0.1	0	0	0	0	0	0.263166666666667	0	0	0.2	0.2	0	0	0	0.236833333333333	0	1	EnhWk
ENSMUSG00000005417.17	chr11	59661305	59780860	+	.	OTTMUSG00000005803.1	Mprip	-0.0565204265290852	-0.0565206963740926	9.23414166771212	0.987963803074643	0.999999917661467	Not regulated	SC_spike	59661305	59658305	59664305	0.1	0.0666666666666667	0.2	0	0	0	0.184166666666667	0	0.166666666666667	0	0	0	0	0	0	0	0.2825	0	1	Quies2
ENSMUSG00000005442.13	chr7	25267704	25294159	+	.	OTTMUSG00000036029.6	Cic	0.0162387435819608	0.0162390158309163	7.43126114301428	0.991150971045716	0.999999917661467	Not regulated	SC_spike	25267704	25264704	25270704	0.0666666666666667	0.133333333333333	0.3	0	0	0	0.250666666666667	0	0.249333333333333	0	0	0	0	0	0	0	0	0	1	TSSFlnkD
ENSMUSG00000005447.12	chr7	25295049	25297986	-	.	OTTMUSG00000023231.3	Pafah1b3	0.03917948740739	0.0391862210127739	4.11022796026227	0.976145592343837	0.999999917661467	Not regulated	SC_spike	25297986	25294986	25300986	0.133333333333333	0	0.197666666666667	0	0	0.269	0	0.133333333333333	0.266666666666667	0	0	0	0	0	0	0	0	0	1	EnhG1
ENSMUSG00000005469.10	chr8	83972993	83996443	+	.	OTTMUSG00000061189.1	Prkaca	-0.230353833242093	-0.230358475243308	7.16313741689945	0.741183970872961	0.999999917661467	Not regulated	SC_spike	83972993	83969993	83975993	0	0	0.5655	0	0	0.2345	0.0333333333333333	0	0.166666666666667	0	0	0	0	0	0	0	0	0	1	TSSFlnkD
ENSMUSG00000005470.8	chr8	83955507	83970197	+	.	OTTMUSG00000017288.1	Asf1b	0.127860700306725	0.127867082240186	5.85745958419731	0.926862711417484	0.999999917661467	Not regulated	SC_spike	83955507	83952507	83958507	0.0666666666666667	0.0666666666666667	0	0	0	0.1845	0.682166666666667	0	0	0	0	0	0	0	0	0	0	0	1	EnhG2
ENSMUSG00000005474.9	chr5	136693146	136701094	+	.	OTTMUSG00000054396.1	Myl10	-0.0423036541364554	-0.0423074250993033	5.04331192346436	0.920841632681908	0.999999917661467	Not regulated	SC_spike	136693146	136690146	136696146	0	0	0	0	0	0	0	0	0	0	0	0	0.233333333333333	0.766666666666667	0	0	0	0	1	ReprPC
ENSMUSG00000005481.18	chr8	83715177	83726892	+	.	OTTMUSG00000026023.2	Ddx39	0.153740519163965	0.153742942169282	7.50933683733322	0.875755216635709	0.999999917661467	Not regulated	SC_spike	83715177	83712177	83718177	0.166666666666667	0	0.00383333333333333	0	0	0.196166666666667	0.633333333333333	0	0	0	0	0	0	0	0	0	0	0	1	EnhG2
ENSMUSG00000005483.10	chr8	83608193	83612653	+	.	OTTMUSG00000061608.1	Dnajb1	-0.0806673559749148	-0.0806678695930331	8.81936789826177	0.957116758092441	0.999999917661467	Not regulated	SC_spike	83608193	83605193	83611193	0.133333333333333	0	0	0	0	0	0.866666666666667	0	0	0	0	0	0	0	0	0	0	0	1	EnhG2
ENSMUSG00000005493.15	chr3	153857149	153906138	-	.	OTTMUSG00000047398.5	Msh4	0.14061496502696	0.140630433177672	4.72072010175973	0.802088532586741	0.999999917661467	Not regulated	SC_spike	153906138	153903138	153909138	0.0666666666666667	0	0.133333333333333	0	0.077	0.523	0.2	0	0	0	0	0	0	0	0	0	0	0	1	EnhG1
ENSMUSG00000005501.14	chr1	87945119	88008551	-	.	OTTMUSG00000048199.1	Usp40	0.105195484825885	0.105203149916415	5.33919870717375	0.80584877890349	0.999999917661467	Not regulated	SC_spike	88008551	88005551	88011551	0	0	0.233333333333333	0	0	0.3415	0	0.133333333333333	0.0333333333333333	0	0	0	0	0	0	0	0.2585	0	1	EnhG1
ENSMUSG00000005505.12	chr2	90904740	90911626	+	.	OTTMUSG00000014319.2	Kbtbd4	0.215584826220814	0.215778823935204	1.7249008689167	0.60005143397839	0.999999917661467	Not regulated	SC_spike	90904740	90901740	90907740	0.233333333333333	0.2	0.0333333333333333	0	0	0.3	0.133333333333333	0.0333333333333333	0.0666666666666667	0	0	0	0	0	0	0	0	0	1	EnhG1
ENSMUSG00000005506.16	chr2	90940382	91019497	+	.	OTTMUSG00000014337.1	Celf1	0.102563124591994	0.10257564761109	4.58050808175197	0.853236295850164	0.999999917661467	Not regulated	SC_spike	90940382	90937382	90943382	0	0.0333333333333333	0.233333333333333	0	0	0	0	0	0.330333333333333	0	0	0	0	0	0	0	0.403	0	1	Quies2
ENSMUSG00000005510.9	chr2	90894634	90904827	-	.	OTTMUSG00000014317.1	Ndufs3	0.144262462858266	0.144268157749431	6.19160202378592	0.898737751247919	0.999999917661467	Not regulated	SC_spike	90904827	90901827	90907827	0.233333333333333	0.2	0.0333333333333333	0	0	0.3	0.133333333333333	0.0333333333333333	0.0666666666666667	0	0	0	0	0	0	0	0	0	1	EnhG1
ENSMUSG00000005514.14	chr5	135670033	135735326	+	.	OTTMUSG00000029621.7	Por	0.433340420080124	0.433505890963939	2.94475249393003	0.199059518959144	0.999999917661467	Not regulated	SC_spike	135670033	135667033	135673033	0	0	0	0	0	0	0	0.138833333333333	0.166666666666667	0	0	0.0666666666666667	0.2	0	0.261166666666667	0	0.166666666666667	0	1	ReprPCWk
ENSMUSG00000005533.10	chr7	67952827	68233668	+	.	OTTMUSG00000059602.1	Igf1r	0.619622622429884	0.620883425123378	0.587052282126069	0.0564161652306567	0.75287798359215	Not regulated	SC_spike	67952827	67949827	67955827	0	0	0.2	0	0	0	0	0	0	0	0	0.433333333333333	0.333333333333333	0.0333333333333333	0	0	0	0	1	TssBiv
ENSMUSG00000005534.10	chr8	3122061	3279617	-	.	OTTMUSG00000031438.2	Insr	-0.067361434281462	-0.0674287617414283	1.57012837577126	0.860642577936047	0.999999917661467	Not regulated	SC_spike	3279617	3276617	3282617	0	0	0	0	0	0	0	0	0	0	0	0.233333333333333	0.333333333333333	0.0638333333333333	0	0	0.3695	0	1	Quies2
ENSMUSG00000005540.10	chr8	3681737	3694175	-	.	OTTMUSG00000059173.1	Fcer2a	-0.0429466262115035	-0.0430292849291782	0.495149276286496	0.91696253565095	0.999999917661467	Not regulated	SC_spike	3694175	3691175	3697175	0	0	0	0	0	0	0	0	0	0	0	0	0.0333333333333333	0	0	0	0.966666666666667	0	1	Quies2
ENSMUSG00000005553.14	chr7	30712209	30725534	+	.	OTTMUSG00000036851.2	Atp4a	-0.686691324552297	-0.696407295763319	-1.93781723491944	0.13084531124037	0.999999917661467	Not regulated	SC_spike	30712209	30709209	30715209	0	0	0	0	0	0	0	0	0	0	0	0	0.334833333333333	0.133333333333333	0	0	0.531833333333333	0	1	Quies2
ENSMUSG00000005566.14	chr7	12999114	13031035	+	.	OTTMUSG00000023882.2	Trim28	0.10867932942565	0.108679673300384	9.82985501562986	0.959018316269079	0.999999917661467	Not regulated	SC_spike	12999114	12996114	13002114	0	0	0	0	0	0	0	0	0	0	0	0	0.2	0	0	0	0.8	0	1	Quies2
ENSMUSG00000005575.16	chr7	13035120	13038275	-	.	OTTMUSG00000023220.5	Ube2m	-0.0429029886137452	-0.0429034097074862	8.19812658431283	0.989926005588392	0.999999917661467	Not regulated	SC_spike	13038275	13035275	13041275	0.0333333333333333	0.0333333333333333	0.233333333333333	0	0	0	0.654166666666667	0.0458333333333333	0	0	0	0	0	0	0	0	0	0	1	EnhG2
ENSMUSG00000005580.11	chr16	4287529	4420498	-	.	OTTMUSG00000027177.1	Adcy9	0.185440525037237	0.186117828068039	-0.288802317119497	0.617431460714669	0.999999917661467	Not regulated	SC_spike	4420498	4417498	4423498	0	0.0333333333333333	0.1	0	0	0	0	0	0.1	0	0	0.3	0.183666666666667	0	0	0	0.283	0	1	TssBiv
ENSMUSG00000005583.16	chr13	83504034	83667080	+	.	OTTMUSG00000044481.11	Mef2c	0.632283546893222	0.633715563602076	0.445936631624276	0.0465456503570741	0.684779639096361	Not regulated	SC_spike	83504034	83501034	83507034	0	0	0	0	0	0	0	0	0	0	0	0	0	0	0	0	8.37233333333333	0	1	Quies2
ENSMUSG00000005609.16	chr7	111028951	111056377	+	.	OTTMUSG00000023898.2	Ctr9	-0.240731868075772	-0.240737615938242	6.92129245372016	0.733395279683175	0.999999917661467	Not regulated	SC_spike	111028951	111025951	111031951	0.133333333333333	0.0333333333333333	0.1	0	0	0.291833333333333	0.0666666666666667	0	0.1	0	0	0	0	0	0	0	0.274833333333333	0	1	EnhG1
ENSMUSG00000005610.17	chr7	111067750	111083030	-	.	OTTMUSG00000035134.3	Eif4g2	-0.0242058286764325	-0.0242059077612942	9.75742798118147	0.995569639595461	0.999999917661467	Not regulated	SC_spike	111083030	111080030	111086030	0.133333333333333	0	0.0333333333333333	0	0	0.371666666666667	0.461666666666667	0	0	0	0	0	0	0	0	0	0	0	1	EnhG2
ENSMUSG00000005611.15	chr7	110868266	110982461	-	.	OTTMUSG00000033851.3	Mrvi1	0.805694655532382	0.808911680458577	-0.295894859612809	0.0162842317392941	0.409054856822023	Not regulated	SC_spike	110982461	110979461	110985461	0	0	0	0	0	0	0	0.189833333333333	0.1	0	0	0	0.266666666666667	0	0	0	0.4435	0	1	Quies2
ENSMUSG00000005615.15	chr16	32430921	32475070	+	.	OTTMUSG00000025786.2	Pcyt1a	0.00397032661132129	0.00397051630913704	6.16521090235723	0.99787061904728	0.999999917661467	Not regulated	SC_spike	32430921	32427921	32433921	0.133333333333333	0.0333333333333333	0.333333333333333	0	0.0666666666666667	0.4	0	0	0.0333333333333333	0	0	0	0	0	0	0	0	0	1	EnhG1
ENSMUSG00000005621.11	chr7	80993681	81045164	+	.	OTTMUSG00000023910.2	Zfp592	-0.0567839420517171	-0.0567854912330634	6.70345765123397	0.967294935633486	0.999999917661467	Not regulated	SC_spike	80993681	80990681	80996681	0	0.0666666666666667	0.333333333333333	0	0.0468333333333333	0	0	0.0333333333333333	0.433333333333333	0	0	0	0	0	0	0	0.0865	0	1	EnhWk
ENSMUSG00000005625.15	chr3	95032694	95042614	-	.	OTTMUSG00000019658.5	Psmd4	0.0250073260033074	0.0250077457925952	7.4246918675234	0.994332091487672	0.999999917661467	Not regulated	SC_spike	95042614	95039614	95045614	0	0.0333333333333333	0.233333333333333	0	0	0.264333333333333	0.0666666666666667	0	0.135666666666667	0	0	0	0	0	0	0	0	0.266666666666667	1	Quies3
ENSMUSG00000005656.9	chr12	54746349	54795703	-	.	OTTMUSG00000065737.1	Snx6	0.33002275766299	0.330083103830145	3.98219591561106	0.379401790095798	0.999999917661467	Not regulated	SC_spike	54795703	54792703	54798703	0	0	0.233333333333333	0	0	0	0	0.0666666666666667	0.2	0	0	0	0	0	0	0	0.5	0	1	Quies2
ENSMUSG00000005667.8	chr6	83305691	83325908	-	.	OTTMUSG00000023127.3	Mthfd2	0.213196122356878	0.21321006399494	5.46467585110643	0.773736388929836	0.999999917661467	Not regulated	SC_spike	83325908	83322908	83328908	0.166666666666667	0	0.166666666666667	0	0.2	0.266666666666667	0	0	0.1	0	0	0	0	0	0	0	0.1	0	1	EnhG1
ENSMUSG00000005672.12	chr5	75574916	75656722	+	.	OTTMUSG00000016671.2	Kit	0.0657406468535033	0.0658498996918283	0.824002709838994	0.878499301660643	0.999999917661467	Not regulated	SC_spike	75574916	75571916	75577916	0	0	0	0	0	0	0	0	0	0	0	0.4	0.219333333333333	0	0	0	0.380666666666667	0	1	TssBiv
ENSMUSG00000005674.9	chr1	171216011	171222514	-	.	OTTMUSG00000021586.4	Tomm40l	0.829146649973344	0.829525050571237	2.73054801103507	0.00149025284207504	0.0980977429341809	Not regulated	SC_spike	171222514	171219514	171225514	0	0	0.366666666666667	0	0	0	0	0.0333333333333333	0.419	0	0	0	0.181	0	0	0	0	0	1	EnhWk
ENSMUSG00000005681.12	chr1	171225054	171226379	+	.	OTTMUSG00000021666.2	Apoa2	0.387436666112503	0.389435544705698	-0.721758513405815	0.291778155675754	0.999999917661467	Not regulated	SC_spike	171225054	171222054	171228054	0	0	0.191	0	0	0	0	0.1	0.433333333333333	0	0	0	0	0	0	0	0.275666666666667	0	1	EnhWk
ENSMUSG00000005682.9	chr10	128303335	128321358	+	.	OTTMUSG00000064935.1	Pan2	-0.0642897093910307	-0.0642912608716231	6.89531957100168	0.985232463712935	0.999999917661467	Not regulated	SC_spike	128303335	128300335	128306335	0.233333333333333	0	0.1	0	0	0.255833333333333	0.0666666666666667	0.0333333333333333	0.2	0	0	0	0	0	0	0	0.110833333333333	0	1	EnhG1
ENSMUSG00000005683.8	chr10	128337734	128362479	+	.	OTTMUSG00000064937.1	Cs	0.213490074052719	0.213499033602919	6.14247393310001	0.611457683571749	0.999999917661467	Not regulated	SC_spike	128337734	128334734	128340734	0.166666666666667	0.166666666666667	0.133333333333333	0	0.0556666666666667	0	0	0	0.3	0	0	0	0	0	0	0	0.177666666666667	0	1	EnhWk
ENSMUSG00000005687.14	chr3	103171655	103179166	+	.	OTTMUSG00000027237.1	Bcas2	0.0189534832266625	0.0189544101681059	5.87867926929473	0.98876956637284	0.999999917661467	Not regulated	SC_spike	103171655	103168655	103174655	0	0.0333333333333333	0.366666666666667	0	0	0.233333333333333	0.0758333333333333	0	0	0	0	0	0	0	0	0	0.290833333333333	0	1	TSSFlnkD
ENSMUSG00000005698.15	chr8	105636568	105682922	+	.	OTTMUSG00000017298.1	Ctcf	0.00649667875213673	0.00649723170399767	5.06523825488756	0.998127536488015	0.999999917661467	Not regulated	SC_spike	105636568	105633568	105639568	0.2	0.0333333333333333	0.2	0	0.138666666666667	0.128	0.2	0	0.1	0	0	0	0	0	0	0	0	0	1	TSSA
ENSMUSG00000005699.16	chr8	105701148	105703496	+	.	OTTMUSG00000062054.1	Pard6a	-0.164342434523681	-0.164356088507731	5.11473620993508	0.868301541647484	0.999999917661467	Not regulated	SC_spike	105701148	105698148	105704148	0.133333333333333	0.0333333333333333	0.0666666666666667	0	0	0.00866666666666667	0.758	0	0	0	0	0	0	0	0	0	0	0	1	EnhG2
ENSMUSG00000005718.8	chr16	4544661	4559854	-	.	OTTMUSG00000070990.1	Tfap4	0.955707682524743	0.972911462504709	-2.19672218499621	0.0593346892302028	0.77131317509222	Not regulated	SC_spike	4559854	4556854	4562854	0	0	0	0	0	0	0	0	0.142333333333333	0	0	0.5	0.2	0	0	0	0.157666666666667	0	1	TssBiv
ENSMUSG00000005732.14	chr16	18239784	18248732	-	.	OTTMUSG00000026021.2	Ranbp1	0.0304661371288914	0.0304703739800033	4.37791217032031	0.983245019924498	0.999999917661467	Not regulated	SC_spike	18248732	18245732	18251732	0.1	0.1	0.233333333333333	0	0	0.4	0.0666666666666667	0	0.1	0	0	0	0	0	0	0	0	0	1	EnhG1
ENSMUSG00000005763.15	chr1	165788681	165877277	+	.	OTTMUSG00000034863.5	Cd247	0.0915066455207625	0.0917988581213409	-0.079447637218965	0.805729371598589	0.999999917661467	Not regulated	SC_spike	165788681	165785681	165791681	0	0	0	0	0	0	0	0	0	0	0	0	0.4	0	0	0	0.6	0	1	Quies2
ENSMUSG00000005774.12	chr3	94954075	94961561	+	.	OTTMUSG00000019670.5	Rfx5	0.0793441975883463	0.0793484193643154	5.7541261115717	0.955680825684924	0.999999917661467	Not regulated	SC_spike	94954075	94951075	94957075	0.1	0.0666666666666667	0.0333333333333333	0	0	0.120833333333333	0.679166666666667	0	0	0	0	0	0	0	0	0	0	0	1	EnhG2
ENSMUSG00000005779.12	chr3	94884093	94886961	-	.	OTTMUSG00000019673.3	Psmb4	0.242514358476073	0.242521427631007	6.62687119002614	0.648096294972483	0.999999917661467	Not regulated	SC_spike	94886961	94883961	94889961	0.2	0	0.0333333333333333	0	0	0.273166666666667	0.1	0.0333333333333333	0	0	0	0	0	0	0	0	0.360166666666667	0	1	Quies2
ENSMUSG00000005802.12	chr2	122681233	122702663	-	.	OTTMUSG00000015670.1	Slc30a4	0.059627150097459	0.0597613476759913	0.19181990058881	0.880454651327026	0.999999917661467	Not regulated	SC_spike	122702663	122699663	122705663	0	0.0333333333333333	0.133333333333333	0	0	0	0	0	0.233333333333333	0	0	0	0.0666666666666667	0	0	0	0.243833333333333	0.2895	1	Quies3
ENSMUSG00000005803.14	chr2	122765237	122809569	+	.	OTTMUSG00000015682.4	Sqor	-0.0435786502733648	-0.0435820328185455	4.86754021528716	0.926369135997121	0.999999917661467	Not regulated	SC_spike	122765237	122762237	122768237	0	0	0	0	0	0	0	0	0	0	0	0.166666666666667	0.0666666666666667	0.2	0	0	0.566666666666667	0	1	Quies2
ENSMUSG00000005804.14	chr2	122738503	122749475	+	.	OTTMUSG00000015683.1	Bloc1s6	0.00847367898872642	0.00847477159795286	4.57510683890521	0.996415434224738	0.999999917661467	Not regulated	SC_spike	122738503	122735503	122741503	0	0.0333333333333333	0.2	0	0.0838333333333333	0.4495	0.233333333333333	0	0	0	0	0	0	0	0	0	0	0	1	EnhG1
ENSMUSG00000005813.12	chr3	138458956	138489515	-	.	OTTMUSG00000052836.2	Metap1	-0.0777744427178073	-0.0777778752469752	6.03087894427791	0.972014067276884	0.999999917661467	Not regulated	SC_spike	138489515	138486515	138492515	0	0	0.333333333333333	0	0	0.280833333333333	0	0	0.233333333333333	0	0	0	0	0	0	0	0.1525	0	1	TSSFlnkD
ENSMUSG00000005823.9	chr17	57234635	57248446	-	.	OTTMUSG00000072431.1	Gpr108	0.0712361535841615	0.0712381633156492	6.67424697924337	0.975723213013188	0.999999917661467	Not regulated	SC_spike	57248446	57245446	57251446	0.333333333333333	0.0333333333333333	0.233333333333333	0	0	0.0923333333333333	0.0666666666666667	0	0	0	0	0.2	0.0333333333333333	0.00766666666666667	0	0	0	0	1	TSSA
ENSMUSG00000005836.9	chr18	11052508	11085635	+	.	OTTMUSG00000071785.1	Gata6	0.97057978341644	0.972948940753552	0.411901807991187	0.0036166094489435	0.169533134345298	Not regulated	SC_spike	11052508	11049508	11055508	0	0	0	0	0	0	0	0	0	0	0	0.766666666666667	0.233333333333333	0	0	0	0	0	1	TssBiv
ENSMUSG00000005846.12	chr16	11192970	11203331	-	.	OTTMUSG00000026463.3	Rsl1d1	0.225595281086916	0.225608366074743	5.6448117927078	0.696143448129826	0.999999917661467	Not regulated	SC_spike	11203331	11200331	11206331	0.2	0	0.1	0	0	0.366666666666667	0.333333333333333	0	0	0	0	0	0	0	0	0	0	0	1	EnhG1
ENSMUSG00000005871.14	chr18	34220924	34322189	+	.	OTTMUSG00000035932.3	Apc	-0.0164716193855278	-0.0164740600950414	4.54575551980164	0.974259025510881	0.999999917661467	Not regulated	SC_spike	34220924	34217924	34223924	0	0	0.533333333333333	0	0	0.320666666666667	0	0	0.0333333333333333	0	0	0	0	0	0	0	0.112666666666667	0	1	TSSFlnkD
ENSMUSG00000005873.5	chr18	34344889	34373415	-	.	NA	Reep5	0.42326247286842	0.423380944504879	3.39275281726721	0.214030043025515	0.999999917661467	Not regulated	SC_spike	34373415	34370415	34376415	0	0	0.366666666666667	0	0	0	0	0.1	0.1	0	0	0	0	0	0	0	0.433333333333333	0	1	Quies2
ENSMUSG00000005881.13	chr2	156008045	156018279	+	.	OTTMUSG00000016019.4	Ergic3	0.135188917810326	0.135191822897087	7.06526101231034	0.911998440252159	0.999999917661467	Not regulated	SC_spike	156008045	156005045	156011045	0.1	0	0.133333333333333	0	0	0.2075	0.166666666666667	0	0.166666666666667	0	0	0	0	0	0	0	0.225833333333333	0	1	Quies2
ENSMUSG00000005882.18	chr2	155846894	155930310	-	.	OTTMUSG00000015796.15	Uqcc1	0.106378172862217	0.10638956825661	4.75413910410539	0.945703086759358	0.999999917661467	Not regulated	SC_spike	155930310	155927310	155933310	0	0.1	0.266666666666667	0	0	0.148333333333333	0.466666666666667	0	0	0	0	0	0	0.0183333333333333	0	0	0	0	1	EnhG2
ENSMUSG00000005883.15	chr2	172977700	172993576	+	.	OTTMUSG00000016682.3	Spo11	0.180548516370111	0.180551416184591	7.48470300764365	0.846682371901962	0.999999917661467	Not regulated	SC_spike	172977700	172974700	172980700	0	0	0.0333333333333333	0	0	0	0.116666666666667	0	0.2	0	0	0.0666666666666667	0.333333333333333	0	0	0	0.25	0	1	EnhBiv
ENSMUSG00000005886.14	chr1	13139105	13374083	-	.	OTTMUSG00000021630.4	Ncoa2	0.206027628100958	0.206035010432451	6.33595617153216	0.708043007692593	0.999999917661467	Not regulated	SC_spike	13374083	13371083	13377083	0	0	0.466666666666667	0	0	0	0	0.0333333333333333	0.286166666666667	0	0	0	0	0	0	0	0.213833333333333	0	1	TSSFlnkD
ENSMUSG00000005892.4	chr6	92242061	92244650	-	.	OTTMUSG00000024415.1	Trh	0.945984685709893	0.953501718861578	-1.19937398997759	0.0149206220636963	0.393425436602832	Not regulated	SC_spike	92244650	92241650	92247650	0	0	0	0	0	0	0	0	0	0	0	0.233333333333333	0.233333333333333	0.366666666666667	0	0	0.166666666666667	0	1	ReprPC
ENSMUSG00000005893.14	chr6	92091390	92174294	+	.	OTTMUSG00000022788.8	Nr2c2	0.113247217284661	0.113248671195977	7.81694747365579	0.835715509432009	0.999999917661467	Not regulated	SC_spike	92091390	92088390	92094390	0	0.0666666666666667	0.166666666666667	0	0.301666666666667	0.0666666666666667	0.265	0	0.0333333333333333	0	0	0.1	0	0	0	0	0	0	1	TxWk
ENSMUSG00000005897.14	chr10	94148023	94197211	+	.	OTTMUSG00000022679.3	Nr2c1	-0.0963978549840492	-0.0964032416277688	5.68794382792512	0.959474666752277	0.999999917661467	Not regulated	SC_spike	94148023	94145023	94151023	0.0666666666666667	0	0.166666666666667	0	0.00383333333333333	0.2295	0.233333333333333	0.0666666666666667	0.233333333333333	0	0	0	0	0	0	0	0	0	1	EnhG2
ENSMUSG00000005899.14	chr16	17619354	17644828	+	.	OTTMUSG00000035764.7	Smpd4	-0.15184227827311	-0.15184419512709	7.83551540370714	0.902714035978097	0.999999917661467	Not regulated	SC_spike	17619354	17616354	17622354	0	0.0666666666666667	0.233333333333333	0	0	0.292333333333333	0.1	0	0.0666666666666667	0	0	0	0.0333333333333333	0	0	0	0.207666666666667	0	1	EnhG1
ENSMUSG00000005907.14	chr5	3596066	3637232	+	.	OTTMUSG00000028545.7	Pex1	0.228539004432775	0.228605933280937	3.30406967799019	0.643107671768895	0.999999917661467	Not regulated	SC_spike	3596066	3593066	3599066	0	0	0.366666666666667	0	0.155666666666667	0.1	0.0666666666666667	0.0666666666666667	0.0443333333333333	0	0	0	0	0	0	0	0.2	0	1	TSSFlnkD
ENSMUSG00000005936.19	chr17	28951950	28969549	+	.	OTTMUSG00000031640.4	Kctd20	0.167786110323717	0.167809733605794	4.3576514018808	0.792701382558036	0.999999917661467	Not regulated	SC_spike	28951950	28948950	28954950	0	0.025	0.666666666666667	0	0	0	0	0	0	0	0	0	0	0.308333333333333	0	0	0	0	1	TSSFlnkD
ENSMUSG00000005947.11	chr11	73090583	73147446	+	.	OTTMUSG00000006122.1	Itgae	-0.17222761946108	-0.17223439867512	6.19673120490057	0.776537702032514	0.999999917661467	Not regulated	SC_spike	73090583	73087583	73093583	0	0	0	0	0	0	0	0.233333333333333	0.0305	0	0	0	0.3	0	0	0	0.436166666666667	0	1	Quies2
ENSMUSG00000005949.9	chr11	73183596	73199042	-	.	OTTMUSG00000006124.1	Ctns	0.231240375741356	0.231308597911036	3.29350933313103	0.60058030417184	0.999999917661467	Not regulated	SC_spike	73199042	73196042	73202042	0	0	0.333333333333333	0.293	0.0666666666666667	0	0	0	0.2	0	0	0	0	0	0.107	0	0	0	1	TSSFlnkD
ENSMUSG00000005950.14	chr11	73160421	73172685	+	.	OTTMUSG00000006120.20	P2rx5	0.131693401502269	0.132054175202326	0.127243698286479	0.736301091167682	0.999999917661467	Not regulated	SC_spike	73160421	73157421	73163421	0	0	0	0	0	0	0	0	0	0	0	0.3	0.2	0	0	0	0.5	0	1	Quies2
ENSMUSG00000005951.13	chr11	73199460	73224511	+	.	OTTMUSG00000006126.3	Shpk	-0.15403002885911	-0.154105869188997	2.56443882085401	0.810947430444945	0.999999917661467	Not regulated	SC_spike	73199460	73196460	73202460	0	0	0.333333333333333	0.223333333333333	0.0666666666666667	0	0	0	0.2	0	0	0	0	0	0.176666666666667	0	0	0	1	TSSFlnkD
ENSMUSG00000005952.15	chr11	73234292	73261242	+	.	OTTMUSG00000006125.8	Trpv1	0.329966313017002	0.33002919026775	3.93017327747919	0.434324963802162	0.999999917661467	Not regulated	SC_spike	73234292	73231292	73237292	0	0	0.0333333333333333	0	0	0	0	0	0.133333333333333	0	0	0.0333333333333333	0.282	0.1	0	0	0.418	0	1	Quies2
ENSMUSG00000005958.15	chr16	21204755	21223305	+	.	OTTMUSG00000035120.2	Ephb3	0.81316444961633	0.815790385105392	-0.0101171946865529	0.014322196404623	0.385308596897125	Not regulated	SC_spike	21204755	21201755	21207755	0	0	0	0	0	0	0	0	0	0	0	0.333333333333333	0.366666666666667	0.259166666666667	0	0	0.0408333333333333	0	1	EnhBiv
ENSMUSG00000005968.14	chr3	94612757	94658872	-	.	OTTMUSG00000019566.6	Tuft1	-0.314137096875461	-0.314155425295974	5.63258484845827	0.420452937837942	0.999999917661467	Not regulated	SC_spike	94658872	94655872	94661872	0	0	0.166666666666667	0	0	0.2	0.166666666666667	0	0.088	0	0	0.1	0.166666666666667	0	0	0	0.112	0	1	EnhG1
ENSMUSG00000005973.6	chr2	105386291	105399319	-	.	OTTMUSG00000014990.1	Rcn1	0.419329431400178	0.42563672438952	-2.04919275226918	0.377529072552228	0.999999917661467	Not regulated	SC_spike	105399319	105396319	105402319	0	0	0	0	0	0	0	0	0	0	0	0.233333333333333	0.166666666666667	0.419833333333333	0	0	0.180166666666667	0	1	ReprPC
ENSMUSG00000005981.11	chr16	4039971	4077827	-	.	OTTMUSG00000020070.2	Trap1	-0.077228942944384	-0.0772301586419372	7.48312025544601	0.962427217701979	0.999999917661467	Not regulated	SC_spike	4077827	4074827	4080827	0	0.0333333333333333	0.333333333333333	0	0	0.2	0.2	0.133333333333333	0.1	0	0	0	0	0	0	0	0	0	1	TSSFlnkD
ENSMUSG00000005982.13	chr16	3872375	3904780	+	.	OTTMUSG00000025497.9	Naa60	-0.0162201060556337	-0.0162276210520639	2.82620420573467	0.990463994589366	0.999999917661467	Not regulated	SC_spike	3872375	3869375	3875375	0	0	0.233333333333333	0	0.0958333333333333	0.2375	0.433333333333333	0	0	0	0	0	0	0	0	0	0	0	1	EnhG2
ENSMUSG00000005983.15	chr16	3895179	3908689	-	.	OTTMUSG00000025498.5	1700037C18Rik	0.185305139258736	0.185323556437213	4.86341227925167	0.844670609732417	0.999999917661467	Not regulated	SC_spike	3908689	3905689	3911689	0.0333333333333333	0	0.5	0	0	0.2815	0.185166666666667	0	0	0	0	0	0	0	0	0	0	0	1	TSSFlnkD
ENSMUSG00000005986.15	chr19	4270180	4283137	-	.	OTTMUSG00000036701.2	Ankrd13d	0.142712621913373	0.14285331038321	1.5885909811096	0.737979828979063	0.999999917661467	Not regulated	SC_spike	4283137	4280137	4286137	0	0	0.166666666666667	0	0	0	0	0.0333333333333333	0.233333333333333	0	0	0.1	0.333333333333333	0	0	0	0.133333333333333	0	1	EnhBiv
ENSMUSG00000006005.18	chr1	150392838	150449935	+	.	OTTMUSG00000029496.5	Tpr	0.0635671562752636	0.0635678849337202	8.01313792213671	0.908398847863978	0.999999917661467	Not regulated	SC_spike	150392838	150389838	150395838	0.133333333333333	0.0333333333333333	0.0333333333333333	0	0	0.566666666666667	0.2	0	0.0333333333333333	0	0	0	0	0	0	0	0	0	1	EnhG1
ENSMUSG00000006010.14	chr1	150361305	150393080	-	.	OTTMUSG00000021629.2	Odr4	0.0572176070043503	0.057226137692408	4.24381568729825	0.957879554857146	0.999999917661467	Not regulated	SC_spike	150393080	150390080	150396080	0.133333333333333	0.0333333333333333	0.0333333333333333	0	0	0.566666666666667	0.2	0	0.0333333333333333	0	0	0	0	0	0	0	0	0	1	EnhG1
ENSMUSG00000006019.15	chr7	16197147	16222037	-	.	OTTMUSG00000029681.2	Dhx34	0.329748920041115	0.329760283560841	6.39072550134779	0.471577031900454	0.999999917661467	Not regulated	SC_spike	16222037	16219037	16225037	0	0.0666666666666667	0.233333333333333	0	0.166666666666667	0.227166666666667	0	0	0.1	0	0	0	0.206166666666667	0	0	0	0	0	1	TSSFlnkD
ENSMUSG00000006021.5	chr7	16119895	16127516	+	.	OTTMUSG00000017419.1	Kptn	0.328688532629765	0.328741014550618	4.18127346704848	0.43278517842099	0.999999917661467	Not regulated	SC_spike	16119895	16116895	16122895	0	0	0.4	0	0	0.2175	0	0.0333333333333333	0.133333333333333	0	0	0	0.1	0	0	0	0.115833333333333	0	1	TSSFlnkD
ENSMUSG00000006024.13	chr7	16098458	16117975	+	.	OTTMUSG00000023922.2	Napa	-0.0315764195319586	-0.0315771067916034	7.04578593392015	0.99483871068233	0.999999917661467	Not regulated	SC_spike	16098458	16095458	16101458	0.133333333333333	0.0333333333333333	0.3	0	0	0	0.533333333333333	0	0	0	0	0	0	0	0	0	0	0	1	EnhG2
ENSMUSG00000006050.11	chr18	36666681	36679366	-	.	OTTMUSG00000038237.1	Sra1	0.0778463717398163	0.0778495084559432	6.12520898414427	0.971643341232724	0.999999917661467	Not regulated	SC_spike	36679366	36676366	36682366	0.133333333333333	0	0.166666666666667	0	0	0.566666666666667	0.1	0	0.0333333333333333	0	0	0	0	0	0	0	0	0	1	EnhG1
ENSMUSG00000006057.15	chr11	96068852	96075670	-	.	OTTMUSG00000006275.2	Atp5g1	0.118765621466186	0.11878194800302	4.40025008414255	0.921991810476638	0.999999917661467	Not regulated	SC_spike	96075670	96072670	96078670	0	0.0666666666666667	0.433333333333333	0	0.0216666666666667	0	0	0.0666666666666667	0.133333333333333	0	0	0.0333333333333333	0	0.245	0	0	0	0	1	TSSFlnkD
ENSMUSG00000006058.10	chr11	96034885	96047430	+	.	OTTMUSG00000001957.1	Snf8	0.150168591419409	0.150179099172365	5.35353960448666	0.870637862849197	0.999999917661467	Not regulated	SC_spike	96034885	96031885	96037885	0	0	0.3	0	0.166666666666667	0.333333333333333	0.0333333333333333	0	0.166666666666667	0	0	0	0	0	0	0	0	0	1	EnhG1
ENSMUSG00000006095.12	chr7	30224131	30232272	-	.	OTTMUSG00000023327.3	Tbcb	0.0185616002785063	0.0185623728128797	6.12874212029392	0.993598776405218	0.999999917661467	Not regulated	SC_spike	30232272	30229272	30235272	0.166666666666667	0	0.266666666666667	0	0	0.421333333333333	0.1	0.0453333333333333	0	0	0	0	0	0	0	0	0	0	1	EnhG1
ENSMUSG00000006127.9	chr11	75630988	75648871	+	.	OTTMUSG00000006214.2	Inpp5k	-0.0587766220961472	-0.0587773508704102	7.86064798156264	0.982927735809395	0.999999917661467	Not regulated	SC_spike	75630988	75627988	75633988	0	0	0.166666666666667	0	0	0.333333333333333	0.433333333333333	0	0	0	0	0.0666666666666667	0	0	0	0	0	0	1	EnhG2
ENSMUSG00000006134.4	chr16	17451987	17487434	+	.	OTTMUSG00000025644.2	Crkl	-0.0317148974346684	-0.031718865669518	4.50730972979473	0.989811767982702	0.999999917661467	Not regulated	SC_spike	17451987	17448987	17454987	0.133333333333333	0	0.0333333333333333	0	0	0	0.4645	0	0	0	0	0	0.0666666666666667	0	0	0	0.302166666666667	0	1	EnhG2
ENSMUSG00000006143.12	chr5	136054492	136064326	+	.	OTTMUSG00000025393.4	Upk3bl	-0.272742166872781	-0.272838377317684	3.0643829761986	0.581088138513757	0.999999917661467	Not regulated	SC_spike	136054492	136051492	136057492	0	0	0	0	0.1	0.215333333333333	0.0333333333333333	0.018	0.633333333333333	0	0	0	0	0	0	0	0	0	1	EnhWk
ENSMUSG00000006169.19	chr11	45852051	45910625	+	.	OTTMUSG00000005479.1	Clint1	0.132893613060104	0.132901945998434	5.52391161431821	0.867903183774146	0.999999917661467	Not regulated	SC_spike	45852051	45849051	45855051	0.133333333333333	0	0.0333333333333333	0	0	0.275166666666667	0.2	0	0.133333333333333	0	0	0	0.224833333333333	0	0	0	0	0	1	EnhG1
ENSMUSG00000006191.17	chr13	29191746	29855674	-	.	OTTMUSG00000000663.8	Cdkal1	-0.295258145176582	-0.295272666690338	5.8829084790119	0.543601081968119	0.999999917661467	Not regulated	SC_spike	29855674	29852674	29858674	0	0	0.166666666666667	0	0	0.287666666666667	0	0	0.0666666666666667	0	0	0	0	0	0	0	0.479	0	1	Quies2
ENSMUSG00000006204.6	chr7	131174402	131306451	+	.	OTTMUSG00000025413.5	5430419D17Rik	1.82494920462096	1.86050743365786	-1.99010182901143	0.000436593852360418	0.0442868397888876	Up-regulated	SC_spike	131174402	131171402	131177402	0	0	0	0	0	0	0	0	0	0	0	0	0.0666666666666667	0	0	0	0.933333333333333	0	2	Quies2
ENSMUSG00000006205.13	chr7	130936111	130985660	+	.	OTTMUSG00000031663.2	Htra1	0.534243880680157	0.539991363237536	-1.68110622079909	0.241953459913376	0.999999917661467	Not regulated	SC_spike	130936111	130933111	130939111	0	0	0	0	0	0	0	0	0	0	0	0.266666666666667	0.451833333333333	0.2815	0	0	0	0	1	EnhBiv
ENSMUSG00000006215.12	chr4	141444654	141467930	+	.	OTTMUSG00000010292.2	Zbtb17	0.0801308847709756	0.080135740732265	5.59376009132997	0.915956762583859	0.999999917661467	Not regulated	SC_spike	141444654	141441654	141447654	0.133333333333333	0.0333333333333333	0.166666666666667	0	0	0.009	0	0.266666666666667	0.133333333333333	0	0	0	0	0	0	0	0.257666666666667	0	1	EnhA
ENSMUSG00000006216.10	chr4	141404353	141416014	-	.	OTTMUSG00000010299.1	Clcnkb	0.180463151832503	0.181472440756259	-1.24718146746564	0.645338065211947	0.999999917661467	Not regulated	SC_spike	141416014	141413014	141419014	0	0	0	0	0	0	0	0	0.133333333333333	0	0	0	0.133333333333333	0.364333333333333	0	0	0.369	0	1	Quies2
ENSMUSG00000006219.12	chr4	141576062	141606096	-	.	OTTMUSG00000010344.4	Fblim1	0.779358472995931	0.781136137168984	0.466849494852516	0.0108907050650646	0.336904263380654	Not regulated	SC_spike	141606096	141603096	141609096	0	0	0	0	0	0	0	0.1	0.366666666666667	0	0	0	0.0173333333333333	0	0	0	0.516	0	1	Quies2
ENSMUSG00000006221.7	chr4	141420779	141425311	+	.	OTTMUSG00000010297.1	Hspb7	-0.686096003975379	-0.686162316325139	4.95210627149622	0.0112751017296149	0.34193843025621	Not regulated	SC_spike	141420779	141417779	141423779	0	0	0	0	0	0	0	0	0	0	0	0.566666666666667	0.129833333333333	0	0	0	0.3035	0	1	TssBiv
ENSMUSG00000006235.6	chr9	21958897	21963506	-	.	OTTMUSG00000062323.1	Epor	0.192396346935071	0.192744677905788	0.7421947805521	0.62860476529549	0.999999917661467	Not regulated	SC_spike	21963506	21960506	21966506	0	0	0	0	0	0	0	0	0	0	0	0.282333333333333	0.366666666666667	0.351	0	0	0	0	1	EnhBiv
ENSMUSG00000006241.16	chr9	21927471	21935872	+	.	OTTMUSG00000062320.1	Ccdc159	0.16581544434714	0.166002301891861	1.34011187126468	0.722574818908426	0.999999917661467	Not regulated	SC_spike	21927471	21924471	21930471	0	0.133333333333333	0.333333333333333	0	0	0	0	0.188166666666667	0.345166666666667	0	0	0	0	0	0	0	0	0	1	EnhWk
ENSMUSG00000006262.15	chr5	88720855	88764220	+	.	OTTMUSG00000025213.3	Mob1b	0.0635971238918192	0.0636037837363058	4.77365715767396	0.963001541623195	0.999999917661467	Not regulated	SC_spike	88720855	88717855	88723855	0	0	0.433333333333333	0	0	0.1425	0.0666666666666667	0.0333333333333333	0.0666666666666667	0	0	0	0	0	0	0	0.2575	0	1	TSSFlnkD
ENSMUSG00000006269.7	chr6	83742990	83758855	+	.	OTTMUSG00000058015.2	Atp6v1b1	-0.788681420226541	-0.790217154190286	0.658572291856982	0.0102294072820205	0.324461668110508	Not regulated	SC_spike	83742990	83739990	83745990	0	0	0	0	0	0	0	0	0	0	0	0	0.265	0.435	0	0	0.3	0	1	ReprPC
ENSMUSG00000006273.14	chr8	69088646	69113711	+	.	OTTMUSG00000025651.3	Atp6v1b2	0.112678848082881	0.112684614243036	5.81657178764529	0.957022133825513	0.999999917661467	Not regulated	SC_spike	69088646	69085646	69091646	0	0	0.333333333333333	0	0	0.207666666666667	0.0333333333333333	0	0.1	0	0	0	0	0	0	0	0.325666666666667	0	1	TSSFlnkD
ENSMUSG00000006276.10	chr8	72340999	72421460	-	.	OTTMUSG00000062100.1	Eps15l1	0.135637362255416	0.135656821678093	4.33997017886308	0.772237520364917	0.999999917661467	Not regulated	SC_spike	72421460	72418460	72424460	0	0	0.3	0	0	0.166666666666667	0.0666666666666667	0.09	0.133333333333333	0	0	0	0	0	0	0	0.243333333333333	0	1	TSSFlnkD
ENSMUSG00000006281.8	chr14	50824059	50870560	-	.	OTTMUSG00000069112.1	Tep1	0.209649958425444	0.209661651628313	5.69756533603359	0.774977879846155	0.999999917661467	Not regulated	SC_spike	50870560	50867560	50873560	0	0	0.166666666666667	0.1	0.433333333333333	0.0333333333333333	0	0	0	0	0	0	0	0	0	0	0.266666666666667	0	1	TxWk
ENSMUSG00000006288.8	chr14	50765415	50785519	-	.	OTTMUSG00000069107.1	Ttc5	0.0461724507951467	0.046176815077792	4.96018226154603	0.977451673175838	0.999999917661467	Not regulated	SC_spike	50785519	50782519	50788519	0.0666666666666667	0	0.1	0	0.453166666666667	0.280166666666667	0.1	0	0	0	0	0	0	0	0	0	0	0	1	TxWk
ENSMUSG00000006289.14	chr14	50906478	50924893	-	.	OTTMUSG00000033803.2	Osgep	0.147949701143698	0.147966304670066	4.67350131914218	0.8597279024838	0.999999917661467	Not regulated	SC_spike	50924893	50921893	50927893	0.233333333333333	0.0333333333333333	0.133333333333333	0	0	0.248833333333333	0.0666666666666667	0	0	0	0	0	0	0	0	0	0.2845	0	1	Quies2
ENSMUSG00000006299.13	chr1	74279840	74284738	-	.	OTTMUSG00000047667.2	Aamp	-0.0772750393042671	-0.0772754412155352	9.11768364089077	0.972890685796289	0.999999917661467	Not regulated	SC_spike	74284738	74281738	74287738	0.2	0	0.133333333333333	0	0	0.123	0.543666666666667	0	0	0	0	0	0	0	0	0	0	0	1	EnhG2
ENSMUSG00000006301.17	chr1	74288247	74305622	-	.	OTTMUSG00000021738.2	Tmbim1	-0.177204401348861	-0.178186776031829	-0.785721459961966	0.637622731276204	0.999999917661467	Not regulated	SC_spike	74305622	74302622	74308622	0	0	0.333333333333333	0	0	0.566666666666667	0	0.063	0	0	0	0	0	0	0	0	0.037	0	1	EnhG1
ENSMUSG00000006304.14	chr1	74236084	74268209	+	.	OTTMUSG00000016449.5	Arpc2	0.0291476152265276	0.0291480373014891	7.63299482238844	0.994012965573609	0.999999917661467	Not regulated	SC_spike	74236084	74233084	74239084	0	0.319333333333333	0.466666666666667	0	0	0	0.214	0	0	0	0	0	0	0	0	0	0	0	1	TSSFlnkD
ENSMUSG00000006307.16	chr7	30568858	30588726	-	.	OTTMUSG00000023938.4	Kmt2b	0.394614125302479	0.394617816005074	8.27869403605235	0.275661443700147	0.999999917661467	Not regulated	SC_spike	30588726	30585726	30591726	0	0	0.166666666666667	0	0	0	0.833333333333333	0	0	0	0	0	0	0	0	0	0	0	1	EnhG2
ENSMUSG00000006310.10	chr7	30589681	30598909	-	.	OTTMUSG00000023052.1	Zbtb32	0.22174818250464	0.2217500009435	8.45334350948567	0.807560017750438	0.999999917661467	Not regulated	SC_spike	30598909	30595909	30601909	0	0.1	0.4	0	0	0	0.481833333333333	0	0.0181666666666667	0	0	0	0	0	0	0	0	0	1	EnhG2
ENSMUSG00000006311.8	chr7	30633616	30635852	-	.	OTTMUSG00000023405.2	Etv2	0.874370099941154	0.889228672691315	-2.09571912801539	0.0831017089330189	0.896742199781693	Not regulated	SC_spike	30635852	30632852	30638852	0	0	0	0	0	0	0	0	0	0	0	0.533333333333333	0.0753333333333333	0.391333333333333	0	0	0	0	1	TssBiv
ENSMUSG00000006315.9	chr7	30727701	30729540	-	.	OTTMUSG00000059370.1	Tmem147	0.0568954961959023	0.0568998575941385	5.22163067045339	0.977505428976186	0.999999917661467	Not regulated	SC_spike	30729540	30726540	30732540	0	0	0.4	0	0	0.243333333333333	0.09	0.0333333333333333	0.233333333333333	0	0	0	0	0	0	0	0	0	1	TSSFlnkD
ENSMUSG00000006333.14	chr7	3703993	3706897	+	.	OTTMUSG00000022990.5	Rps9	0.0984560624815959	0.0984591289136763	6.52401637436383	0.914594793652956	0.999999917661467	Not regulated	SC_spike	3703993	3700993	3706993	0	0.0666666666666667	0.266666666666667	0	0	0.0321666666666667	0.166666666666667	0	0.0333333333333333	0	0	0	0	0	0	0	0.4345	0	1	Quies2
ENSMUSG00000006335.16	chr7	3620324	3629929	-	.	OTTMUSG00000023400.8	Tfpt	0.113174020473258	0.113190585034289	4.3083222120151	0.928004750410554	0.999999917661467	Not regulated	SC_spike	3629929	3626929	3632929	0.1	0	0.333333333333333	0	0	0.4	0.166666666666667	0	0	0	0	0	0	0	0	0	0	0	1	EnhG1
ENSMUSG00000006342.15	chr10	75636706	75644008	-	.	OTTMUSG00000065088.1	Susd2	-0.0400821797170052	-0.0401904033261948	0.295967075026299	0.920895763508774	0.999999917661467	Not regulated	SC_spike	75644008	75641008	75647008	0	0	0.0333333333333333	0	0	0.234666666666667	0	0.0333333333333333	0.433333333333333	0	0	0	0	0	0	0	0.265333333333333	0	1	EnhWk
ENSMUSG00000006344.17	chr10	75589340	75617200	+	.	OTTMUSG00000046608.2	Ggt5	1.60955147890984	1.66424776293754	-2.66708108050444	0.0138413151673102	0.380356743258422	Not regulated	SC_spike	75589340	75586340	75592340	0	0	0.0666666666666667	0	0	0	0	0.156666666666667	0.776666666666667	0	0	0	0	0	0	0	0	0	1	EnhWk
ENSMUSG00000006345.10	chr10	75561604	75586200	+	.	OTTMUSG00000034127.6	Ggt1	-0.0465482116135591	-0.0466032038976951	1.32799447641481	0.934217004072981	0.999999917661467	Not regulated	SC_spike	75561604	75558604	75564604	0	0	0	0	0	0	0	0	0	0	0	0.4	0.132666666666667	0.400666666666667	0	0	0.0666666666666667	0	1	ReprPC
ENSMUSG00000006356.10	chr12	113140236	113145506	+	.	OTTMUSG00000052480.1	Crip2	-0.0338280959709647	-0.0338384861972476	3.36686135973295	0.946378016162708	0.999999917661467	Not regulated	SC_spike	113140236	113137236	113143236	0	0	0.339333333333333	0	0	0	0.260666666666667	0	0	0	0	0.4	0	0	0	0	0	0	1	TssBiv
ENSMUSG00000006360.11	chr12	113146316	113153879	+	.	OTTMUSG00000052481.1	Crip1	-0.156673637414067	-0.158100357151777	-1.4071064254969	0.699345547192279	0.999999917661467	Not regulated	SC_spike	113146316	113143316	113149316	0	0	0.533333333333333	0	0	0	0	0	0	0	0	0.466666666666667	0	0	0	0	0	0	1	TSSFlnkD
ENSMUSG00000006362.16	chr8	122625141	122699109	-	.	OTTMUSG00000027605.3	Cbfa2t3	0.569130969186404	0.570822691360796	0.0691344995642981	0.0939699944584749	0.94443151441942	Not regulated	SC_spike	122699109	122696109	122702109	0	0	0	0	0	0	0	0	0	0	0	0	0.315166666666667	0.1515	0	0	0.533333333333333	0	1	Quies2
ENSMUSG00000006369.14	chr15	85205949	85286535	+	.	OTTMUSG00000030663.2	Fbln1	-0.256771468704831	-0.258015505883934	-0.657959678830927	0.489090804253159	0.999999917661467	Not regulated	SC_spike	85205949	85202949	85208949	0	0	0	0	0	0	0	0.175166666666667	0.124833333333333	0	0	0.2	0.266666666666667	0	0	0	0.233333333333333	0	1	EnhBiv
ENSMUSG00000006373.10	chrX	36598206	36606079	+	.	OTTMUSG00000017101.2	Pgrmc1	-0.431574956736899	-0.431973941907805	1.71568684631677	0.210970881281568	0.999999917661467	Not regulated	SC_spike	36598206	36595206	36601206	0	0	0.333333333333333	0	0	0	0	0	0.233333333333333	0	0	0	0	0	0	0	0	0.433333333333333	1	Quies3
ENSMUSG00000006386.15	chr4	94739289	94874976	+	.	OTTMUSG00000007859.3	Tek	0.468904849130265	0.471784596839217	-0.948712216105272	0.215184885007876	0.999999917661467	Not regulated	SC_spike	94739289	94736289	94742289	0	0	0	0	0	0	0	0	0	0	0	0	0.133333333333333	0.2	0	0	0.666666666666667	0	1	Quies2
ENSMUSG00000006390.15	chr4	118428093	118432953	+	.	OTTMUSG00000008772.2	Elovl1	0.126809018819664	0.126860928073465	2.82192517786331	0.889939446193432	0.999999917661467	Not regulated	SC_spike	118428093	118425093	118431093	0	0	0.166666666666667	0	0	0.433333333333333	0.366666666666667	0	0	0	0	0	0.0333333333333333	0	0	0	0	0	1	EnhG1
ENSMUSG00000006392.16	chr4	118409337	118415782	+	.	OTTMUSG00000008773.2	Med8	0.0244668156113889	0.0244683197242823	5.49617989299216	0.990689127596289	0.999999917661467	Not regulated	SC_spike	118409337	118406337	118412337	0	0	0.333333333333333	0	0	0.433333333333333	0.0333333333333333	0.166666666666667	0.0333333333333333	0	0	0	0	0	0	0	0	0	1	EnhG1
ENSMUSG00000006395.16	chr4	118359990	118362744	+	.	OTTMUSG00000008719.3	Hyi	0.419723539776672	0.423485337491517	-1.39099660498579	0.308085215424274	0.999999917661467	Not regulated	SC_spike	118359990	118356990	118362990	0	0	0	0	0	0.131666666666667	0	0	0	0	0	0.233333333333333	0.0333333333333333	0.2	0	0	0.401666666666667	0	1	Quies2
ENSMUSG00000006398.15	chr4	118432901	118437352	-	.	OTTMUSG00000008798.4	Cdc20	-0.0735552702242641	-0.0735561028608558	7.9873777982439	0.980653617114104	0.999999917661467	Not regulated	SC_spike	118437352	118434352	118440352	0	0	0.0333333333333333	0	0	0.0413333333333333	0.733333333333333	0	0.0666666666666667	0	0	0	0	0	0	0	0.125333333333333	0	1	EnhG2
ENSMUSG00000006403.13	chr1	171250421	171260637	+	.	OTTMUSG00000021528.3	Adamts4	0.791112285001218	0.797908160353659	-1.33044887810174	0.0479176371144174	0.69294815587933	Not regulated	SC_spike	171250421	171247421	171253421	0	0	0.129833333333333	0	0	0	0	0	0	0	0	0.0666666666666667	0.8	0.0035	0	0	0	0	1	EnhBiv
ENSMUSG00000006411.12	chr1	171370099	171388598	+	.	OTTMUSG00000021602.3	Nectin4	0.0436307451205722	0.0438529787606367	-0.691869858304362	0.906275870268007	0.999999917661467	Not regulated	SC_spike	171370099	171367099	171373099	0	0	0	0	0	0	0	0	0	0	0	0.133333333333333	0.783166666666667	0	0	0	0.0835	0	1	EnhBiv
ENSMUSG00000006412.10	chr1	171345670	171359254	+	.	OTTMUSG00000021718.1	Pfdn2	0.157799069965728	0.157812898864694	5.04595819584322	0.880825187634835	0.999999917661467	Not regulated	SC_spike	171345670	171342670	171348670	0.166666666666667	0	0.333333333333333	0	0	0.0666666666666667	0.433333333333333	0	0	0	0	0	0	0	0	0	0	0	1	EnhG2
ENSMUSG00000006418.17	chr2	167492645	167516173	+	.	OTTMUSG00000001140.4	Rnf114	0.0724588826630623	0.0724606211879409	6.89098662314966	0.978026668493812	0.999999917661467	Not regulated	SC_spike	167492645	167489645	167495645	0.233333333333333	0	0.3	0	0	0.2925	0.0075	0.0666666666666667	0.1	0	0	0	0	0	0	0	0	0	1	TSSFlnkD
ENSMUSG00000006423.15	chrX	36823737	36874111	-	.	OTTMUSG00000017108.5	C330007P06Rik	0.237190553161219	0.238832475133361	-1.08545970436998	0.539160969400216	0.999999917661467	Not regulated	SC_spike	36874111	36871111	36877111	0	0	0.433333333333333	0	0	0	0	0	0.385166666666667	0	0	0	0	0	0	0	0.1815	0	1	TSSFlnkD
ENSMUSG00000006435.15	chr19	47178820	47259440	+	.	NA	Neurl1a	0.439889148404703	0.440261207963677	1.81276383511652	0.192485232610716	0.999999917661467	Not regulated	SC_spike	47178820	47175820	47181820	0	0	0	0	0	0	0	0	0	0	0	0.4	0.233333333333333	0.366666666666667	0	0	0	0	1	TssBiv
ENSMUSG00000006442.10	chr4	148591503	148594993	+	.	OTTMUSG00000010928.3	Srm	0.186524187093562	0.186606849531017	2.71691627464873	0.774331133963231	0.999999917661467	Not regulated	SC_spike	148591503	148588503	148594503	0	0	0.466666666666667	0	0	0	0	0.0333333333333333	0.3	0	0	0	0.166666666666667	0	0	0	0.0333333333333333	0	1	TSSFlnkD
ENSMUSG00000006445.3	chr4	141301240	141329384	+	.	OTTMUSG00000010200.1	Epha2	1.14077091066048	1.14637513979085	-0.508609801458518	0.000886926081569078	0.0715826471833339	Not regulated	SC_spike	141301240	141298240	141304240	0	0	0	0	0	0	0	0	0	0	0	0.4	0.366666666666667	0.233333333333333	0	0	0	0	1	TssBiv
ENSMUSG00000006456.10	chr19	4800569	4811634	-	.	OTTMUSG00000042312.2	Rbm14	0.0681819691353072	0.0681840341821759	6.56890400016831	0.972647907759387	0.999999917661467	Not regulated	SC_spike	4811634	4808634	4814634	0	0	0	0	0	0.105666666666667	0.894333333333333	0	0	0	0	0	0	0	0	0	0	0	1	EnhG2
ENSMUSG00000006457.3	chr19	4861223	4877909	-	.	OTTMUSG00000016351.1	Actn3	-0.0748585190299513	-0.074917603314435	1.9343805707283	0.916107283131594	0.999999917661467	Not regulated	SC_spike	4877909	4874909	4880909	0	0	0.366666666666667	0	0	0	0	0	0.0848333333333333	0	0	0.1	0.166666666666667	0	0	0	0.281833333333333	0	1	TSSFlnkD
ENSMUSG00000006463.13	chr19	4878668	4885397	+	.	OTTMUSG00000034230.1	Zdhhc24	0.279131536294584	0.279273050622468	2.47640070757774	0.487742155789291	0.999999917661467	Not regulated	SC_spike	4878668	4875668	4881668	0	0	0.366666666666667	0	0	0.0113333333333333	0	0	0.2	0	0	0.1	0.166666666666667	0	0	0	0.155333333333333	0	1	TSSFlnkD
ENSMUSG00000006464.8	chr19	4886898	4906627	-	.	NA	Bbs1	0.0425277188923329	0.0425293057274643	6.28036607517824	0.983979988938583	0.999999917661467	Not regulated	SC_spike	4906627	4903627	4909627	0.0333333333333333	0.0333333333333333	0.2	0	0	0.533333333333333	0.2	0	0	0	0	0	0	0	0	0	0	0	1	EnhG1
ENSMUSG00000006471.18	chr2	25244821	25256022	-	.	OTTMUSG00000069771.1	Ndor1	0.17212438033212	0.17216827806966	3.48507142851323	0.778360975354814	0.999999917661467	Not regulated	SC_spike	25256022	25253022	25259022	0.233333333333333	0	0.0666666666666667	0	0.237	0.363	0.1	0	0	0	0	0	0	0	0	0	0	0	1	EnhG1
ENSMUSG00000006476.19	chr2	25054355	25062881	+	.	OTTMUSG00000011615.9	Nsmf	0.0409326171399661	0.0409425049738228	3.5550451637852	0.980704785147738	0.999999917661467	Not regulated	SC_spike	25054355	25051355	25057355	0	0	0.166666666666667	0	0	0.3	0.533333333333333	0	0	0	0	0	0	0	0	0	0	0	1	EnhG2
ENSMUSG00000006494.11	chr2	71873224	71903858	+	.	OTTMUSG00000013264.4	Pdk1	0.188808644290178	0.189730881261582	-0.768772093698805	0.61833978781442	0.999999917661467	Not regulated	SC_spike	71873224	71870224	71876224	0	0	0	0	0	0	0	0	0	0	0	0.433333333333333	0.0666666666666667	0.333333333333333	0	0	0.166666666666667	0	1	TssBiv
ENSMUSG00000006498.16	chr10	79854427	79864771	+	.	OTTMUSG00000035444.2	Ptbp1	-0.0843492500526131	-0.0843507191208424	7.36922977752689	0.980494683976962	0.999999917661467	Not regulated	SC_spike	79854427	79851427	79857427	0.166666666666667	0	0.133333333333333	0	0	0	0.7	0	0	0	0	0	0	0	0	0	0	0	1	EnhG2
ENSMUSG00000006517.5	chr8	122433601	122443422	-	.	OTTMUSG00000061847.1	Mvd	0.420874042211388	0.421090324495299	2.52085133028715	0.222822093911016	0.999999917661467	Not regulated	SC_spike	122443422	122440422	122446422	0.133333333333333	0	0.233333333333333	0	0	0	0	0.0333333333333333	0.333333333333333	0	0	0	0.0666666666666667	0	0	0	0.2	0	1	EnhWk
ENSMUSG00000006522.17	chr14	30908572	30923760	-	.	OTTMUSG00000035523.5	Itih3	0.699069765852618	0.700833395055121	0.307195849329554	0.0288812435923974	0.546167798234882	Not regulated	SC_spike	30923760	30920760	30926760	0	0	0.0666666666666667	0	0	0	0	0.0333333333333333	0.573333333333333	0	0	0	0	0	0	0	0.326666666666667	0	1	EnhWk
ENSMUSG00000006526.13	chr14	30825590	30877210	+	.	OTTMUSG00000035529.4	Tmem110	0.593310883779694	0.595024436760952	0.114222858220955	0.0819676951341407	0.891368672978942	Not regulated	SC_spike	30825590	30822590	30828590	0.0666666666666667	0	0.2	0	0.366666666666667	0.00166666666666667	0	0.1	0.265	0	0	0	0	0	0	0	0	0	1	TxWk
ENSMUSG00000006527.16	chr14	30714849	30822721	+	.	OTTMUSG00000025116.4	Sfmbt1	0.107721262003184	0.107722331742444	8.18214524625606	0.959298396005292	0.999999917661467	Not regulated	SC_spike	30714849	30711849	30717849	0.1	0.0666666666666667	0.2	0	0	0	0.208166666666667	0	0.125166666666667	0	0	0	0	0	0	0	0	0.3	1	Quies3
ENSMUSG00000006538.12	chr1	74945315	74951672	-	.	OTTMUSG00000048255.2	Ihh	-0.187105563968658	-0.187752278225091	-0.131336666921283	0.618364846352397	0.999999917661467	Not regulated	SC_spike	74951672	74948672	74954672	0	0	0	0	0	0	0	0	0	0	0	0.621333333333333	0.2	0.166666666666667	0	0	0.012	0	1	TssBiv
ENSMUSG00000006546.3	chr1	74889934	74893143	-	.	OTTMUSG00000020843.3	Cryba2	0.228829644824497	0.229807840287084	-0.472425080010678	0.534898674122469	0.999999917661467	Not regulated	SC_spike	74893143	74890143	74896143	0	0	0	0	0	0	0	0	0	0	0	0.2	0.6	0.2	0	0	0	0	1	EnhBiv
ENSMUSG00000006567.11	chr8	21992785	22060305	-	.	OTTMUSG00000020833.2	Atp7b	0.00320602010338163	0.00320629155534165	4.84828163326927	0.998440189201704	0.999999917661467	Not regulated	SC_spike	22060305	22057305	22063305	0	0.0333333333333333	0.133333333333333	0	0	0.450833333333333	0	0	0	0	0	0.266666666666667	0.0666666666666667	0.0491666666666667	0	0	0	0	1	EnhG1
ENSMUSG00000006575.14	chr11	102393403	102402555	+	.	OTTMUSG00000002785.3	Rundc3a	-0.309772369020439	-0.310104924756894	1.44109492658739	0.435417695350659	0.999999917661467	Not regulated	SC_spike	102393403	102390403	102396403	0	0	0.4	0	0	0	0	0	0	0	0	0.0666666666666667	0.367166666666667	0.166166666666667	0	0	0	0	1	TSSFlnkD
ENSMUSG00000006576.16	chr1	75546266	75562172	+	.	OTTMUSG00000019426.21	Slc4a3	0.419631627214098	0.424294824137685	-1.70206097213383	0.335851114013257	0.999999917661467	Not regulated	SC_spike	75546266	75543266	75549266	0	0	0	0	0	0	0	0	0.0443333333333333	0	0	0.233333333333333	0.4	0	0	0	0.322333333333333	0	1	EnhBiv
ENSMUSG00000006585.3	chr8	122568015	122573554	+	.	OTTMUSG00000061851.1	Cdt1	0.315033750625284	0.315803023261912	0.284430733796161	0.387844865998541	0.999999917661467	Not regulated	SC_spike	122568015	122565015	122571015	0	0	0.430833333333333	0	0	0	0	0.166666666666667	0.4025	0	0	0	0	0	0	0	0	0	1	TSSFlnkD
ENSMUSG00000006586.15	chr4	13743436	13893649	+	.	OTTMUSG00000004483.2	Runx1t1	-0.3467284825524	-0.3467720044407	4.53867023184746	0.366391385697655	0.999999917661467	Not regulated	SC_spike	13743436	13740436	13746436	0	0	0	0	0	0	0	0	0	0	0	0.3	0.166666666666667	0.1	0	0	0.433333333333333	0	1	Quies2
ENSMUSG00000006587.6	chr8	122454208	122460733	-	.	OTTMUSG00000061849.1	Snai3	0.375884871951422	0.376447251856802	1.01499586112072	0.297965195575431	0.999999917661467	Not regulated	SC_spike	122460733	122457733	122463733	0.0333333333333333	0	0.2	0	0	0	0	0	0.322166666666667	0	0	0.1	0.211166666666667	0	0	0	0.133333333333333	0	1	EnhWk
ENSMUSG00000006589.8	chr8	122574635	122576909	-	.	OTTMUSG00000061857.1	Aprt	0.00424350478321336	0.00424356326482184	7.40447987077813	0.996514371270934	0.999999917661467	Not regulated	SC_spike	122576909	122573909	122579909	0.2	0	0	0	0	0	0.366666666666667	0.181833333333333	0.1	0	0	0	0.0181666666666667	0	0	0	0.133333333333333	0	1	EnhG2
ENSMUSG00000006599.13	chr7	46796103	46823800	+	.	OTTMUSG00000024398.2	Gtf2h1	0.0070995985318961	0.00709966058364097	8.3978230522879	0.998769118657006	0.999999917661467	Not regulated	SC_spike	46796103	46793103	46799103	0.1	0	0.2	0	0	0.166666666666667	0.533333333333333	0	0	0	0	0	0	0	0	0	0	0	1	EnhG2
ENSMUSG00000006611.15	chr13	23702034	23710854	-	.	OTTMUSG00000000737.3	Hfe	-0.279179736313881	-0.282497294169951	-1.773826498237	0.522942604788395	0.999999917661467	Not regulated	SC_spike	23710854	23707854	23713854	0	0	0	0	0	0	0	0	0	0	0	0.133333333333333	0.2	0	0	0	0.666666666666667	0	1	Quies2
ENSMUSG00000006638.14	chr5	30950066	30955091	+	.	OTTMUSG00000022363.6	Abhd1	0.563305551077652	0.573588170109638	-2.29734317231765	0.297555304098852	0.999999917661467	Not regulated	SC_spike	30950066	30947066	30953066	0	0	0.0333333333333333	0	0	0.244333333333333	0	0	0.289	0	0	0.133333333333333	0.233333333333333	0	0	0	0.0666666666666667	0	1	EnhWk
ENSMUSG00000006641.12	chr5	31036036	31048924	-	.	OTTMUSG00000022376.3	Slc5a6	0.414757689818026	0.417358963337973	-0.977560429025442	0.274897786465213	0.999999917661467	Not regulated	SC_spike	31048924	31045924	31051924	0	0	0.366666666666667	0	0	0.287333333333333	0.0666666666666667	0	0.166666666666667	0	0	0	0	0	0	0	0.112666666666667	0	1	TSSFlnkD
ENSMUSG00000006651.8	chr7	30434982	30445535	-	.	OTTMUSG00000059360.1	Aplp1	0.146991701175615	0.147010791652347	4.49615025297233	0.867820041875818	0.999999917661467	Not regulated	SC_spike	30445535	30442535	30448535	0	0	0	0	0	0	0	0	0	0	0	0.533333333333333	0.266666666666667	0	0	0	0.2	0	1	TssBiv
ENSMUSG00000006673.14	chr9	108516806	108560163	+	.	OTTMUSG00000050759.6	Qrich1	-0.0517665592281905	-0.0517669727335971	8.49377152626252	0.98845269916706	0.999999917661467	Not regulated	SC_spike	108516806	108513806	108519806	0.133333333333333	0.0666666666666667	0	0	0	0.165666666666667	0.634333333333333	0	0	0	0	0	0	0	0	0	0	0	1	EnhG2
ENSMUSG00000006675.10	chr9	108578862	108597667	-	.	OTTMUSG00000050767.4	P4htm	0.250650536565974	0.250744694436628	2.95490602931778	0.633646487747833	0.999999917661467	Not regulated	SC_spike	108597667	108594667	108600667	0	0.0333333333333333	0.2	0	0	0	0	0	0.2445	0	0	0.0666666666666667	0.166666666666667	0	0	0	0.288833333333333	0	1	Quies2
ENSMUSG00000006676.16	chr9	108490602	108502337	+	.	OTTMUSG00000050758.6	Usp19	0.0443551989840657	0.0443556144271814	8.28958467136919	0.982727630022235	0.999999917661467	Not regulated	SC_spike	108490602	108487602	108493602	0.133333333333333	0	0.166666666666667	0	0	0.1	0.333666666666667	0.166666666666667	0.0333333333333333	0	0	0	0	0	0	0	0.0663333333333333	0	1	EnhG2
ENSMUSG00000006699.17	chr4	137319696	137357720	-	.	OTTMUSG00000009829.1	Cdc42	0.264357757255168	0.264375825325153	5.43030023600458	0.497000274268847	0.999999917661467	Not regulated	SC_spike	137357720	137354720	137360720	0.1	0.0666666666666667	0.3	0	0	0.28	0	0	0.253333333333333	0	0	0	0	0	0	0	0	0	1	TSSFlnkD
ENSMUSG00000006705.12	chr17	31564749	31607684	+	.	OTTMUSG00000040106.2	Pknox1	-0.0521282472289814	-0.0521299106968329	6.49655793265732	0.986551691892375	0.999999917661467	Not regulated	SC_spike	31564749	31561749	31567749	0.0666666666666667	0.1	0.0666666666666667	0	0	0	0.5915	0	0.175166666666667	0	0	0	0	0	0	0	0	0	1	EnhG2
ENSMUSG00000006711.15	chr13	24845135	24901270	+	.	OTTMUSG00000000610.3	D130043K22Rik	0.355089550813602	0.355158205882529	3.90630386965283	0.343957565870209	0.999999917661467	Not regulated	SC_spike	24845135	24842135	24848135	0	0	0.233333333333333	0	0	0.466666666666667	0	0	0.3	0	0	0	0	0	0	0	0	0	1	EnhG1
ENSMUSG00000006715.11	chr13	24751845	24761923	-	.	OTTMUSG00000000611.3	Gmnn	0.16567599864461	0.165685890932514	5.58952308066954	0.865595963967972	0.999999917661467	Not regulated	SC_spike	24761923	24758923	24764923	0	0	0	0	0	0.446166666666667	0.366666666666667	0	0.0333333333333333	0	0	0	0	0	0	0	0	0.153833333333333	1	EnhG1
ENSMUSG00000006717.7	chr13	24817948	24831540	-	.	OTTMUSG00000000608.3	Acot13	-0.0649914103558761	-0.065393479878137	-0.996026300160477	0.866064499093525	0.999999917661467	Not regulated	SC_spike	24831540	24828540	24834540	0	0	0.466666666666667	0	0	0.156666666666667	0.0333333333333333	0	0.343333333333333	0	0	0	0	0	0	0	0	0	1	TSSFlnkD
ENSMUSG00000006720.16	chr13	21945094	21960779	+	.	OTTMUSG00000000453.2	Zfp184	0.239015442757635	0.239050851087515	4.27947266923866	0.645424573768319	0.999999917661467	Not regulated	SC_spike	21945094	21942094	21948094	0.166666666666667	0.3	0.133333333333333	0	0.115666666666667	0	0	0	0	0	0	0	0	0	0.284333333333333	0	0	0	1	TSSFlnk
ENSMUSG00000006728.12	chr10	127063534	127067920	+	.	OTTMUSG00000030604.9	Cdk4	0.155628059514049	0.15565260858236	4.21194104843152	0.769448108404362	0.999999917661467	Not regulated	SC_spike	127063534	127060534	127066534	0	0	0.411	0	0	0.189	0.1	0	0.3	0	0	0	0	0	0	0	0	0	1	TSSFlnkD
ENSMUSG00000006731.10	chr10	127165225	127172330	+	.	OTTMUSG00000064759.1	B4galnt1	0.0111122885884804	0.0111131627543069	5.20147698508106	0.995557448951614	0.999999917661467	Not regulated	SC_spike	127165225	127162225	127168225	0	0	0	0	0	0.0333333333333333	0.333333333333333	0	0	0	0	0.466666666666667	0.104166666666667	0	0	0	0.0625	0	1	TssBiv
ENSMUSG00000006732.14	chr10	127041414	127046365	+	.	OTTMUSG00000030570.2	Mettl1	0.144171360493933	0.144212021057789	3.36201039755918	0.856802703333394	0.999999917661467	Not regulated	SC_spike	127041414	127038414	127044414	0	0	0.366666666666667	0	0	0.202333333333333	0	0	0.0666666666666667	0	0	0	0.264333333333333	0.1	0	0	0	0	1	TSSFlnkD
ENSMUSG00000006736.9	chr10	127067280	127070264	-	.	OTTMUSG00000064599.1	Tspan31	0.334475085904839	0.334685195066829	2.2311835450924	0.377204917903554	0.999999917661467	Not regulated	SC_spike	127070264	127067264	127073264	0	0	0	0	0	0.0893333333333333	0	0.0666666666666667	0.133333333333333	0	0	0.3	0.133333333333333	0	0	0	0.277333333333333	0	1	TssBiv
ENSMUSG00000006740.13	chr18	6201002	6242174	-	.	OTTMUSG00000035843.10	Kif5b	0.185355706119547	0.185383102636381	4.27707427935992	0.814176307857919	0.999999917661467	Not regulated	SC_spike	6242174	6239174	6245174	0.166666666666667	0.0333333333333333	0.133333333333333	0	0.0376666666666667	0	0.0333333333333333	0.0666666666666667	0.166666666666667	0	0	0	0	0	0	0	0.362333333333333	0	1	Quies2
ENSMUSG00000006763.14	chr7	46686108	46710680	-	.	OTTMUSG00000023947.1	Saal1	-0.0408462314785594	-0.0408503560315843	4.82492477587331	0.987731212117454	0.999999917661467	Not regulated	SC_spike	46710680	46707680	46713680	0	0	0.2	0	0	0.253333333333333	0.1	0	0.0333333333333333	0	0	0	0	0	0	0	0.413333333333333	0	1	Quies2
ENSMUSG00000006764.8	chr10	115078641	115185022	-	.	OTTMUSG00000020904.1	Tph2	0.413668498016095	0.416369411914214	-1.00645087243253	0.284679740037819	0.999999917661467	Not regulated	SC_spike	115185022	115182022	115188022	0	0	0	0	0	0	0	0	0	0	0	0	0	0	0	0	1.97033333333333	0	1	Quies2
ENSMUSG00000006777.7	chr11	99477974	99493137	-	.	OTTMUSG00000004988.3	Krt23	0.934477571584881	0.937120875661667	0.172013947705249	0.00236906225184496	0.130109179233722	Not regulated	SC_spike	99493137	99490137	99496137	0	0	0	0	0	0	0	0	0	0	0	0	0.1	0	0	0	0.9	0	1	Quies2
ENSMUSG00000006782.16	chr11	100574904	100591729	+	.	OTTMUSG00000002001.2	Cnp	0.0909562328499746	0.0911005601238552	0.932324949519281	0.830247398075091	0.999999917661467	Not regulated	SC_spike	100574904	100571904	100577904	0	0	0.266666666666667	0	0.2	0.116	0	0.1	0.317333333333333	0	0	0	0	0	0	0	0	0	1	EnhWk
ENSMUSG00000006784.14	chr11	100545607	100572568	+	.	OTTMUSG00000001993.4	Ttc25	-0.254804291877502	-0.254807396355483	7.88935774402503	0.678259937182718	0.999999917661467	Not regulated	SC_spike	100545607	100542607	100548607	0	0	0.133333333333333	0	0	0	0.4345	0.0333333333333333	0.133333333333333	0	0	0	0	0	0	0	0.2655	0	1	EnhG2
ENSMUSG00000006800.14	chr2	166073089	166155663	-	.	OTTMUSG00000001130.4	Sulf2	0.675712284179313	0.676782205341694	0.964612427284046	0.0228043000732517	0.479950365373891	Not regulated	SC_spike	166155663	166152663	166158663	0	0	0	0	0	0	0	0	0	0	0	0.366666666666667	0.333333333333333	0.2895	0	0	0.0105	0	1	TssBiv
ENSMUSG00000006818.5	chr17	13006846	13040063	+	.	OTTMUSG00000072149.1	Sod2	-0.0198578719802267	-0.019858422788598	6.6873752719174	0.993571110489659	0.999999917661467	Not regulated	SC_spike	13006846	13003846	13009846	0	0	0.233333333333333	0	0.059	0.041	0.2	0	0.166666666666667	0	0	0	0	0	0	0	0	0.3	1	Quies3
ENSMUSG00000006850.7	chr18	36735068	36742391	+	.	NA	Tmco6	0.359939521240655	0.36008677841876	2.81821860867508	0.319795819996942	0.999999917661467	Not regulated	SC_spike	36735068	36732068	36738068	0	0	0.3	0	0.0666666666666667	0.1	0	0.0333333333333333	0.211333333333333	0	0	0	0	0	0	0	0.288666666666667	0	1	TSSFlnkD
ENSMUSG00000006906.10	chr6	83543211	83572729	-	.	OTTMUSG00000058007.1	Stambp	-0.014863911903438	-0.0148641707594378	7.24678095545657	0.982107360489122	0.999999917661467	Not regulated	SC_spike	83572729	83569729	83575729	0	0	0	0	0	0	1.28816666666667	0	0	0	0	0	0	0	0	0	0	0	1	EnhG2
ENSMUSG00000006920.14	chr11	101191115	101226463	-	.	OTTMUSG00000002729.2	Ezh1	0.12250393024916	0.122514322871052	5.08456349566308	0.838550842785267	0.999999917661467	Not regulated	SC_spike	101226463	101223463	101229463	0	0	0.2	0	0.0895	0	0	0.0333333333333333	0.333333333333333	0	0	0	0	0	0	0	0.343833333333333	0	1	Quies2
ENSMUSG00000006930.15	chr11	100347327	100356128	-	.	OTTMUSG00000006280.7	Hap1	0.00372282058223218	0.0037229000913198	7.14020679747662	0.998260335543271	0.999999917661467	Not regulated	SC_spike	100356128	100353128	100359128	0	0	0.0666666666666667	0	0	0	0.278666666666667	0	0	0	0	0.3	0.354666666666667	0	0	0	0	0	1	EnhBiv
ENSMUSG00000006931.15	chr11	100408456	100414836	-	.	OTTMUSG00000006272.3	P3h4	0.292840517484473	0.293028976906833	2.19021556911761	0.448967998903514	0.999999917661467	Not regulated	SC_spike	100414836	100411836	100417836	0	0	0	0	0	0	0	0	0	0	0	0.5	0.327333333333333	0	0	0	0.172666666666667	0	1	TssBiv
ENSMUSG00000006932.17	chr9	120929216	120960507	+	.	OTTMUSG00000016490.5	Ctnnb1	0.171468070325663	0.171473343154135	6.60406551782666	0.650700459310799	0.999999917661467	Not regulated	SC_spike	120929216	120926216	120932216	0	0.0333333333333333	0.369333333333333	0	0	0	0	0	0.1	0	0	0	0.0666666666666667	0	0.430666666666667	0	0	0	1	ReprPCWk
ENSMUSG00000006941.5	chr9	120492232	120495330	+	.	OTTMUSG00000062583.1	Eif1b	0.0077237599721387	0.00772386228608764	7.76172142056315	0.997613431070332	0.999999917661467	Not regulated	SC_spike	120492232	120489232	120495232	0.0666666666666667	0	0.2	0	0	0.00533333333333333	0.333333333333333	0	0.1	0	0	0	0.0333333333333333	0	0	0	0.261333333333333	0	1	EnhG2
ENSMUSG00000006958.14	chr16	20733127	20742384	+	.	OTTMUSG00000021018.3	Chrd	-0.433891119861359	-0.443874137828989	-2.5332200624128	0.43829959244205	0.999999917661467	Not regulated	SC_spike	20733127	20730127	20736127	0	0	0	0	0	0	0	0	0	0	0	0.366666666666667	0.421166666666667	0	0	0	0.212166666666667	0	1	EnhBiv
ENSMUSG00000006998.16	chr16	20651652	20663414	+	.	OTTMUSG00000036488.3	Psmd2	0.0194584136504034	0.0194585068320419	9.21529819195256	0.993469101873818	0.999999917661467	Not regulated	SC_spike	20651652	20648652	20654652	0	0.0333333333333333	0.2	0	0	0.208666666666667	0.2	0.0666666666666667	0.0666666666666667	0	0	0	0	0	0	0	0.224666666666667	0	1	Quies2
ENSMUSG00000007021.4	chr17	24685092	24689955	-	.	OTTMUSG00000028128.1	Syngr3	-0.353447909821552	-0.361215587049982	-2.50220906701325	0.523733488862966	0.999999917661467	Not regulated	SC_spike	24689955	24686955	24692955	0	0	0	0	0	0	0.0258333333333333	0	0	0	0	0.5	0.474166666666667	0	0	0	0	0	1	TssBiv
ENSMUSG00000007029.16	chr17	35000987	35016322	+	.	OTTMUSG00000037142.4	Vars	0.0749207435807516	0.0749230789265278	6.52420701494397	0.952302524681524	0.999999917661467	Not regulated	SC_spike	35000987	34997987	35003987	0	0	0.5	0	0	0	0	0	0.0645	0	0	0.0333333333333333	0.402166666666667	0	0	0	0	0	1	TSSFlnkD
ENSMUSG00000007030.8	chr17	35016579	35026741	+	.	OTTMUSG00000033048.2	Vwa7	1.54308968283573	1.58369313370809	-2.4759059876747	0.00832506668748823	0.283711199813378	Not regulated	SC_spike	35016579	35013579	35019579	0	0	0	0	0	0	0	0.0035	0	0	0	0	0.533333333333333	0	0	0	0.463166666666667	0	1	EnhBiv
ENSMUSG00000007033.4	chr17	34972703	34979285	+	.	OTTMUSG00000016296.2	Hspa1l	-0.154922740620842	-0.154952986314138	3.88305198150786	0.87017855896022	0.999999917661467	Not regulated	SC_spike	34972703	34969703	34975703	0	0.2	0.266666666666667	0	0	0	0	0	0.0666666666666667	0	0	0.4	0.0666666666666667	0	0	0	0	0	1	TssBiv
ENSMUSG00000007035.15	chr17	35028605	35046745	-	.	OTTMUSG00000037144.3	Msh5	0.161926108986777	0.161944604604375	4.65793535436327	0.83275031991279	0.999999917661467	Not regulated	SC_spike	35046745	35043745	35049745	0	0	0.266666666666667	0	0	0.175833333333333	0	0.1	0.0666666666666667	0	0	0.0908333333333333	0.3	0	0	0	0	0	1	EnhBiv
ENSMUSG00000007036.15	chr17	35089263	35102987	+	.	OTTMUSG00000037924.3	Abhd16a	-0.00205567272332123	-0.00205572845149356	7.01386750210885	0.999512368184533	0.999999917661467	Not regulated	SC_spike	35089263	35086263	35092263	0	0.0333333333333333	0.266666666666667	0	0	0.277166666666667	0.0333333333333333	0.233333333333333	0.0666666666666667	0	0	0	0	0	0	0	0.0895	0	1	EnhG1
ENSMUSG00000007038.5	chr17	34931253	34935953	+	.	OTTMUSG00000037276.1	Neu1	0.60663870657409	0.608143107437379	0.338853372232242	0.0769900320533492	0.870911617919757	Not regulated	SC_spike	34931253	34928253	34934253	0	0	0.2	0	0	0	0	0.1245	0.333333333333333	0	0	0.142166666666667	0.2	0	0	0	0	0	1	EnhWk
ENSMUSG00000007039.12	chr17	35059035	35062095	+	.	OTTMUSG00000037923.1	Ddah2	-1.14718213887963	-1.18429462570445	-2.73960683088824	0.0622978018832112	0.790453927790875	Not regulated	SC_spike	35059035	35056035	35062035	0	0	0	0	0	0	0	0	0	0	0	0.433333333333333	0.466666666666667	0	0	0	0.1	0	1	EnhBiv
ENSMUSG00000007041.9	chr17	35049966	35058749	+	.	OTTMUSG00000037145.1	Clic1	-0.219536857735389	-0.219728763812994	1.70407968894269	0.563057998991039	0.999999917661467	Not regulated	SC_spike	35049966	35046966	35052966	0	0	0.0723333333333333	0	0	0	0	0	0	0	0	0.561	0.366666666666667	0	0	0	0	0	1	TssBiv
ENSMUSG00000007050.17	chr17	34981862	34985891	+	.	OTTMUSG00000037141.1	Lsm2	0.0300810610641265	0.0300818032918771	6.87634108469298	0.991374232335918	0.999999917661467	Not regulated	SC_spike	34981862	34978862	34984862	0	0	0.266666666666667	0	0	0.2	0.210333333333333	0	0.1	0	0	0.023	0.2	0	0	0	0	0	1	TSSFlnkD
ENSMUSG00000007080.14	chr5	110286306	110337474	+	.	OTTMUSG00000026219.3	Pole	0.209440731211248	0.209448780028713	6.24204227871834	0.672798533731563	0.999999917661467	Not regulated	SC_spike	110286306	110283306	110289306	0	0	0.366666666666667	0	0	0.251	0	0	0.1	0	0	0	0.2	0	0	0	0.0823333333333333	0	1	TSSFlnkD
ENSMUSG00000007097.14	chr1	172271709	172298064	-	.	OTTMUSG00000021834.2	Atp1a2	-0.180561268680936	-0.181078174522248	0.0716198144100873	0.637052850563165	0.999999917661467	Not regulated	SC_spike	172298064	172295064	172301064	0	0	0.366666666666667	0	0	0	0	0	0.566666666666667	0	0	0	0.0666666666666667	0	0	0	0	0	1	EnhWk
ENSMUSG00000007107.6	chr1	172223513	172258414	-	.	OTTMUSG00000021836.2	Atp1a4	0.123974500287353	0.123985783001577	5.08519968584355	0.763066568722386	0.999999917661467	Not regulated	SC_spike	172258414	172255414	172261414	0.0666666666666667	0.166666666666667	0	0	0	0	0	0	0	0	0	0	0	0	0	0	0.766666666666667	0	1	Quies2
ENSMUSG00000007122.11	chr1	172209894	172219868	-	.	OTTMUSG00000035165.2	Casq1	-0.117243371494019	-0.11740685760539	1.12022672866322	0.777577012954463	0.999999917661467	Not regulated	SC_spike	172219868	172216868	172222868	0	0	0.0666666666666667	0	0	0	0	0.233333333333333	0.588666666666667	0	0	0	0	0	0	0	0.111333333333333	0	1	EnhWk
ENSMUSG00000007207.10	chr5	135023482	135051100	+	.	OTTMUSG00000016270.4	Stx1a	-0.710951033249746	-0.728137156220849	-2.56504689084837	0.210377563582197	0.999999917661467	Not regulated	SC_spike	135023482	135020482	135026482	0	0	0	0	0	0	0	0	0.1	0	0	0.2	0.466666666666667	0	0	0	0.233333333333333	0	1	EnhBiv
ENSMUSG00000007216.6	chr6	48602063	48623227	+	.	OTTMUSG00000057234.2	Zfp775	0.88851680931021	0.889148276692776	2.12557995773	0.000138116423959001	0.0198748463407049	Up-regulated	SC_spike	48602063	48599063	48605063	0	0	0.266666666666667	0	0	0.2895	0	0	0.366666666666667	0	0	0	0	0	0	0	0.0771666666666667	0	2	EnhWk
ENSMUSG00000007279.14	chr7	109798676	109865679	-	.	OTTMUSG00000021272.2	Scube2	-0.19820062906164	-0.198565807879857	0.838517902580758	0.602540010441298	0.999999917661467	Not regulated	SC_spike	109865679	109862679	109868679	0	0	0	0	0	0	0	0	0	0	0	0.266666666666667	0.233333333333333	0.0666666666666667	0	0	0.433333333333333	0	1	Quies2
ENSMUSG00000007338.9	chr19	6053630	6057751	-	.	NA	Mrpl49	0.240809615537086	0.240904479364212	2.88365290759101	0.626459088399971	0.999999917661467	Not regulated	SC_spike	6057751	6054751	6060751	0	0.0666666666666667	0.391833333333333	0	0	0.2415	0.233333333333333	0.0333333333333333	0.0333333333333333	0	0	0	0	0	0	0	0	0	1	TSSFlnkD
ENSMUSG00000007379.15	chr3	103102604	103169769	+	.	OTTMUSG00000037717.2	Dennd2c	-0.253947022745398	-0.254557554047955	0.31193266754101	0.505140398733091	0.999999917661467	Not regulated	SC_spike	103102604	103099604	103105604	0	0	0.0666666666666667	0	0	0	0	0	0.0333333333333333	0	0	0.166666666666667	0.1	0.0993333333333333	0	0	0.534	0	1	Quies2
ENSMUSG00000007411.16	chr12	111574523	111656221	+	.	OTTMUSG00000066363.2	Mark3	0.157981155459833	0.157994543135169	5.08875776152931	0.876934838592746	0.999999917661467	Not regulated	SC_spike	111574523	111571523	111577523	0.3	0	0.133333333333333	0	0	0.133333333333333	0.433333333333333	0	0	0	0	0	0	0	0	0	0	0	1	EnhG2
ENSMUSG00000007415.15	chr5	3632932	3657185	-	.	OTTMUSG00000028536.3	Gatad1	0.0682153118357733	0.068216265218584	7.69975981936561	0.981771323999443	0.999999917661467	Not regulated	SC_spike	3657185	3654185	3660185	0.0333333333333333	0.3	0	0	0	0.233333333333333	0.433333333333333	0	0	0	0	0	0	0	0	0	0	0	1	EnhG2
ENSMUSG00000007458.14	chr6	122308720	122317680	+	.	OTTMUSG00000023879.1	M6pr	0.037699799067086	0.0377030093554985	5.08107589521705	0.983920099552202	0.999999917661467	Not regulated	SC_spike	122308720	122305720	122311720	0.0666666666666667	0	0.2	0	0	0.153333333333333	0	0.0133333333333333	0.2	0	0	0	0	0	0	0	0.366666666666667	0	1	Quies2
ENSMUSG00000007476.18	chr2	30237715	30263790	+	.	OTTMUSG00000016752.3	Lrrc8a	-0.123577829172238	-0.123781369776136	0.905549352174859	0.782561173792277	0.999999917661467	Not regulated	SC_spike	30237715	30234715	30240715	0.0666666666666667	0	0.333333333333333	0	0	0.219166666666667	0.333333333333333	0.0333333333333333	0	0	0	0	0	0	0	0	0.0141666666666667	0	1	TSSFlnkD
ENSMUSG00000007564.15	chr17	20945311	20965916	+	.	OTTMUSG00000016281.4	Ppp2r1a	0.227908944868364	0.227951686657878	3.95997076002151	0.630429570741589	0.999999917661467	Not regulated	SC_spike	20945311	20942311	20948311	0	0.0333333333333333	0.433333333333333	0	0.248166666666667	0	0	0	0.285166666666667	0	0	0	0	0	0	0	0	0	1	TSSFlnkD
ENSMUSG00000007570.16	chr17	28313519	28326572	+	.	OTTMUSG00000023386.5	Fance	0.881406658194257	0.884360950143423	-0.035422603195103	0.00582930726592473	0.230135391004723	Not regulated	SC_spike	28313519	28310519	28316519	0	0	0.3	0	0	0	0	0.1865	0.133333333333333	0	0	0.0333333333333333	0.233333333333333	0	0	0	0.1135	0	1	TSSFlnkD
ENSMUSG00000007589.9	chr14	55674689	55681820	-	.	OTTMUSG00000069725.1	Tinf2	0.21258174608597	0.212591196926422	6.0161482772476	0.795935850988282	0.999999917661467	Not regulated	SC_spike	55681820	55678820	55684820	0.0333333333333333	0	0.0666666666666667	0	0	0.163333333333333	0.3	0	0.233333333333333	0	0	0	0	0	0	0	0.203333333333333	0	1	EnhG2
ENSMUSG00000007591.15	chr14	55650184	55652539	+	.	OTTMUSG00000069706.1	Tssk4	-0.238332616652456	-0.238372618911683	4.10737647034067	0.55025714105391	0.999999917661467	Not regulated	SC_spike	55650184	55647184	55653184	0	0.4	0.433333333333333	0	0	0	0	0	0.166666666666667	0	0	0	0	0	0	0	0	0	1	TSSFlnkD
ENSMUSG00000007594.10	chr8	70083457	70090862	+	.	OTTMUSG00000062214.1	Hapln4	-0.0538490635205809	-0.054917183036633	-2.38207216170702	0.920101973308409	0.999999917661467	Not regulated	SC_spike	70083457	70080457	70086457	0	0	0	0	0	0.0571666666666667	0	0	0	0	0	0.4	0.176166666666667	0.133333333333333	0	0	0.233333333333333	0	1	TssBiv
ENSMUSG00000007603.9	chr17	56764757	56770093	+	.	OTTMUSG00000072391.1	Dus3l	0.265332788595167	0.265348009430947	5.65119705272817	0.57236402774244	0.999999917661467	Not regulated	SC_spike	56764757	56761757	56767757	0	0	0.707166666666667	0	0	0	0	0	0.292833333333333	0	0	0	0	0	0	0	0	0	1	TSSFlnkD
ENSMUSG00000007610.15	chr8	71488103	71499583	+	.	OTTMUSG00000029852.1	Gtpbp3	0.257474078696957	0.257571562138332	2.93752121987132	0.540363581443239	0.999999917661467	Not regulated	SC_spike	71488103	71485103	71491103	0	0	0.3	0	0	0	0.0333333333333333	0	0.0666666666666667	0	0	0.216166666666667	0.3	0.0666666666666667	0.0171666666666667	0	0	0	1	TSSFlnkD
ENSMUSG00000007613.15	chr4	47353222	47414931	+	.	OTTMUSG00000006800.2	Tgfbr1	0.336829557222601	0.336875517629303	4.41682204244136	0.374811940302201	0.999999917661467	Not regulated	SC_spike	47353222	47350222	47356222	0	0	0.266666666666667	0	0	0	0	0	0	0	0	0.166666666666667	0.1	0.063	0	0	0.403666666666667	0	1	Quies2
ENSMUSG00000007617.18	chr13	93299635	93405129	+	.	OTTMUSG00000016339.4	Homer1	-0.299614473120241	-0.299937218020092	1.49886798971719	0.436507920592316	0.999999917661467	Not regulated	SC_spike	93299635	93296635	93302635	0	0.266666666666667	0.0666666666666667	0	0.4725	0	0	0	0	0	0	0	0	0	0	0	0.194166666666667	0	1	TxWk
ENSMUSG00000007646.13	chr11	87376645	87404954	-	.	OTTMUSG00000001261.2	Rad51c	0.128960399169739	0.128967482857334	5.71857212107256	0.929995180840758	0.999999917661467	Not regulated	SC_spike	87404954	87401954	87407954	0	0	0.266666666666667	0.0743333333333333	0	0.259	0.4	0	0	0	0	0	0	0	0	0	0	0	1	EnhG2
ENSMUSG00000007655.16	chr6	17306335	17341452	+	.	OTTMUSG00000024023.7	Cav1	0.496562687428758	0.50421504596239	-2.07198871387339	0.302421316224095	0.999999917661467	Not regulated	SC_spike	17306335	17303335	17309335	0	0	0	0	0	0	0	0	0	0	0	0.366666666666667	0.0666666666666667	0.1	0	0	0.466666666666667	0	1	Quies2
ENSMUSG00000007656.13	chr9	75037614	75060313	+	.	OTTMUSG00000036813.3	Arpp19	0.222756484201413	0.222783150114833	4.59868687521971	0.683949072887048	0.999999917661467	Not regulated	SC_spike	75037614	75034614	75040614	0.0666666666666667	0	0.233333333333333	0	0.169	0	0	0.331	0.2	0	0	0	0	0	0	0	0	0	1	EnhA
ENSMUSG00000007659.18	chr2	152780668	152831728	-	.	OTTMUSG00000015815.6	Bcl2l1	0.18146710631976	0.181469544508697	7.73670014373067	0.872904758715267	0.999999917661467	Not regulated	SC_spike	152831728	152828728	152834728	0	0	0.266666666666667	0	0.221333333333333	0	0.312	0	0.1	0	0	0	0.1	0	0	0	0	0	1	EnhG2
ENSMUSG00000007670.10	chr17	57021051	57031522	-	.	OTTMUSG00000072405.1	Khsrp	0.20509898969031	0.205102174563136	7.53886289565819	0.731952226003218	0.999999917661467	Not regulated	SC_spike	57031522	57028522	57034522	0.133333333333333	0.0333333333333333	0.3	0	0	0.246333333333333	0.1	0	0.133333333333333	0	0	0	0.0333333333333333	0	0	0	0.0203333333333333	0	1	TSSFlnkD
ENSMUSG00000007682.6	chr12	90724552	90738438	-	.	OTTMUSG00000065914.1	Dio2	0.164831870706786	0.164957051353612	1.93182709611377	0.769832232002193	0.999999917661467	Not regulated	SC_spike	90738438	90735438	90741438	0.1	0.0333333333333333	0.1	0	0	0.339666666666667	0.133333333333333	0	0.266666666666667	0	0	0	0	0	0	0	0.027	0	1	EnhG1
ENSMUSG00000007721.6	chr8	70868227	70873935	-	.	OTTMUSG00000061583.1	Ccdc124	0.132902315299684	0.132908159797468	6.03111573158796	0.916303515818521	0.999999917661467	Not regulated	SC_spike	70873935	70870935	70876935	0.0666666666666667	0	0.233333333333333	0	0.0558333333333333	0.2	0.133333333333333	0.1	0.210833333333333	0	0	0	0	0	0	0	0	0	1	TSSFlnkD
ENSMUSG00000007739.10	chr11	22990519	23003780	+	.	OTTMUSG00000005269.3	Cct4	-0.0257478406846462	-0.0257479691767303	9.17812089590441	0.991027292520693	0.999999917661467	Not regulated	SC_spike	22990519	22987519	22993519	0	0	0.166666666666667	0	0	0.1865	0.266666666666667	0	0.346833333333333	0	0	0	0	0	0	0	0	0.0333333333333333	1	EnhWk
ENSMUSG00000007777.9	chr11	51685386	51688874	-	.	OTTMUSG00000005608.1	0610009B22Rik	-0.0646069432520989	-0.0646157611630205	4.36944904860358	0.933382664740356	0.999999917661467	Not regulated	SC_spike	51688874	51685874	51691874	0	0.0333333333333333	0.3	0	0	0.579	0.0876666666666667	0	0	0	0	0	0	0	0	0	0	0	1	EnhG1
ENSMUSG00000007783.10	chr7	44959372	44974851	-	.	OTTMUSG00000058336.5	Cpt1c	-0.0217380170646185	-0.0217385328258819	6.95601891449733	0.996081652531193	0.999999917661467	Not regulated	SC_spike	44974851	44971851	44977851	0	0.0333333333333333	0.2	0	0	0.241833333333333	0.2915	0	0.233333333333333	0	0	0	0	0	0	0	0	0	1	EnhG2
ENSMUSG00000007812.16	chr5	145231715	145247302	+	.	OTTMUSG00000055029.2	Zfp655	0.35708002640323	0.357294895211543	2.29055779545028	0.351169274659917	0.999999917661467	Not regulated	SC_spike	145231715	145228715	145234715	0.133333333333333	0.0333333333333333	0.2	0	0	0.1525	0.0333333333333333	0.1	0.133333333333333	0	0	0	0	0	0	0	0.214166666666667	0	1	Quies2
ENSMUSG00000007815.13	chr9	108306129	108337934	+	.	OTTMUSG00000050752.2	Rhoa	0.273920562172947	0.273930831823934	6.27188165375195	0.628799628570455	0.999999917661467	Not regulated	SC_spike	108306129	108303129	108309129	0.0666666666666667	0	0.266666666666667	0	0	0.466666666666667	0.166666666666667	0	0.0333333333333333	0	0	0	0	0	0	0	0	0	1	EnhG1
ENSMUSG00000007817.15	chr14	25459185	25666743	+	.	OTTMUSG00000034637.2	Zmiz1	-0.544176686359977	-0.54575510938416	0.117410869642687	0.107559056835541	0.998808790414285	Not regulated	SC_spike	25459185	25456185	25462185	0	0	0	0	0	0	0	0	0	0	0	0.833333333333333	0.164166666666667	0.0025	0	0	0	0	1	TssBiv
ENSMUSG00000007827.10	chr6	118501308	118562226	-	.	OTTMUSG00000048361.1	Ankrd26	0.271594172305404	0.271746679300169	2.37607381358139	0.462699696688491	0.999999917661467	Not regulated	SC_spike	118562226	118559226	118565226	0	0.0666666666666667	0.233333333333333	0	0	0.233333333333333	0	0	0.1	0	0	0	0	0	0	0	0.366666666666667	0	1	Quies2
ENSMUSG00000007833.15	chr7	45140684	45154584	-	.	OTTMUSG00000023570.3	Aldh16a1	0.19917707211554	0.199223014068052	3.66557971267992	0.689323225120335	0.999999917661467	Not regulated	SC_spike	45154584	45151584	45157584	0.1	0	0.166666666666667	0	0	0.130666666666667	0.3	0	0.302666666666667	0	0	0	0	0	0	0	0	0	1	EnhWk
ENSMUSG00000007836.6	chr13	58125879	58128556	-	.	OTTMUSG00000068410.1	Hnrnpa0	0.14420364173354	0.144205704805771	7.62708310544584	0.864403573611966	0.999999917661467	Not regulated	SC_spike	58128556	58125556	58131556	0.266666666666667	0.0333333333333333	0.192666666666667	0	0	0	0.507333333333333	0	0	0	0	0	0	0	0	0	0	0	1	EnhG2
ENSMUSG00000007837.11	chr7	45053584	45062677	-	.	OTTMUSG00000023492.2	Prrg2	0.114928993973869	0.114947165190376	4.19652450246549	0.93101247154255	0.999999917661467	Not regulated	SC_spike	45062677	45059677	45065677	0.0538333333333333	0	0.633333333333333	0	0	0.0128333333333333	0.2	0	0	0	0	0	0.1	0	0	0	0	0	1	TSSFlnkD
ENSMUSG00000007850.16	chr11	50376990	50386528	+	.	OTTMUSG00000005583.2	Hnrnph1	0.00119738862900841	0.00119739616780625	8.86081904075375	0.999701079021856	0.999999917661467	Not regulated	SC_spike	50376990	50373990	50379990	0	0	0.1	0	0	0	0.831666666666667	0	0.0683333333333333	0	0	0	0	0	0	0	0	0	1	EnhG2
ENSMUSG00000007867.9	chr12	86082541	86162459	+	.	OTTMUSG00000067425.2	Ift43	-0.053631510030543	-0.0536331470707697	6.54764992039555	0.969835194246293	0.999999917661467	Not regulated	SC_spike	86082541	86079541	86085541	0	0	0.533333333333333	0	0	0.0666666666666667	0.2235	0	0.0666666666666667	0	0	0.0431666666666667	0.0666666666666667	0	0	0	0	0	1	TSSFlnkD
ENSMUSG00000007872.3	chr4	136143497	136145755	+	.	OTTMUSG00000009864.2	Id3	0.372814878588013	0.374556547003533	-0.564092692747422	0.314933813718241	0.999999917661467	Not regulated	SC_spike	136143497	136140497	136146497	0	0	0	0	0	0	0	0	0	0	0	0.3495	0.6505	0	0	0	0	0	1	EnhBiv
ENSMUSG00000007880.16	chr4	133679008	133756769	-	.	OTTMUSG00000011035.13	Arid1a	0.141140716838718	0.141143507547985	7.23437414237835	0.777602023976439	0.999999917661467	Not regulated	SC_spike	133756769	133753769	133759769	0	0.00516666666666667	0.6	0	0	0	0	0	0.294833333333333	0	0	0.1	0	0	0	0	0	0	1	TSSFlnkD
ENSMUSG00000007888.15	chr8	70493158	70504081	+	.	OTTMUSG00000033461.2	Crlf1	-0.0276159136465052	-0.0276186993958657	4.80188315575914	0.974713414308074	0.999999917661467	Not regulated	SC_spike	70493158	70490158	70496158	0	0	0	0	0	0	0	0	0	0	0	0.640333333333333	0.359666666666667	0	0	0	0	0	1	TssBiv
ENSMUSG00000007891.16	chr7	142375911	142388038	-	.	OTTMUSG00000060153.1	Ctsd	-0.318737809413353	-0.31998620772024	-0.249425004050121	0.381574081188867	0.999999917661467	Not regulated	SC_spike	142388038	142385038	142391038	0	0	0	0	0	0	0	0.1	0	0	0	0.3	0.1	0	0	0	0.5	0	1	Quies2
ENSMUSG00000007892.8	chr9	61913284	61914542	-	.	OTTMUSG00000062531.1	Rplp1	0.0880214467730187	0.0880235287380476	6.88714901691499	0.930722942931216	0.999999917661467	Not regulated	SC_spike	61914542	61911542	61917542	0	0	0.366666666666667	0	0	0.433333333333333	0	0.0666666666666667	0.133333333333333	0	0	0	0	0	0	0	0	0	1	EnhG1
ENSMUSG00000007907.4	chr5	87979439	87981544	+	.	OTTMUSG00000022058.2	Cabs1	-0.250298924675548	-0.250437403340286	2.42264653289159	0.562317750247095	0.999999917661467	Not regulated	SC_spike	87979439	87976439	87982439	0	0.2	0	0	0	0	0	0	0	0	0	0	0	0	0.3065	0	0.4935	0	1	Quies2
ENSMUSG00000007908.14	chr9	76014855	76136350	+	.	OTTMUSG00000027403.8	Hmgcll1	0.269033549278448	0.269205466081335	2.16827721591817	0.521674378130779	0.999999917661467	Not regulated	SC_spike	76014855	76011855	76017855	0	0	0	0	0	0	0	0	0	0	0	0.233333333333333	0.266666666666667	0.2425	0.2575	0	0	0	1	EnhBiv
ENSMUSG00000007950.9	chr8	71456705	71463655	-	.	OTTMUSG00000062155.1	Abhd8	0.00890090242968043	0.00890096476102364	8.64748515728548	0.996720400563572	0.999999917661467	Not regulated	SC_spike	71463655	71460655	71466655	0.333333333333333	0	0.175833333333333	0	0	0.0908333333333333	0.4	0	0	0	0	0	0	0	0	0	0	0	1	EnhG2
ENSMUSG00000007987.12	chr5	136908150	136915404	+	.	OTTMUSG00000054403.3	Ift22	0.0530991063221348	0.0530999847876081	7.44516610501448	0.981175494952198	0.999999917661467	Not regulated	SC_spike	136908150	136905150	136911150	0	0	0.3	0	0	0	0.425	0	0.133333333333333	0	0	0	0.0666666666666667	0.0416666666666667	0	0	0.0333333333333333	0	1	EnhG2
ENSMUSG00000007989.7	chr14	65192449	65262463	-	.	OTTMUSG00000020983.3	Fzd3	0.164080512291086	0.164190434199721	2.08140568389299	0.70003014656833	0.999999917661467	Not regulated	SC_spike	65262463	65259463	65265463	0	0.166666666666667	0.377166666666667	0	0	0	0	0	0	0	0	0	0	0	0.2	0	0.256166666666667	0	1	TSSFlnkD
ENSMUSG00000008028.15	chr7	44360043	44385820	-	.	OTTMUSG00000023974.3	1700008O03Rik	-0.265324688145889	-0.265345662979619	5.19246344734159	0.599595133084884	0.999999917661467	Not regulated	SC_spike	44385820	44382820	44388820	0	0	0	0	0	0	0	0	0	0	0	0.166666666666667	0.1	0.563333333333333	0.136666666666667	0	0.0333333333333333	0	1	ReprPC
ENSMUSG00000008035.12	chrX	10715013	10719690	+	.	OTTMUSG00000016740.6	Mid1ip1	-0.170004451119575	-0.171466098156276	-1.06618794387218	0.659805069591195	0.999999917661467	Not regulated	SC_spike	10715013	10712013	10718013	0	0	0.468833333333333	0	0	0	0	0	0.266666666666667	0	0	0	0	0	0	0	0	0.2645	1	TSSFlnkD
ENSMUSG00000008036.11	chr7	16738410	16749294	+	.	OTTMUSG00000022892.3	Ap2s1	-0.0663297831674742	-0.0663318556755548	6.52540202989752	0.973211358581836	0.999999917661467	Not regulated	SC_spike	16738410	16735410	16741410	0.0666666666666667	0.0333333333333333	0.268333333333333	0	0	0.1	0	0.0666666666666667	0.0333333333333333	0	0	0.0666666666666667	0	0	0	0	0.365	0	1	Quies2
ENSMUSG00000008090.14	chr5	108692382	108706924	+	.	OTTMUSG00000054022.2	Fgfrl1	0.186736635348049	0.186757278420803	4.71269489775669	0.792891892833705	0.999999917661467	Not regulated	SC_spike	108692382	108689382	108695382	0	0	0.463666666666667	0	0	0	0	0	0.536333333333333	0	0	0	0	0	0	0	0	0	1	EnhWk
ENSMUSG00000008129.14	chr8	84148025	84172590	+	.	OTTMUSG00000030573.2	4930432K21Rik	-0.0996428165583642	-0.0996456861997297	6.64732640404037	0.958983514132134	0.999999917661467	Not regulated	SC_spike	84148025	84145025	84151025	0.2	0	0.1	0	0	0.166666666666667	0.333333333333333	0.0333333333333333	0.166666666666667	0	0	0	0	0	0	0	0	0	1	EnhG2
ENSMUSG00000008136.14	chr1	43123074	43196984	-	.	OTTMUSG00000046311.2	Fhl2	-0.133513055133064	-0.134547754598963	-1.29674264244317	0.742068667789093	0.999999917661467	Not regulated	SC_spike	43196984	43193984	43199984	0	0.0333333333333333	0	0	0	0	0	0	0	0	0	0	0	0	0	0	0.966666666666667	0	1	Quies2
ENSMUSG00000008140.17	chr7	44489937	44496529	-	.	OTTMUSG00000031861.6	Emc10	0.30206317359557	0.30208951715106	5.05574774829619	0.487899057126774	0.999999917661467	Not regulated	SC_spike	44496529	44493529	44499529	0	0	0.5	0	0.211833333333333	0	0	0	0	0	0	0.288166666666667	0	0	0	0	0	0	1	TSSFlnkD
ENSMUSG00000008153.11	chr6	124430759	124464794	-	.	OTTMUSG00000022801.3	Clstn3	0.366066813181866	0.367186327944366	-0.00140423710306701	0.308168776467093	0.999999917661467	Not regulated	SC_spike	124464794	124461794	124467794	0	0	0	0	0	0	0	0	0	0	0	0.266666666666667	0.166666666666667	0	0	0	0.566666666666667	0	1	Quies2
ENSMUSG00000008167.14	chr8	85060055	85067124	+	.	OTTMUSG00000031479.2	Fbxw9	0.230565565571663	0.230571666637438	6.75946782333356	0.715830454333955	0.999999917661467	Not regulated	SC_spike	85060055	85057055	85063055	0	0	0.3	0	0.2	0.166666666666667	0.2	0	0.0666666666666667	0	0	0.0666666666666667	0	0	0	0	0	0	1	TSSFlnkD
ENSMUSG00000008200.14	chr2	90745370	90781021	+	.	OTTMUSG00000014273.2	Fnbp4	0.00937242145984414	0.00937262988355585	7.03520256600923	0.998241314945726	0.999999917661467	Not regulated	SC_spike	90745370	90742370	90748370	0.1	0.0333333333333333	0.0666666666666667	0	0	0.138333333333333	0.661666666666667	0	0	0	0	0	0	0	0	0	0	0	1	EnhG2
ENSMUSG00000008206.16	chr8	4493026	4531680	+	.	OTTMUSG00000042002.6	Cers4	0.635507938509451	0.636472252203559	0.994382309185852	0.0385009896515087	0.630334435898107	Not regulated	SC_spike	4493026	4490026	4496026	0	0	0.0666666666666667	0	0	0	0	0	0	0	0	0.2	0.166666666666667	0	0	0	0.566666666666667	0	1	Quies2
ENSMUSG00000008226.14	chr2	73312601	73337818	+	.	OTTMUSG00000013431.1	Scrn3	-0.269007327161928	-0.269667993163393	0.317444670369043	0.465869426082477	0.999999917661467	Not regulated	SC_spike	73312601	73309601	73315601	0	0	0.366666666666667	0	0	0.2665	0.0333333333333333	0	0.0333333333333333	0	0	0	0.0666666666666667	0	0	0	0.2335	0	1	TSSFlnkD
ENSMUSG00000008301.11	chr18	56562443	56587712	+	.	OTTMUSG00000033191.2	Phax	0.475278507433907	0.475580992521681	2.20356106824641	0.161638246017178	0.999999917661467	Not regulated	SC_spike	56562443	56559443	56565443	0	0	0.3	0	0	0.0928333333333333	0	0.0666666666666667	0.333333333333333	0	0	0	0	0	0	0	0.207166666666667	0	1	EnhWk
ENSMUSG00000008305.18	chr4	72117142	72200919	-	.	OTTMUSG00000000333.3	Tle1	0.445378726427303	0.445445275576995	4.30573578159566	0.190961893364393	0.999999917661467	Not regulated	SC_spike	72200919	72197919	72203919	0.233333333333333	0	0.233333333333333	0	0	0.0468333333333333	0	0	0	0	0	0.0333333333333333	0.133333333333333	0	0	0	0.319833333333333	0	1	Quies2
ENSMUSG00000008307.11	chr5	3571566	3584356	+	.	OTTMUSG00000028546.2	1700109H08Rik	-0.183823017976488	-0.183851975926635	4.21236637149439	0.67978964808388	0.999999917661467	Not regulated	SC_spike	3571566	3568566	3574566	0	0	0	0	0	0.539	0.461	0	0	0	0	0	0	0	0	0	0	0	1	EnhG1
ENSMUSG00000008318.10	chr7	100845847	100863446	-	.	OTTMUSG00000031761.4	Relt	-0.676222771998136	-0.688903121246899	-2.29545243022583	0.186765386657368	0.999999917661467	Not regulated	SC_spike	100863446	100860446	100866446	0	0	0.266666666666667	0	0	0	0	0	0	0	0	0.0333333333333333	0.233333333333333	0.0666666666666667	0.141	0	0.259	0	1	TSSFlnkD
ENSMUSG00000008333.12	chr2	143063039	143072853	+	.	OTTMUSG00000015607.1	Snrpb2	-0.0348046514851688	-0.0348071655359806	5.29712788824165	0.990712318334121	0.999999917661467	Not regulated	SC_spike	143063039	143060039	143066039	0.133333333333333	0.1	0.0666666666666667	0	0	0.139833333333333	0	0	0.133333333333333	0	0	0	0.0666666666666667	0.166666666666667	0	0	0.1935	0	1	Quies2
ENSMUSG00000008348.9	chr5	125385965	125390202	-	.	OTTMUSG00000034016.5	Ubc	0.00811196086003672	0.00811247872471003	5.50287836796839	0.996110166236161	0.999999917661467	Not regulated	SC_spike	125390202	125387202	125393202	0.2	0	0.200333333333333	0	0	0	0.599666666666667	0	0	0	0	0	0	0	0	0	0	0	1	EnhG2
ENSMUSG00000008373.16	chr7	3629985	3642486	+	.	OTTMUSG00000023399.2	Prpf31	-0.00141125222332716	-0.00141133948486151	5.38492206164271	0.999748106595369	0.999999917661467	Not regulated	SC_spike	3629985	3626985	3632985	0.1	0	0.333333333333333	0	0	0.4	0.166666666666667	0	0	0	0	0	0	0	0	0	0	0	1	EnhG1
ENSMUSG00000008384.8	chr7	27486910	27490316	+	.	OTTMUSG00000023983.2	Sertad1	-0.201435237514855	-0.20148915492083	3.41507287811928	0.701076282600402	0.999999917661467	Not regulated	SC_spike	27486910	27483910	27489910	0.1	0.1	0.118333333333333	0	0	0	0.615	0	0	0	0	0.0666666666666667	0	0	0	0	0	0	1	EnhG2
ENSMUSG00000008393.9	chr16	8658580	8672155	-	.	OTTMUSG00000071147.1	Carhsp1	0.0608005791860107	0.0608276770312149	2.73148499952903	0.883636550922514	0.999999917661467	Not regulated	SC_spike	8672155	8669155	8675155	0	0	0.0333333333333333	0	0	0	0	0.0333333333333333	0.0741666666666667	0	0	0.466666666666667	0.3	0	0	0	0.0925	0	1	TssBiv
ENSMUSG00000008429.8	chr9	25108132	25151820	-	.	OTTMUSG00000062552.1	Herpud2	-0.153086613374875	-0.153119835190195	3.74367114238846	0.870925338270406	0.999999917661467	Not regulated	SC_spike	25151820	25148820	25154820	0	0	0.3	0	0.166666666666667	0.23	0.0333333333333333	0	0.0666666666666667	0	0	0.0666666666666667	0	0	0	0	0.136666666666667	0	1	TSSFlnkD
ENSMUSG00000008435.15	chr7	4424770	4445649	-	.	OTTMUSG00000022761.3	Rdh13	1.40319370789937	1.44142648234993	-2.50454327534893	0.0193027547983817	0.44423629170618	Not regulated	SC_spike	4445649	4442649	4448649	0	0	0.133333333333333	0	0	0	0	0	0	0	0	0	0.2	0.0333333333333333	0	0	0.633333333333333	0	1	Quies2
ENSMUSG00000008438.3	chr12	81558584	81568474	-	.	OTTMUSG00000035333.1	Adam21	-0.0991550413391574	-0.0992403972720633	1.78841194111381	0.81604781439047	0.999999917661467	Not regulated	SC_spike	81568474	81565474	81571474	0	0.266666666666667	0	0	0	0.0456666666666667	0	0	0.0666666666666667	0	0	0	0.0666666666666667	0	0	0	0.554333333333333	0	1	Quies2
ENSMUSG00000008450.8	chr8	105860580	105879330	+	.	OTTMUSG00000062062.1	Nutf2	0.166453561222614	0.166528153778021	2.68781517594901	0.776581054111864	0.999999917661467	Not regulated	SC_spike	105860580	105857580	105863580	0.133333333333333	0	0.166666666666667	0	0	0.303333333333333	0	0.1	0.296666666666667	0	0	0	0	0	0	0	0	0	1	EnhG1
ENSMUSG00000008475.13	chr1	152766542	152775597	+	.	OTTMUSG00000022155.1	Arpc5	0.439700176881157	0.440133580770625	1.5889837421553	0.198520349456899	0.999999917661467	Not regulated	SC_spike	152766542	152763542	152769542	0	0.0333333333333333	0.333333333333333	0	0.0236666666666667	0.4	0.0763333333333333	0	0.133333333333333	0	0	0	0	0	0	0	0	0	1	EnhG1
ENSMUSG00000008482.8	chr17	24715839	24718057	-	.	NA	Rnf151	-0.132837572649854	-0.132856634717527	4.28025652355462	0.835694677652069	0.999999917661467	Not regulated	SC_spike	24718057	24715057	24721057	0.0666666666666667	0.266666666666667	0.366666666666667	0	0	0	0.176166666666667	0	0.0571666666666667	0	0	0.0666666666666667	0	0	0	0	0	0	1	TSSFlnkD
ENSMUSG00000008489.18	chr4	91250763	91400785	-	.	OTTMUSG00000007821.8	Elavl2	0.0821889416079796	0.0829734585697414	-1.79523740692194	0.853362125236764	0.999999917661467	Not regulated	SC_spike	91400785	91397785	91403785	0	0	0	0	0	0	0	0	0	0	0	0.2	0.1	0.5	0.0641666666666667	0	0.135833333333333	0	1	ReprPC
ENSMUSG00000008496.19	chr7	25087344	25179726	-	.	OTTMUSG00000020444.9	Pou2f2	-0.312241442971023	-0.312254212075433	6.14421544707923	0.488309894568268	0.999999917661467	Not regulated	SC_spike	25179726	25176726	25182726	0	0	0	0	0	0	0	0	0	0	0	0.366666666666667	0.445666666666667	0.133333333333333	0	0	0.0543333333333333	0	1	EnhBiv
ENSMUSG00000008540.11	chr6	138140316	138156755	+	.	OTTMUSG00000027063.4	Mgst1	0.446702381772537	0.450435145863962	-1.3303331831937	0.26103094948432	0.999999917661467	Not regulated	SC_spike	138140316	138137316	138143316	0	0	0.086	0	0	0	0	0	0.0333333333333333	0	0	0.166666666666667	0.266666666666667	0	0	0	0.447333333333333	0	1	Quies2
ENSMUSG00000008575.17	chr4	82290173	82705750	-	.	OTTMUSG00000000395.4	Nfib	0.0769037431428882	0.0778293074734006	-1.89462528794866	0.863787133270098	0.999999917661467	Not regulated	SC_spike	82705750	82702750	82708750	0	0	0	0	0	0	0	0	0	0	0	0	0.125	0	0	0	0.875	0	1	Quies2
ENSMUSG00000008590.4	chr9	48935008	48964990	-	.	OTTMUSG00000063012.1	Htr3b	-0.0315228876550463	-0.0329917970080559	-2.44555498935562	0.953754831168687	0.999999917661467	Not regulated	SC_spike	48964990	48961990	48967990	0	0	0	0	0	0	0	0	0	0	0	0	0	0	0	0	2.565	0	1	Quies2
ENSMUSG00000008604.11	chr3	88553758	88569725	+	.	OTTMUSG00000052160.1	Ubqln4	0.107273212205878	0.107276223050988	6.68167299547922	0.951833947181868	0.999999917661467	Not regulated	SC_spike	88553758	88550758	88556758	0	0.0333333333333333	0.5	0	0	0.126333333333333	0.233333333333333	0	0.107	0	0	0	0	0	0	0	0	0	1	TSSFlnkD
ENSMUSG00000008668.14	chr17	33951999	33956001	-	.	OTTMUSG00000037085.2	Rps18	0.135366855417303	0.135370366297453	6.79594199544726	0.871578666852261	0.999999917661467	Not regulated	SC_spike	33956001	33953001	33959001	0	0	0.366666666666667	0	0	0.366666666666667	0.2	0	0.0666666666666667	0	0	0	0	0	0	0	0	0	1	EnhG1
ENSMUSG00000008682.13	chrX	74270812	74273135	+	.	OTTMUSG00000017647.7	Rpl10	0.195533050379088	0.195973693192667	0.385485363015731	0.614517696634139	0.999999917661467	Not regulated	SC_spike	74270812	74267812	74273812	0	0.133333333333333	0.2	0	0	0	0	0	0.666666666666667	0	0	0	0	0	0	0	0	0	1	EnhWk
ENSMUSG00000008683.16	chr7	118104372	118116188	-	.	OTTMUSG00000023996.3	Rps15a	0.0641303160490546	0.0641321708955487	6.63079888412617	0.973892725430584	0.999999917661467	Not regulated	SC_spike	118116188	118113188	118119188	0.1	0	0.1	0	0	0.5	0.2	0.0666666666666667	0.0333333333333333	0	0	0	0	0	0	0	0	0	1	EnhG1
ENSMUSG00000008690.15	chr15	89355719	89372826	+	.	OTTMUSG00000024517.3	Ncaph2	0.168981211717232	0.168990504561042	5.71582211564959	0.754860671921833	0.999999917661467	Not regulated	SC_spike	89355719	89352719	89358719	0.0666666666666667	0.0666666666666667	0.333333333333333	0	0	0.333333333333333	0.2	0	0	0	0	0	0	0	0	0	0	0	1	TSSFlnkD
ENSMUSG00000008730.17	chr3	103739815	103791563	-	.	OTTMUSG00000024242.5	Hipk1	0.0656402380343722	0.0656420881447135	6.77885843894908	0.884346593211387	0.999999917661467	Not regulated	SC_spike	103791563	103788563	103794563	0.1	0.0333333333333333	0.2	0	0	0.0666666666666667	0.133333333333333	0.2605	0.2	0	0	0	0	0	0	0	0	0.00616666666666667	1	EnhA
ENSMUSG00000008734.9	chr7	118972047	118995211	-	.	OTTMUSG00000059047.1	Gprc5b	-0.410720705526694	-0.412317714514293	-0.333486633681863	0.25189852103225	0.999999917661467	Not regulated	SC_spike	118995211	118992211	118998211	0	0	0	0	0	0	0	0	0	0	0	0.6315	0.333333333333333	0	0	0	0.0351666666666667	0	1	TssBiv
ENSMUSG00000008763.16	chr3	100562208	100685503	-	.	OTTMUSG00000007027.6	Man1a2	-0.0126479174133984	-0.012648166952932	7.18138871465727	0.997396231929129	0.999999917661467	Not regulated	SC_spike	100685503	100682503	100688503	0.133333333333333	0.0666666666666667	0.2	0	0.166666666666667	0.116166666666667	0	0	0.166666666666667	0	0	0	0	0	0	0	0.1505	0	1	TSSFlnkD
ENSMUSG00000008813.13	chr14	51918425	51920700	+	.	OTTMUSG00000069309.1	Tppp2	-0.293031364945311	-0.293621712127117	0.639704766427507	0.4348587576563	0.999999917661467	Not regulated	SC_spike	51918425	51915425	51921425	0	0.2	0.0666666666666667	0	0	0	0	0	0.504166666666667	0	0	0	0.129166666666667	0.1	0	0	0	0	1	EnhWk
ENSMUSG00000008822.15	chr12	85272398	85288438	-	.	OTTMUSG00000027677.3	Acyp1	-0.0298840302633879	-0.0298844423470191	7.70936290270378	0.972639584989154	0.999999917661467	Not regulated	SC_spike	85288438	85285438	85291438	0.133333333333333	0.0333333333333333	0.133333333333333	0	0	0	0.406333333333333	0	0.0333333333333333	0	0	0	0.0333333333333333	0	0	0	0.227	0	1	EnhG2
ENSMUSG00000008855.17	chr11	102194432	102230166	-	.	OTTMUSG00000002621.4	Hdac5	0.215016671393684	0.21504865375326	4.29944910639652	0.673574319621027	0.999999917661467	Not regulated	SC_spike	102230166	102227166	102233166	0	0	0.133333333333333	0	0	0	0	0	0.239	0	0	0.233333333333333	0.1	0	0	0	0.294333333333333	0	1	Quies2
ENSMUSG00000008859.8	chr13	17880571	17944239	-	.	OTTMUSG00000017001.3	Rala	0.0720174880453157	0.0720245729600053	4.87968512725034	0.967580171069974	0.999999917661467	Not regulated	SC_spike	17944239	17941239	17947239	0	0	0.433333333333333	0	0.1	0	0	0	0.2	0	0	0	0	0	0	0	0.0731666666666667	0.1935	1	TSSFlnkD
ENSMUSG00000008892.12	chr8	22577075	22593813	-	.	OTTMUSG00000060891.1	Vdac3	-0.0313111999486696	-0.0313115132063548	8.15972672691684	0.985059659173367	0.999999917661467	Not regulated	SC_spike	22593813	22590813	22596813	0	0.0666666666666667	0.0666666666666667	0	0	0.366666666666667	0.5	0	0	0	0	0	0	0	0	0	0	0	1	EnhG2
ENSMUSG00000008932.9	chr4	107968332	108013532	+	.	OTTMUSG00000009321.3	Slc1a7	-0.660117478562414	-0.661756088192154	0.307226033493761	0.038246970550133	0.629251423741575	Not regulated	SC_spike	107968332	107965332	107971332	0	0	0	0	0	0	0	0	0.3	0	0	0	0.166666666666667	0	0	0	0.533333333333333	0	1	Quies2
ENSMUSG00000008958.14	chr3	95111022	95123051	+	.	OTTMUSG00000019665.4	Vps72	-0.00255338128784022	-0.00255358626253897	5.06981496885844	0.999402063359634	0.999999917661467	Not regulated	SC_spike	95111022	95108022	95114022	0.166666666666667	0.0666666666666667	0.133333333333333	0	0.137	0	0	0.0666666666666667	0.133333333333333	0	0	0	0.0296666666666667	0	0	0	0.266666666666667	0	1	Quies2
ENSMUSG00000008976.16	chr16	84834925	84863779	+	.	OTTMUSG00000025176.1	Gabpa	-0.0240758533501786	-0.0240778208164349	5.13705015627429	0.989684793587612	0.999999917661467	Not regulated	SC_spike	84834925	84831925	84837925	0.2	0	0.1	0	0	0.266666666666667	0.433333333333333	0	0	0	0	0	0	0	0	0	0	0	1	EnhG2
ENSMUSG00000009013.5	chr5	115297110	115300999	-	.	OTTMUSG00000014648.2	Dynll1	0.0259759708482113	0.0259763990876743	7.45199456947579	0.993800710644231	0.999999917661467	Not regulated	SC_spike	115300999	115297999	115303999	0.0333333333333333	0	0	0	0	0.133333333333333	0.833333333333333	0	0	0	0	0	0	0	0	0	0	0	1	EnhG2
ENSMUSG00000009030.14	chr2	37350074	37359332	-	.	OTTMUSG00000012647.3	Pdcl	-0.0138735230633567	-0.0138796307138533	2.71892878215242	0.988541789086629	0.999999917661467	Not regulated	SC_spike	37359332	37356332	37362332	0	0	0.333333333333333	0	0	0.211333333333333	0	0.0333333333333333	0.2	0	0	0	0	0	0	0	0.222	0	1	TSSFlnkD
ENSMUSG00000009035.15	chr15	79360684	79403569	-	.	OTTMUSG00000069852.3	Tmem184b	0.34281161544217	0.34315808615477	1.54846523804952	0.372026523354763	0.999999917661467	Not regulated	SC_spike	79403569	79400569	79406569	0	0	0.333333333333333	0	0	0	0	0	0.605166666666667	0	0	0	0.0615	0	0	0	0	0	1	EnhWk
ENSMUSG00000009070.14	chr10	74957477	75032586	-	.	OTTMUSG00000032463.7	Rsph14	0.00937491720157536	0.00937675237231071	3.80291530195272	0.994604453448415	0.999999917661467	Not regulated	SC_spike	75032586	75029586	75035586	0	0	0.597666666666667	0	0	0.202333333333333	0.133333333333333	0	0.0333333333333333	0	0	0	0.0333333333333333	0	0	0	0	0	1	TSSFlnkD
ENSMUSG00000009073.16	chr11	4765845	4849536	-	.	OTTMUSG00000005071.5	Nf2	0.00363834128796316	0.00363839505366175	7.79587447511444	0.999304759308315	0.999999917661467	Not regulated	SC_spike	4849536	4846536	4852536	0	0	0.4	0	0	0.177333333333333	0.133333333333333	0	0.1	0	0	0	0	0	0	0	0.189333333333333	0	1	TSSFlnkD
ENSMUSG00000009076.10	chr11	4704678	4737669	+	.	OTTMUSG00000005068.1	Zmat5	0.175555050511024	0.175584346302517	4.10875870276248	0.828362178571652	0.999999917661467	Not regulated	SC_spike	4704678	4701678	4707678	0	0	0.4	0	0.0333333333333333	0.220333333333333	0.0333333333333333	0	0.1	0	0	0	0	0	0	0	0.213	0	1	TSSFlnkD
ENSMUSG00000009079.16	chr11	5069689	5099266	-	.	OTTMUSG00000005079.1	Ewsr1	0.0620209861117813	0.0620212364920681	9.47490830827877	0.988668295398983	0.999999917661467	Not regulated	SC_spike	5099266	5096266	5102266	0.0666666666666667	0	0	0	0	0	0.866666666666667	0	0	0	0	0.0666666666666667	0	0	0	0	0	0	1	EnhG2
ENSMUSG00000009090.17	chr11	4986824	5042791	+	.	OTTMUSG00000005076.1	Ap1b1	-0.137613014123551	-0.137616547571234	6.80759787059935	0.933986290652609	0.999999917661467	Not regulated	SC_spike	4986824	4983824	4989824	0	0	0.266666666666667	0	0	0.0373333333333333	0.3	0	0.166666666666667	0	0	0	0	0	0	0	0.229333333333333	0	1	EnhG2
ENSMUSG00000009092.5	chr10	75893413	75895941	+	.	OTTMUSG00000065094.1	Derl3	-0.0754994807835342	-0.0755189037949912	3.48887292956869	0.902609722965574	0.999999917661467	Not regulated	SC_spike	75893413	75890413	75896413	0.0666666666666667	0.0333333333333333	0.366666666666667	0	0	0	0.3355	0	0.197833333333333	0	0	0	0	0	0	0	0	0	1	TSSFlnkD
ENSMUSG00000009093.7	chr10	75814943	75822543	-	.	OTTMUSG00000027939.3	Gstt4	0.0210241633391978	0.0210291947548273	4.08681303380899	0.964033666369864	0.999999917661467	Not regulated	SC_spike	75822543	75819543	75825543	0	0.333333333333333	0.0761666666666667	0	0	0	0	0	0	0	0	0.233333333333333	0	0	0	0	0.357166666666667	0	1	Quies2
ENSMUSG00000009097.10	chr16	18580979	18590671	-	.	OTTMUSG00000071421.1	Tbx1	0.185248105410059	0.185505521521332	1.07224531062383	0.67619790191265	0.999999917661467	Not regulated	SC_spike	18590671	18587671	18593671	0	0	0	0	0	0	0.1785	0	0	0	0	0.8215	0	0	0	0	0	0	1	TssBiv
ENSMUSG00000009112.4	chr6	120836212	120892842	+	.	OTTMUSG00000056829.2	Bcl2l13	-0.140607262366854	-0.140614908418689	5.73120652464297	0.935668330626109	0.999999917661467	Not regulated	SC_spike	120836212	120833212	120839212	0.233333333333333	0	0.2	0	0	0.3	0	0	0.266666666666667	0	0	0	0	0	0	0	0	0	1	EnhG1
ENSMUSG00000009114.17	chr10	76449081	76461110	+	.	OTTMUSG00000020349.1	2610028H24Rik	0.228936078763352	0.229373509954419	0.628380983995001	0.556875496761994	0.999999917661467	Not regulated	SC_spike	76449081	76446081	76452081	0	0	0	0	0	0	0	0.433333333333333	0.0865	0	0	0	0.233333333333333	0	0	0	0.246833333333333	0	1	EnhA
ENSMUSG00000009115.5	chr10	76562272	76570201	+	.	OTTMUSG00000020434.1	Spatc1l	-0.121514798508515	-0.121531168475806	4.40910112954854	0.766239004102332	0.999999917661467	Not regulated	SC_spike	76562272	76559272	76565272	0	0.433333333333333	0.166666666666667	0	0.145333333333333	0	0	0	0	0	0	0.233333333333333	0.0213333333333333	0	0	0	0	0	1	TSSFlnk
ENSMUSG00000009145.6	chr6	83057844	83067318	+	.	OTTMUSG00000057857.3	Dqx1	0.0420840575161408	0.0421397800879189	1.20675905417061	0.936582689945716	0.999999917661467	Not regulated	SC_spike	83057844	83054844	83060844	0.0593333333333333	0	0.0666666666666667	0	0	0.4	0.233333333333333	0	0	0	0	0	0.207333333333333	0.0333333333333333	0	0	0	0	1	EnhG1
ENSMUSG00000009207.15	chr2	74520291	74579435	-	.	OTTMUSG00000013305.3	Lnpk	-0.0217322146345544	-0.0217340320000916	5.25522345593017	0.992121467734886	0.999999917661467	Not regulated	SC_spike	74579435	74576435	74582435	0	0.0333333333333333	0.233333333333333	0	0.1	0.433333333333333	0.1	0	0.1	0	0	0	0	0	0	0	0	0	1	EnhG1
ENSMUSG00000009291.13	chr10	77581720	77598732	+	.	OTTMUSG00000035073.4	Pttg1ip	0.0990339960818662	0.0990362567429135	6.9821558267473	0.969337798030719	0.999999917661467	Not regulated	SC_spike	77581720	77578720	77584720	0	0.18	0.666666666666667	0	0	0	0.1	0	0.0533333333333333	0	0	0	0	0	0	0	0	0	1	TSSFlnkD
ENSMUSG00000009293.17	chr10	77622275	77645993	+	.	OTTMUSG00000038229.2	Ube2g2	0.257580829826052	0.257613068343121	4.51932610678552	0.628139933219439	0.999999917661467	Not regulated	SC_spike	77622275	77619275	77625275	0	0	0.4	0	0	0.233333333333333	0.233333333333333	0	0.133333333333333	0	0	0	0	0	0	0	0	0	1	TSSFlnkD
ENSMUSG00000009350.13	chr11	87793581	87804413	+	.	OTTMUSG00000001441.6	Mpo	0.305594711022208	0.305866529006668	1.73969149844154	0.439998612456631	0.999999917661467	Not regulated	SC_spike	87793581	87790581	87796581	0	0	0	0	0	0	0	0	0	0	0	0	0.166666666666667	0.5635	0	0	0.269833333333333	0	1	ReprPC
ENSMUSG00000009378.3	chr19	34668403	34747289	-	.	OTTMUSG00000028405.1	Slc16a12	-0.479059501499836	-0.480572241140531	-0.0326903613884518	0.169134977177699	0.999999917661467	Not regulated	SC_spike	34747289	34744289	34750289	0	0	0	0	0	0	0	0	0	0	0	0.233333333333333	0.133333333333333	0.3185	0	0	0.314833333333333	0	1	ReprPC
ENSMUSG00000009394.13	chr6	115134902	115282006	+	.	OTTMUSG00000056610.7	Syn2	0.389928309316726	0.391472281449839	-0.342496701397858	0.287733058706568	0.999999917661467	Not regulated	SC_spike	115134902	115131902	115137902	0	0	0	0	0	0	0	0	0	0	0	0.266666666666667	0.133333333333333	0.483666666666667	0.116333333333333	0	0	0	1	ReprPC
ENSMUSG00000009406.13	chrX	20933395	20950608	-	.	OTTMUSG00000017185.1	Elk1	-2.00892979138362	-2.08666210298468	-2.70053813151495	0.00172137157384769	0.106512735084449	Not regulated	SC_spike	20950608	20947608	20953608	0	0	0.166666666666667	0	0	0	0	0	0.668	0	0	0	0	0	0	0	0	0.165333333333333	1	EnhWk
ENSMUSG00000009418.15	chr1	135434580	135607295	-	.	OTTMUSG00000049802.2	Nav1	0.0527173883944602	0.0528623546998904	-0.061048143062483	0.888280691524039	0.999999917661467	Not regulated	SC_spike	135607295	135604295	135610295	0	0	0	0	0	0	0	0	0	0	0	0	0.166666666666667	0.3	0	0	0.533333333333333	0	1	Quies2
ENSMUSG00000009470.17	chr13	98839019	98926384	-	.	OTTMUSG00000024774.5	Tnpo1	0.0184546600889257	0.0184549610568652	7.44496365890319	0.993851609725576	0.999999917661467	Not regulated	SC_spike	98926384	98923384	98929384	0.133333333333333	0.0333333333333333	0	0	0.130666666666667	0.269333333333333	0.366666666666667	0	0.0666666666666667	0	0	0	0	0	0	0	0	0	1	EnhG2
ENSMUSG00000009487.10	chr7	46240987	46311434	+	.	OTTMUSG00000058656.1	Otog	0.738899744761049	0.73959289508081	1.68897649936354	0.00506954682461553	0.210527959072345	Not regulated	SC_spike	46240987	46237987	46243987	0	0	0	0	0	0	0	0	0	0	0	0	0.268833333333333	0.0645	0	0	0.666666666666667	0	1	Quies2
ENSMUSG00000009535.13	chr18	68300355	68324852	+	.	OTTMUSG00000023941.3	Rnmt	0.220572515356158	0.220628619045191	3.50923582008967	0.628659498768582	0.999999917661467	Not regulated	SC_spike	68300355	68297355	68303355	0	0.133333333333333	0.5	0	0	0	0	0	0.125833333333333	0	0	0	0	0	0	0	0.240833333333333	0	1	TSSFlnkD
ENSMUSG00000009545.14	chr7	143106362	143427042	+	.	OTTMUSG00000046376.2	Kcnq1	0.245246038299611	0.246070160483816	-0.173457199482925	0.506426778866353	0.999999917661467	Not regulated	SC_spike	143106362	143103362	143109362	0	0	0	0	0	0	0	0	0	0	0	0.233333333333333	0.460333333333333	0	0	0	0.306333333333333	0	1	EnhBiv
ENSMUSG00000009549.14	chr2	118475850	118479711	-	.	OTTMUSG00000015233.1	Srp14	0.0626387871510404	0.0626397262180109	7.5645604348869	0.958900225657425	0.999999917661467	Not regulated	SC_spike	118479711	118476711	118482711	0.133333333333333	0	0.0666666666666667	0	0	0.248166666666667	0.333333333333333	0	0.0666666666666667	0	0	0	0.0333333333333333	0.0333333333333333	0	0	0.0851666666666667	0	1	EnhG2
ENSMUSG00000009555.16	chr2	32705784	32713076	-	.	OTTMUSG00000012534.3	Cdk9	0.0352252185210612	0.0352262700072933	6.59069813321921	0.993970452032638	0.999999917661467	Not regulated	SC_spike	32713076	32710076	32716076	0.166666666666667	0	0.1	0	0	0.1	0.587333333333333	0	0.046	0	0	0	0	0	0	0	0	0	1	EnhG2
ENSMUSG00000009563.16	chr2	32757234	32762244	+	.	OTTMUSG00000012535.4	Tor2a	0.354874882993381	0.354950300921744	3.76258068807073	0.355972681185409	0.999999917661467	Not regulated	SC_spike	32757234	32754234	32760234	0	0	0.2	0	0	0.039	0	0.1	0.233333333333333	0	0	0.0333333333333333	0.0666666666666667	0.127666666666667	0.2	0	0	0	1	EnhWk
ENSMUSG00000009566.12	chr2	32682609	32704145	-	.	OTTMUSG00000012531.3	Fpgs	0.125871100764386	0.125894587513489	3.96542730150658	0.893684481591439	0.999999917661467	Not regulated	SC_spike	32704145	32701145	32707145	0	0	0	0	0	0.590833333333333	0	0	0	0	0	0	0.175833333333333	0.233333333333333	0	0	0	0	1	EnhG1
ENSMUSG00000009569.14	chr16	13256481	13417529	+	.	OTTMUSG00000026951.1	Mkl2	0.0890127601337524	0.0890315439943094	3.7529756216145	0.839445826914633	0.999999917661467	Not regulated	SC_spike	13256481	13253481	13259481	0.2	0	0.1	0	0	0	0	0	0.133333333333333	0	0	0	0.0666666666666667	0	0	0	0.5	0	1	Quies2
ENSMUSG00000009575.14	chr15	103191544	103239816	-	.	OTTMUSG00000030240.2	Cbx5	0.00912798340708428	0.00912811097647451	7.64509669527482	0.997797646960097	0.999999917661467	Not regulated	SC_spike	103239816	103236816	103242816	0	0.1	0.0666666666666667	0	0	0.0973333333333333	0.736	0	0	0	0	0	0	0	0	0	0	0	1	EnhG2
ENSMUSG00000009596.9	chrX	134460118	134476490	-	.	OTTMUSG00000019305.1	Taf7l	-0.0362447187218741	-0.0362798097894212	1.85159262546141	0.926734484136154	0.999999917661467	Not regulated	SC_spike	134476490	134473490	134479490	0	0.0666666666666667	0.333333333333333	0	0	0	0	0	0.166666666666667	0	0	0	0	0	0	0	0.185	0.248333333333333	1	TSSFlnkD
ENSMUSG00000009614.16	chr2	27188393	27248337	-	.	OTTMUSG00000012037.4	Sardh	0.467644769210085	0.471424250563028	-1.29505814745621	0.244396381582943	0.999999917661467	Not regulated	SC_spike	27248337	27245337	27251337	0	0	0	0	0	0	0	0.0228333333333333	0.466666666666667	0	0	0	0	0	0	0	0.5105	0	1	Quies2
ENSMUSG00000009621.18	chr2	27262104	27427033	-	.	OTTMUSG00000012034.3	Vav2	-0.305088739265756	-0.305136757603939	4.20349708914855	0.515321875960895	0.999999917661467	Not regulated	SC_spike	27427033	27424033	27430033	0	0	0	0	0	0	0	0	0	0	0	0.5	0.361166666666667	0	0	0	0.138833333333333	0	1	TssBiv
ENSMUSG00000009628.14	chr8	33516738	33585582	+	.	OTTMUSG00000022964.3	Tex15	-0.409926807987507	-0.409983485748231	4.44365010136264	0.253564477206899	0.999999917661467	Not regulated	SC_spike	33516738	33513738	33519738	0	0	0.2	0	0	0	0	0.0666666666666667	0.0333333333333333	0	0	0	0.2	0	0	0	0.5	0	1	Quies2
ENSMUSG00000009630.10	chr8	33599625	33619441	+	.	OTTMUSG00000060960.1	Ppp2cb	-0.129956027045088	-0.129959953750091	6.5728041966885	0.86023563600187	0.999999917661467	Not regulated	SC_spike	33599625	33596625	33602625	0.133333333333333	0.133333333333333	0.0666666666666667	0	0	0.4625	0.204166666666667	0	0	0	0	0	0	0	0	0	0	0	1	EnhG1
ENSMUSG00000009640.11	chr4	117674681	117682273	-	.	OTTMUSG00000008650.1	Dmap1	-0.097414759863143	-0.0974180903516038	6.37744805099132	0.944832318183146	0.999999917661467	Not regulated	SC_spike	117682273	117679273	117685273	0.1	0.0333333333333333	0	0	0	0.1	0.321166666666667	0	0.133333333333333	0	0	0	0	0	0.312166666666667	0	0	0	1	EnhG2
ENSMUSG00000009647.13	chr10	59446984	59616692	-	.	OTTMUSG00000034290.2	Mcu	0.190884833737308	0.191213458721803	0.762671095124773	0.628209495599265	0.999999917661467	Not regulated	SC_spike	59616692	59613692	59619692	0	0	0.233333333333333	0	0	0	0	0	0	0	0	0.1	0.133333333333333	0.218	0	0	0.315333333333333	0	1	Quies2
ENSMUSG00000009670.11	chrX	100838648	101059667	-	.	OTTMUSG00000018300.2	Tex11	-0.147373497397987	-0.148416239890174	-1.07929442282692	0.702253057156942	0.999999917661467	Not regulated	SC_spike	101059667	101056667	101062667	0	0	0.4	0	0	0	0	0	0.266666666666667	0	0	0	0	0	0	0	0.333333333333333	0	1	TSSFlnkD
ENSMUSG00000009681.10	chr10	75060592	75184921	+	.	OTTMUSG00000065080.2	Bcr	-0.100502550903173	-0.100520808049746	3.99440481692925	0.932487243377205	0.999999917661467	Not regulated	SC_spike	75060592	75057592	75063592	0	0	0	0	0	0	0	0	0	0	0	0.6	0.132	0.1	0	0	0.168	0	1	TssBiv
ENSMUSG00000009687.14	chr7	31032722	31042481	-	.	OTTMUSG00000034687.5	Fxyd5	0.238640749388628	0.238790992514716	2.22811421340849	0.625146768128731	0.999999917661467	Not regulated	SC_spike	31042481	31039481	31045481	0	0	0	0	0	0	0	0	0	0	0	0.233333333333333	0.533333333333333	0.233333333333333	0	0	0	0	1	EnhBiv
ENSMUSG00000009731.4	chrX	7822289	7838280	+	.	OTTMUSG00000017926.1	Kcnd1	0.177411911294218	0.178224073333011	-0.719323450198141	0.638243640942067	0.999999917661467	Not regulated	SC_spike	7822289	7819289	7825289	0	0.0333333333333333	0.366666666666667	0	0	0	0	0	0.551833333333333	0	0	0	0	0	0	0	0.0481666666666667	0	1	EnhWk
ENSMUSG00000009733.9	chr15	100498012	100552008	-	.	OTTMUSG00000071133.1	Tfcp2	0.163465484690066	0.163481136213112	4.92148329285466	0.796227226429203	0.999999917661467	Not regulated	SC_spike	100552008	100549008	100555008	0	0	0.366666666666667	0	0	0.165333333333333	0.133333333333333	0	0.166666666666667	0	0	0	0	0	0	0	0	0.168	1	TSSFlnkD
ENSMUSG00000009739.17	chr15	100575318	100599984	-	.	OTTMUSG00000039916.5	Pou6f1	-0.0891737940762327	-0.0891762223330796	6.71924781437649	0.962793890984545	0.999999917661467	Not regulated	SC_spike	100599984	100596984	100602984	0	0	0.133333333333333	0	0	0	0	0	0.0973333333333333	0	0	0.433333333333333	0.1	0	0.0333333333333333	0	0.202666666666667	0	1	TssBiv
ENSMUSG00000009741.15	chr9	113930934	113977202	+	.	OTTMUSG00000062511.1	Ubp1	-0.0387361087874843	-0.0387401742658726	4.75061982354376	0.974448296903053	0.999999917661467	Not regulated	SC_spike	113930934	113927934	113933934	0.133333333333333	0.0333333333333333	0.4	0	0	0.366666666666667	0	0	0.0666666666666667	0	0	0	0	0	0	0	0	0	1	TSSFlnkD
ENSMUSG00000009772.15	chr1	132316126	132333488	+	.	OTTMUSG00000021956.2	Nuak2	0.0492709894697348	0.0495152767580415	-0.96577984253794	0.897001137672535	0.999999917661467	Not regulated	SC_spike	132316126	132313126	132319126	0	0	0.233333333333333	0	0	0	0	0.154333333333333	0.579	0	0	0	0.0333333333333333	0	0	0	0	0	1	EnhWk
ENSMUSG00000009828.15	chr9	78109192	78172107	+	.	OTTMUSG00000031751.3	Ick	-0.0229241984867667	-0.0229263895057251	4.93270253449841	0.987108394191087	0.999999917661467	Not regulated	SC_spike	78109192	78106192	78112192	0	0	0.233333333333333	0	0	0.233333333333333	0.501333333333333	0.032	0	0	0	0	0	0	0	0	0	0	1	EnhG2
ENSMUSG00000009863.14	chr4	140961203	140979193	+	.	OTTMUSG00000010087.1	Sdhb	0.0895410259391963	0.0895442715166051	6.31118638868867	0.962977289533473	0.999999917661467	Not regulated	SC_spike	140961203	140958203	140964203	0.166666666666667	0	0.2	0	0	0.3005	0.166666666666667	0	0.166166666666667	0	0	0	0	0	0	0	0	0	1	EnhG1
ENSMUSG00000009894.15	chr11	59407134	59451186	-	.	OTTMUSG00000005789.4	Snap47	0.175543041614649	0.175593670597022	3.36307722852232	0.750064590998905	0.999999917661467	Not regulated	SC_spike	59451186	59448186	59454186	0.0666666666666667	0	0.233333333333333	0	0	0.331	0.233333333333333	0.00233333333333333	0.133333333333333	0	0	0	0	0	0	0	0	0	1	EnhG1
ENSMUSG00000009900.7	chr11	59248033	59290752	-	.	OTTMUSG00000005791.1	Wnt3a	1.37776441991066	1.39973272587355	-1.94364776787527	0.00409474803399718	0.183327646653773	Not regulated	SC_spike	59290752	59287752	59293752	0	0	0	0	0	0	0	0	0	0	0	0.433333333333333	0.241333333333333	0.325333333333333	0	0	0	0	1	TssBiv
ENSMUSG00000009905.5	chr1	106720459	106759727	-	.	OTTMUSG00000048603.1	Kdsr	0.289662332345832	0.290863420537204	-0.429035903773283	0.429241566376511	0.999999917661467	Not regulated	SC_spike	106759727	106756727	106762727	0	0	0	0	0	0	0	0	0	0	0	0.233333333333333	0.2	0	0	0	0.566666666666667	0	1	Quies2
ENSMUSG00000009907.17	chr1	106764071	106796728	-	.	OTTMUSG00000021646.2	Vps4b	0.015352718273725	0.0153539206735276	5.20824783366656	0.994864691505047	0.999999917661467	Not regulated	SC_spike	106796728	106793728	106799728	0	0.133333333333333	0.266666666666667	0	0.266666666666667	0.0786666666666667	0	0.0666666666666667	0	0	0	0	0	0	0	0	0.188	0	1	TSSFlnkD
ENSMUSG00000009927.9	chr9	44407139	44410427	+	.	OTTMUSG00000063299.1	Rps25	-0.0255824009206619	-0.0255828720471729	7.27639846511774	0.994255917970455	0.999999917661467	Not regulated	SC_spike	44407139	44404139	44410139	0	0	0.4	0	0	0.366666666666667	0.233333333333333	0	0	0	0	0	0	0	0	0	0	0	1	TSSFlnkD
ENSMUSG00000009941.10	chrX	134944526	134964754	-	.	OTTMUSG00000018751.1	Nxf2	-0.0890684426740009	-0.089242138753991	0.591319503308881	0.817572717661049	0.999999917661467	Not regulated	SC_spike	134964754	134961754	134967754	0	0.233333333333333	0.133333333333333	0	0	0	0	0.0333333333333333	0.333333333333333	0	0	0	0	0	0	0	0.059	0.207666666666667	1	EnhWk
ENSMUSG00000010021.13	chr11	114765388	114790739	+	.	OTTMUSG00000003453.5	Kif19a	-0.249509678870362	-0.249519911363739	6.13946606101029	0.57080247510317	0.999999917661467	Not regulated	SC_spike	114765388	114762388	114768388	0	0	0	0	0	0.198	0.233333333333333	0	0	0	0	0.333333333333333	0.133333333333333	0.102	0	0	0	0	1	TssBiv
ENSMUSG00000010025.19	chr11	61223417	61267464	-	.	OTTMUSG00000005829.2	Aldh3a2	-0.146709489716168	-0.146725631911781	4.71144345807137	0.873916920114671	0.999999917661467	Not regulated	SC_spike	61267464	61264464	61270464	0.0666666666666667	0.0333333333333333	0.1	0	0	0.322666666666667	0	0	0	0	0	0.110666666666667	0.1	0.0666666666666667	0	0	0.2	0	1	EnhG1
ENSMUSG00000010044.12	chr9	107547298	107551319	+	.	OTTMUSG00000050749.2	Zmynd10	-0.0377368254870813	-0.0377369617001424	9.63954604515229	0.991997991914204	0.999999917661467	Not regulated	SC_spike	107547298	107544298	107550298	0	0	0	0	0	0	1.04966666666667	0	0	0	0	0	0	0	0	0	0	0	1	EnhG2
ENSMUSG00000010045.2	chr9	107533945	107538673	+	.	OTTMUSG00000050747.1	Tmem115	-0.160101737835952	-0.160106956279936	6.46045212207412	0.859229593046138	0.999999917661467	Not regulated	SC_spike	107533945	107530945	107536945	0	0	0	0	0	0.275833333333333	0.724166666666667	0	0	0	0	0	0	0	0	0	0	0	1	EnhG2
ENSMUSG00000010047.12	chr9	107567945	107572779	+	.	OTTMUSG00000050817.5	Hyal2	0.474985610035131	0.475536736406869	1.35644884666659	0.145345432094061	0.999999917661467	Not regulated	SC_spike	107567945	107564945	107570945	0	0	0.490833333333333	0	0	0.266666666666667	0.0425	0	0.2	0	0	0	0	0	0	0	0	0	1	TSSFlnkD
ENSMUSG00000010048.10	chr9	107587642	107593385	+	.	OTTMUSG00000050667.2	Ifrd2	-0.0246787167709485	-0.0247084949556459	1.25034149887176	0.957995830698009	0.999999917661467	Not regulated	SC_spike	107587642	107584642	107590642	0	0.0333333333333333	0.426333333333333	0	0	0	0	0.107	0.2	0	0	0.0333333333333333	0.2	0	0	0	0	0	1	TSSFlnkD
ENSMUSG00000010051.15	chr9	107576927	107581710	+	.	OTTMUSG00000028838.8	Hyal1	-1.171895484087	-1.19837439054415	-2.2691202112166	0.0244592237279312	0.497301829202177	Not regulated	SC_spike	107576927	107573927	107579927	0.0666666666666667	0.0333333333333333	0.187833333333333	0	0	0	0	0	0.166666666666667	0	0	0.233333333333333	0	0	0	0	0.312166666666667	0	1	Quies2
ENSMUSG00000010054.4	chr9	107563255	107566112	+	.	OTTMUSG00000050781.3	Tusc2	0.262253521868453	0.26230570064204	3.87311286336483	0.577592444092506	0.999999917661467	Not regulated	SC_spike	107563255	107560255	107566255	0	0	0.0333333333333333	0	0	0.3	0.666666666666667	0	0	0	0	0	0	0	0	0	0	0	1	EnhG2
ENSMUSG00000010057.8	chr9	107542226	107545706	+	.	OTTMUSG00000050748.2	Nprl2	-0.0305260700616622	-0.030527881024908	5.60244332421639	0.986284342188306	0.999999917661467	Not regulated	SC_spike	107542226	107539226	107545226	0.2	0	0.333333333333333	0	0	0	0.466666666666667	0	0	0	0	0	0	0	0	0	0	0	1	EnhG2
ENSMUSG00000010066.15	chr9	107399612	107529343	+	.	OTTMUSG00000036844.9	Cacna2d2	-0.321620110663773	-0.321735067421826	3.02460171624143	0.437061134469056	0.999999917661467	Not regulated	SC_spike	107399612	107396612	107402612	0	0	0	0	0	0	0	0	0	0	0	0.3	0.4	0.3	0	0	0	0	1	EnhBiv
ENSMUSG00000010067.13	chr9	107551555	107562267	+	.	OTTMUSG00000030554.7	Rassf1	0.0260372112177048	0.0260376775158827	7.25809898613538	0.990517548205559	0.999999917661467	Not regulated	SC_spike	107551555	107548555	107554555	0	0	0	0	0	0	1.75916666666667	0	0	0	0	0	0	0	0	0	0	0	1	EnhG2
ENSMUSG00000010080.15	chr11	94489599	94499974	-	.	OTTMUSG00000001998.1	Epn3	-0.656933318059874	-0.657936024597931	0.981678880115665	0.0271372220465405	0.522560428267564	Not regulated	SC_spike	94499974	94496974	94502974	0	0	0	0	0	0.229	0.0333333333333333	0	0	0.0333333333333333	0	0.133333333333333	0.437666666666667	0.133333333333333	0	0	0	0	1	EnhBiv
ENSMUSG00000010086.17	chr11	61448442	61454131	-	.	OTTMUSG00000005832.1	Rnf112	-0.103163351192298	-0.10316713014135	6.29308316669988	0.883660780642028	0.999999917661467	Not regulated	SC_spike	61454131	61451131	61457131	0	0	0.133333333333333	0	0	0.1115	0	0	0	0	0	0.266666666666667	0.0666666666666667	0	0	0	0.421833333333333	0	1	Quies2
ENSMUSG00000010095.13	chr19	8706882	8723369	-	.	OTTMUSG00000057838.4	Slc3a2	0.293064740256679	0.293076814705098	6.15146148253696	0.485561547949086	0.999999917661467	Not regulated	SC_spike	8723369	8720369	8726369	0.0333333333333333	0	0.2	0.128166666666667	0	0.505166666666667	0.0666666666666667	0	0	0	0	0.0666666666666667	0	0	0	0	0	0	1	EnhG1
ENSMUSG00000010097.14	chr19	8757073	8772475	+	.	OTTMUSG00000044877.5	Nxf1	0.0993539461129481	0.0993547348215228	8.50322459800991	0.962645236392509	0.999999917661467	Not regulated	SC_spike	8757073	8754073	8760073	0	0	0	0	0	0.121166666666667	0.878833333333333	0	0	0	0	0	0	0	0	0	0	0	1	EnhG2
ENSMUSG00000010110.17	chr19	8741413	8756069	+	.	OTTMUSG00000039850.3	Stx5a	-0.136601217551186	-0.136607136051719	6.05412880051289	0.940538091278371	0.999999917661467	Not regulated	SC_spike	8741413	8738413	8744413	0.2	0	0.133333333333333	0	0	0.0666666666666667	0.6	0	0	0	0	0	0	0	0	0	0	0	1	EnhG2
ENSMUSG00000010122.14	chr11	61343401	61378345	-	.	OTTMUSG00000005831.4	Slc47a1	0.53587666950535	0.540055240279981	-1.24426795895275	0.173737540952344	0.999999917661467	Not regulated	SC_spike	61378345	61375345	61381345	0	0	0	0	0	0	0	0	0	0	0	0.2	0.333333333333333	0.175833333333333	0	0	0.290833333333333	0	1	EnhBiv
ENSMUSG00000010136.14	chr3	105996957	106014646	-	.	OTTMUSG00000052519.1	Pifo	0.130751195823511	0.130757038423787	6.01196822649205	0.943545930153975	0.999999917661467	Not regulated	SC_spike	106014646	106011646	106017646	0	0.3	0	0	0.0666666666666667	0	0	0	0	0	0	0	0	0	0	0	0.633333333333333	0	1	Quies2
ENSMUSG00000010154.7	chr8	123332713	123369515	+	.	OTTMUSG00000061961.2	Spire2	-0.119709974130321	-0.119717476746881	5.5230069257274	0.943621635946233	0.999999917661467	Not regulated	SC_spike	123332713	123329713	123335713	0	0.0333333333333333	0.2	0	0	0	0.233333333333333	0	0.0666666666666667	0	0	0.133333333333333	0.333333333333333	0	0	0	0	0	1	EnhBiv
ENSMUSG00000010175.13	chr1	190118035	190170714	-	.	OTTMUSG00000040162.4	Prox1	-0.248525483095818	-0.249036389814696	0.606005650819433	0.504019314876897	0.999999917661467	Not regulated	SC_spike	190170714	190167714	190173714	0	0	0	0	0	0	0	0	0	0	0	0.466666666666667	0.519	0.0143333333333333	0	0	0	0	1	EnhBiv
ENSMUSG00000010277.7	chr11	78261752	78290623	+	.	OTTMUSG00000000100.2	2610507B11Rik	0.00594520526261149	0.00594522970433217	9.50157073407582	0.998931480277441	0.999999917661467	Not regulated	SC_spike	78261752	78258752	78264752	0.0666666666666667	0.0333333333333333	0.133333333333333	0	0	0.0586666666666667	0.366666666666667	0.108	0.233333333333333	0	0	0	0	0	0	0	0	0	1	EnhG2
ENSMUSG00000010290.7	chr1	43098710	43115947	+	.	OTTMUSG00000021985.1	AI597479	0.129098270568007	0.129109277330481	5.06506732624537	0.925202598441887	0.999999917661467	Not regulated	SC_spike	43098710	43095710	43101710	0	0.1	0.266666666666667	0	0.181666666666667	0.318333333333333	0.0333333333333333	0	0.1	0	0	0	0	0	0	0	0	0	1	EnhG1
ENSMUSG00000010307.7	chr7	47050601	47054777	+	.	OTTMUSG00000058662.2	Tmem86a	0.166750933565459	0.167157706281681	0.23168941791286	0.670393974161603	0.999999917661467	Not regulated	SC_spike	47050601	47047601	47053601	0	0	0.4	0	0	0	0	0.166666666666667	0.1	0	0	0	0.0335	0	0.299833333333333	0	0	0	1	TSSFlnkD
ENSMUSG00000010311.15	chr1	133897199	133907999	-	.	OTTMUSG00000026873.2	Optc	0.765336599675994	0.782478787362453	-2.44401640642127	0.167225583506972	0.999999917661467	Not regulated	SC_spike	133907999	133904999	133910999	0	0	0	0	0	0	0	0	0	0	0	0.3	0.2665	0.2	0	0	0.2335	0	1	TssBiv
ENSMUSG00000010342.16	chr11	87405065	87555823	+	.	OTTMUSG00000001260.2	Tex14	-0.0336477301583577	-0.033648559939642	6.85377236174755	0.991146719432629	0.999999917661467	Not regulated	SC_spike	87405065	87402065	87408065	0	0	0.266666666666667	0.0558333333333333	0	0.2775	0.4	0	0	0	0	0	0	0	0	0	0	0	1	EnhG2
ENSMUSG00000010362.9	chr11	101627195	101636100	+	.	OTTMUSG00000002934.2	Rdm1	0.379569335249031	0.380060926330292	1.17260658556291	0.293388495057011	0.999999917661467	Not regulated	SC_spike	101627195	101624195	101630195	0	0	0.366666666666667	0	0	0	0	0.134166666666667	0.433333333333333	0	0	0	0	0	0	0	0.0658333333333333	0	1	EnhWk
ENSMUSG00000010376.15	chr14	55662263	55672124	-	.	OTTMUSG00000069722.1	Nedd8	0.243312946618532	0.243321714745556	6.32596920022891	0.7202197728591	0.999999917661467	Not regulated	SC_spike	55672124	55669124	55675124	0.2	0	0.0333333333333333	0	0	0.433333333333333	0.333333333333333	0	0	0	0	0	0	0	0	0	0	0	1	EnhG1
ENSMUSG00000010392.8	chr11	76726602	76763579	-	.	OTTMUSG00000006238.1	Gosr1	-0.161133060424487	-0.161142434618191	5.64380403723758	0.830909822723973	0.999999917661467	Not regulated	SC_spike	76763579	76760579	76766579	0.133333333333333	0.1	0.0333333333333333	0	0	0.336833333333333	0	0	0	0	0	0.0666666666666667	0.266666666666667	0.0333333333333333	0	0	0.0298333333333333	0	1	EnhG1
ENSMUSG00000010406.12	chr14	54426909	54429756	+	.	OTTMUSG00000053899.2	Mrpl52	0.110677771614925	0.110689579354961	4.76446776679264	0.938743214463646	0.999999917661467	Not regulated	SC_spike	54426909	54423909	54429909	0	0	0.2	0	0	0.481833333333333	0.218166666666667	0	0.1	0	0	0	0	0	0	0	0	0	1	EnhG1
ENSMUSG00000010435.7	chr8	12573029	12600744	+	.	OTTMUSG00000060862.1	Spaca7	-0.290719514820206	-0.290800382600903	3.41317553958238	0.431076513324025	0.999999917661467	Not regulated	SC_spike	12573029	12570029	12576029	0	0.4	0.0381666666666667	0	0	0	0	0	0	0	0	0.233333333333333	0	0.0666666666666667	0	0	0.261833333333333	0	1	TSSFlnk
ENSMUSG00000010453.12	chr1	36335730	36369181	-	.	OTTMUSG00000049477.4	Kansl3	-0.014015383550546	-0.014015462477441	9.01136648147472	0.996625701275965	0.999999917661467	Not regulated	SC_spike	36369181	36366181	36372181	0	0.0666666666666667	0.230166666666667	0	0	0.0698333333333333	0.3	0	0.333333333333333	0	0	0	0	0	0	0	0	0	1	EnhWk
ENSMUSG00000010461.15	chr10	23102963	23350786	-	.	OTTMUSG00000064260.1	Eya4	-0.460893292207656	-0.461104202405061	2.72848139981047	0.157616422260309	0.999999917661467	Not regulated	SC_spike	23350786	23347786	23353786	0	0	0	0	0	0	0	0	0	0	0	0.466666666666667	0.0666666666666667	0.135666666666667	0	0	0.331	0	1	TssBiv
ENSMUSG00000010476.14	chr7	137193673	137314445	-	.	OTTMUSG00000060308.2	Ebf3	-1.58591549611526	-1.64011550433242	-2.77371908810323	0.0132649148739314	0.372521353713749	Not regulated	SC_spike	137314445	137311445	137317445	0	0	0	0	0	0	0	0	0	0	0	0.574166666666667	0.166666666666667	0.259166666666667	0	0	0	0	1	TssBiv
ENSMUSG00000010505.16	chr2	181763332	181827797	+	.	OTTMUSG00000016812.13	Myt1	0.138723431532104	0.138834722200501	1.81855367233341	0.777032539282143	0.999999917661467	Not regulated	SC_spike	181763332	181760332	181766332	0	0	0	0	0	0	0	0	0	0	0	0	0.2	0.433333333333333	0	0	0.366666666666667	0	1	ReprPC
ENSMUSG00000010517.7	chr4	109676588	109963960	+	.	OTTMUSG00000008482.1	Faf1	-0.0564881081062102	-0.0564892304455176	7.14003534230332	0.966413218761468	0.999999917661467	Not regulated	SC_spike	109676588	109673588	109679588	0	0	0.333333333333333	0	0.4	0	0	0	0.266666666666667	0	0	0	0	0	0	0	0	0	1	TxWk
ENSMUSG00000010529.6	chr12	111484609	111485823	-	.	OTTMUSG00000066359.1	Gm266	-0.242484708151806	-0.24842348037734	-2.53157371186466	0.664805288739053	0.999999917661467	Not regulated	SC_spike	111485823	111482823	111488823	0	0	0	0	0	0	0	0	0	0	0	0.266666666666667	0.3705	0.362833333333333	0	0	0	0	1	EnhBiv
ENSMUSG00000010538.14	chr3	88282757	88296999	-	.	OTTMUSG00000022019.1	Tsacc	-0.165226765879401	-0.165274852271594	3.33848205977275	0.828039055344546	0.999999917661467	Not regulated	SC_spike	88296999	88293999	88299999	0.1	0.0333333333333333	0	0	0	0.3	0.566666666666667	0	0	0	0	0	0	0	0	0	0	0	1	EnhG2
ENSMUSG00000010554.14	chr11	74770830	74828525	+	.	OTTMUSG00000006186.4	Mettl16	0.182036746396678	0.182057404729929	4.67085391284021	0.820071191727404	0.999999917661467	Not regulated	SC_spike	74770830	74767830	74773830	0.133333333333333	0.0333333333333333	0.333333333333333	0	0	0.171666666666667	0.0666666666666667	0	0.261666666666667	0	0	0	0	0	0	0	0	0	1	TSSFlnkD
ENSMUSG00000010592.9	chr17	50279395	50293636	-	.	OTTMUSG00000072530.1	Dazl	0.270187224240339	0.270197410911167	6.26964143443292	0.504544753222094	0.999999917661467	Not regulated	SC_spike	50293636	50290636	50296636	0	0.1	0.366666666666667	0	0.194	0	0	0	0.233333333333333	0	0	0	0	0	0	0	0.106	0	1	TSSFlnkD
ENSMUSG00000010607.8	chr9	22156846	22158358	+	.	OTTMUSG00000034073.1	Pigyl	0.0374110286780157	0.0374159727315876	4.47607641158467	0.981172167209394	0.999999917661467	Not regulated	SC_spike	22156846	22153846	22159846	0	0	0.366666666666667	0	0	0.0666666666666667	0.0666666666666667	0	0	0	0	0.0666666666666667	0.166666666666667	0	0	0	0.266666666666667	0	1	TSSFlnkD
ENSMUSG00000010608.15	chr12	83631236	83683123	+	.	OTTMUSG00000043541.9	Rbm25	-0.0152886239135055	-0.0152887909157623	8.07375781841497	0.996780971867396	0.999999917661467	Not regulated	SC_spike	83631236	83628236	83634236	0.133333333333333	0.0333333333333333	0.1	0	0	0.106	0.1	0	0.0333333333333333	0	0	0	0	0	0	0	0	0.494	1	Quies3
ENSMUSG00000010609.15	chr1	180227004	180263438	-	.	OTTMUSG00000021488.4	Psen2	0.0535506830947616	0.0536842850707645	-1.34235947435217	0.891700299723799	0.999999917661467	Not regulated	SC_spike	180263438	180260438	180266438	0	0	0	0	0	0	0	0	0	0	0	0	0.233333333333333	0	0	0	0.766666666666667	0	1	Quies2
ENSMUSG00000010660.3	chr9	119071527	119093502	-	.	OTTMUSG00000062974.1	Plcd1	0.520201265255653	0.520753080951306	1.5033961409226	0.0984578438313662	0.964471216380819	Not regulated	SC_spike	119093502	119090502	119096502	0	0	0	0	0	0	0	0	0	0	0	0.333333333333333	0.583	0	0	0	0.0836666666666667	0	1	EnhBiv
ENSMUSG00000010663.4	chr19	10182888	10196870	+	.	NA	Fads1	0.0706250759536878	0.0706679872349271	2.1985964233513	0.917150160886654	0.999999917661467	Not regulated	SC_spike	10182888	10179888	10185888	0	0	0.133333333333333	0	0	0	0	0.0333333333333333	0.233333333333333	0	0	0.2	0.281333333333333	0	0	0	0.118666666666667	0	1	EnhBiv
ENSMUSG00000010721.15	chr5	29229802	29378390	-	.	OTTMUSG00000054257.2	Lmbr1	0.098864374293777	0.0988688212529132	5.99698008884815	0.920909738014112	0.999999917661467	Not regulated	SC_spike	29378390	29375390	29381390	0.166666666666667	0.0333333333333333	0.433333333333333	0	0.135	0.1	0.0666666666666667	0	0	0	0	0	0	0	0	0	0.065	0	1	TSSFlnkD
ENSMUSG00000010755.17	chr7	143557230	143600090	-	.	OTTMUSG00000024014.4	Cars	-0.00451264975470141	-0.00451297622166336	5.56833496439869	0.998701779952811	0.999999917661467	Not regulated	SC_spike	143600090	143597090	143603090	0.2	0	0.133333333333333	0	0	0.185	0.233333333333333	0	0	0	0	0	0.0333333333333333	0	0	0	0.215	0	1	EnhG2
ENSMUSG00000010796.11	chr6	18050964	18109061	-	.	OTTMUSG00000023407.7	Asz1	0.124359312674983	0.124367130835765	5.52782754268161	0.906973224238833	0.999999917661467	Not regulated	SC_spike	18109061	18106061	18112061	0	0.166666666666667	0.166666666666667	0.1565	0.233333333333333	0.2435	0.0333333333333333	0	0	0	0	0	0	0	0	0	0	0	1	EnhG1
ENSMUSG00000010797.6	chr6	17988940	18030585	-	.	OTTMUSG00000024176.1	Wnt2	0.347767359732014	0.349701207964377	-0.811298133934976	0.359403999865768	0.999999917661467	Not regulated	SC_spike	18030585	18027585	18033585	0	0	0	0	0	0	0	0	0	0	0	0.433333333333333	0.266666666666667	0.133333333333333	0	0	0.166666666666667	0	1	TssBiv
ENSMUSG00000010803.13	chr11	42130939	42182930	-	.	OTTMUSG00000005445.5	Gabra1	-0.414927245594504	-0.415075737865716	3.02398180403224	0.234325243099488	0.999999917661467	Not regulated	SC_spike	42182930	42179930	42185930	0	0	0	0	0	0	0	0	0	0	0	0.2	0.333333333333333	0.2	0.221666666666667	0	0.045	0	1	EnhBiv
ENSMUSG00000010830.8	chr15	79516411	79527739	+	.	OTTMUSG00000070781.1	Kdelr3	0.276283722338905	0.279118315893415	-1.6927308214663	0.519627435383218	0.999999917661467	Not regulated	SC_spike	79516411	79513411	79519411	0	0	0	0	0	0	0	0	0	0	0	0.4	0.6	0	0	0	0	0	1	EnhBiv
ENSMUSG00000010841.13	chr11	101984279	101992264	+	.	OTTMUSG00000002319.4	Cfap97d1	-0.383762627514258	-0.384218298274363	1.3263204984519	0.285865353958678	0.999999917661467	Not regulated	SC_spike	101984279	101981279	101987279	0	0.0798333333333333	0.433333333333333	0	0	0	0	0	0.120166666666667	0	0	0.3	0	0.0666666666666667	0	0	0	0	1	TSSFlnkD
ENSMUSG00000010911.12	chr2	103073675	103092644	+	.	OTTMUSG00000014842.2	Apip	-0.0481804308912787	-0.0481865873060599	4.4706959760263	0.975309739494548	0.999999917661467	Not regulated	SC_spike	103073675	103070675	103076675	0.166666666666667	0.0333333333333333	0.1	0	0	0.4125	0.2875	0	0	0	0	0	0	0	0	0	0	0	1	EnhG1
ENSMUSG00000010914.10	chr2	103021075	103073513	-	.	OTTMUSG00000014841.3	Pdhx	-0.0657837458060882	-0.0657860311781531	6.36555217769086	0.97430081412845	0.999999917661467	Not regulated	SC_spike	103073513	103070513	103076513	0.166666666666667	0.0333333333333333	0.1	0	0	0.3855	0.3145	0	0	0	0	0	0	0	0	0	0	0	1	EnhG1
ENSMUSG00000010936.11	chr8	110618585	110720398	+	.	OTTMUSG00000061893.1	Vac14	0.0529063180501122	0.052918494298005	3.71665693463918	0.91013362634474	0.999999917661467	Not regulated	SC_spike	110618585	110615585	110621585	0	0	0.233333333333333	0	0	0	0	0	0.564166666666667	0	0	0	0.133333333333333	0	0	0	0.0691666666666667	0	1	EnhWk
ENSMUSG00000011052.6	chr17	26554254	26561499	-	.	OTTMUSG00000035781.2	1700049J03Rik	-0.357294289508871	-0.357902387775643	0.808707970160769	0.32859615889543	0.999999917661467	Not regulated	SC_spike	26561499	26558499	26564499	0	0	0.366666666666667	0	0	0	0	0.1	0.266666666666667	0	0	0	0	0	0	0	0.266666666666667	0	1	TSSFlnkD
ENSMUSG00000011096.17	chr7	44848991	44855421	+	.	OTTMUSG00000023108.5	Akt1s1	0.114582825381621	0.114589046184243	5.7326135945507	0.951645563203767	0.999999917661467	Not regulated	SC_spike	44848991	44845991	44851991	0.3	0	0.333333333333333	0	0	0.134833333333333	0.166666666666667	0.0651666666666667	0	0	0	0	0	0	0	0	0	0	1	TSSFlnkD
ENSMUSG00000011114.18	chr9	37648763	37657312	-	.	OTTMUSG00000029970.2	Tbrg1	-0.0900399028766616	-0.0900412531835507	7.58346396867167	0.976517754588003	0.999999917661467	Not regulated	SC_spike	37657312	37654312	37660312	0	0.133333333333333	0.2	0	0	0.214666666666667	0	0	0.0333333333333333	0	0	0	0	0	0	0	0.418666666666667	0	1	Quies2
ENSMUSG00000011148.14	chr12	112620045	112641360	+	.	OTTMUSG00000066009.1	Adssl1	-0.0984164278171879	-0.098763999307789	-0.144064155409524	0.795634980186029	0.999999917661467	Not regulated	SC_spike	112620045	112617045	112623045	0	0	0	0	0	0	0	0	0.0075	0	0	0.2	0.333333333333333	0.333333333333333	0	0	0.125833333333333	0	1	EnhBiv
ENSMUSG00000011154.17	chr7	83774101	83794880	-	.	OTTMUSG00000027328.3	Cfap161	-0.27030316234088	-0.270309215448745	7.01325096812009	0.574596885908489	0.999999917661467	Not regulated	SC_spike	83794880	83791880	83797880	0	0	0.3	0	0	0	0.42	0	0	0	0	0	0.233333333333333	0	0	0	0.0466666666666667	0	1	EnhG2
ENSMUSG00000011158.8	chr12	112960085	113000704	-	.	OTTMUSG00000066124.2	Brf1	0.140402250856944	0.140404723889897	7.35055408384521	0.933563046890436	0.999999917661467	Not regulated	SC_spike	113000704	112997704	113003704	0.0666666666666667	0.0666666666666667	0.0333333333333333	0	0	0.166666666666667	0.616	0.0506666666666667	0	0	0	0	0	0	0	0	0	0	1	EnhG2
ENSMUSG00000011179.8	chr12	17544794	17551505	+	.	OTTMUSG00000066814.1	Odc1	-0.0279331546897944	-0.0279333572381549	8.62752105517323	0.993253263644783	0.999999917661467	Not regulated	SC_spike	17544794	17541794	17547794	0.133333333333333	0.0333333333333333	0.166666666666667	0	0	0.199	0.166666666666667	0.0333333333333333	0.1	0	0	0	0	0	0	0	0.167666666666667	0	1	EnhG1
ENSMUSG00000011254.16	chr11	45946843	45955494	-	.	OTTMUSG00000005481.1	Thg1l	0.0408146072217987	0.0408182144125182	5.0412682957736	0.986500615807379	0.999999917661467	Not regulated	SC_spike	45955494	45952494	45958494	0.0333333333333333	0.1	0.1	0	0.133333333333333	0.217666666666667	0.1	0	0.0666666666666667	0	0	0	0	0	0	0	0.249	0	1	Quies2
ENSMUSG00000011256.16	chr11	46055992	46147343	+	.	OTTMUSG00000005488.2	Adam19	0.263168187868021	0.263311202983593	2.4027759005366	0.560583842469458	0.999999917661467	Not regulated	SC_spike	46055992	46052992	46058992	0	0	0	0	0	0	0	0	0	0	0	0.3	0.301333333333333	0.398666666666667	0	0	0	0	1	ReprPC
ENSMUSG00000011257.19	chr4	123262351	123298925	+	.	OTTMUSG00000008978.6	Pabpc4	0.11996296109393	0.12037652817758	-1.36451214380377	0.766677579202731	0.999999917661467	Not regulated	SC_spike	123262351	123259351	123265351	0	0	0	0	0	0	0	0	0	0	0	0	0.125166666666667	0	0	0	0.874833333333333	0	1	Quies2
ENSMUSG00000011263.16	chr7	19463331	19496762	+	.	OTTMUSG00000033723.2	Exoc3l2	-0.0508700965039444	-0.0508730343721335	5.71802876836575	0.956724638549013	0.999999917661467	Not regulated	SC_spike	19463331	19460331	19466331	0	0	0	0	0	0	0	0.233333333333333	0	0	0	0.0666666666666667	0.544833333333333	0.0551666666666667	0	0	0.1	0	1	EnhBiv
ENSMUSG00000011267.8	chr7	19577287	19580656	+	.	OTTMUSG00000024036.2	Zfp296	0.0220480527210717	0.0220549059779298	3.31078191665004	0.97252562332011	0.999999917661467	Not regulated	SC_spike	19577287	19574287	19580287	0	0	0	0	0	0	0	0.0811666666666667	0.118833333333333	0	0	0.333333333333333	0.2	0.1	0	0	0.166666666666667	0	1	TssBiv
ENSMUSG00000011305.11	chr17	56111601	56117596	-	.	OTTMUSG00000035787.4	Plin5	0.310686710653351	0.313353821111113	-1.40961550706399	0.445934079443743	0.999999917661467	Not regulated	SC_spike	56117596	56114596	56120596	0	0	0.166666666666667	0	0	0	0	0	0.367333333333333	0	0	0.199333333333333	0.266666666666667	0	0	0	0	0	1	EnhWk
ENSMUSG00000011306.7	chr8	70042813	70072347	+	.	OTTMUSG00000062213.2	Sugp1	0.0311320023120937	0.0311326525063909	7.10989250205665	0.994980819032365	0.999999917661467	Not regulated	SC_spike	70042813	70039813	70045813	0.266666666666667	0	0.366666666666667	0	0.102166666666667	0.1645	0	0	0.1	0	0	0	0	0	0	0	0	0	1	TSSFlnkD
ENSMUSG00000011349.5	chr7	24870057	24877651	+	.	OTTMUSG00000024043.1	Dmrtc2	0.16421210109158	0.164214465080345	7.65143071840273	0.870365003662231	0.999999917661467	Not regulated	SC_spike	24870057	24867057	24873057	0	0	0	0	0	0	0.866666666666667	0	0	0	0	0.133333333333333	0	0	0	0	0	0	1	EnhG2
ENSMUSG00000011350.15	chr7	24818795	24840275	+	.	OTTMUSG00000033400.1	Gm5893	-0.786257591186788	-0.787948625191386	0.524795496271844	0.00780265385863632	0.274319438594443	Not regulated	SC_spike	24818795	24815795	24821795	0.0333333333333333	0.0666666666666667	0	0	0	0	0	0.0658333333333333	0.0666666666666667	0	0	0.0666666666666667	0.2	0	0	0	0.500833333333333	0	1	Quies2
ENSMUSG00000011382.8	chr7	45470987	45488805	-	.	OTTMUSG00000024072.2	Dhdh	-0.293989971852663	-0.294047177579306	3.89988111748246	0.539959467726366	0.999999917661467	Not regulated	SC_spike	45488805	45485805	45491805	0	0.0666666666666667	0.1	0	0	0.0341666666666667	0	0	0.299166666666667	0	0	0.433333333333333	0.0666666666666667	0	0	0	0	0	1	TssBiv
ENSMUSG00000011427.16	chr7	29816114	29831005	+	.	OTTMUSG00000059222.1	Zfp790	0.484093007316967	0.485496681585762	0.0711309588343187	0.166664463715976	0.999999917661467	Not regulated	SC_spike	29816114	29813114	29819114	0	0	0.252333333333333	0	0	0	0	0	0.5	0	0	0	0	0	0	0	0.247666666666667	0	1	EnhWk
ENSMUSG00000011486.14	chr17	57032773	57041654	-	.	OTTMUSG00000035804.1	Slc25a41	0.0986933409217821	0.0989135013578539	0.446820151373202	0.794582528273238	0.999999917661467	Not regulated	SC_spike	57041654	57038654	57044654	0.0333333333333333	0.433333333333333	0.0666666666666667	0	0	0	0	0.0333333333333333	0.175666666666667	0	0	0.224333333333333	0.0333333333333333	0	0	0	0	0	1	TSSFlnk
ENSMUSG00000011589.9	chr17	55986509	55996881	+	.	OTTMUSG00000072335.1	Fsd1	1.14451604908201	1.14613375484691	1.20623232609996	1.10742445893695e-05	0.0027409493641662	Up-regulated	SC_spike	55986509	55983509	55989509	0	0	0	0	0	0	0	0	0	0	0	0.133333333333333	0.166666666666667	0.284833333333333	0	0	0.415166666666667	0	2	Quies2
ENSMUSG00000011632.7	chr7	24541658	24546118	-	.	OTTMUSG00000058220.1	Pinlyp	0.132784609854109	0.132830540187068	3.07058731752209	0.872155765394113	0.999999917661467	Not regulated	SC_spike	24546118	24543118	24549118	0.133333333333333	0	0.333333333333333	0	0.0666666666666667	0.0196666666666667	0.3	0	0.147	0	0	0	0	0	0	0	0	0	1	TSSFlnkD
ENSMUSG00000011658.16	chr7	44896079	44902631	+	.	OTTMUSG00000035380.7	Fuz	-0.647184540627057	-0.647243651550989	5.02596746980647	0.00946966290633634	0.307079104922035	Not regulated	SC_spike	44896079	44893079	44899079	0	0.0201666666666667	0.3	0	0	0	0.413166666666667	0	0.266666666666667	0	0	0	0	0	0	0	0	0	1	EnhG2
ENSMUSG00000011751.16	chr7	27356383	27447686	-	.	OTTMUSG00000023763.5	Sptbn4	-0.171083742578392	-0.171092314795754	5.85293216185906	0.735516219867159	0.999999917661467	Not regulated	SC_spike	27447686	27444686	27450686	0	0	0.133333333333333	0	0	0	0	0	0.247666666666667	0	0	0.433333333333333	0.185666666666667	0	0	0	0	0	1	TssBiv
ENSMUSG00000011752.6	chr19	41911871	41918664	+	.	NA	Pgam1	-0.0311287247509897	-0.0311521209198727	1.93497427902531	0.957357793145514	0.999999917661467	Not regulated	SC_spike	41911871	41908871	41914871	0	0	0.2	0	0	0.111833333333333	0.266666666666667	0	0.188166666666667	0	0	0	0	0	0	0	0	0.233333333333333	1	EnhG2
ENSMUSG00000011831.16	chr5	107744795	107875107	-	.	OTTMUSG00000028964.4	Evi5	0.0835608447093625	0.0835761293888189	3.99909470273479	0.877010837971299	0.999999917661467	Not regulated	SC_spike	107875107	107872107	107878107	0	0	0	0	0	0	0	0	0.0488333333333333	0	0	0	0	0	0	0	0.951166666666667	0	1	Quies2
ENSMUSG00000011832.15	chr8	4166567	4211257	+	.	OTTMUSG00000040168.5	Evi5l	-0.115592763232716	-0.115594231428161	7.8223055476072	0.955699658643743	0.999999917661467	Not regulated	SC_spike	4166567	4163567	4169567	0.166666666666667	0.133333333333333	0.2	0	0	0.433333333333333	0.0333333333333333	0	0.0333333333333333	0	0	0	0	0	0	0	0	0	1	EnhG1
ENSMUSG00000011837.4	chr8	4253080	4256220	+	.	OTTMUSG00000059345.1	Snapc2	0.0349712962151698	0.0349765423285324	4.29624639065219	0.984078503564086	0.999999917661467	Not regulated	SC_spike	4253080	4250080	4256080	0	0	0.52	0	0.0466666666666667	0	0	0.233333333333333	0.2	0	0	0	0	0	0	0	0	0	1	TSSFlnkD
ENSMUSG00000011877.13	chr11	77493562	77507786	+	.	OTTMUSG00000008178.1	Git1	-0.0619939710755698	-0.061994187923024	9.6828268073622	0.980471309641945	0.999999917661467	Not regulated	SC_spike	77493562	77490562	77496562	0.0333333333333333	0.0333333333333333	0.233333333333333	0	0	0	0.460333333333333	0	0	0	0	0.239666666666667	0	0	0	0	0	0	1	EnhG2
ENSMUSG00000011884.13	chr5	114669398	114690984	-	.	OTTMUSG00000014502.2	Gltp	0.560947309140826	0.561419993059533	1.82738196567072	0.0677455506587396	0.826255359315494	Not regulated	SC_spike	114690984	114687984	114693984	0	0	0.2	0	0	0	0	0	0	0	0	0.133333333333333	0.3	0.297333333333333	0	0	0.0693333333333333	0	1	EnhBiv
ENSMUSG00000011958.17	chr9	69989466	70008317	+	.	OTTMUSG00000030864.1	Bnip2	0.0373332432243001	0.0373354865781061	5.59034005451865	0.987898257849635	0.999999917661467	Not regulated	SC_spike	69989466	69986466	69992466	0.1	0.0666666666666667	0.2	0	0	0.277666666666667	0	0	0	0	0	0	0	0	0	0	0.355666666666667	0	1	Quies2
ENSMUSG00000011960.12	chr15	98538689	98570923	-	.	OTTMUSG00000035789.4	Ccnt1	0.0505904073835249	0.050600942374791	3.78505241417193	0.966202339646304	0.999999917661467	Not regulated	SC_spike	98570923	98567923	98573923	0	0.253833333333333	0.546166666666667	0	0	0	0	0	0.0666666666666667	0	0	0.133333333333333	0	0	0	0	0	0	1	TSSFlnkD
ENSMUSG00000012017.4	chr16	17797282	17808293	+	.	OTTMUSG00000071356.1	Scarf2	0.0184888066009781	0.0184930684031626	3.42388466137887	0.987628491718161	0.999999917661467	Not regulated	SC_spike	17797282	17794282	17800282	0	0	0	0	0	0	0	0	0	0	0	0.366666666666667	0.480333333333333	0.1	0	0	0.053	0	1	EnhBiv
ENSMUSG00000012042.8	chr3	138164078	138193825	-	.	OTTMUSG00000052806.1	4930579F01Rik	-0.327215670065697	-0.327263435388452	4.35971514308317	0.372781995203288	0.999999917661467	Not regulated	SC_spike	138193825	138190825	138196825	0	0.529166666666667	0.2	0	0	0	0	0	0	0	0	0.0708333333333333	0	0.2	0	0	0	0	1	TSSFlnk
ENSMUSG00000012076.8	chr12	55836324	55869736	+	.	OTTMUSG00000065460.1	Brms1l	0.215651324644068	0.215700593806274	3.67786053270794	0.614899533066045	0.999999917661467	Not regulated	SC_spike	55836324	55833324	55839324	0.2	0	0.0666666666666667	0	0.054	0.133333333333333	0	0.133333333333333	0.333333333333333	0	0	0	0	0	0	0	0.0793333333333333	0	1	EnhWk
ENSMUSG00000012114.17	chr16	17651208	17732891	-	.	OTTMUSG00000071290.1	Med15	-0.132900936502563	-0.132903442847159	7.25847009676123	0.941218697247357	0.999999917661467	Not regulated	SC_spike	17732891	17729891	17735891	0	0	0	0	0	0	0	0	0	0	0	0.133333333333333	0.366666666666667	0	0	0	0.5	0	1	Quies2
ENSMUSG00000012117.13	chr4	133969028	134000918	-	.	OTTMUSG00000009801.7	Dhdds	0.115885919864172	0.115892932247212	5.57526398561761	0.933946495456782	0.999999917661467	Not regulated	SC_spike	134000918	133997918	134003918	0	0	0.233333333333333	0	0	0.380333333333333	0	0.0333333333333333	0.0333333333333333	0	0	0	0	0	0	0	0.319666666666667	0	1	EnhG1
ENSMUSG00000012123.17	chr4	134060815	134092504	+	.	OTTMUSG00000010218.7	Crybg2	0.355543124526517	0.355849384393545	1.77939093019168	0.347820525307223	0.999999917661467	Not regulated	SC_spike	134060815	134057815	134063815	0	0	0	0	0	0	0	0	0	0	0	0.2	0.564166666666667	0.0333333333333333	0	0	0.2025	0	1	EnhBiv
ENSMUSG00000012126.16	chr4	134102570	134127593	+	.	OTTMUSG00000010232.7	Ubxn11	0.0183908134810672	0.0183910203435957	7.98237735795162	0.995310370297715	0.999999917661467	Not regulated	SC_spike	134102570	134099570	134105570	0	0	0.133333333333333	0	0	0.161666666666667	0.233333333333333	0.0333333333333333	0.438333333333333	0	0	0	0	0	0	0	0	0	1	EnhWk
ENSMUSG00000012211.13	chr12	113074502	113088917	+	.	OTTMUSG00000033958.2	Tex22	-0.248727637427005	-0.248731672003397	7.47783095879605	0.628836222411852	0.999999917661467	Not regulated	SC_spike	113074502	113071502	113077502	0	0	0.233333333333333	0	0	0.0503333333333333	0.433333333333333	0.1	0.0666666666666667	0	0	0	0	0	0	0	0.116333333333333	0	1	EnhG2
ENSMUSG00000012296.16	chr17	46257851	46283026	-	.	OTTMUSG00000068901.2	Tjap1	-0.00532981335739249	-0.00533004609079876	5.98914840716895	0.998181804700136	0.999999917661467	Not regulated	SC_spike	46283026	46280026	46286026	0.0333333333333333	0	0.366666666666667	0	0	0.229	0.2	0	0.0666666666666667	0	0	0	0.00433333333333333	0	0	0	0.1	0	1	TSSFlnkD
ENSMUSG00000012405.16	chr14	18267823	18271391	-	.	OTTMUSG00000022948.5	Rpl15	0.0416390026334643	0.0416402779112944	6.57467982662856	0.98030599315907	0.999999917661467	Not regulated	SC_spike	18271391	18268391	18274391	0	0	0.233333333333333	0	0	0.2015	0.233333333333333	0	0.0666666666666667	0	0	0	0	0	0	0	0.265166666666667	0	1	Quies2
ENSMUSG00000012422.14	chr13	90089123	90143907	+	.	OTTMUSG00000034339.1	Tmem167	0.236031735527408	0.236063687311062	4.42345650935065	0.699003689268816	0.999999917661467	Not regulated	SC_spike	90089123	90086123	90092123	0	0.0666666666666667	0.3	0	0.212833333333333	0.166666666666667	0	0	0	0	0	0	0	0	0	0	0.253833333333333	0	1	TSSFlnkD
ENSMUSG00000012428.9	chr5	7960457	7982213	+	.	OTTMUSG00000054267.3	Steap4	1.78480465902513	1.871418633268	-2.98437279154743	0.0159178197514563	0.404244075967876	Not regulated	SC_spike	7960457	7957457	7963457	0	0	0	0	0	0	0	0	0	0	0	0.0666666666666667	0.233333333333333	0	0	0	0.7	0	1	Quies2
ENSMUSG00000012429.9	chr13	17695192	17699748	+	.	OTTMUSG00000066767.2	Mplkip	-0.0828150540641844	-0.0828203794928084	5.48160418744372	0.939299317698904	0.999999917661467	Not regulated	SC_spike	17695192	17692192	17698192	0.0666666666666667	0.0333333333333333	0.133333333333333	0	0.032	0.266666666666667	0.133333333333333	0	0.2	0	0	0	0	0	0	0	0	0.134666666666667	1	EnhG1
ENSMUSG00000012443.3	chr19	37376403	37421859	+	.	NA	Kif11	-0.0100059645407632	-0.0100063532223801	6.17302095862316	0.99650115772698	0.999999917661467	Not regulated	SC_spike	37376403	37373403	37379403	0.166666666666667	0.1	0.233333333333333	0	0.166166666666667	0.0666666666666667	0	0.0666666666666667	0.2005	0	0	0	0	0	0	0	0	0	1	TSSFlnkD
ENSMUSG00000012483.4	chr6	8255936	8259173	-	.	OTTMUSG00000029297.1	Rpa3	0.313000157769426	0.313279527348862	1.73069827860215	0.408258615503111	0.999999917661467	Not regulated	SC_spike	8259173	8256173	8262173	0.1	0.0666666666666667	0.2	0	0.0621666666666667	0.166666666666667	0.0333333333333333	0	0.0666666666666667	0	0	0	0	0	0	0	0.3045	0	1	Quies2
ENSMUSG00000012535.14	chr6	29540827	29609887	-	.	OTTMUSG00000035859.2	Tnpo3	0.0629291200009437	0.0629309533015487	6.66511921238532	0.97205034466476	0.999999917661467	Not regulated	SC_spike	29609887	29606887	29612887	0.133333333333333	0	0	0	0	0.666666666666667	0.2	0	0	0	0	0	0	0	0	0	0	0	1	EnhG1
ENSMUSG00000012609.19	chr12	85824659	86061893	+	.	OTTMUSG00000022958.7	Ttll5	-0.16905802835058	-0.169058832570808	9.24426003861172	0.897230854487349	0.999999917661467	Not regulated	SC_spike	85824659	85821659	85827659	0.133333333333333	0	0.133333333333333	0	0	0.266666666666667	0.466666666666667	0	0	0	0	0	0	0	0	0	0	0	1	EnhG2
ENSMUSG00000012640.16	chr7	43296197	43313294	-	.	OTTMUSG00000022471.2	Zfp715	0.0259103376278811	0.02591382916367	4.39020148256263	0.984444231475555	0.999999917661467	Not regulated	SC_spike	43313294	43310294	43316294	0	0	0.4	0.166666666666667	0.0666666666666667	0.333333333333333	0.0333333333333333	0	0	0	0	0	0	0	0	0	0	0	1	TSSFlnkD
ENSMUSG00000012705.16	chr8	3655770	3660110	+	.	OTTMUSG00000030662.2	Retn	0.357847940655407	0.358392941638177	0.980982008401802	0.328460481168047	0.999999917661467	Not regulated	SC_spike	3655770	3652770	3658770	0	0	0.233333333333333	0	0	0	0	0	0.533333333333333	0	0	0	0	0	0.095	0	0.138333333333333	0	1	EnhWk
ENSMUSG00000012777.14	chr7	44252148	44257378	-	.	OTTMUSG00000023113.5	Acp4	-0.190406228762421	-0.190549842607466	1.964030172356	0.663851931100065	0.999999917661467	Not regulated	SC_spike	44257378	44254378	44260378	0	0.063	0.0333333333333333	0	0	0	0	0	0.570333333333333	0	0	0	0.166666666666667	0	0	0	0.166666666666667	0	1	EnhWk
ENSMUSG00000012819.15	chr10	60302748	60696490	-	.	OTTMUSG00000017511.1	Cdh23	0.0552374232851448	0.0552484050170834	3.94629722867042	0.908186979238006	0.999999917661467	Not regulated	SC_spike	60696490	60693490	60699490	0	0	0	0	0	0	0	0	0	0	0	0	0.1	0.2	0	0	0.7	0	1	Quies2
ENSMUSG00000012848.15	chr7	12922290	12926686	+	.	OTTMUSG00000023212.3	Rps5	0.0382605884011994	0.0382615548256879	6.83912733673451	0.98608744137328	0.999999917661467	Not regulated	SC_spike	12922290	12919290	12925290	0.0333333333333333	0	0.3	0	0	0.281666666666667	0.0666666666666667	0	0.233333333333333	0	0	0	0	0	0	0	0.085	0	1	TSSFlnkD
ENSMUSG00000013033.16	chr8	83900105	83941954	+	.	OTTMUSG00000032839.2	Adgrl1	0.195234809759873	0.195355621330389	2.21563717368645	0.694242243085406	0.999999917661467	Not regulated	SC_spike	83900105	83897105	83903105	0.0333333333333333	0	0.249166666666667	0	0	0	0	0	0.1175	0	0	0.466666666666667	0.133333333333333	0	0	0	0	0	1	TssBiv
ENSMUSG00000013076.17	chr9	14541966	14645056	-	.	OTTMUSG00000034188.7	Amotl1	0.00385094283288438	0.00385186874949472	4.65808242633318	0.9901297790797	0.999999917661467	Not regulated	SC_spike	14645056	14642056	14648056	0	0.224	0.333333333333333	0	0	0	0	0	0	0	0	0	0	0	0	0	0.442666666666667	0	1	Quies2
ENSMUSG00000013083.8	chr7	30698926	30700536	+	.	OTTMUSG00000059369.1	2200002J24Rik	0.336487599192149	0.338635902642519	-1.01369741133358	0.376546341321566	0.999999917661467	Not regulated	SC_spike	30698926	30695926	30701926	0	0	0.2	0	0	0	0	0	0	0	0	0	0.3	0	0	0	0.5	0	1	Quies2
ENSMUSG00000013089.15	chr16	22381309	22439719	-	.	OTTMUSG00000036714.3	Etv5	0.246674622474774	0.247241780288714	0.332543267913733	0.509338378058221	0.999999917661467	Not regulated	SC_spike	22439719	22436719	22442719	0	0	0.2	0	0	0	0	0	0	0	0	0.3	0.346833333333333	0	0	0	0.153166666666667	0	1	EnhBiv
ENSMUSG00000013091.5	chr7	4782937	4784341	+	.	OTTMUSG00000058304.2	Tmem190	-0.113899311782422	-0.113955680821627	2.55110809095168	0.764409343607661	0.999999917661467	Not regulated	SC_spike	4782937	4779937	4785937	0.0333333333333333	0.533333333333333	0.0666666666666667	0	0	0	0	0	0	0	0	0.233333333333333	0.0438333333333333	0.0895	0	0	0	0	1	TSSFlnk
ENSMUSG00000013150.15	chr8	105713854	105758664	-	.	OTTMUSG00000032830.2	Gfod2	0.286771880978832	0.28724578285339	0.857722427988874	0.460529185704263	0.999999917661467	Not regulated	SC_spike	105758664	105755664	105761664	0	0	0.233333333333333	0	0	0	0	0.0666666666666667	0.366666666666667	0	0	0	0	0	0	0	0.210666666666667	0.122666666666667	1	EnhWk
ENSMUSG00000013155.10	chr8	105703651	105708210	-	.	OTTMUSG00000062055.1	Enkd1	0.068595239323339	0.0685963179231089	7.51422631715086	0.97705717507934	0.999999917661467	Not regulated	SC_spike	105708210	105705210	105711210	0	0	0.133333333333333	0	0	0.101666666666667	0.765	0	0	0	0	0	0	0	0	0	0	0	1	EnhG2
ENSMUSG00000013158.6	chr8	105707655	105710246	+	.	OTTMUSG00000062056.1	4933405L10Rik	-0.0972563433383625	-0.0972623396481721	5.53072835143213	0.851449171743385	0.999999917661467	Not regulated	SC_spike	105707655	105704655	105710655	0	0	0.133333333333333	0	0	0.00916666666666667	0.8575	0	0	0	0	0	0	0	0	0	0	0	1	EnhG2
ENSMUSG00000013160.7	chr8	105524465	105566047	-	.	OTTMUSG00000032456.1	Atp6v0d1	-0.0173149331628868	-0.0173160044788812	5.45106481256433	0.988408893663363	0.999999917661467	Not regulated	SC_spike	105566047	105563047	105569047	0.2	0.0333333333333333	0.0333333333333333	0	0	0.207833333333333	0.233333333333333	0	0.292166666666667	0	0	0	0	0	0	0	0	0	1	EnhWk
ENSMUSG00000013236.17	chr17	56412426	56476483	-	.	OTTMUSG00000014929.4	Ptprs	0.074228476137539	0.0742294305195674	7.80388942832499	0.913610181127172	0.999999917661467	Not regulated	SC_spike	56476483	56473483	56479483	0	0	0	0	0	0	0	0	0	0	0	0.552833333333333	0.447166666666667	0	0	0	0	0	1	TssBiv
ENSMUSG00000013275.9	chr1	131827493	131848865	+	.	OTTMUSG00000021791.1	Slc41a1	-0.0523382921637423	-0.0523455638296411	4.35547471892133	0.963596451045633	0.999999917661467	Not regulated	SC_spike	131827493	131824493	131830493	0	0	0.5	0	0	0	0.148833333333333	0	0.0845	0	0	0	0.133333333333333	0	0	0	0.133333333333333	0	1	TSSFlnkD
ENSMUSG00000013338.16	chr2	156019139	156052947	-	.	OTTMUSG00000016025.8	Fer1l4	-0.0514743758199328	-0.0516514448936267	0.22498409248466	0.895233153313415	0.999999917661467	Not regulated	SC_spike	156052947	156049947	156055947	0	0	0	0	0	0	0	0	0	0	0	0	0.0333333333333333	0.342166666666667	0	0	0.6245	0	1	Quies2
ENSMUSG00000013353.10	chr7	43492044	43505940	-	.	OTTMUSG00000036021.2	4931406B18Rik	-0.388549057613738	-0.388576823810332	5.35222630496414	0.285150586437762	0.999999917661467	Not regulated	SC_spike	43505940	43502940	43508940	0	0	0.166666666666667	0	0	0.21	0.266666666666667	0	0	0	0	0.0333333333333333	0.0333333333333333	0	0	0	0.29	0	1	Quies2
ENSMUSG00000013367.5	chr7	43472904	43490075	-	.	OTTMUSG00000016918.2	Iglon5	0.469917433391135	0.470051534549056	3.37799449926617	0.148973314881779	0.999999917661467	Not regulated	SC_spike	43490075	43487075	43493075	0	0	0	0	0	0	0	0	0	0	0	0.4	0.4125	0	0	0	0.1875	0	1	EnhBiv
ENSMUSG00000013415.9	chr11	95957163	96005940	-	.	OTTMUSG00000001937.2	Igf2bp1	-0.0181517802760385	-0.0182096202724591	0.146939596614523	0.964309894532993	0.999999917661467	Not regulated	SC_spike	96005940	96002940	96008940	0	0	0	0	0	0	0	0	0	0	0	0.6	0.243333333333333	0.156666666666667	0	0	0	0	1	TssBiv
ENSMUSG00000013419.7	chr9	121759330	121771742	+	.	OTTMUSG00000062664.1	Zfp651	-0.103569037639056	-0.103624539531949	2.47183437748557	0.883831305805075	0.999999917661467	Not regulated	SC_spike	121759330	121756330	121762330	0	0	0	0	0	0.178333333333333	0.333333333333333	0	0	0	0	0.366666666666667	0.121666666666667	0	0	0	0	0	1	TssBiv
ENSMUSG00000013465.19	chr2	25199712	25211489	-	.	OTTMUSG00000011781.6	Nelfb	0.230635209773929	0.230658826431624	4.81138953817143	0.628821755594555	0.999999917661467	Not regulated	SC_spike	25211489	25208489	25214489	0	0.0333333333333333	0.2	0	0	0.185166666666667	0.2	0	0	0	0	0.3815	0	0	0	0	0	0	1	TssBiv
ENSMUSG00000013483.14	chr11	119307768	119345375	+	.	OTTMUSG00000003913.1	Card14	0.0996044147839096	0.100085137397053	-0.788962981644769	0.789092474371145	0.999999917661467	Not regulated	SC_spike	119307768	119304768	119310768	0	0	0	0	0	0	0	0	0.233333333333333	0	0	0.028	0.6	0	0	0	0.138666666666667	0	1	EnhBiv
ENSMUSG00000013495.15	chr5	108629770	108648782	+	.	OTTMUSG00000026815.3	Tmem175	-0.0684618285676189	-0.0684630584470378	7.319873573356	0.982946328589473	0.999999917661467	Not regulated	SC_spike	108629770	108626770	108632770	0.166666666666667	0.0333333333333333	0.2	0	0.2	0.166666666666667	0	0	0.233333333333333	0	0	0	0	0	0	0	0	0	1	EnhWk
ENSMUSG00000013523.13	chr2	170346991	170427845	-	.	OTTMUSG00000016099.2	Bcas1	-0.771668846316604	-0.771933999464457	3.14130406155875	0.00584368933614724	0.230135391004723	Not regulated	SC_spike	170427845	170424845	170430845	0	0	0	0	0	0	0	0	0	0	0	0	0.266666666666667	0	0	0	0.733333333333333	0	1	Quies2
ENSMUSG00000013539.14	chr16	18300825	18348103	-	.	OTTMUSG00000026022.8	Tango2	0.0752603378951373	0.075298535289185	2.5345160651128	0.927637732725941	0.999999917661467	Not regulated	SC_spike	18348103	18345103	18351103	0	0	0	0	0	0	0	0	0	0	0	0.2	0.166666666666667	0	0	0	0.633333333333333	0	1	Quies2
ENSMUSG00000013584.5	chr9	71215789	71296243	+	.	OTTMUSG00000021057.1	Aldh1a2	-0.105031343921591	-0.10503276656926	7.7291128742781	0.969265422870632	0.999999917661467	Not regulated	SC_spike	71215789	71212789	71218789	0.0666666666666667	0	0.3	0	0.1315	0.101833333333333	0.266666666666667	0	0.133333333333333	0	0	0	0	0	0	0	0	0	1	TSSFlnkD
ENSMUSG00000013593.12	chr1	171234853	171251388	-	.	OTTMUSG00000021571.4	Ndufs2	-0.0345840235676546	-0.0345846399757704	7.33951816584047	0.989805648000466	0.999999917661467	Not regulated	SC_spike	171251388	171248388	171254388	0	0	0	0	0	0	0	0	0	0	0	0.0666666666666667	0.768666666666667	0.164666666666667	0	0	0	0	1	EnhBiv
ENSMUSG00000013611.14	chr15	36504062	36555573	-	.	OTTMUSG00000023930.4	Snx31	-0.346864247363166	-0.354704978011401	-2.50200892050195	0.532421620595267	0.999999917661467	Not regulated	SC_spike	36555573	36552573	36558573	0	0	0	0	0	0	0	0	0	0	0	0.1	0.3045	0	0	0	0.5955	0	1	Quies2
ENSMUSG00000013622.15	chr5	31048312	31054623	+	.	OTTMUSG00000022387.6	Atraid	0.579057235395015	0.579358576325665	2.52113997410433	0.0916354296053236	0.932458219987289	Not regulated	SC_spike	31048312	31045312	31051312	0	0	0.366666666666667	0	0	0.185333333333333	0.0666666666666667	0	0.166666666666667	0	0	0	0	0	0	0	0.214666666666667	0	1	TSSFlnkD
ENSMUSG00000013629.16	chr5	31054780	31078479	+	.	OTTMUSG00000022393.7	Cad	0.433480382003387	0.433563618803332	3.94519531086636	0.213651965608379	0.999999917661467	Not regulated	SC_spike	31054780	31051780	31057780	0	0	0.333333333333333	0	0	0.303333333333333	0	0	0.363333333333333	0	0	0	0	0	0	0	0	0	1	EnhWk
ENSMUSG00000013643.13	chr11	58379043	58390728	+	.	OTTMUSG00000005733.2	Lypd8	-0.23342437081394	-0.233779149163247	0.936190862696705	0.567250188773236	0.999999917661467	Not regulated	SC_spike	58379043	58376043	58382043	0	0	0	0	0	0	0	0	0	0	0	0	0.466666666666667	0.107166666666667	0	0	0.426166666666667	0	1	EnhBiv
ENSMUSG00000013646.17	chr11	58330724	58347728	+	.	OTTMUSG00000005731.1	Sh3bp5l	0.348695053114806	0.34873388134029	4.70401107387425	0.377492194216983	0.999999917661467	Not regulated	SC_spike	58330724	58327724	58333724	0.2	0	0.0666666666666667	0	0	0.566666666666667	0.166666666666667	0	0	0	0	0	0	0	0	0	0	0	1	EnhG1
ENSMUSG00000013653.2	chr11	58421111	58426024	+	.	OTTMUSG00000005736.1	1810065E05Rik	0.499386290175459	0.502149501318448	-0.774060455871789	0.174568674005981	0.999999917661467	Not regulated	SC_spike	58421111	58418111	58424111	0	0.3	0	0	0	0	0	0	0	0	0	0.0518333333333333	0.3	0	0	0	0.348166666666667	0	1	Quies2
ENSMUSG00000013662.5	chr19	32672563	32712298	-	.	NA	Atad1	0.167158454835939	0.167175090397086	4.85879195688036	0.855783570095152	0.999999917661467	Not regulated	SC_spike	32712298	32709298	32715298	0	0	0.266666666666667	0	0	0.533333333333333	0.166666666666667	0	0.0333333333333333	0	0	0	0	0	0	0	0	0	1	EnhG1
ENSMUSG00000013663.7	chr19	32757497	32826160	+	.	OTTMUSG00000021203.1	Pten	-0.121149259907596	-0.121151808606369	7.09844291869425	0.947590271530755	0.999999917661467	Not regulated	SC_spike	32757497	32754497	32760497	0.333333333333333	0.0333333333333333	0.2505	0	0	0.116166666666667	0.266666666666667	0	0	0	0	0	0	0	0	0	0	0	1	TSSA
ENSMUSG00000013668.9	chr7	131137713	131146314	-	.	OTTMUSG00000036750.1	4933402N03Rik	-0.386595291991124	-0.390734300041688	-1.50334211901281	0.343305797613246	0.999999917661467	Not regulated	SC_spike	131146314	131143314	131149314	0	0	0	0	0	0	0	0	0	0	0	0	0	0	0	0	1.68566666666667	0	1	Quies2
ENSMUSG00000013698.12	chr1	172196728	172206804	-	.	OTTMUSG00000022139.2	Pea15a	0.503014538103143	0.503580861841854	1.40222232958208	0.121301890860564	0.999999917661467	Not regulated	SC_spike	172206804	172203804	172209804	0	0	0.333333333333333	0	0.2	0.134	0.199333333333333	0.0333333333333333	0.1	0	0	0	0	0	0	0	0	0	1	TSSFlnkD
ENSMUSG00000013701.13	chr14	32180162	32201898	-	.	OTTMUSG00000036490.2	Timm23	-0.148264222522975	-0.148277473420181	5.00924950202953	0.898912384661483	0.999999917661467	Not regulated	SC_spike	32201898	32198898	32204898	0.1	0	0.433333333333333	0	0	0.333333333333333	0.0666666666666667	0.0333333333333333	0.0333333333333333	0	0	0	0	0	0	0	0	0	1	TSSFlnkD
ENSMUSG00000013736.16	chr6	106769120	106782474	+	.	OTTMUSG00000023531.3	Trnt1	0.0129598774338255	0.0129605554130911	5.81855280115666	0.997368278946706	0.999999917661467	Not regulated	SC_spike	106769120	106766120	106772120	0.0666666666666667	0	0.133333333333333	0	0	0.22	0.166666666666667	0	0.0333333333333333	0	0	0	0	0	0	0	0.38	0	1	Quies2
ENSMUSG00000013787.15	chr17	34898469	34914052	+	.	OTTMUSG00000016295.17	Ehmt2	-0.0733154461041763	-0.0733159488060446	8.71277018332615	0.957222203047729	0.999999917661467	Not regulated	SC_spike	34898469	34895469	34901469	0.1	0.0333333333333333	0.133333333333333	0	0	0.0781666666666667	0.266666666666667	0	0	0	0	0.0551666666666667	0.333333333333333	0	0	0	0	0	1	EnhBiv
ENSMUSG00000013822.7	chr9	22112989	22117172	-	.	OTTMUSG00000062333.1	Elof1	-0.101121858882866	-0.101122585024313	8.64469246667207	0.935916026245725	0.999999917661467	Not regulated	SC_spike	22117172	22114172	22120172	0	0	0	0	0	0.166666666666667	0.704666666666667	0	0	0	0	0	0.0333333333333333	0	0	0	0.0953333333333333	0	1	EnhG2
ENSMUSG00000013833.15	chr10	79894708	79908923	-	.	OTTMUSG00000035229.4	Med16	-0.030383251576639	-0.0303834403796828	8.82609572436275	0.993868016976873	0.999999917661467	Not regulated	SC_spike	79908923	79905923	79911923	0.0333333333333333	0.0666666666666667	0.253833333333333	0	0	0	0.446166666666667	0	0.2	0	0	0	0	0	0	0	0	0	1	EnhG2
ENSMUSG00000013858.14	chr10	79974948	79984330	-	.	OTTMUSG00000019134.1	Tmem259	0.146851680522496	0.146853188293818	8.13637260293735	0.929446545155468	0.999999917661467	Not regulated	SC_spike	79984330	79981330	79987330	0.0666666666666667	0	0.466666666666667	0	0	0	0.2	0.045	0.0666666666666667	0	0	0.055	0.1	0	0	0	0	0	1	TSSFlnkD
ENSMUSG00000013878.18	chr8	26119368	26151790	+	.	OTTMUSG00000023970.6	Rnf170	0.223956229939691	0.224018079666871	3.39658650446861	0.643104874315674	0.999999917661467	Not regulated	SC_spike	26119368	26116368	26122368	0.233333333333333	0	0.166666666666667	0	0.233333333333333	0.166666666666667	0	0	0.2	0	0	0	0	0	0	0	0	0	1	TSSA
ENSMUSG00000013921.15	chr7	30291728	30308367	+	.	OTTMUSG00000024314.4	Clip3	0.836618169905179	0.836983448322781	2.82901541846812	0.00141651185669603	0.09527068694148	Not regulated	SC_spike	30291728	30288728	30294728	0	0	0.233333333333333	0	0	0	0	0.0666666666666667	0.466666666666667	0	0	0	0	0	0	0	0.233333333333333	0	1	EnhWk
ENSMUSG00000013928.13	chr7	30280094	30290237	+	.	OTTMUSG00000024364.2	Thap8	0.184244216615934	0.18477102191295	0.0479840769112389	0.624888050609202	0.999999917661467	Not regulated	SC_spike	30280094	30277094	30283094	0	0	0.166666666666667	0	0	0	0.517666666666667	0	0.2	0	0	0	0	0	0	0	0.115666666666667	0	1	EnhG2
ENSMUSG00000013973.12	chr1	171329145	171342331	+	.	OTTMUSG00000021703.3	Dedd	-0.131556496703322	-0.131559671058936	6.89929940277218	0.911652799628086	0.999999917661467	Not regulated	SC_spike	171329145	171326145	171332145	0.166666666666667	0.133333333333333	0.366666666666667	0	0	0.1425	0.1575	0	0.0333333333333333	0	0	0	0	0	0	0	0	0	1	TSSFlnkD
ENSMUSG00000013997.10	chr1	171338008	171345646	-	.	OTTMUSG00000021715.3	Nit1	0.0390704207554938	0.0390715194976664	6.69165855182834	0.988831121419633	0.999999917661467	Not regulated	SC_spike	171345646	171342646	171348646	0.166666666666667	0	0.333333333333333	0	0	0.0666666666666667	0.433333333333333	0	0	0	0	0	0	0	0	0	0	0	1	EnhG2
ENSMUSG00000014030.15	chr4	44524757	44710487	-	.	OTTMUSG00000006705.9	Pax5	-0.103916940973013	-0.104050911903549	1.44286077775227	0.784586772592106	0.999999917661467	Not regulated	SC_spike	44710487	44707487	44713487	0	0	0	0	0	0	0	0	0	0	0	0.2	0.381166666666667	0.418833333333333	0	0	0	0	1	ReprPC
ENSMUSG00000014039.18	chr16	97791467	97851850	-	.	OTTMUSG00000028482.4	Prdm15	0.0783915117796513	0.0784327458305797	2.40524680035883	0.868824747438607	0.999999917661467	Not regulated	SC_spike	97851850	97848850	97854850	0	0.0666666666666667	0.3	0	0	0.0416666666666667	0.591666666666667	0	0	0	0	0	0	0	0	0	0	0	1	EnhG2
ENSMUSG00000014074.17	chr16	32277459	32301434	+	.	OTTMUSG00000025774.3	Rnf168	0.31995249519757	0.319979383263312	5.1106782704316	0.472716954136672	0.999999917661467	Not regulated	SC_spike	32277459	32274459	32280459	0	0	0.5	0	0	0.1	0.243166666666667	0.0235	0.1	0	0	0	0.0333333333333333	0	0	0	0	0	1	TSSFlnkD
ENSMUSG00000014075.15	chr16	32419702	32429099	+	.	OTTMUSG00000025781.1	Tctex1d2	0.0746956747955256	0.0746974514472053	6.91469644314386	0.940778564684213	0.999999917661467	Not regulated	SC_spike	32419702	32416702	32422702	0.1	0	0.0333333333333333	0	0	0.0836666666666667	0.4	0.233333333333333	0.149666666666667	0	0	0	0	0	0	0	0	0	1	EnhG2
ENSMUSG00000014077.13	chr2	119547697	119587027	+	.	OTTMUSG00000015945.3	Chp1	0.0655471021713122	0.0655540905225848	4.77618427310569	0.945115985457651	0.999999917661467	Not regulated	SC_spike	119547697	119544697	119550697	0	0	0.266666666666667	0	0	0.333333333333333	0.4	0	0	0	0	0	0	0	0	0	0	0	1	EnhG2
ENSMUSG00000014158.12	chr5	114622152	114658421	-	.	OTTMUSG00000014501.4	Trpv4	0.733410568968534	0.736691643999591	-0.470737515700194	0.0347574324172258	0.600391077475279	Not regulated	SC_spike	114658421	114655421	114661421	0	0	0	0	0	0	0	0	0	0	0	0.233333333333333	0.670166666666667	0	0	0	0.0965	0	1	EnhBiv
ENSMUSG00000014164.15	chr13	58000228	58113592	-	.	OTTMUSG00000034604.2	Klhl3	-0.272093504901238	-0.272153519430751	3.71553336490454	0.581916757112693	0.999999917661467	Not regulated	SC_spike	58113592	58110592	58116592	0	0	0	0	0	0	0	0	0	0	0	0.2	0.5	0.298666666666667	0	0	0.00133333333333333	0	1	EnhBiv
ENSMUSG00000014177.10	chr11	62879455	62916780	+	.	OTTMUSG00000005878.1	Tvp23b	0.25255643049313	0.252596759242792	4.17584724672484	0.586420895528211	0.999999917661467	Not regulated	SC_spike	62879455	62876455	62882455	0.1	0.1	0.233333333333333	0	0	0.5	0.0666666666666667	0	0	0	0	0	0	0	0	0	0	0	1	EnhG1
ENSMUSG00000014195.15	chr11	100582818	100620168	-	.	OTTMUSG00000002027.4	Dnajc7	-0.0821202951187737	-0.0821218976795086	7.2025294468502	0.964515992286132	0.999999917661467	Not regulated	SC_spike	100620168	100617168	100623168	0.294666666666667	0	0.133333333333333	0	0	0.0333333333333333	0.4	0	0.138666666666667	0	0	0	0	0	0	0	0	0	1	EnhG2
ENSMUSG00000014198.15	chr11	100627543	100692455	-	.	OTTMUSG00000002026.3	Zfp385c	-0.289246819308761	-0.291990110401267	-1.50199985525074	0.487402343354401	0.999999917661467	Not regulated	SC_spike	100692455	100689455	100695455	0	0	0	0	0	0.209166666666667	0	0	0	0	0	0.1	0.333333333333333	0.3575	0	0	0	0	1	ReprPC
ENSMUSG00000014226.10	chr1	160202367	160212875	-	.	OTTMUSG00000050680.3	Cacybp	0.112458021972516	0.112466544383848	5.27045338908343	0.924772156204248	0.999999917661467	Not regulated	SC_spike	160212875	160209875	160215875	0.266666666666667	0.5	0.0333333333333333	0	0.0208333333333333	0	0.0666666666666667	0	0	0	0	0	0	0	0	0	0.1125	0	1	TSSFlnk
ENSMUSG00000014232.14	chr16	3908801	3941147	+	.	OTTMUSG00000042236.2	Cluap1	0.0374140275312121	0.0374180707541044	4.71132847522215	0.987588501875724	0.999999917661467	Not regulated	SC_spike	3908801	3905801	3911801	0.0333333333333333	0	0.5	0	0	0.300166666666667	0.1665	0	0	0	0	0	0	0	0	0	0	0	1	TSSFlnkD
ENSMUSG00000014243.5	chr11	62267224	62281375	-	.	OTTMUSG00000005849.1	Zswim7	-0.0596507616698809	-0.0596548079041605	5.38345664924793	0.973932853104342	0.999999917661467	Not regulated	SC_spike	62281375	62278375	62284375	0.133333333333333	0.0666666666666667	0.1	0	0	0.666666666666667	0.0333333333333333	0	0	0	0	0	0	0	0	0	0	0	1	EnhG1
ENSMUSG00000014245.8	chr11	62458460	62514417	+	.	OTTMUSG00000005858.2	Pigl	-0.217306739087124	-0.217357234219057	3.63963695707224	0.723846534103498	0.999999917661467	Not regulated	SC_spike	62458460	62455460	62461460	0.333333333333333	0.0666666666666667	0.366666666666667	0	0.0566666666666667	0	0	0.0666666666666667	0	0	0	0	0	0	0	0	0.11	0	1	TSSFlnkD
ENSMUSG00000014294.4	chr18	36742332	36744557	-	.	OTTMUSG00000042397.2	Ndufa2	-0.00854941411479031	-0.00855001622346966	5.72692406604426	0.993203648984881	0.999999917661467	Not regulated	SC_spike	36744557	36741557	36747557	0.2	0	0	0	0	0.6	0.2	0	0	0	0	0	0	0	0	0	0	0	1	EnhG1
ENSMUSG00000014301.13	chr16	4616464	4624988	-	.	OTTMUSG00000026710.3	Pam16	-0.000534146348634952	-0.000534153945629518	6.19023865228812	0.99996786578819	0.999999917661467	Not regulated	SC_spike	4624988	4621988	4627988	0	0	0.233333333333333	0	0	0	0.402	0	0.364666666666667	0	0	0	0	0	0	0	0	0	1	EnhG2
ENSMUSG00000014303.13	chr16	4594713	4624924	+	.	OTTMUSG00000026679.2	Glis2	-0.0591552140254521	-0.0602011203615192	-2.09393276569352	0.903083900359583	0.999999917661467	Not regulated	SC_spike	4594713	4591713	4597713	0	0	0	0	0	0	0	0	0	0	0	0.366666666666667	0.4855	0	0	0	0.147833333333333	0	1	EnhBiv
ENSMUSG00000014313.15	chr15	35925886	35938246	-	.	OTTMUSG00000033854.4	Cox6c	0.077941137723792	0.0779429078996392	6.97729610442735	0.972961662672497	0.999999917661467	Not regulated	SC_spike	35938246	35935246	35941246	0	0	0.0333333333333333	0	0	0.159	0.266666666666667	0	0	0	0	0.0333333333333333	0.2	0	0	0	0.307666666666667	0	1	Quies2
ENSMUSG00000014329.14	chr10	70922832	71159700	-	.	OTTMUSG00000024769.5	Bicc1	-0.00919780887339909	-0.0092024092558288	2.21908724029592	0.98985819441436	0.999999917661467	Not regulated	SC_spike	71159700	71156700	71162700	0	0	0	0	0	0	0	0	0	0	0	0.233333333333333	0.266666666666667	0.133333333333333	0	0	0.366666666666667	0	1	Quies2
ENSMUSG00000014349.7	chr11	96047432	96065388	-	.	OTTMUSG00000001958.1	Ube2z	0.0747587568588427	0.0747649180688502	5.13541204268886	0.964996770278698	0.999999917661467	Not regulated	SC_spike	96065388	96062388	96068388	0.1	0	0.3	0	0	0.268666666666667	0.0333333333333333	0.098	0.166666666666667	0	0	0	0.0333333333333333	0	0	0	0	0	1	TSSFlnkD
ENSMUSG00000014351.12	chr11	96024545	96030831	+	.	OTTMUSG00000001954.1	Gip	0.321722324000593	0.325312706752271	-1.70524069760059	0.453949487869865	0.999999917661467	Not regulated	SC_spike	96024545	96021545	96027545	0	0.1	0	0	0	0	0	0	0	0	0	0.0333333333333333	0.224166666666667	0.133333333333333	0	0	0.509166666666667	0	1	Quies2
ENSMUSG00000014353.14	chr2	128818118	128854261	+	.	OTTMUSG00000015355.2	Tmem87b	0.0811437732900435	0.0811626722582895	3.60284319086979	0.913001790694169	0.999999917661467	Not regulated	SC_spike	128818118	128815118	128821118	0.166666666666667	0	0.233333333333333	0	0.186333333333333	0	0	0	0.1	0	0	0	0	0	0	0	0.313666666666667	0	1	Quies2
ENSMUSG00000014355.10	chr2	128610104	128687391	-	.	OTTMUSG00000015352.2	Anapc1	0.166233980967622	0.166238715337557	6.67816436241313	0.769338640477989	0.999999917661467	Not regulated	SC_spike	128687391	128684391	128690391	0	0	0.266666666666667	0	0	0.234833333333333	0.1	0	0	0	0	0	0.366666666666667	0	0	0	0.0318333333333333	0	1	EnhBiv
ENSMUSG00000014361.5	chr2	128698956	128802894	+	.	OTTMUSG00000015353.2	Mertk	0.385143692658339	0.387251218379637	-0.805329900491224	0.305021956994592	0.999999917661467	Not regulated	SC_spike	128698956	128695956	128701956	0	0	0	0	0	0	0	0	0	0	0	0.266666666666667	0.333333333333333	0	0	0	0.4	0	1	Quies2
ENSMUSG00000014402.15	chr7	46888949	46919969	-	.	OTTMUSG00000024345.3	Tsg101	0.127084858023049	0.127089996690677	6.160705613061	0.891455215552846	0.999999917661467	Not regulated	SC_spike	46919969	46916969	46922969	0	0.0333333333333333	0.266666666666667	0	0.233333333333333	0.3385	0	0	0.1	0	0	0	0	0	0	0	0.0281666666666667	0	1	EnhG1
ENSMUSG00000014418.16	chr7	46760466	46796064	-	.	OTTMUSG00000024390.3	Hps5	0.00883537173956997	0.00883574434671026	6.06844539250335	0.998295548780648	0.999999917661467	Not regulated	SC_spike	46796064	46793064	46799064	0.1	0	0.2	0	0	0.166666666666667	0.533333333333333	0	0	0	0	0	0	0	0	0	0	0	1	EnhG2
ENSMUSG00000014426.9	chr17	12227621	12318796	-	.	OTTMUSG00000072121.1	Map3k4	0.0591355380866871	0.0591422532142161	4.60382150006337	0.896311102636023	0.999999917661467	Not regulated	SC_spike	12318796	12315796	12321796	0	0	0.266666666666667	0	0	0	0	0.0666666666666667	0.234	0	0	0	0	0	0	0	0.432666666666667	0	1	Quies2
ENSMUSG00000014444.17	chr8	122481698	122551329	-	.	OTTMUSG00000030164.2	Piezo1	-0.0579056332972361	-0.0587706504066903	-1.48435543850716	0.88910792548425	0.999999917661467	Not regulated	SC_spike	122551329	122548329	122554329	0	0	0.166666666666667	0	0	0	0	0	0	0	0	0.2	0.6	0.0333333333333333	0	0	0	0	1	EnhBiv
ENSMUSG00000014470.4	chr8	122466147	122476064	-	.	OTTMUSG00000030756.2	Rnf166	-0.0161785112229622	-0.0161786601616504	8.26848166906155	0.996898931423642	0.999999917661467	Not regulated	SC_spike	122476064	122473064	122479064	0.133333333333333	0	0.1	0	0	0.144	0.622666666666667	0	0	0	0	0	0	0	0	0	0	0	1	EnhG2
ENSMUSG00000014496.8	chr14	31698768	31830651	-	.	OTTMUSG00000069842.2	Ankrd28	-0.0353393113313857	-0.0353419871634342	5.28461886097301	0.988936685169663	0.999999917661467	Not regulated	SC_spike	31830651	31827651	31833651	0.0666666666666667	0.133333333333333	0.233333333333333	0	0	0.466666666666667	0.1	0	0	0	0	0	0	0	0	0	0	0	1	EnhG1
ENSMUSG00000014498.9	chr10	128377115	128408704	+	.	OTTMUSG00000035846.2	Ankrd52	0.238665488754966	0.238730082232419	3.53522780848474	0.536520058203424	0.999999917661467	Not regulated	SC_spike	128377115	128374115	128380115	0	0	0.266666666666667	0	0	0	0	0.114166666666667	0.619166666666667	0	0	0	0	0	0	0	0	0	1	EnhWk
ENSMUSG00000014503.14	chr18	34409423	34442789	+	.	NA	Pkd2l2	-0.250125178297764	-0.25013486796943	6.22250978547283	0.696623425561605	0.999999917661467	Not regulated	SC_spike	34409423	34406423	34412423	0.133333333333333	0	0.1	0	0	0.203833333333333	0.233333333333333	0	0.3295	0	0	0	0	0	0	0	0	0	1	EnhWk
ENSMUSG00000014504.16	chr18	34330847	34336599	+	.	OTTMUSG00000029748.1	Srp19	0.0285832495729749	0.0285847508519791	5.77983471595906	0.993537288657023	0.999999917661467	Not regulated	SC_spike	34330847	34327847	34333847	0.2	0.0333333333333333	0.166666666666667	0	0.1255	0.407833333333333	0.0666666666666667	0	0	0	0	0	0	0	0	0	0	0	1	EnhG1
ENSMUSG00000014529.9	chr5	3651181	3680325	+	.	OTTMUSG00000024213.3	Tmbim7	-0.332341225958091	-0.332343772664184	8.56400529312581	0.46414332904379	0.999999917661467	Not regulated	SC_spike	3651181	3648181	3654181	0	0.00316666666666667	0.0333333333333333	0	0	0.4635	0	0.133333333333333	0.133333333333333	0	0	0	0	0	0	0	0.233333333333333	0	1	EnhG1
ENSMUSG00000014547.10	chr14	62837678	62961509	+	.	OTTMUSG00000068702.1	Wdfy2	0.162860726459635	0.162881571556987	4.50542080579321	0.767551899313026	0.999999917661467	Not regulated	SC_spike	62837678	62834678	62840678	0	0.0333333333333333	0.333333333333333	0	0	0.279666666666667	0	0.0333333333333333	0.320333333333333	0	0	0	0	0	0	0	0	0	1	TSSFlnkD
ENSMUSG00000014550.14	chr6	92186712	92214925	-	.	OTTMUSG00000023797.5	Rbsn	0.129188900809134	0.129204668037484	4.54822820477782	0.926470540335641	0.999999917661467	Not regulated	SC_spike	92214925	92211925	92217925	0	0	0	0	0	0.7	0.3	0	0	0	0	0	0	0	0	0	0	0	1	EnhG1
ENSMUSG00000014551.8	chr6	92169525	92184033	-	.	OTTMUSG00000023997.1	Mrps25	0.161067110000369	0.161104210867944	3.65158754378493	0.854348653775872	0.999999917661467	Not regulated	SC_spike	92184033	92181033	92187033	0	0	0.333333333333333	0	0	0.666666666666667	0	0	0	0	0	0	0	0	0	0	0	0	1	EnhG1
ENSMUSG00000014554.13	chr6	83480217	83506969	-	.	OTTMUSG00000022810.4	Dguok	0.0853389367337897	0.0853923700608539	2.20276837237077	0.903053016752832	0.999999917661467	Not regulated	SC_spike	83506969	83503969	83509969	0	0	0.3	0	0.194833333333333	0.2385	0.0666666666666667	0.0666666666666667	0.133333333333333	0	0	0	0	0	0	0	0	0	1	TSSFlnkD
ENSMUSG00000014592.20	chr4	150917322	151861876	-	.	OTTMUSG00000010309.7	Camta1	0.0518566592545517	0.051863946688753	4.36304049836512	0.974511385589464	0.999999917661467	Not regulated	SC_spike	151861876	151858876	151864876	0	0.133333333333333	0.333333333333333	0	0	0	0	0.0666666666666667	0.466666666666667	0	0	0	0	0	0	0	0	0	1	EnhWk
ENSMUSG00000014599.10	chr3	107741048	107760469	-	.	OTTMUSG00000026573.3	Csf1	0.386368132521814	0.389646515153828	-1.37644966569175	0.3532035108695	0.999999917661467	Not regulated	SC_spike	107760469	107757469	107763469	0	0	0	0	0	0	0	0	0	0	0	0.466666666666667	0.1885	0	0	0	0.344833333333333	0	1	TssBiv
ENSMUSG00000014601.13	chr3	107612532	107631694	-	.	OTTMUSG00000053013.1	Strip1	0.0398963923888796	0.0398986921077647	5.64982183115025	0.98089940036713	0.999999917661467	Not regulated	SC_spike	107631694	107628694	107634694	0.166666666666667	0	0	0	0	0.566666666666667	0.266666666666667	0	0	0	0	0	0	0	0	0	0	0	1	EnhG1
ENSMUSG00000014602.15	chr1	93015464	93101951	-	.	OTTMUSG00000048636.2	Kif1a	-0.219898275775942	-0.221886062829299	-1.45522408021913	0.587822112461083	0.999999917661467	Not regulated	SC_spike	93101951	93098951	93104951	0	0	0	0	0	0	0	0	0	0	0	0.366666666666667	0.333333333333333	0.3	0	0	0	0	1	TssBiv
ENSMUSG00000014606.14	chr11	70644196	70647479	-	.	OTTMUSG00000006069.3	Slc25a11	0.0290311417985803	0.02903469722189	4.58689403219192	0.987579727624155	0.999999917661467	Not regulated	SC_spike	70647479	70644479	70650479	0	0	0.266666666666667	0	0	0.120166666666667	0.613166666666667	0	0	0	0	0	0	0	0	0	0	0	1	EnhG2
ENSMUSG00000014609.16	chr11	70614883	70619216	-	.	OTTMUSG00000006059.1	Chrne	-0.185543945988666	-0.185570350948324	4.35095000758508	0.76361180265896	0.999999917661467	Not regulated	SC_spike	70619216	70616216	70622216	0	0	0	0	0	0	0	0	0.0693333333333333	0	0	0.330666666666667	0.2	0.133333333333333	0	0	0.266666666666667	0	1	TssBiv
ENSMUSG00000014633.15	chr8	116888685	116921455	-	.	OTTMUSG00000018679.2	Cmc2	-0.191645856413479	-0.191707233352097	3.17261071525543	0.798205045702925	0.999999917661467	Not regulated	SC_spike	116921455	116918455	116924455	0.2	0	0.0666666666666667	0	0	0.366666666666667	0.166666666666667	0	0.2	0	0	0	0	0	0	0	0	0	1	EnhG1
ENSMUSG00000014668.15	chr5	110135842	110171972	+	.	OTTMUSG00000054048.2	Chfr	-0.00809785445403796	-0.0080979748020589	7.53525573914581	0.99801447831279	0.999999917661467	Not regulated	SC_spike	110135842	110132842	110138842	0.0666666666666667	0.0333333333333333	0.133333333333333	0	0	0.207	0.233333333333333	0	0.0333333333333333	0	0	0	0	0	0	0	0.293	0	1	Quies2
ENSMUSG00000014747.6	chr6	83762644	83768326	+	.	OTTMUSG00000058016.2	Ankrd53	-0.11576762205791	-0.115812266949287	2.91821596630874	0.785768622680914	0.999999917661467	Not regulated	SC_spike	83762644	83759644	83765644	0	0.0666666666666667	0.433333333333333	0	0	0	0	0	0	0	0	0.340666666666667	0.159333333333333	0	0	0	0	0	1	TSSFlnkD
ENSMUSG00000014748.13	chr6	83768885	83775813	-	.	OTTMUSG00000024125.2	Tex261	-0.082356536234189	-0.0823584647664455	6.94241900815793	0.960672195125882	0.999999917661467	Not regulated	SC_spike	83775813	83772813	83778813	0	0	0	0	0	0	1.3355	0	0	0	0	0	0	0	0	0	0	0	1	EnhG2
ENSMUSG00000014763.8	chr17	15396202	15433583	+	.	OTTMUSG00000071949.1	Fam120b	-0.12751716323784	-0.127520365673594	6.84269719487655	0.945605555802756	0.999999917661467	Not regulated	SC_spike	15396202	15393202	15399202	0	0	0.333333333333333	0	0	0.233666666666667	0.233333333333333	0	0	0	0	0	0.166333333333333	0.0333333333333333	0	0	0	0	1	TSSFlnkD
ENSMUSG00000014767.17	chr17	15499888	15528379	+	.	OTTMUSG00000030550.4	Tbp	-0.0348621945261236	-0.0348625506567085	8.14654635950376	0.992503602486939	0.999999917661467	Not regulated	SC_spike	15499888	15496888	15502888	0.3	0.0333333333333333	0.1	0	0	0.185333333333333	0.381333333333333	0	0	0	0	0	0	0	0	0	0	0	1	EnhG2
ENSMUSG00000014769.10	chr17	15475021	15499751	-	.	OTTMUSG00000071951.2	Psmb1	0.142416750750449	0.14242210194254	6.26173769011238	0.924577261865325	0.999999917661467	Not regulated	SC_spike	15499751	15496751	15502751	0.3	0.0333333333333333	0.1	0	0	0.208166666666667	0.3585	0	0	0	0	0	0	0	0	0	0	0	1	EnhG2
ENSMUSG00000014771.13	chr17	15519208	15527301	-	.	OTTMUSG00000032972.2	Pdcd2	0.374938179345189	0.375097393601625	2.78204776386735	0.316007124216426	0.999999917661467	Not regulated	SC_spike	15527301	15524301	15530301	0	0	0.266666666666667	0	0	0.566666666666667	0	0	0.166666666666667	0	0	0	0	0	0	0	0	0	1	EnhG1
ENSMUSG00000014773.13	chr17	15367354	15376872	-	.	OTTMUSG00000021037.2	Dll1	0.307440474069374	0.315427465364234	-2.67083277228009	0.603482063243762	0.999999917661467	Not regulated	SC_spike	15376872	15373872	15379872	0	0	0	0	0	0	0	0	0	0	0	0.433333333333333	0.333333333333333	0.233333333333333	0	0	0	0	1	TssBiv
ENSMUSG00000014778.10	chr8	105329163	105347953	-	.	OTTMUSG00000029936.1	Fhod1	-0.136789587374307	-0.136794863956924	6.21945924257952	0.917862958747762	0.999999917661467	Not regulated	SC_spike	105347953	105344953	105350953	0.0666666666666667	0	0.233333333333333	0	0	0	0.7	0	0	0	0	0	0	0	0	0	0	0	1	EnhG2
ENSMUSG00000014782.16	chr8	105373274	105382862	+	.	OTTMUSG00000033516.5	Plekhg4	0.079244074331252	0.0792470591047925	6.25193966719808	0.957628940708605	0.999999917661467	Not regulated	SC_spike	105373274	105370274	105376274	0	0	0.233333333333333	0	0	0.387666666666667	0.112333333333333	0.0666666666666667	0.0333333333333333	0	0	0.1	0.0666666666666667	0	0	0	0	0	1	EnhG1
ENSMUSG00000014786.8	chr8	105348843	105369881	+	.	OTTMUSG00000062046.1	Slc9a5	0.00733156950555925	0.0073316730423747	7.62965048645142	0.998796696693019	0.999999917661467	Not regulated	SC_spike	105348843	105345843	105351843	0.0666666666666667	0	0.233333333333333	0	0	0.1405	0.5595	0	0	0	0	0	0	0	0	0	0	0	1	EnhG2
ENSMUSG00000014791.10	chr8	105305601	105310760	+	.	OTTMUSG00000062045.1	Elmo3	0.241562782110812	0.245441569405665	-2.27248111976944	0.642357213694747	0.999999917661467	Not regulated	SC_spike	105305601	105302601	105308601	0	0	0.133333333333333	0	0	0.7	0	0	0.166666666666667	0	0	0	0	0	0	0	0	0	1	EnhG1
ENSMUSG00000014837.15	chr8	105280409	105289864	-	.	OTTMUSG00000062041.1	4931428F04Rik	0.0714980894059742	0.0715429313211382	2.1883792969018	0.89191929098868	0.999999917661467	Not regulated	SC_spike	105289864	105286864	105292864	0	0.0893333333333333	0.166666666666667	0	0	0	0	0	0.0666666666666667	0	0	0.444	0.0666666666666667	0	0	0	0.166666666666667	0	1	TssBiv
[truncated: 17,280 more rows]

## Sheet: RS
gene_ENS	seqnames	start	end	strand	score	gene_OTT	gene_name	logFC	unshrunk.logFC	logCPM	PValue	FDR	gl	cell	TSS	TSS3kbBefore	TSS3kbAfter	TSSA	TSSFlnk	TSSFlnkD	Tx	TxWk	EnhG1	EnhG2	EnhA	EnhWk	ZNF.Rpts	Het	TssBiv	EnhBiv	ReprPC	ReprPCWk	Quies1	Quies2	Quies3	gl_reduce	predominant
[truncated: 17,987 more rows]
