# Supplementary material for: Chromatin environment-dependent effects of DOT1L on gene expression in male germ cells
Source: Commun Biol. 2025 Jan 28;8:138. doi: 10.1038/s42003-024-07393-x (PMC11775102; doi:10.1038/s42003-024-07393-x)
Supplement: Supplementary file 8 — Supplementary Data 5 [file 42003_2024_7393_MOESM8_ESM.xlsx]

## Sheet: ChIPqPCR
Gene	Oligo sequence (5'->3')	Annealing temp
H19	TGGGTGGGAGAGAATGAGAC	55°C
	CTCCTCCCCCTACCTTGAAC
Kdm6a	GGTCTTGTGCGGAGATTGGA	55°C
	GCAGGATTTCATGGAAACGCA
Mb	GGGTCTCTTCCTCTTACCCGAT	60°C
	ACCTTGCTGGCCATGGAC
Ssxb3	GTGCAACCCCTTCCTTCACA	55°C
	CACAGGAACTCACTGTTTCCA
Ssxb8	GTGAGTTTCTGTGAAAAGGTCCC	55°C
	ACTTAGCTGCTTCTGTCCACC
Taf9b	GGTTCCGCAAGAGCATCAAA	55°C
	GGGCAGTTTACCTCATCCGA
Zfy1	AACAGTCGGTTGTCTGCTCC	55°C
	GGGGTAGGCAATGACGACAA

## Sheet: RT-qPCR
Gene	Oligo sequence (5'->3')	Annealing temp
Sly1	GAAGACATGGGACATGAAGTAGG	60°C
	ATTCTCCATGATGGCTCTTTC
Ube2a	ACC GCG GAC CCT GGT ATA TG	60°C
	CCA AAA ATG ACC GCA TTC CA
